# Supplementary material for: Single-cell transcriptome atlas and chromatin accessibility landscape reveal differentiation trajectories in the rice root
Source: Nat Commun. 2021 Apr 6;12:2053. doi: 10.1038/s41467-021-22352-4 (PMC8024345; doi:10.1038/s41467-021-22352-4)
Supplement: Supplementary file 5 — Supplementary Data 1 [file 41467_2021_22352_MOESM5_ESM.xlsx]

## Sheet: Summary
Sample ID	root #1	root #2
10xGenomics Kit	3' v2	3' v3
Depth (Number of Reads)	445 M	824 M
Cell Ranger V3.0.1 Raw Cells	12396	23574
Mean Reads per Cell	35917	34968
Median Genes per Cell	1199	2668
Median UMI Counts per Cell	2086	7590
Total Genes Detected	28978	32223
Valid Barcodes	0.819	0.956
Sequencing Saturation	0.827	0.328
Fraction Reads in Cells	0.772	0.89
Reads Mapped to Genome	0.909	0.943
Reads Mapped Confidently to Intergenic Regions	0.078	0.047
Reads Mapped Confidently to Intronic Regions	0.007	0.008
Doublet Exclusion Cells	1334	5557
Qualified Cells	10054	17415
Qualified Genes	26023	29597
Approximately Loaded Cells	20000	32000
Cell Ranger Version	3.0.1	3.0.1
