# Supplementary material for: Single-cell transcriptome atlas and chromatin accessibility landscape reveal differentiation trajectories in the rice root
Source: Nat Commun. 2021 Apr 6;12:2053. doi: 10.1038/s41467-021-22352-4 (PMC8024345; doi:10.1038/s41467-021-22352-4)
Supplement: Supplementary file 6 — Supplementary Data 2 [file 41467_2021_22352_MOESM6_ESM.xlsx]

## Sheet: clusters-enriched genes
p_val	avg_logFC	pct.1	pct.2	p_val_adj	cluster	gene	Symbol	Description
0	2.90189	0.923	0.195	0	0	Os01g0914300	OsLTPd2, OsLtpIV.2	Plant lipid transfer protein/seed storage/trypsin-alpha amylase inhibitor domain containing protein.
0	2.81971	0.979	0.507	0	0	Os04g0554500	OsHyPRP06, HyP/GRP06, OsHyPRP6, HyP/GRP6	Similar to RCc3 protein.
0	2.4734	0.962	0.391	0	0	Os10g0552700	OsHyPRP19, HyP/GRP19	Similar to Tumor-related protein (Fragment).
0	2.44794	0.81	0.094	0	0	Os11g0115100	OsLTP1.9, OsLtpI.9	Similar to Lipid transfer protein.
0	2.22866	0.713	0.109	0	0	Os04g0554600	OsHyPRP07, HyP/GRP07, OsHyPRP7, HyP/GRP7	Similar to RCc3 protein.
0	2.18959	0.735	0.062	0	0	Os12g0114800	OsLTP1.16, OsLtpI.16	Similar to Lipid transfer protein.
0	2.12703	0.999	0.689	0	0	Os10g0552800	OsHyPRP20, HyP/GRP20	Similar to Tfm5 protein.
0	2.10953	0.621	0.029	0	0	Os01g0914100	OsLTPd1, OsLtpIV.1	Plant lipid transfer protein/seed storage/trypsin-alpha amylase inhibitor domain containing protein.
0	1.79338	0.845	0.222	0	0	Os03g0385400	OsLLA1, OsLTPG6, OsLTPg6, OsLTPL1, LLA1, LTPG6, LTPg6, LTPL1	Bifunctional inhibitor/plant lipid transfer protein/seed storage domain containing protein.
0	1.78453	0.811	0.327	0	0	Os10g0552600	OsHyPRP18, HyP/GRP18	Similar to Tfm5 protein.
0	1.76321	1	0.856	0	0	Os02g0662000	RCc3, OsHyPRP01, HyP/GRP01, OsHyPRP1, HyP/GRP1, OsRcc3	RCc3 protein.
0	1.68726	0.771	0.301	0	0	Os10g0551800	RCc2, RCg2, OsHyPRP13, HyP/GRP13, OsRCg2	Root-specific protein (RCc2 protein).
0	1.49784	0.468	0.107	0	0	Os01g0127600		Similar to Bowman-Birk type proteinase inhibitor D-II precursor (IV).
0	1.49508	0.82	0.307	0	0	Os06g0696400	OsXTH11, XTR2, OsXTR2, Meri-5	Xyloglycan endo-transglycosylase precursor.
0	1.41809	0.694	0.193	0	0	Os11g0643800		Similar to Sugar transporter family protein, expressed.
0	1.35803	0.745	0.226	0	0	Os08g0502400	OsFLA5	FAS1 domain domain containing protein.
0	1.34589	0.709	0.133	0	0	Os01g0937900	OsAGP2	Conserved hypothetical protein.
0	1.33865	0.71	0.127	0	0	Os01g0296700		Glycoside hydrolase, family 3, N-terminal domain containing protein.
0	1.33862	0.856	0.325	0	0	Os02g0236600	prx27	Peroxidase P7 (EC 1.11.1.7) (TP7).
0	1.32071	0.739	0.224	0	0	Os04g0619800		Similar to H0714H04.3 protein.
0	1.30261	0.579	0.081	0	0	Os03g0186900	OsAP25, Radc1, AP25	Radc1.
0	1.28669	0.797	0.266	0	0	Os01g0309100		Similar to anther-specific protein SF18.
0	1.28224	0.918	0.37	0	0	Os10g0169200		Conserved hypothetical protein.
0	1.25457	0.649	0.093	0	0	Os02g0833900	prx32	Similar to Peroxidase 64 precursor (EC 1.11.1.7) (Atperox P64) (PRXR4) (ATP17a).
0	1.24312	0.877	0.57	0	0	Os10g0552300	OsHyPRP17, HyP/GRP17	Conserved hypothetical protein.
0	1.24225	0.885	0.395	0	0	Os04g0228400	OsEXP1, EXPA1, OsEXPA1, OsaEXPa1.16, RiExA	Expansin precursor (Alpha-expansin OsEXPA1).
0	1.21372	0.639	0.193	0	0	Os01g0179600	OsUGT75K1	UDP-glucuronosyl/UDP-glucosyltransferase family protein.
0	1.17889	0.832	0.37	0	0	Os06g0711900	OsLTPG24, OsLTPg24, OsLtpVIII.1	Bifunctional inhibitor/plant lipid transfer protein/seed storage domain containing protein.
0	1.14127	0.949	0.591	0	0	Os10g0371000	OsEXTL, EXTL	Similar to Pollen proteins Ole e I family protein, expressed.
0	1.13601	0.803	0.258	0	0	Os03g0708000		Phospholipase A2 family protein.
0	1.09816	0.88	0.449	0	0	Os04g0495400		DOMON domain containing protein.
0	1.06899	0.589	0.117	0	0	Os07g0480800	OsXTH21	Cellulase (EC 3.2.1.4).
0	1.06414	0.65	0.311	0	0	Os07g0676900	prx109, POX-2	Similar to Peroxidase (EC 1.11.1.7).
0	1.0203	0.605	0.084	0	0	Os03g0135700	RAI1, OsbHLH003	Transcriptional activator Rb homolog (Fragment).
0	1.00318	0.631	0.147	0	0	Os01g0112000		Conserved hypothetical protein.
0	0.998585	0.795	0.326	0	0	Os07g0600700		X8 domain containing protein.
0	0.988418	0.813	0.365	0	0	Os05g0461600		Similar to SIK1 protein (Nucleolar protein NOP56).
0	0.987397	0.631	0.122	0	0	Os10g0160100		Glycoside hydrolase, family 17 protein.
0	0.986608	0.448	0.099	0	0	Os02g0205200		Similar to Unidentified precursor.
0	0.982789	0.361	0.105	0	0	Os04g0639100		Conserved hypothetical protein.
0	0.975138	0.59	0.127	0	0	Os05g0171900	OsGLYI6, OsGLYI6.1, OsGLYI6.2, OsGLYI6.3, OsGLYI6.4, OsGLYI6.5	Glyoxalase/bleomycin resistance protein/dioxygenase domain containing protein.
0	0.96447	0.897	0.648	0	0	Os03g0116400	OsRhmbd7, RHMBD7	Similar to Membrane protein.
0	0.96244	0.985	0.853	0	0	Os04g0450701	OsAGP4	Hypothetical protein.
0	0.96022	0.607	0.136	0	0	Os03g0231700		Similar to squalene monooxygenase.
0	0.960145	0.746	0.301	0	0	Os07g0546000	IPI, ipi	Similar to Isopentenyl pyrophosphate:dimethyllallyl pyrophosphate isomerase (EC 5.3.3.2) (Fragment).
0	0.957458	0.753	0.37	0	0	Os12g0454600	OsENODL24	Cupredoxin domain containing protein.
0	0.935111	0.635	0.169	0	0	Os04g0640700		Similar to Alpha-L-arabinofuranosidase/beta-D-xylosidase isoenzyme ARA-I.
0	0.932128	0.722	0.305	0	0	Os02g0106100	OSINV3, OsINV3, INV3, OsVIN2, VIN2, VINV	Similar to Fructosyltransferase.
0	0.929237	0.527	0.121	0	0	Os07g0674400		Pollen Ole e 1 allergen/extensin domain containing protein.
0	0.892822	0.91	0.675	0	0	Os09g0469600		Non-protein coding transcript.
0	0.885383	0.63	0.178	0	0	Os06g0678800		Similar to Pollen-specific protein NTP303 precursor.
0	0.881254	0.686	0.432	0	0	Os05g0563550	OsFLA18	FAS1 domain domain containing protein.
0	0.855569	0.553	0.193	0	0	Os12g0548501		Similar to CI2C.
0	0.850931	0.566	0.1	0	0	Os04g0693300		Hypothetical conserved gene.
0	0.848203	0.279	0.045	0	0	Os04g0689000	prx64	Similar to Peroxidase (EC 1.11.1.7).
0	0.846318	0.938	0.713	0	0	Os02g0753300		Lipoxygenase, LH2 domain containing protein.
0	0.83674	0.501	0.084	0	0	Os07g0573000		Conserved hypothetical protein.
0	0.830625	0.875	0.548	0	0	Os05g0413200	OsTUB6, TUBB6	Beta-tubulin , Responseto gebberellin (GA) and brassinolide (BL)
0	0.825321	0.837	0.525	0	0	Os02g0285300	OsDREPP2, DREPP2	DREPP plasma membrane polypeptide family protein.
0	0.823784	0.927	0.679	0	0	Os03g0661300	OsTUB8, TUBB8	Beta-tubulin , Microtubules formation
0	0.810234	0.374	0.027	0	0	Os09g0300800		Protein of unknown function DUF247, plant family protein.
0	0.8044	0.875	0.457	0	0	Os01g0611000		Protein of unknown function DUF642 domain containing protein.
0	0.801931	0.461	0.054	0	0	Os08g0376550		Similar to Patatin-like protein 1.
0	0.777036	0.575	0.164	0	0	Os02g0229400	OsTMT2	Tonoplast monosaccharide transpoter, Vacuolar sugar transport
0	0.776456	0.465	0.085	0	0	Os09g0543900	Os-PHT3, OsPHT3	Transferase family protein.
0	0.774962	0.731	0.317	0	0	Os06g0589600		Protein kinase, core domain containing protein.
0	0.769586	0.974	0.818	0	0	Os03g0599800	OsUAM1, RGP-1, Osgls1	Reversibly glycosylated polypeptide.
0	0.761993	0.658	0.276	0	0	Os03g0405500		Similar to PDI-like protein.
0	0.759436	0.865	0.487	0	0	Os07g0112700	OsENODL19	Cupredoxin domain containing protein.
0	0.75822	0.786	0.482	0	0	Os07g0625800	OsLLA7, OsLTPG21, OsLTPg21, LLA7, LTPG21, LTPg21	Plant lipid transfer protein/Par allergen family protein.
0	0.75093	0.502	0.076	0	0	Os01g0652100	OsTBL21, TBL21	Protein of unknown function DUF231, plant domain containing protein.
0	0.750201	0.818	0.474	0	0	Os05g0217000	OsAGP23	Protein of unknown function DUF1070 family protein.
0	0.74765	0.588	0.143	0	0	Os04g0642000	OsABCB16, ABCB16, OsPGP16, OsMDR12	Similar to MDR-like p-glycoprotein.
0	0.747397	0.571	0.15	0	0	Os09g0426500	OsUMAMIT14	Similar to Integral membrane protein DUF6 containing protein.
0	0.744581	0.587	0.117	0	0	Os07g0573400		Protein of unknown function DUF239, plant domain containing protein.
0	0.744045	0.967	0.744	0	0	Os07g0574800	OsTubA1, TubA1, OS-TubA3, TubA3	Tubulin alpha-1 chain.
0	0.743267	0.913	0.653	0	0	Os03g0431100		Conserved hypothetical protein.
0	0.740619	0.929	0.664	0	0	Os11g0141800		Conserved hypothetical protein.
0	0.737645	0.52	0.101	0	0	Os09g0452200	LYP4, Os-LYP4, OsLYP4	Lysin motif-containing protein, Pattern recognition receptor, Peptidoglycan and chitin perception in innate immunity
0	0.733145	0.688	0.279	0	0	Os03g0293500	pdc2*, pdc2	Similar to Pyruvate decarboxylase isozyme 2.
0	0.724587	0.477	0.08	0	0	Os07g0556000	CycD6;1, CycD6;os;1, Orysa;CycD6;1, Orysa;CYCD6;1	Cyclin D domain containing protein.
0	0.716253	0.699	0.276	0	0	Os02g0771700	Gns9, GNS9	Glycoside hydrolase, family 17 protein.
0	0.716191	0.763	0.351	0	0	Os01g0270300	prx4	Similar to Cationic peroxidase isozyme 40K precursor.
0	0.713584	0.741	0.353	0	0	Os05g0397300		Conserved hypothetical protein.
0	0.712851	0.61	0.216	0	0	Os10g0563900	CycU4;3, CycU4;os;3, Orysa;CycU4;3, OsCYCP4;1	Cyclin-related 2 domain containing protein.
0	0.711983	0.72	0.266	0	0	Os01g0243700		Similar to Beta-1, 3-glucanase-like protein.
0	0.709553	0.987	0.83	0	0	Os07g0590700	OsAGP13	Similar to transcriptional regulatory protein algP.
0	0.705007	0.931	0.674	0	0	Os09g0553200	Ugp1, OsUgp1, UGP2, UGP3	UDPase, Pollen mother cell (PMC) meiosis, Pollen development
0	0.704642	0.761	0.368	0	0	Os08g0512700	HMGR III, Hmg3, HMGR3, HMGR 3, OsHMGR3	Similar to 3-hydroxy-3-methylglutaryl coenzyme A reductase (EC 1.1.1.34) (Fragment).
0	0.702774	0.815	0.462	0	0	Os03g0286500		Similar to RNA-binding region containing protein 1 (HSRNASEB) (ssDNA binding protein SEB4) (CLL-associated antigen KW-5). Splice isoform 2.
0	0.702357	0.512	0.102	0	0	Os09g0334600		Similar to Cytochrome b5.
0	0.700111	0.927	0.654	0	0	Os12g0541700	OsRALF-37, OsRALF37, RALF-37	Similar to Rapid alkalinization factor 2.
0	0.697728	0.876	0.541	0	0	Os09g0492700	HMGR II, Hmg2, HMGR2, HMGR 2, OsHMGR2	Similar to 3-hydroxy-3-methylglutaryl coenzyme A reductase (EC 1.1.1.34) (Fragment).
0	0.697264	0.637	0.287	0	0	Os11g0157200		Harpin-induced 1 domain containing protein.
0	0.696361	0.865	0.484	0	0	Os02g0264800	OsAGP20	Protein of unknown function DUF1070 family protein.
0	0.692072	0.556	0.133	0	0	Os06g0653100	OsTET10	Senescence-associated protein 5.
0	0.685403	0.899	0.589	0	0	Os04g0671300	OsPAO5, OsAO2, AO2	Polyamine oxidase, Seed germination
0	0.683569	0.657	0.253	0	0	Os02g0734600		Similar to EFA27 for EF hand, abscisic acid, 27kD.
0	0.678517	0.648	0.28	0	0	Os09g0338500		Similar to Desaturase/cytochrome b5 protein.
0	0.674405	0.519	0.114	0	0	Os06g0529900		Hypothetical conserved gene.
0	0.666843	0.648	0.223	0	0	Os04g0387600		Similar to OSIGBa0075F02.3 protein.
0	0.665888	0.741	0.402	0	0	Os06g0336200	OsTIP2;2, TIP2-2	Delta-tonoplast intrinsic protein.
0	0.663975	0.49	0.073	0	0	Os09g0423500		Peptidase A1 domain containing protein.
0	0.658225	0.51	0.116	0	0	Os07g0166700		Similar to Transmembrane protein kinase.
0	0.658083	0.625	0.215	0	0	Os03g0721300		Protein of unknown function DUF946, plant family protein.
0	0.658054	0.821	0.548	0	0	Os08g0160500	OsCslF6, OsCSLF6, OsCLD3, CLD3	MLG (mixed-linkage glucan) synthase, Biosynthesis of MLG (cell wall polysaccharide)
0	0.657015	0.728	0.418	0	0	Os01g0227300	OsRab7B1, Rab7B1, OsRab7	Similar to RAB7D.
0	0.655664	0.903	0.653	0	0	Os07g0604800	OsUAM3	UDP-arabinopyranose mutase, Pollen wall morphogenesis
0	0.652984	0.634	0.261	0	0	Os11g0525200	OsCYP51G1	Similar to Cytochrome P450 51 (EC 1.14.13.70) (CYPLI) (P450-LIA1) (Obtusifoliol 14-alpha demethylase) (Fragment).
0	0.652363	0.984	0.851	0	0	Os07g0448800	OsPIP2a, PIP2-1, PIP2a, PIP2.1, OsPIP2;1, OsPIP2-1	Aquaporin.
0	0.651457	0.691	0.265	0	0	Os02g0138000		Leucine-rich repeat, plant specific containing protein.
0	0.649952	0.649	0.266	0	0	Os03g0136200	Ossmt2-1	24-methylenesterol C-methyltransferase 2 (EC 2.1.1.143) (24-sterol C- methyltransferase 2) (Sterol-C-methyltransferase 2).
0	0.640242	0.713	0.353	0	0	Os01g0756200	OsbZIP06, OsbZIP6	Similar to VirE2-interacting protein VIP1.
0	0.639433	0.474	0.048	0	0	Os07g0101800		Hypothetical conserved gene.
0	0.638965	0.906	0.63	0	0	Os01g0254200		Conserved hypothetical protein.
0	0.638	0.909	0.602	0	0	Os08g0459300		Conserved hypothetical protein.
0	0.637901	0.632	0.229	0	0	Os07g0119400	OsAAO3	Ascorbate oxidase, Abiotic stress response
0	0.636996	0.75	0.394	0	0	Os05g0105100	OsRab11A2	Similar to Small GTPase rab11-related.
0	0.63644	0.476	0.072	0	0	Os01g0829100		Ankyrin domain containing protein.
0	0.63554	0.455	0.083	0	0	Os05g0107900	OsDi19-6	Similar to Protein DEHYDRATION-INDUCED 19 homolog 6.
0	0.634698	0.802	0.451	0	0	Os07g0568700	OsFOR1, Osfor1	Polygalacturonase-inhibiting protein, Inhibitor of fungal polygalacturonase, Regulation of floral organ number
0	0.634241	0.672	0.285	0	0	Os03g0210500		Protein of unknown function DUF538 family protein.
0	0.6335	0.519	0.114	0	0	Os02g0633600		Non-protein coding transcript.
0	0.632652	0.508	0.159	0	0	Os07g0529700	OsXTH1	Similar to Xyloglucan endotransglucosylase/hydrolase 1.
0	0.630014	0.65	0.276	0	0	Os03g0710700		Similar to predicted protein.
0	0.629815	0.614	0.253	0	0	Os01g0140100		Peptidase A1 domain containing protein.
0	0.626828	0.294	0.029	0	0	Os01g0786500	OsUCL1	Similar to early nodulin 20.
0	0.625096	0.76	0.442	0	0	Os01g0894300	OsFKI, OsFK2	Similar to Fructokinase 1.
0	0.624972	0.413	0.028	0	0	Os06g0503100	OsABCG14	ABC-2 type transporter domain containing protein.
0	0.623623	0.794	0.477	0	0	Os04g0689500		Similar to H0814G11.12 protein.
0	0.613732	0.531	0.167	0	0	Os01g0128300		Similar to predicted protein.
0	0.607806	0.512	0.116	0	0	Os03g0635100	RGG1	Heterotrimeric G protein gamma subunit 1, Regulation of abiotic stresses, Salinity stress tolerance
0	0.607599	0.698	0.344	0	0	Os01g0134500	OsSTE1, OsDWF7	Similar to Delta-7-sterol-C5(6)-desaturase (EC 1.3.3.-) (Delta-7-C-5 sterol desaturase) (Delta7-sterol-C5-desaturase).
0	0.605806	0.964	0.781	0	0	Os07g0185900		Conserved hypothetical protein.
0	0.603222	0.97	0.793	0	0	Os01g0282800	OsTUB1, TUBB1, OSTB-34	Similar to Tubulin beta-5 chain (Beta-5 tubulin).
0	0.60038	0.671	0.342	0	0	Os02g0732500	OsARL1b, ARL1b	Similar to ADP-ribosylation factor-like protein.
0	0.592959	0.515	0.192	0	0	Os01g0880800		Similar to Acyl-[acyl-carrier-protein] desaturase, chloroplast precursor (EC 1.14.19.2) (Stearoyl-ACP desaturase).
0	0.588568	0.461	0.137	0	0	Os11g0673600	YR2, YR6, YR9, YR10, YR21, YR23	Similar to NB-ARC domain containing protein, expressed.
0	0.586818	0.725	0.353	0	0	Os12g0421000		Similar to Barley stem rust resistance protein.
0	0.584817	0.567	0.207	0	0	Os04g0192350		Similar to H0124E07.4 protein.
0	0.584418	0.596	0.213	0	0	Os03g0259100	OsUCL7	Similar to Basic blue protein (Cusacyanin) (Plantacyanin) (CBP).
0	0.584257	0.467	0.138	0	0	Os09g0521400		Similar to HMG-CoA synthase.
0	0.583139	0.826	0.498	0	0	Os01g0723400	OscytME1	NADP-malic enzyme, Splicing variant
6.01167e-308	0.679707	0.654	0.32	1.79863e-303	0	Os01g0799500	TagI	Methyladenine glycosylase domain containing protein.
1.66106e-306	0.612646	0.609	0.279	4.96972e-302	0	Os05g0372833		Hypothetical conserved gene.
3.77049e-306	0.587968	0.501	0.187	1.12809e-301	0	Os12g0548401		Similar to Proteinase inhibitor.
3.93459e-273	0.586889	0.804	0.52	1.17719e-268	0	Os12g0560900	OsOBF1, OsbZIP87	Non-protein coding transcript.
1.42747e-254	0.600184	0.664	0.369	4.27086e-250	0	Os02g0542500		Similar to NF-180.
2.5803e-232	0.593333	0.913	0.749	7.71999e-228	0	Os02g0666200	OsPIP1a, OsPIP1;1, PIP1a, RWC-1, PIP1-1, RWC1, OsPIP1-1, PIP1;1, PIP1-5	Aquaporin.
6.63972e-199	0.719037	0.591	0.329	1.98654e-194	0	Os05g0503500		Non-protein coding transcript.
6.63031e-164	0.654272	0.181	0.049	1.98372e-159	0	Os02g0629800	OsCPT1, CPT1, DEFL7, OsDEFL7, OsDf-07, Df-07, OsPR12, PR12	Defensin-like protein, Positive regulation of Cd accumulation in rice leaves, Mediation of Cd efflux from cytosol into extracellular spaces via chelation
7.23386e-160	0.744249	0.661	0.443	2.1643e-155	0	Os10g0552200	OsHyPRP16, HyP/GRP16	Plant lipid transfer protein and hydrophobic protein, helical domain containing protein.
4.91328e-141	0.583659	0.136	0.034	1.47e-136	0	Os02g0114100		Protein of unknown function DUF6, transmembrane domain containing protein.
1.03904e-137	0.808008	0.452	0.236	3.10871e-133	0	Os11g0211800	OsDT11	Similar to Specific abundant protein-like protein 1.
5.00886e-137	0.622505	0.774	0.641	1.4986e-132	0	Os04g0233400	OsPIP2;6, PIP2-6, OsPIP2-5	Similar to Arabidopsis thaliana (Fragment).
0	2.55553	0.566	0.073	0	1	Os09g0409100		Conserved hypothetical protein.
0	2.23443	0.925	0.22	0	1	Os03g0223400	OsGLN1;2, GSr, RGS8, OsGS1;2, GS1;2, GS1, OsGS1-2, GS1-2, OsGS1.2, GS1.2	Cytosolic glutamine synthetase, Ammonium assimilation
0	2.19935	0.57	0.052	0	1	Os03g0155900	OsEXPA18, OsEXP18, osaEXPa1.3	Alpha-expansin OsEXPA18.
0	2.05866	0.612	0.057	0	1	Os03g0428700	OsEXPA31	Similar to Expansin-A31.
0	2.05616	0.894	0.3	0	1	Os06g0306300	prx78	Haem peroxidase domain containing protein.
0	1.96896	0.787	0.133	0	1	Os02g0595900	OsNAR2.1, OsNRT3.1A	Partner protein of NRT2, Activator for NRT2, High-affinity nitrate transport
0	1.89579	0.859	0.224	0	1	Os05g0276500	OsEXP3 (Os-EXP3), EXPA3, OsEXP3, Os-EXP3, OsaEXPa1.18, RiExD, Os-EXPA3, OsEXPA3	Expansin Os-EXPA3.
0	1.89325	0.791	0.208	0	1	Os07g0639000	prx107	Similar to Class III peroxidase 46.
0	1.88823	0.861	0.254	0	1	Os03g0368000	prx42	Similar to Peroxidase 1.
0	1.7795	0.831	0.192	0	1	Os07g0630400	OsRNS1	Ribonuclease T2 family protein.
0	1.76247	0.539	0.129	0	1	Os05g0135000	prx68	Haem peroxidase family protein.
0	1.75801	0.697	0.141	0	1	Os01g0947000		Similar to Beta-1, 3-glucanase precursor.
0	1.75137	0.876	0.249	0	1	Os08g0127100	OsHT, OsLHT1, LHT1	Amino acid transporter, transmembrane family protein.
0	1.71766	0.319	0.079	0	1	Os12g0571100	MT-1-4b, OsMT1d, MT1d, OsMT-I-4c, MT1c, OsMT1c	Metallothionein-like protein, ROS (reactive oxygen species) scavenger, Antioxidant
0	1.69675	0.492	0.043	0	1	Os01g0248900	OsEXPA8, OsEXP8, osaEXPa1.17	Alpha-expansin, Mediation of the cell extension and growth, Root system architecture
0	1.68816	0.554	0.029	0	1	Os03g0195800	OsSultr1;1, OsSul1;1, Sul1;1, OsSultr1;1(a), OsSultr1;1(b)	Similar to Sulfate transporter (Fragment).
0	1.68155	0.736	0.149	0	1	Os02g0157600	OsStr8, OsHAC4, HAC4	Arsenate (As(V)) reductase, Rhodanase-like protein, As(V) tolerance, Control of arsenic (As) accumulation
0	1.67502	0.759	0.267	0	1	Os03g0368300	prx43	Similar to Peroxidase 1.
0	1.6572	0.579	0.095	0	1	Os12g0555200	RPR10b, PR-10b, PR10b, PBZ1, PBZ-1, OsPBZc, OsPR10b	Similar to Probenazole-inducible protein PBZ1.
0	1.6567	0.92	0.467	0	1	Os05g0134700	prx66	Haem peroxidase family protein.
0	1.62403	0.677	0.102	0	1	Os10g0370800		Similar to Exo-1, 3-beta-glucanase precursor (EC 3.2.1.58) (Fragment).
0	1.62306	0.568	0.094	0	1	Os11g0186900	OsACO4	ACC oxidase, Ethylene biosynthesis
0	1.60825	0.602	0.14	0	1	Os12g0567800	OsMT1f, OsMT1c, MT1f, MT1c, MT1Lb, OsMT1Lb	Plant metallothionein, family 15 protein.
0	1.57956	0.483	0.061	0	1	Os06g0490400	prx80	Similar to Class III peroxidase 80.
0	1.50705	0.45	0.041	0	1	Os12g0455000	OsTHI34, THI34	Proteinase inhibitor I1, Kazal domain containing protein.
0	1.49957	0.426	0.045	0	1	Os07g0531400	prx104	Similar to Peroxidase 27 precursor (EC 1.11.1.7) (Atperox P27) (PRXR7) (ATP12a).
0	1.47203	0.99	0.772	0	1	Os02g0256200		Similar to Histidine-rich protein.
0	1.4664	0.392	0.093	0	1	Os01g0770700	COPT1, OsCOPT1	Similar to Copper transporter 1.
0	1.45913	0.624	0.09	0	1	Os08g0398300	OsABCA4	ABC transporter-like domain containing protein.
0	1.44548	0.514	0.044	0	1	Os02g0184900		Cytochrome P450 family protein.
0	1.44339	0.706	0.12	0	1	Os10g0193100		Conserved hypothetical protein.
0	1.43542	0.801	0.278	0	1	Os01g0803200	Oc1*, Oc1, OC-I, SPOC-I, OsCP1, Oc, OCI, OsCYS1	Cysteine proteinase inhibitor-I (Oryzacystatin-I).
0	1.41502	0.517	0.034	0	1	Os03g0830200	OsFWL6, FWL6	Protein of unknown function Cys-rich family protein.
0	1.41231	0.919	0.45	0	1	Os05g0134800	prx67	Haem peroxidase family protein.
0	1.41186	0.442	0.032	0	1	Os10g0439100		Similar to cDNA clone:002-180-G03, full insert sequence.
0	1.40089	0.611	0.114	0	1	Os01g0945600	OsBAT5	Similar to amino acid permease family protein.
0	1.38375	0.456	0.091	0	1	Os08g0120600		Similar to Fructose-bisphosphate aldolase, cytoplasmic isozyme (EC 4.1.2.13).
0	1.38215	0.463	0.055	0	1	Os03g0155500	OsEXPA25, OsEXP25, osaEXPa1.6	Similar to Expansin-A25.
0	1.35879	0.759	0.288	0	1	Os10g0527400	OsGSTU19, GSTU6, OsGSTU6.1, GSTU6.1	Similar to Tau class GST protein 3.
0	1.33438	0.456	0.074	0	1	Os03g0734100		Conserved hypothetical protein.
0	1.33022	0.921	0.437	0	1	Os10g0444700	OsPT8, PHT1-8, OsPht1;8, Pht1;8	Phosphate transporter, Pi homeostasis
0	1.32895	0.576	0.056	0	1	Os05g0524500		Protein kinase, core domain containing protein.
0	1.31424	0.524	0.084	0	1	Os09g0472100	OsABCG22	Similar to ABC transporter.
0	1.31221	0.666	0.127	0	1	Os01g0591300	OsALDH2C1	Similar to Cytosolic aldehyde dehydrogenase RF2D.
0	1.30743	0.652	0.153	0	1	Os08g0412700		Protein of unknown function DUF1262 family protein.
0	1.30593	0.586	0.195	0	1	Os03g0230300	OsSRO1c, SRO1c	Homologue of SRO (similar to RCD one), Regulation of stomatal closure, Abiotic stress response
0	1.30398	0.877	0.462	0	1	Os06g0470000		Glycosyltransferase AER61, uncharacterized domain containing protein.
0	1.29827	0.554	0.138	0	1	Os07g0639400	prx108	Similar to Peroxidase 1.
0	1.28412	0.666	0.221	0	1	Os01g0371500	OsGSTF10	Similar to Glutathione-S-transferase 19E50.
0	1.27771	0.656	0.196	0	1	Os10g0113100		Aldo/keto reductase family protein.
0	1.27453	0.641	0.248	0	1	Os01g0717000		Similar to GmCK1p (EC 2.7.1.32).
0	1.26496	0.475	0.056	0	1	Os07g0281800	AO	Similar to Aldehyde oxidase-2.
0	1.24707	0.485	0.053	0	1	Os01g0704100	OsNRT2.3, OsNRT2;1, OsNRT2.3a, OsNRT2.3b, OsNRT2;3a, OsNRT2.5	Nitrate transporter, Nitrate transport
0	1.24135	0.545	0.1	0	1	Os06g0549600		FAD-linked oxidase, FAD-binding, subdomain 2 domain containing protein.
0	1.23007	0.435	0.062	0	1	Os01g0956200		Glycosyltransferase AER61, uncharacterized domain containing protein.
0	1.21102	0.366	0.04	0	1	Os02g0112600	OsNRT2.2, OsNRT2.1	High-affinity nitrate transporter, Nitrate uptake, Nitrate transport
0	1.20357	0.602	0.157	0	1	Os11g0587600	OsABCG48, OsPDR3	Similar to PDR-like ABC transporter.
0	1.20335	0.703	0.401	0	1	Os07g0192000		ATPase, AAA-type, core domain containing protein.
0	1.20281	0.97	0.721	0	1	Os10g0528300	OsGSTU4	Tau class GST protein 4.
0	1.20183	0.604	0.121	0	1	Os04g0611400		Similar to Vacuolar sorting receptor 7 precursor (AtVSR7) (Epidermal growth factor receptor-like protein 3) (AtELP3) (BP80-like protein f) (AtBP80f).
0	1.20009	0.916	0.663	0	1	Os04g0656100	OSA7, OsA7, osAHA7, AHA7, PAA-Hwa	H+-ATPase, Blue light-induced stomatal opening of dumbbell-shaped guard cells, N uptake
0	1.19965	0.585	0.081	0	1	Os03g0150800	OsPT2, PTH1-2, OsPht1;2	Pi transporter, Pi homeostasis, Selenite uptake
0	1.19829	0.735	0.336	0	1	Os02g0102300	OsStr5, OsHAC1;1, HAC1;1	Arsenate reductase, Sulfurtransferase/rhodanese-like protein, Regulation of arsenic accumulation
0	1.19584	0.779	0.373	0	1	Os03g0655400	OsLEA24, WSI724	Similar to LIP5.
0	1.18287	0.693	0.294	0	1	Os07g0106200	OsMST3	Similar to Hexose transporter.
0	1.17971	0.526	0.135	0	1	Os04g0401700	OsHAK1, HAK1	Potassium transporter, Potassium mediated growth, Salt tolerance
0	1.16187	0.661	0.222	0	1	Os01g0916400	Os SBP, OsSBP	Similar to Selenium binding protein.
0	1.16095	0.609	0.235	0	1	Os03g0673400		Conserved hypothetical protein.
0	1.15393	0.343	0.029	0	1	Os12g0555500	PBZ1, OsPR10a, RPR10a, PR-10a, PR10a, PR10, OsPR10A, OsPR-10a, OsPR10, PR10/PBZ1, OsPBZ1, OsPR10a/PBZ1	Pathogen resistance protein PBZ1, 17 kDa RNase, Disease resistance
0	1.13407	0.54	0.122	0	1	Os12g0432600		Zinc finger, RING/FYVE/PHD-type domain containing protein.
0	1.12974	0.865	0.518	0	1	Os12g0625000	rcs1	Similar to Cysteine synthase.
0	1.1297	0.393	0.108	0	1	Os07g0687900	wsi76, OsLEA24/OsGolS2, OsGolS2/OsLEA24, OsLEA24, OsGolS2, GolS2, LEA24	Galactinol synthase, WSI76 protein induced by water stress
0	1.12817	0.389	0.091	0	1	Os07g0642200	OsGELP93	Lipase, GDSL domain containing protein.
0	1.12705	0.581	0.148	0	1	Os04g0460350		Similar to predicted protein.
0	1.11448	0.611	0.192	0	1	Os07g0585900		Hypothetical conserved gene.
0	1.11427	0.617	0.259	0	1	Os07g0584100	OsWNK5	Similar to MAP kinase-like protein.
0	1.11384	0.454	0.111	0	1	Os12g0555000	RSOsPR10, RsOsPR10a, OsPR10a, OsPR10alpha, OsPR10	Similar to Probenazole-inducible protein PBZ1.
0	1.08751	0.818	0.326	0	1	Os11g0649600		Uncharacterised protein family UPF0497, trans-membrane plant subgroup domain containing protein.
0	1.08092	0.57	0.284	0	1	Os01g0760000		Similar to Dynein light chain.
0	1.08066	0.422	0.035	0	1	Os01g0868600		Hypothetical conserved gene.
0	1.07683	0.551	0.1	0	1	Os03g0314500		WD40-like Beta Propeller domain containing protein.
0	1.07614	0.498	0.07	0	1	Os05g0277000		Similar to Expansin Os-EXPA3.
0	1.07465	0.783	0.366	0	1	Os07g0162400	OsCDAP1, GID1L2	Alpha/beta hydrolase fold-3 domain containing protein.
0	1.07226	0.491	0.101	0	1	Os03g0809000		Plant disease resistance response protein family protein.
0	1.07215	0.787	0.36	0	1	Os01g0639900	OsCA, CA, OsbetaCA1, betaCA1	beta-carbonic anhydrase (EC:4.2.1.1), Carbon assimilation, CO<sub>2</sub>-mediated stomatal pore response
0	1.07174	0.407	0.074	0	1	Os12g0484600		Nodule-specific protein-like.
0	1.07057	0.619	0.244	0	1	Os07g0418500	OsCYP709C9	Similar to Cytochrome P450.
0	1.06887	0.395	0.068	0	1	Os01g0795700		Non-protein coding transcript.
0	1.06534	0.735	0.28	0	1	Os02g0605900	Cht6	Similar to Chitinase (EC 3.2.1.14) A.
0	1.06441	0.819	0.442	0	1	Os11g0704500	MT1a, OsMT1a, OsMT1e, OsMT-I-1a, OsMT1e-P, MTa, rgMT, OsMT-1, rgMT-1	Metallothionein-like protein type 1.
0	1.06215	0.545	0.217	0	1	Os07g0509800	OsAPRL1	Similar to adenosine 5'-phosphosulfate reductase 2.
0	1.0577	0.657	0.312	0	1	Os10g0513200	OsNIP3;1, NIP3-1, OsNIP3.1, NIP3.1	Boric acid channel, Regulation of boron distribution
0	1.05105	0.403	0.059	0	1	Os02g0218800	OsAOS4, CYP74A4, OsHPL1, HPL1	Allene oxide synthase (CYP74A4), Fatty acid 9-/13-hydroperoxide lyase (CYP74C), Biosynthesis of jasmonic acid (JA), Plant defense
0	1.04915	0.549	0.232	0	1	Os01g0627600	OsCYP72A19	Similar to Cytochrome P450 monooxygenase.
0	1.03189	0.312	0.043	0	1	Os06g0507300		Similar to GAMYB-binding protein.
0	1.03051	0.535	0.186	0	1	Os12g0260500		Similar to Oxidoreductase, short chain dehydrogenase/reductase family protein, expressed.
0	1.02029	0.593	0.177	0	1	Os01g0949750	OsGSTU35	Similar to Glutathione S-transferase GST 28 (Fragment).
0	0.994491	0.631	0.313	0	1	Os07g0191200	OSA2, OsA2, osAHA2, AHA2, OsPMA2	Plasma membrane H+ ATPase (EC 3.6.3.6).
0	0.981579	0.485	0.162	0	1	Os05g0474800	OsWRKY70	WRKY transcription factor 70.
0	0.969288	0.583	0.224	0	1	Os03g0327100	ONAC039, ONAC39, NAC39, OsCUC1	Similar to CUC1.
0	0.969083	0.391	0.084	0	1	Os10g0529500	OsGSTU30	Tau class glutathione S-transferase, Heavy metal and drought stress tolerance
0	0.964278	0.429	0.127	0	1	Os03g0195450	OsSultr2;1, OsSul2;1, OsaSULTR2, SULTR2	Similar to sulfate/bicarbonate/oxalate exchanger and transporter sat-1.
0	0.960502	0.18	0.01	0	1	Os03g0156000	OsEXPA19, OsEXP19, osaEXPa1.2	Alpha-expansin OsEXPA19.
0	0.951035	0.686	0.34	0	1	Os12g0114000		Conserved hypothetical protein.
0	0.950624	0.655	0.313	0	1	Os01g0246700	OsWRKY1, OsWRKY1v2	Similar to WRKY transcription factor 1.
0	0.945739	0.844	0.662	0	1	Os05g0129300	Lip19, lip19, OsbZIP38	Basic/leucine zipper protein.
0	0.944185	0.603	0.307	0	1	Os12g0623500	OsCAT11	Similar to Cationic amino acid transporter-like protein.
0	0.939422	0.456	0.098	0	1	Os03g0838400	AMT3;2, OsAMT3;2, OsAMT3.2	Ammonium transporter.
0	0.934619	0.401	0.09	0	1	Os04g0494600		Protein of unknown function DUF642 family protein.
0	0.928756	0.341	0.074	0	1	Os03g0734300		Similar to Proteinase inhibitor type II CEVI57 precursor.
0	0.927777	0.354	0.065	0	1	Os12g0637100	OsPAP10c	Similar to Purple acid phosphatase (EC 3.1.3.2).
0	0.91613	0.638	0.34	0	1	Os04g0670200		Similar to Oryzain beta chain precursor (EC 3.4.22.-).
0	0.912966	0.423	0.078	0	1	Os12g0210400		Protein kinase, core domain containing protein.
0	0.912778	0.38	0.041	0	1	Os09g0506000	OsPAP27a, NPP6, OsNPP6	Nucleotide pyrophosphatase/phosphodiesterase
0	0.909096	0.973	0.801	0	1	Os01g0284500	GER4, OsGLP1-2, GLP1-2	Similar to Nectarin 1 precursor (EC 1.15.1.1) (Superoxide dismutase [Mn]).
0	0.907487	0.202	0.009	0	1	Os02g0112100	OsNRT2.1, OsNRT2.2	High-affinity nitrate transporter, Nitrate uptake, Nitrate transport
0	0.907076	0.989	0.889	0	1	Os08g0205400	OsATX1	Cu chaperone, Root-to-shoot Cu translocation, Distribution of Cu from old leaves to developing tissues and seeds
0	0.897638	0.525	0.172	0	1	Os03g0233900	HB1, GLB1A, rHb1, ORYsa GLB1a, nsHb1, OsNSHB1, hb1, nsHb, OsPgb1.1, Pgb1.1	Non-symbiotic hemoglobin 1 (rHb1) (ORYsa GLB1a).
0	0.87412	0.524	0.169	0	1	Os09g0422000	HCT3	Transferase family protein.
0	0.872532	0.832	0.483	0	1	Os08g0205800		Hypothetical conserved gene.
0	0.868727	0.501	0.174	0	1	Os01g0138400		Serine/threonine protein kinase domain containing protein.
0	0.866614	0.61	0.27	0	1	Os08g0538600		Stress up-regulated Nod 19 family protein.
0	0.860891	0.341	0.049	0	1	Os08g0398000	OsABCA3	ABC transporter-like domain containing protein.
0	0.850251	0.385	0.107	0	1	Os01g0949900	OsGSTU37	Conserved hypothetical protein.
0	0.847984	0.968	0.825	0	1	Os07g0274700		HvB12D protein (B12Dg1 protein).
0	0.846958	0.985	0.863	0	1	Os01g0294700	OsPOD, prx11	Haem peroxidase, plant/fungal/bacterial family protein.
0	0.839826	0.63	0.352	0	1	Os03g0567600	OsXAT3	Glycosyltransferase AER61, uncharacterized domain containing protein.
0	0.838454	0.42	0.09	0	1	Os07g0193000		HIPL1 protein precursor.
0	0.837746	0.716	0.392	0	1	Os03g0845000		Similar to Pirin-like protein.
0	0.836602	0.752	0.463	0	1	Os10g0510500	OsSAUR56	Auxin responsive SAUR protein family protein.
0	0.83242	0.399	0.124	0	1	Os03g0790500	GID1, GID1L2	Alpha/beta hydrolase fold-3 domain containing protein.
0	0.828715	0.229	0.032	0	1	Os11g0147150		Hypothetical gene.
0	0.827888	0.641	0.361	0	1	Os08g0523600	OsKIX_9	Similar to CTV.22.
0	0.826924	0.345	0.051	0	1	Os12g0431700		Hypothetical conserved gene.
0	0.825914	0.637	0.321	0	1	Os01g0214800	OsGELP3, OsGELP3a, OsGELP3b	Lipase, GDSL domain containing protein.
0	0.824144	0.757	0.436	0	1	Os01g0639600		Protein of unknown function DUF1645 family protein.
0	0.81947	0.375	0.052	0	1	Os04g0103601		Conserved hypothetical protein.
0	0.813714	0.428	0.121	0	1	Os03g0189400		Similar to Alcohol dehydrogenase ADH.
0	0.810359	0.336	0.056	0	1	Os11g0236932		Hypothetical conserved gene.
0	0.810008	0.416	0.075	0	1	Os08g0245200	Os4CL1, 4-CL, 4-CL. 1	4-coumarate:coenzyme A ligase, Lignin biosynthesis
0	0.809239	0.406	0.074	0	1	Os05g0138200		Similar to Chitinase (Class II) (EC 3.2.1.14).
0	0.799754	0.404	0.142	0	1	Os08g0112500	Orysa;CKL10	Similar to Cyclin-dependent protein kinase-like protein.
0	0.798303	0.756	0.552	0	1	Os03g0136900		Similar to Aconitate hydratase, cytoplasmic (EC 4.2.1.3) (Citrate hydro-lyase) (Aconitase).
0	0.793073	0.838	0.701	0	1	Os05g0176700		Conserved hypothetical protein.
0	0.787133	0.711	0.191	0	1	Os10g0555700	OsEXPB2, OsaEXPb1.9, EXPb1.9	Beta-expansin.
0	0.783351	0.388	0.105	0	1	Os01g0185900	OsWRKY107	Similar to WRKY 1 (Fragment).
0	0.782142	0.909	0.701	0	1	Os09g0367700	OsGSTU5	Similar to GST6 protein (EC 2.5.1.18).
0	0.780683	0.441	0.149	0	1	Os04g0482000	OsMSRA2.1, MSRA2.1	Similar to Peptide methionine sulfoxide reductase.
0	0.770475	0.355	0.066	0	1	Os06g0589300	OsABCA2, OsISC27	ABC transporter-like domain containing protein.
0	0.769508	0.259	0.029	0	1	Os06g0192400		Glycosyl transferase, family 31 protein.
0	0.763778	0.413	0.148	0	1	Os08g0109800	OsCRR2	Regulator of chromosome condensation/beta-lactamase-inhibitor protein II domain containing protein.
0	0.755167	0.755	0.434	0	1	Os02g0575000		Conserved hypothetical protein.
0	0.749449	0.361	0.101	0	1	Os06g0103200		Transferase family protein.
0	0.746538	0.915	0.692	0	1	Os05g0119300		Similar to ESTs AA754121.
0	0.746442	0.485	0.197	0	1	Os04g0311400		Similar to Cysteine proteinase 1 precursor (EC 3.4.22.-).
0	0.744274	0.522	0.201	0	1	Os01g0946700	OsGLN1	Similar to Glucan endo-1, 3-beta-glucosidase GV (EC 3.2.1.39) ((1->3)-beta-glucan endohydrolase GV) ((1->3)-beta-glucanase isoenzyme GV) (Beta-1, 3- endoglucanase GV).
0	0.742985	0.298	0.068	0	1	Os01g0693300		Similar to Lipid phosphate phosphatase 2 (EC 3.1.3.-) (AtLPP2) (Phosphatidic acid phosphatase 2) (AtPAP2) (Prenyl diphosphate phosphatase).
0	0.739788	0.303	0.049	0	1	Os05g0552200		Glycosyl transferase, family 31 protein.
0	0.723937	0.276	0.052	0	1	Os09g0324400	OsFbox473, Os_F0455	Cyclin-like F-box domain containing protein.
0	0.722643	0.25	0.036	0	1	Os11g0127600	ONAC045, ONAC45	No apical meristem (NAM) protein domain containing protein.
0	0.715084	0.284	0.028	0	1	Os02g0770500	OsWRKY32	Similar to WRKY transcription factor 32.
0	0.713576	0.246	0.019	0	1	Os10g0439200		Similar to Expansin-A28.
0	0.711127	0.405	0.139	0	1	Os05g0486100	OsRPK1	Leucine-rich repeat receptor-like kinase, Mn<sup>2+</sup>/Mg<sup>2+</sup>-dependent serine/threonine (Ser/Thr) kinase, Ca<sup>2+</sup>-independent Ser/Thr kinase, Negative regulation of polar auxin transport, Root development
0	0.709452	0.397	0.078	0	1	Os03g0699800	OsTHI36, THI36	Conserved hypothetical protein.
0	0.706545	0.982	0.884	0	1	Os06g0319133		Non-protein coding transcript.
0	0.704719	0.265	0.017	0	1	Os04g0223500		Dimethylaniline monooxygenase, N-oxide-forming domain containing protein.
0	0.70423	0.306	0.04	0	1	Os02g0763800		Xyloglucan fucosyltransferase domain containing protein.
0	0.703914	0.453	0.166	0	1	Os03g0723700		Conserved hypothetical protein.
0	0.69464	0.301	0.067	0	1	Os07g0647200		Similar to Cytochrome P450 CYP734A7.
0	0.690013	0.255	0.051	0	1	Os08g0412800		Protein of unknown function DUF1262 family protein.
0	0.670076	0.431	0.122	0	1	Os01g0119000		Glycosyltransferase AER61, uncharacterized domain containing protein.
0	0.66716	0.147	0.016	0	1	Os01g0972200	OsZIP1	Similar to Zinc transporter 2 precursor (ZRT/IRT-like protein 2).
0	0.653055	0.317	0.083	0	1	Os01g0681900	OsGLT1, OsNADH-GOGAT1, NADH-GOGAT1, OsNADH-GOGAT, GOGAT, NADH-GOGAT, OsGOGAT1, GOGAT1	Non-protein coding transcript.
0	0.647604	0.249	0.039	0	1	Os12g0630500		Similar to Thaumatin-like protein.
0	0.645982	0.241	0.021	0	1	Os01g0920500		Nucleotide-diphospho-sugar transferase domain containing protein.
0	0.642353	0.243	0.052	0	1	Os01g0764800	OsGH3-2, OsGH3.2, GH3.2	Indole-3-acetic acid (IAA)-amido synthetase, Disease resistance, Abiotic stress tolerance
0	0.641582	0.91	0.663	0	1	Os10g0417600	OsGME1, GME1	NAD(P)-binding domain containing protein.
0	0.63489	0.172	0.021	0	1	Os01g0370000	OsOPR9, OsOPR01-2	NADH:flavin oxidoreductase/NADH oxidase, N-terminal domain containing protein.
0	0.632483	0.275	0.055	0	1	Os04g0552200	OxEXPB5, osaEXPb1.19	Beta-expansin 5.
0	0.622441	0.292	0.057	0	1	Os02g0554900	PDIL1;3, PDIL1-3, PDIL 1-3, OsPDIL1-3	Similar to Protein disulfide isomerase (Fragment).
0	0.620301	0.797	0.562	0	1	Os04g0679400		Similar to H0801D08.15 protein.
0	0.616319	0.23	0.035	0	1	Os08g0101500	OsSultr5;2, OsSul5;2	Molybdate transporter, Uptake and translocation of molybdate
0	0.610835	0.301	0.066	0	1	Os01g0533900	OsABCB2, ABCB2, OsPGP2, OsMDR6, OsABCB2_1, OsABCB2_2	Similar to Multidrug resistance protein 1 homolog.
0	0.606015	0.933	0.747	0	1	Os08g0482700	OsUCL30	Cupredoxin domain containing protein.
0	0.600105	0.227	0.019	0	1	Os06g0146250	OsWRKY73	Similar to WRKY transcription factor 73.
0	0.597609	0.198	0.015	0	1	Os02g0185200		Cytochrome P450 family protein.
0	0.595606	0.798	0.49	0	1	Os05g0576600		Conserved hypothetical protein.
0	0.59449	0.223	0.04	0	1	Os12g0616500	OsCHX15	Similar to cation proton exchanger.
0	0.586399	0.259	0.048	0	1	Os06g0536100		Hypothetical conserved gene.
0	0.582701	0.281	0.064	0	1	Os08g0111300		Transferase family protein.
2.0484e-305	0.922033	0.543	0.26	6.12861e-301	1	Os02g0593700		Similar to TA4 protein (Fragment).
5.50642e-304	0.816384	0.46	0.193	1.64746e-299	1	Os02g0642300		Cytochrome b561 family protein.
1.16991e-300	0.759879	0.44	0.161	3.50025e-296	1	Os03g0165050		Hypothetical genes.
1.94616e-299	0.781448	0.224	0.046	5.82272e-295	1	Os01g0615050		Proteinase inhibitor I13, potato inhibitor I family protein.
1.4699e-298	0.748858	0.402	0.143	4.39779e-294	1	Os10g0535600		Similar to Hydrolase.
9.7465e-296	0.733395	0.585	0.302	2.91606e-291	1	Os01g0118700		Similar to HGA4.
1.34614e-294	0.709812	0.718	0.465	4.02751e-290	1	Os03g0253600		Conserved hypothetical protein.
2.14402e-293	1.01944	0.438	0.17	6.4147e-289	1	Os02g0755900		UDP-glucuronosyl/UDP-glucosyltransferase domain containing protein.
5.28108e-293	0.695849	0.555	0.255	1.58005e-288	1	Os01g0638000		UDP-glucuronosyl/UDP-glucosyltransferase family protein.
4.56492e-292	0.780666	0.678	0.423	1.36578e-287	1	Os03g0273800		HAD-superfamily hydrolase, subfamily IA, variant 3 domain containing protein.
2.09668e-286	0.66751	0.242	0.056	6.27306e-282	1	Os01g0627900		Similar to Cytochrome P450.
3.16813e-285	0.924116	0.226	0.048	9.47872e-281	1	Os07g0104500	prx95	Haem peroxidase, plant/fungal/bacterial family protein.
2.11049e-284	0.731495	0.435	0.17	6.31438e-280	1	Os03g0781300		Conserved hypothetical protein.
7.77348e-284	0.667971	0.568	0.28	2.32575e-279	1	Os08g0526400		Defence response, Rin4 domain containing protein.
1.08824e-283	0.97449	0.252	0.062	3.2559e-279	1	Os10g0490900		Similar to Secretory protein.
1.3563e-282	0.717167	0.735	0.481	4.05791e-278	1	Os02g0129800		Conserved hypothetical protein.
1.93129e-282	0.740215	0.589	0.314	5.77824e-278	1	Os09g0432900		Glycosyl transferase, family 31 protein.
1.10524e-281	0.84655	0.477	0.226	3.30676e-277	1	Os07g0187700	OsPHF1, OsWD40-137, OsSEC12	WD40 protein, Regulation of the plasma membrane localization of phosphate transporters, Phosphate uptake and translocation
8.18883e-281	0.729052	0.175	0.029	2.45002e-276	1	Os09g0491100	Os9bglu30, OsBGlu30, bglu 2, bglu2, BGlu2	Similar to Beta-primeverosidase (EC 3.2.1.149).
5.31321e-276	0.787262	0.679	0.452	1.58966e-271	1	Os04g0650000	ocp*, ocp	Similar to Oryzain alpha chain precursor (EC 3.4.22.-).
2.74219e-274	0.719369	0.731	0.494	8.20436e-270	1	Os04g0450100		Protein of unknown function DUF341 domain containing protein.
3.16001e-272	0.711138	0.313	0.095	9.45442e-268	1	Os01g0192300	OsMYB1R1, 1R-MYB1	Similar to I-box binding factor (Fragment).
6.64156e-267	0.761737	0.461	0.191	1.98709e-262	1	Os04g0474800	Os4bglu12, Os4BGlu12, 4BGlu12, OsTAGG2, TAGG2	Similar to OSIGBa0135C13.7 protein.
1.04395e-266	0.701538	0.732	0.535	3.1234e-262	1	Os03g0744600		Similar to Ripening-associated protein (Fragment).
2.43601e-265	0.685585	0.509	0.231	7.2883e-261	1	Os01g0609300	OsPDR9, ospdr9, OsPDR3, PDR3	Similar to Pleiotropic drug resistance protein 3.
3.54646e-262	0.731232	0.645	0.439	1.06106e-257	1	Os03g0795800		Uncharacterised protein family UPF0005 domain containing protein.
1.02948e-261	0.627492	0.498	0.219	3.0801e-257	1	Os09g0571200		C2 domain containing protein.
2.7128e-259	0.64001	0.72	0.454	8.11644e-255	1	Os02g0205500		Similar to Fatty acid elongase 1.
1.51009e-255	0.601125	0.298	0.093	4.51804e-251	1	Os01g0681200		Similar to Acyl-CoA synthetase (EC 6.2.1.3).
2.4966e-255	0.660339	0.386	0.148	7.46958e-251	1	Os03g0326000		Phospholipid-transporting ATPase 1 (EC 3.6.3.1) (Aminophospholipid flippase 1).
2.63452e-255	0.639619	0.405	0.158	7.88221e-251	1	Os01g0588900	LOG1, LOG, Log, log	Cytokinin-activating enzyme, Bioactive cytokinin synthesis
1.20585e-252	0.83386	0.609	0.359	3.6078e-248	1	Os03g0241900		Similar to Senescence-associated protein 12.
1.34665e-252	0.612385	0.766	0.558	4.02905e-248	1	Os05g0453700		Similar to USP family protein.
2.19049e-250	0.967709	0.509	0.281	6.55373e-246	1	Os11g0614400	OspPLAIItheta, pPLAIItheta	Similar to Patatin-like protein 1.
2.41805e-247	0.668201	0.667	0.433	7.23457e-243	1	Os01g0105900		Carbohydrate/purine kinase domain containing protein.
7.93277e-245	0.645543	0.347	0.123	2.37341e-240	1	Os03g0334200		Protein of unknown function DUF3133 domain containing protein.
6.46708e-242	0.626601	0.302	0.1	1.93488e-237	1	Os02g0114800		Conserved hypothetical protein.
3.47121e-239	0.720228	0.531	0.299	1.03855e-234	1	Os07g0211800		Protein of unknown function DUF1749 family protein.
3.16499e-238	0.687446	0.496	0.244	9.46932e-234	1	Os03g0291500	OsASN1, OsAS1, AS1	Asparagine synthetase, Biosynthesis of asparagine following the supply of ammonium
5.90667e-236	0.769197	0.385	0.151	1.76722e-231	1	Os02g0618100	OsGRX9, OsGrx_C2.1, Grx_C2.1	Similar to Glutaredoxin-C4, chloroplastic.
1.11903e-234	0.680061	0.642	0.402	3.34804e-230	1	Os04g0682100		C2 calcium/lipid-binding region, CaLB domain containing protein.
7.74136e-234	0.712569	0.393	0.156	2.31614e-229	1	Os10g0481300	OsGSTU47	Similar to Glutathione S-transferase, N-terminal domain containing protein, expressed.
1.19442e-233	0.702063	0.527	0.282	3.57359e-229	1	Os01g0750600		Protein kinase-like domain containing protein.
8.01691e-233	0.748823	0.565	0.334	2.39858e-228	1	Os02g0578800		Protein of unknown function DUF962 family protein.
5.48707e-232	0.608875	0.393	0.159	1.64168e-227	1	Os01g0787000	prx19	Similar to Peroxidase (EC 1.11.1.7).
1.07212e-231	0.849975	0.399	0.16	3.20767e-227	1	Os01g0888900		Conserved hypothetical protein.
1.67827e-230	0.674073	0.514	0.256	5.02122e-226	1	Os09g0468300		Hypothetical conserved gene.
3.03433e-224	0.722128	0.625	0.404	9.07842e-220	1	Os01g0814400		Conserved hypothetical protein.
5.15964e-223	0.641305	0.334	0.119	1.54371e-218	1	Os07g0604700	OsB12D1	B12D-like protein, Flooding tolerance during seed germination and early seedling growth
1.01867e-220	0.612407	0.424	0.184	3.04775e-216	1	Os03g0360700	OsMSR1, MSR1, OsMSRB5, MSRB5	Similar to Protein-methionine-S-oxide reductase, PilB family.
1.13598e-220	0.582776	0.663	0.391	3.39874e-216	1	Os04g0677300		Harpin-induced 1 domain containing protein.
2.4141e-219	0.650415	0.663	0.425	7.22276e-215	1	Os04g0488700	OsOxi1	Similar to PHY3.
3.08053e-213	0.593034	0.316	0.117	9.21665e-209	1	Os01g0158200	OsSCP1	Similar to Serine carboxypeptidase II-1 precursor (EC 3.4.16.6) (CP-MII.1) (Fragment).
1.26618e-212	0.649883	0.292	0.101	3.78827e-208	1	Os01g0863300		Similar to MCB2 protein.
4.57995e-212	0.654833	0.273	0.088	1.37028e-207	1	Os08g0277200	OsCCR, CCR, OsCCR18	Similar to Cinnamoyl-CoA reductase (EC 1.2.1.44).
4.77529e-207	0.586528	0.447	0.202	1.42872e-202	1	Os01g0839100	OsZFP	Zinc finger, C2H2 domain containing protein.
1.50579e-205	0.673726	0.44	0.223	4.50517e-201	1	Os05g0458400	OsFtsH8, FtsH8	Similar to AAA-metalloprotease FtsH.
1.61922e-204	0.699866	0.501	0.278	4.84454e-200	1	Os08g0416000	Oshox5, OsHox5, EIP9	Homeodomain leucine zipper protein.
4.72663e-203	0.687935	0.35	0.151	1.41416e-198	1	Os06g0238000	OsPUB20	Armadillo-like helical domain containing protein.
1.32034e-201	0.696578	0.412	0.182	3.95033e-197	1	Os12g0478200	OsABA45, ABA45, OsGDP, GDP	Hypothetical protein.
3.91127e-200	0.715341	0.581	0.365	1.17021e-195	1	Os03g0659400		DWNN domain domain containing protein.
3.82674e-198	0.686556	0.4	0.191	1.14492e-193	1	Os04g0535400		Histidine triad motif domain containing protein.
5.72241e-198	0.635973	0.59	0.369	1.71209e-193	1	Os10g0513900	CYP450	Cytochrome P450 family protein.
2.31555e-197	0.664133	0.226	0.065	6.92789e-193	1	Os01g0615100		Chymotrypsin protease inhibitor, Salt and osmotic stress tolerance
2.79998e-196	0.788985	0.336	0.139	8.37725e-192	1	Os12g0136500		Non-protein coding transcript.
7.12122e-196	0.616322	0.535	0.299	2.1306e-191	1	Os08g0243500	OsCPR2	Similar to NADPH-cytochrome P450 oxydoreductase isoform 2.
1.99342e-195	0.692023	0.615	0.392	5.9641e-191	1	Os03g0802500		ATPase, AAA-type, core domain containing protein.
1.68978e-194	0.647306	0.361	0.15	5.05564e-190	1	Os01g0665900		Conserved hypothetical protein.
5.29834e-194	0.610343	0.539	0.291	1.58521e-189	1	Os01g0826400	OsWRKY24	WRKY transcription factor 24 (WRKY24).
5.14038e-193	0.687848	0.448	0.228	1.53795e-188	1	Os07g0446100	XBOS34	Zinc finger, RING/FYVE/PHD-type domain containing protein.
1.87259e-192	0.713243	0.452	0.24	5.60259e-188	1	Os02g0513000	OsRLCK72	Similar to Receptor protein kinase-like protein.
1.146e-190	0.642377	0.615	0.373	3.42873e-186	1	Os06g0152600		Hypothetical gene.
1.45666e-190	0.646938	0.52	0.289	4.35818e-186	1	Os03g0726500		Protein of unknown function DUF81 domain containing protein.
2.36323e-188	0.682759	0.587	0.364	7.07055e-184	1	Os03g0761100	OsPP2C34, PP2C34, OsPP55, OsBIPP2C2, OsBIPP2C2a, OsBIPP2C2b, OsBIPP2C2c	Protein phosphatase 2C-like protein.
3.73831e-187	0.631959	0.464	0.24	1.11846e-182	1	Os09g0433000		Glycosyl transferase, family 31 protein.
7.53961e-185	0.728723	0.498	0.284	2.25578e-180	1	Os05g0542200		Alpha/beta hydrolase fold-1 domain containing protein.
9.21226e-183	0.621387	0.311	0.125	2.75622e-178	1	Os01g0121600	OsABCG1	Conserved hypothetical protein.
1.50818e-182	0.691273	0.36	0.151	4.51233e-178	1	Os01g0357100	PSR1, NiR, OsNiR, OsNIR1, NIR1, FD-NiR	Ferredoxin-nitrite reductase, Nitrate reduction (assimilation), Determination of regeneration ability
1.44033e-181	0.627911	0.326	0.136	4.30933e-177	1	Os11g0194900	OsRLCK315	Protein kinase, core domain containing protein.
2.19184e-181	0.592692	0.765	0.616	6.55777e-177	1	Os02g0601800		Bromodomain containing protein.
1.52304e-179	0.676631	0.571	0.371	4.55679e-175	1	Os03g0187600		GRAM domain containing protein.
1.02096e-176	0.650227	0.32	0.132	3.0546e-172	1	Os02g0819400	Lpa1, OsLpa1, OsLpa1.1, OsLpa1.2, OsLpa1.3, Oslpa1	Phytic acid metabolism
5.37474e-175	0.630167	0.486	0.254	1.60807e-170	1	Os02g0740600		Conserved hypothetical protein.
4.15081e-174	0.642578	0.462	0.262	1.24188e-169	1	Os06g0207000		Fumble domain containing protein.
3.19941e-172	0.700032	0.357	0.166	9.5723e-168	1	Os04g0398000	OsERF#101, OsERF101, OsDERF6, DERF6, AP2/EREBP#089, AP2/EREBP89, OsRap2.6, Rap2.6	ERF transcription factor, A member of APETALA2/Ethylene-Responsive Element Binding Protein(AP2/EREBP) family, Regulation of drought stress response, Innate immunity
4.04879e-172	0.605634	0.565	0.355	1.21136e-167	1	Os09g0379900		Similar to Beta-glucan binding protein.
2.07124e-170	0.66414	0.349	0.158	6.19695e-166	1	Os08g0366000	Osppc, OSPPC, Osppc2a, ppc2a	Phosphoenolpyruvate carboxylase.
9.66403e-170	0.647184	0.464	0.266	2.89138e-165	1	Os02g0712700		Concanavalin A-like lectin/glucanase domain containing protein.
4.08173e-166	0.628734	0.522	0.312	1.22121e-161	1	Os05g0557100		Peptidase A1 domain containing protein.
1.11529e-163	0.66483	0.376	0.182	3.33684e-159	1	Os02g0629000		Protein of unknown function DUF584 family protein.
6.88171e-161	0.580648	0.358	0.166	2.05894e-156	1	Os02g0805100	OsIAA9, OsIAA2	Similar to Auxin-responsive protein IAA12 (Indoleacetic acid-induced protein 12) (BODENLOS protein).
1.06726e-160	0.58626	0.536	0.332	3.19314e-156	1	Os02g0763200		Similar to Galactoside 2-alpha-L-fucosyltransferase (EC 2.4.1.69) (Xyloglucan alpha-(1, 2)-fucosyltransferase) (AtFUT1).
3.36938e-160	0.669899	0.366	0.177	1.00809e-155	1	Os02g0790500	OsTPS5	Hypothetical protein.
1.05147e-158	0.753245	0.578	0.403	3.14589e-154	1	Os04g0543500		Hypothetical conserved gene.
1.298e-154	0.679246	0.459	0.26	3.88348e-150	1	Os02g0540700	OsPUB45	Similar to Arm repeat-containing protein.
3.44423e-154	0.610555	0.266	0.106	1.03048e-149	1	Os03g0843100	OsRab11A1	Ras GTPase family protein.
4.89525e-154	0.66301	0.623	0.416	1.46461e-149	1	Os01g0510200		Conserved hypothetical protein.
1.63904e-151	0.611104	0.352	0.165	4.90385e-147	1	Os03g0784700	FNR, PetH	Ferredoxin--NADP reductase, root isozyme, chloroplast precursor (EC 1.18.1.2) (FNR).
4.82771e-151	0.809914	0.538	0.376	1.4444e-146	1	Os04g0509600	OsAMT1;1, OsAMT1:1, OsAMT1, AMT1-1, AMT1, OsAMT1p, OsAMT1-1, Osamt1-1, OsAMT1, 1, OsAMT1.1, AMT1.1, FCO12	Ammonium transporter, Ammonium uptake, Ammonium transport
1.52535e-150	0.654675	0.349	0.162	4.56369e-146	1	Os04g0447700		Similar to Polyketide reductase.
1.89542e-149	0.606742	0.399	0.214	5.67089e-145	1	Os05g0528000	rbohC, OsrbohC, Os rbohC, OsRbohC, OsNox5, Nox5, OsrbohD, OsRboh5	Similar to RbohAOsp (Fragment).
3.8812e-148	0.590298	0.52	0.329	1.16122e-143	1	Os08g0157900	ONAC037, ONAC37, OsNTL2, NTL2	Similar to NAM protein.
6.79258e-148	0.623164	0.489	0.282	2.03227e-143	1	Os02g0658800	OsEXPB11, osaEXPb1.20	Beta-expansin.
1.36525e-146	0.612837	0.408	0.225	4.08469e-142	1	Os08g0417100	2-ODD34, Os2-ODD34, Os2ODD34	Similar to cDNA, clone: J100014C05, full insert sequence.
4.23803e-139	0.585132	0.556	0.359	1.26797e-134	1	Os11g0484500	Os6PGDH2	Similar to 6-phosphogluconate dehydrogenase.
9.43599e-138	0.582948	0.576	0.386	2.82315e-133	1	Os01g0508100	RH3	Ferritin/ribonucleotide reductase-like family protein.
1.59441e-137	0.714543	0.496	0.313	4.77031e-133	1	Os02g0129700		Hypothetical protein.
1.86804e-135	0.743581	0.295	0.135	5.589e-131	1	Os11g0139700		Hypothetical conserved gene.
1.93157e-135	0.582186	0.282	0.126	5.77908e-131	1	Os03g0365900	OsGELP50, OsGELP50a, OsGELP50b	Similar to GDSL-like Lipase/Acylhydrolase family protein.
8.40271e-134	0.612325	0.399	0.219	2.51401e-129	1	Os04g0543900	OsGDH2	Similar to glutamic dehydrogenase1.
1.27482e-131	0.59722	0.499	0.333	3.81413e-127	1	Os05g0218400	OsRLCK181	Similar to Somatic embryogenesis receptor kinase-like protein.
7.95417e-130	0.583978	0.504	0.337	2.37981e-125	1	Os01g0261200	OsNAC8, ONAC074, ONAC74, NAC74, OsNAC8/ONAC074, OsNTL3, NTL3	No apical meristem (NAM) protein domain containing protein.
1.07833e-129	0.647569	0.462	0.27	3.22625e-125	1	Os02g0740700	OsMMP1	Matrix metalloproteinase, Plant development, Symplastic apoplastic transport
2.84244e-129	0.60136	0.232	0.092	8.5043e-125	1	Os01g0292200	OsCIPK01, CIPK1, OsCIPK1	Serine/threonine protein kinase domain containing protein.
4.84982e-122	0.650682	0.104	0.023	1.45102e-117	1	Os12g0568200	OsMT1c, MT1c, OsMT-I-4b, MT-I-4b, OsMT1f, MT1f, MT1Lc, OsMT1Lc	Metallothionein-like protein type 1.
2.09208e-121	0.607419	0.386	0.22	6.25929e-117	1	Os05g0126800		Mss4-like domain containing protein.
1.24743e-120	0.69108	0.291	0.141	3.7322e-116	1	Os02g0198700	OsSub12, SUB12	Similar to Subtilisin-like protease.
4.84125e-104	0.615777	0.498	0.353	1.44845e-99	1	Os01g0597800		UDP-glucuronosyl/UDP-glucosyltransferase family protein.
1.04076e-100	1.00905	0.227	0.1	3.11386e-96	1	Os03g0663400	OsLP, PR-5, 14b	Similar to Thaumatin-like protein.
2.98361e-97	1.12989	0.229	0.108	8.92667e-93	1	Os02g0650300	OsYSL15, OsYs7	Iron-phytosiderophore transporter, Iron homeostasis
9.17251e-97	0.789935	0.215	0.093	2.74432e-92	1	Os07g0129200	OsPR1a, OsPR-1a, PR1a, OsPR1#074, OsPR1-74, PR-1a, OsSCP, SCP, OsPR1	Pathogenesis-related 1a protein, Regulation of abiotic stress responses
9.66856e-87	0.651152	0.2	0.087	2.89274e-82	1	Os07g0587300		Hypothetical conserved gene.
1.22489e-76	1.83266	0.254	0.142	3.66474e-72	1	Os12g0568500	MT1Ld, OsMT1Ld	Metallothionein-like protein type 1.
3.04609e-57	0.723362	0.559	0.474	9.1136e-53	1	Os01g0233000	OsDREPP1, DREPP1, RS1	DREPP plasma membrane polypeptide family protein.
2.96194e-56	0.823935	0.177	0.087	8.86183e-52	1	Os05g0399300	Cht2*, Cht2, RC7, OsChia1b, Chia1b	Similar to Chitinase.
3.16868e-50	1.44086	0.213	0.122	9.48036e-46	1	Os10g0191300	OsPR1#101, OsPR1-101, OsPR1L2, PR1L2	Similar to PR-1a pathogenesis related protein (Hv-1a) precursor.
0	2.98593	0.6	0.204	0	2	Os03g0103100	OsHyPRP03, HyP/GRP03, OsHyPRP3, HyP/GRP3, LTP1	Similar to Physical impedance induced protein.
0	2.84695	0.522	0.14	0	2	Os03g0103200	OsHyPRP04, HyP/GRP04, OsHyPRP4, HyP/GRP4	Similar to Physical impedance induced protein.
0	2.39528	0.567	0.184	0	2	Os07g0287400	OsLTPd3, OsLtpIV.3	Plant lipid transfer protein/seed storage/trypsin-alpha amylase inhibitor domain containing protein.
0	2.31572	0.822	0.315	0	2	Os06g0486800	OsFDH, FDH 1	Similar to Formate dehydrogenase, mitochondrial precursor (EC 1.2.1.2) (NAD- dependent formate dehydrogenase) (FDH).
0	2.21939	0.894	0.494	0	2	Os03g0307200	OsNAS2	Nicotianamine synthase 2, Nicotianamine biosynthesis
0	2.20627	0.725	0.21	0	2	Os05g0247100	DIP3, XIP, OsHI-XIP	Similar to Glycosyl hydrolases family 18.
0	2.09327	0.864	0.513	0	2	Os12g0570700	OsMT1a, OsMT1a1, OsMT1a2, OsMT-I-4a, OsIDS1, OsMT1b, MT1b	Similar to Metallothionein-like protein type 1.
0	2.0036	0.899	0.517	0	2	Os03g0307300	OsNAS1	Nicotianamine synthase 1 (EC 2.5.1.43) (S-adenosyl-L-methionine:S- adenosyl-L-methionine:S-adenosyl-methionine 3-amino-3- carboxypropyltransferase 1) (OsNAS1).
0	1.99803	0.789	0.323	0	2	Os11g0484000	OsDEP, DEP	Class II aldolase/adducin, N-terminal family protein.
0	1.94117	0.258	0.046	0	2	Os01g0191200		Similar to Acid phosphatase.
0	1.89323	0.515	0.156	0	2	Os08g0189200	OsGLP8-3, GER2	Germin-like protein 8-3, Disease resistance
0	1.86879	0.871	0.31	0	2	Os06g0547400	prx86	Similar to Peroxidase P7 (EC 1.11.1.7) (TP7).
0	1.80367	0.515	0.101	0	2	Os07g0677300	POXgX9, OsPOXgX9, prx112	Peroxidase.
0	1.78743	0.516	0.075	0	2	Os07g0529600	OsDR8, OsXNP, FOXRED1	Similar to Thiazole biosynthetic enzyme 1-1, chloroplast precursor.
0	1.71871	0.606	0.119	0	2	Os10g0330000		Conserved hypothetical protein.
0	1.69472	0.879	0.532	0	2	Os09g0249000		Galactose oxidase/kelch, beta-propeller domain containing protein.
0	1.63256	0.793	0.313	0	2	Os03g0237100	OsDMAS1	Similar to NADPH-dependent codeinone reductase (EC 1.1.1.247).
0	1.62534	0.278	0.046	0	2	Os09g0381400		Similar to Ervatamin C (EC 3.4.22.-) (ERV-C).
0	1.6116	0.681	0.358	0	2	Os10g0137300		Similar to BLN1-1.
0	1.60809	0.669	0.317	0	2	Os09g0453800	OsIDI4, IDI4	1-aminocyclopropane-1-carboxylate synthase family protein.
0	1.60199	0.845	0.405	0	2	Os11g0167800	OsASR5, Asr5, Asr1, OsASR1, OsASR2, ASR2	Similar to Anth (Pollen-specific desiccation-associated LLA23 protein).
0	1.60161	0.414	0.081	0	2	Os02g0745100	lsi1, NIP2-1, OsNIP2;1, NIP2;1, OsLsi1, lsi(t), OsNIP2.1/OsLsi1/OsSIIT1, OsNIP2.1, NIP2.1	Aquaporin NIP III subfamily protein, Aquaporin, Silicon influx transporter, Arsenic species (As) uptake, Arsenite efflux, Selenite (Se) uptake, Water transport
0	1.60111	0.47	0.098	0	2	Os07g0539100	Gns11	Glycoside hydrolase, family 17 protein.
0	1.58003	0.632	0.163	0	2	Os11g0134900	OsTOM1, ZIFL4, OsZIFL4	Similar to Major facilitator superfamily antiporter.
0	1.57987	0.769	0.333	0	2	Os02g0306401	OsNAAT1	Similar to Nicotianamine aminotransferase A.
0	1.45265	0.608	0.172	0	2	Os05g0116000		Cupin, RmlC-type domain containing protein.
0	1.44262	0.608	0.232	0	2	Os02g0714600		Ribose-phosphate pyrophosphokinase 4 (EC 2.7.6.1) (Phosphoribosyl pyrophosphate synthetase 4).
0	1.39057	0.68	0.219	0	2	Os09g0434500	OsEREBP, OsERF#072, OsERF072, OsERF72, AP2/EREBP#064, AP2/EREBP64, BIERF1, OsBIERF1, OsEBP2	Similar to Ethylene response factor 2.
0	1.37677	0.386	0.086	0	2	Os02g0823100	OsPIP1;3. PIP1.3, PIP1-3, RWC3, RWC-3, OsPIP1-3	Similar to Plasma membrane intrinsic protein (Plasma membrane integral protein ZmPIP1-5).
0	1.3747	0.777	0.342	0	2	Os02g0102300	OsStr5, OsHAC1;1, HAC1;1	Arsenate reductase, Sulfurtransferase/rhodanese-like protein, Regulation of arsenic accumulation
0	1.36973	0.755	0.27	0	2	Os04g0416700		Harpin-induced 1 domain containing protein.
0	1.34224	0.622	0.242	0	2	Os04g0306400	OsRPI, RPI	Ribose 5-phosphate isomerase family protein.
0	1.31857	0.495	0.077	0	2	Os01g0238500		Similar to Branched-chain-amino-acid aminotransferase-like protein 3, chloroplast precursor.
0	1.27327	0.756	0.41	0	2	Os06g0336200	OsTIP2;2, TIP2-2	Delta-tonoplast intrinsic protein.
0	1.27008	0.558	0.122	0	2	Os03g0806800		Conserved hypothetical protein.
0	1.26281	0.827	0.451	0	2	Os11g0704500	MT1a, OsMT1a, OsMT1e, OsMT-I-1a, OsMT1e-P, MTa, rgMT, OsMT-1, rgMT-1	Metallothionein-like protein type 1.
0	1.25387	0.857	0.613	0	2	Os12g0589100	OsAPT1, APRT, APT1	Similar to Adenine phosphoribosyltransferase.
0	1.22404	0.408	0.063	0	2	Os01g0881300	OsSWEET1a, SWEET1a	Non-protein coding transcript.
0	1.21634	0.632	0.284	0	2	Os06g0112200	OsMTN, MTN	Purine and other phosphorylases, family 1 protein.
0	1.19308	0.924	0.769	0	2	Os07g0492000	OsNDPK1, NDK, rNDK, NDK1, NDKR, NDK-1	Nucleoside diphosphate kinase, Cell elongation process in coleoptile
0	1.18259	0.666	0.293	0	2	Os09g0274900		Conserved hypothetical protein.
0	1.17502	0.654	0.269	0	2	Os01g0111800		Conserved hypothetical protein.
0	1.17233	0.996	0.942	0	2	Os01g0764000	OsGSTF2, RGSTII	Similar to Glutathione S-transferase I (EC 2.5.1.18) (GST-I) (GST-29) (GST class- phi).
0	1.17055	0.396	0.062	0	2	Os04g0523600		Similar to OSIGBa0153E02-OSIGBa0093I20.8 protein.
0	1.16757	0.516	0.121	0	2	Os08g0405700		Similar to Copper chaperone homolog CCH.
0	1.15459	0.734	0.431	0	2	Os03g0327600		Ricin B-related lectin domain containing protein.
0	1.15079	0.817	0.589	0	2	Os03g0749300	OsBGLU1	Similar to Exoglucanase precursor.
0	1.13653	0.662	0.239	0	2	Os02g0538700		Harpin-induced 1 domain containing protein.
0	1.13529	0.968	0.837	0	2	Os07g0529800	GOS2, OseIF1, OsGOS2, SUI1, PtfS	Protein translation factor SUI1 homolog (GOS2 protein).
0	1.13112	0.631	0.183	0	2	Os11g0671000	ARP1	Similar to Dormancy-associated protein.
0	1.11617	0.474	0.135	0	2	Os11g0448700	OsRALF-31, OsRALF31, RALF-31	Conserved hypothetical protein.
0	1.09898	0.684	0.29	0	2	Os01g0111900	SIP34	Glutelin family protein.
0	1.09211	0.473	0.105	0	2	Os04g0505200		Similar to Protein binding protein.
0	1.06222	0.497	0.2	0	2	Os08g0155400	OsNRT1.1A, NRT1.1A, OsNRT1.1A/ OsNPF6.3, OsNPF6.3, NPF6.3	Similar to Nitrate/chlorate transporter.
0	1.01691	0.588	0.236	0	2	Os06g0163300		Harpin-induced 1 domain containing protein.
0	1.01064	0.701	0.437	0	2	Os06g0633800	OsATL5	Amino acid transporter, transmembrane domain containing protein.
0	1.00259	0.544	0.231	0	2	Os07g0669100	OsXYLA1	Similar to Xylose isomerase (EC 5.3.1.5).
0	0.996105	0.356	0.058	0	2	Os10g0140200		Glycoside hydrolase, family 38 domain containing protein.
0	0.992934	0.627	0.306	0	2	Os04g0641400		Similar to H0423H10.3 protein.
0	0.955328	0.443	0.152	0	2	Os09g0248900		Myb/SANT-like domain domain containing protein.
0	0.951156	0.944	0.738	0	2	Os09g0484200		Hypothetical protein.
0	0.944482	0.406	0.088	0	2	Os10g0506100		Heavy metal transport/detoxification protein domain containing protein.
0	0.942035	0.527	0.191	0	2	Os03g0411300		EF-Hand type domain containing protein.
0	0.921428	0.331	0.035	0	2	Os02g0276200		Similar to Isochorismatase family protein rutB.
0	0.903012	0.335	0.041	0	2	Os06g0647400	OsProCP2, PROCP2	Similar to Lysosomal Pro-X carboxypeptidase.
0	0.873506	0.142	0.013	0	2	Os05g0217700	OsBURP07, OsBURP7	BURP domain containing protein.
0	0.859907	0.627	0.269	0	2	Os05g0138300	OsLti6b, Lti6b, OsLTI6B, OsRCI2-6	Similar to ICT protein (Fragment).
0	0.857022	0.839	0.492	0	2	Os03g0808300	OsREM4.2	Remorin, C-terminal region domain containing protein.
0	0.826777	0.983	0.861	0	2	Os02g0662000	RCc3, OsHyPRP01, HyP/GRP01, OsHyPRP1, HyP/GRP1, OsRcc3	RCc3 protein.
0	0.797342	0.21	0.032	0	2	Os03g0258900		Galactose oxidase, beta-propeller domain containing protein.
0	0.792535	0.418	0.129	0	2	Os03g0411800	OsZIP2, OsZIP11, ZIP11	Similar to Metal transport protein.
0	0.784973	0.346	0.093	0	2	Os10g0564500	OsSAPK3, REK	Serine/threonine protein kinase, Hyperosmotic stress response
0	0.784243	0.15	0.011	0	2	Os06g0244000		Similar to anthranilic acid methyltransferase 3.
0	0.758763	0.334	0.068	0	2	Os07g0204400		Conserved hypothetical protein.
0	0.75796	0.237	0.036	0	2	Os02g0782900		Conserved hypothetical protein.
0	0.714897	0.236	0.041	0	2	Os05g0127200	OsPLC4	Similar to Phospholipase C (Fragment).
0	0.702928	0.219	0.022	0	2	Os11g0232100		Protein kinase, core domain containing protein.
0	0.654931	0.229	0.035	0	2	Os03g0265900		Conserved hypothetical protein.
0	0.647993	0.962	0.854	0	2	Os12g0632000	GRP162	Gly-rich protein, Partner protein of RF5, Fertility restoration
0	0.622752	0.194	0.016	0	2	Os01g0214600	OsGELP2, OsGELP2a, OsGELP2b	Lipase, GDSL domain containing protein.
1.11526e-307	0.749535	0.258	0.052	3.33674e-303	2	Os07g0134000	OsAAP6, AAP6, OsAAP1, AAP1	Amino acid permease, Transport of amino acids
1.14903e-303	1.03689	0.565	0.277	3.43779e-299	2	Os05g0399100		Similar to Endo-1, 3;1, 4-beta-D-glucanase.
2.28355e-301	1.30444	0.52	0.218	6.83214e-297	2	Os02g0115700	CATA1, Cat A1*, OSCAT-A, Cat2, CatA1, CAT-A, OsCatA, OsCAT, CAT, catA, OSCATA, OsCATc, OsCATA, OsCAT1A, CAT1	Catalase isozyme A (EC 1.11.1.6) (CAT-A).
8.25765e-301	2.05182	0.672	0.392	2.47061e-296	2	Os12g0548700		Similar to MPI.
3.14276e-298	0.937061	0.779	0.543	9.40282e-294	2	Os01g0667200	OsGLYII1, GLYII1, OsETHE1, ETHE1, OsGLYII-1	Mitochondrial sulfur dioxygenase, Abiotic stress response
5.34403e-298	0.597027	0.286	0.063	1.59888e-293	2	Os06g0665500	OsAAH	Peptidase M20 domain containing protein.
1.60015e-297	0.788114	0.284	0.064	4.7875e-293	2	Os02g0580900	OsNRT1.3A	TGF-beta receptor, type I/II extracellular region family protein.
1.6634e-297	1.16582	0.405	0.127	4.97671e-293	2	Os03g0300400	JIOsPR10, OsPR10	Pathogen-related protein (JIOsPR10).
6.47576e-297	0.882241	0.652	0.34	1.93748e-292	2	Os04g0359100		Alcohol dehydrogenase superfamily, zinc-containing protein.
1.24142e-283	0.766184	0.382	0.118	3.71419e-279	2	Os05g0137400	OsAP1	Similar to Aspartic protease precursor.
3.87015e-281	0.843996	0.25	0.054	1.15791e-276	2	Os12g0472800	OsPOEI19, POEI19	B repeat unit of collagen binding surface protein (cna) containing protein.
4.8926e-281	0.942165	0.375	0.12	1.46382e-276	2	Os11g0216900	OsIDI2, IDI2	Similar to IDI2.
7.56134e-278	0.908175	0.587	0.293	2.26228e-273	2	Os07g0639600		Peptidase C15, pyroglutamyl peptidase I family protein.
1.73828e-277	0.735666	0.917	0.809	5.20075e-273	2	Os08g0126300	OsGapC3, OGapC3, OsGAPDH1, GAPDH1	Similar to Glyceraldehyde-3-phosphate dehydrogenase (Fragment).
6.89826e-269	0.875572	0.535	0.24	2.06389e-264	2	Os01g0591000	ALDH1a, Aldh1a, OsALDH1a, OsALDH2C4, ALDH2C4	Aldehyde/histidinol dehydrogenase domain containing protein.
4.91403e-268	0.814487	0.602	0.289	1.47023e-263	2	Os03g0708000		Phospholipase A2 family protein.
1.04379e-261	0.810893	0.427	0.156	3.12292e-257	2	Os03g0751600		Similar to Circumsporozoite protein.
3.05984e-260	0.880533	0.434	0.172	9.15473e-256	2	Os02g0302700	OsNAAT2	Similar to Nicotianamine aminotransferase A.
5.02618e-260	0.631174	0.193	0.034	1.50378e-255	2	Os04g0474900	OsTAGG1, TAGG1, Os4BGlu13, 4BGlu13	Similar to Cyanogenic beta-glucosidase precursor (EC 3.2.1.21) (Linamarase) (Fragment).
2.07565e-255	0.917209	0.48	0.203	6.21013e-251	2	Os02g0579800	OsFWL2	Similar to Fw2.2.
8.35003e-254	0.923331	0.643	0.391	2.49825e-249	2	Os05g0116100	OsDHAR1, DHAR, cytDHAR, OsDHAR	Dehydroascorbate reductase.
8.65455e-252	0.835407	0.457	0.184	2.58935e-247	2	Os01g0172800		Embryo-specific 3 family protein.
4.33533e-250	0.774762	0.914	0.868	1.29709e-245	2	Os01g0323600	OsSAM2, OsSAMS2, OS-SAMS2	Similar to S-adenosylmethionine synthase 2.
7.20122e-250	0.621179	0.257	0.062	2.15453e-245	2	Os01g0618100		Similar to IN2-2 protein.
1.65553e-249	0.942704	0.834	0.571	4.95318e-245	2	Os02g0658100	OsTIP2;1, TIP2-1, TIP2	Similar to tonoplast intrinsic protein2.
7.73668e-249	1.15375	0.665	0.416	2.31474e-244	2	Os03g0161800	Sip2A, ARD 2, ARD2, OsARD2, OsARD, IDI1	Similar to SIPL.
7.46651e-247	0.937242	0.519	0.256	2.2339e-242	2	Os08g0412500		Uncharacterised protein family UPF0041 domain containing protein.
2.17659e-245	0.842122	0.379	0.129	6.51214e-241	2	Os05g0278500	OsAT5, OsAt5, OsFMT1, FMT1	Transferase family protein.
5.28427e-245	0.708533	0.438	0.165	1.581e-240	2	Os03g0819600	gh1, GH1, OsCHI, Cfi, CHI	Chalcone isomerase (EC 5.5.1.6).
1.10912e-244	0.607308	0.214	0.043	3.31838e-240	2	Os05g0438800		Similar to Actin 1.
7.35039e-244	0.848963	0.477	0.211	2.19916e-239	2	Os05g0399200		Similar to Endo-1, 3;1, 4-beta-D-glucanase precursor (EC 3.2.1.-).
6.164e-243	0.678658	0.763	0.455	1.84421e-238	2	Os11g0629400		Similar to Nitrilase associated protein-like.
6.90572e-240	1.394	0.5	0.232	2.06612e-235	2	Os03g0259100	OsUCL7	Similar to Basic blue protein (Cusacyanin) (Plantacyanin) (CBP).
3.46158e-239	1.17421	0.476	0.209	1.03567e-234	2	Os12g0548501		Similar to CI2C.
2.26432e-237	0.817781	0.601	0.325	6.77461e-233	2	Os01g0784800		Flavodoxin/nitric oxide synthase domain containing protein.
6.39298e-236	0.761147	0.35	0.116	1.91272e-231	2	Os05g0513900		Similar to Proline iminopeptidase (EC 3.4.11.5) (PIP) (Prolyl aminopeptidase) (PAP).
9.38196e-232	1.19696	0.622	0.408	2.80699e-227	2	Os09g0133200		Similar to Dehydrogenase/reductase SDR family member 4 (EC 1.1.1.184) (NADPH- dependent carbonyl reductase/NADP-retinol dehydrogenase) (CR) (PHCR) (Peroxisomal short-chain alcohol dehydrogenase) (NADPH-dependent retinol dehydrogenase/reductase) (NDRD) (SCAD-SRL) (humNRDR) (PSCD). Splice isoform 2.
3.01116e-230	1.91425	0.41	0.164	9.00908e-226	2	Os03g0836800		Similar to IAA-amino acid hydrolase 1 (EC 3.5.1.-).
9.18427e-228	0.877326	0.296	0.088	2.74784e-223	2	Os12g0571700	OsRALF-42, OsRALF42, RALF-42	Conserved hypothetical protein.
3.76347e-227	0.770905	0.686	0.443	1.12599e-222	2	Os03g0737000	OsCBSX4, OsCBSX4a, OsCBSX4b, OsCBSX4c, OsCBSX4d, OsCBSX4e, OsCBSX4f	Cystathionine beta-synthase, core domain containing protein.
1.33557e-225	0.676877	0.867	0.737	3.9959e-221	2	Os04g0628100	rubi3, UBQ3	Similar to Polyubiquitin.
2.98394e-225	0.670309	0.282	0.079	8.92764e-221	2	Os10g0398100		Plant disease resistance response protein family protein.
2.11187e-224	0.854385	0.405	0.157	6.31851e-220	2	Os02g0720600		Peptidase A1 domain containing protein.
3.30744e-223	0.735257	0.306	0.093	9.89552e-219	2	Os07g0664200		Short-chain dehydrogenase/reductase SDR domain containing protein.
3.49945e-221	0.741526	0.739	0.514	1.047e-216	2	Os01g0723400	OscytME1	NADP-malic enzyme, Splicing variant
1.46126e-217	0.695878	0.36	0.123	4.37195e-213	2	Os07g0689600	OsNAS3	Nicotianamine synthase 3 (EC 2.5.1.43) (S-adenosyl-L-methionine:S- adenosyl-L-methionine:S-adenosyl-methionine 3-amino-3- carboxypropyltransferase 3) (OsNAS3).
3.15929e-217	1.36252	0.344	0.124	9.45228e-213	2	Os08g0139200		Similar to F-171-b1_1 (Fragment).
5.00332e-214	0.836902	0.436	0.191	1.49694e-209	2	Os01g0231800		Similar to cDNA clone:J033025F17, full insert sequence.
4.16234e-213	0.778178	0.577	0.309	1.24533e-208	2	Os06g0194900	sus2, RSus2(t), SUS2, SS1, OsScS1, RSs1, RSus2, OsSUS2, RSS1, RSus1	Sucrose synthase 2 (EC 2.4.1.13).
1.9583e-209	0.710385	0.324	0.109	5.85905e-205	2	Os08g0205900		Similar to Viroid RNA-binding protein (Fragment).
5.11983e-204	1.00298	0.614	0.385	1.5318e-199	2	Os04g0669800	OsMTK, OsMTK1, MTK, MTK1	Methylthioribose kinase (EC 2.7.1.100).
1.58123e-200	0.800896	0.247	0.067	4.73087e-196	2	Os05g0178300	OsCDT5	Similar to Cadmium tolerant 1.
1.12457e-199	0.673612	0.711	0.528	3.3646e-195	2	Os01g0675100	OsPrxII C, PrxII C, OsPrxIIC, PrxIIC	Similar to peroxiredoxin.
1.16129e-199	0.891772	0.626	0.417	3.47446e-195	2	Os05g0310500	OsCatB	Similar to Cathepsin B-like cysteine protease.
6.19017e-198	0.789702	0.399	0.171	1.85204e-193	2	Os03g0610650	OsSRP-LRS, OsSPN, OrysaZxa	Similar to cDNA clone:002-125-A07, full insert sequence.
2.98178e-191	0.931039	0.41	0.181	8.92119e-187	2	Os09g0536700	OsMFS5	Similar to predicted protein.
2.92057e-190	1.2119	0.28	0.092	8.73806e-186	2	Os03g0102700	OsEXPB7, osaEXPb1.12	Similar to Expansin-B7.
1.43741e-189	0.754703	0.34	0.128	4.30058e-185	2	Os04g0547900		Anti-sense to fibroblast growth factor protein GFG family protein.
1.8355e-188	0.855698	0.416	0.192	5.49164e-184	2	Os03g0618300	2-ODD22, Os2-ODD22, Os2ODD22	Isopenicillin N synthase family protein.
2.77006e-186	0.710414	0.674	0.43	8.28773e-182	2	Os01g0871500		TGF-beta receptor, type I/II extracellular region family protein.
4.76107e-186	0.877254	0.152	0.029	1.42447e-181	2	Os01g0713200	Gns10	Similar to Beta-glucanase.
5.93327e-185	0.715367	0.478	0.238	1.77517e-180	2	Os06g0114500		Similar to ATOZI1 protein (Stress-induced protein OZI1) (AT0ZI1 protein).
5.49304e-183	0.630458	0.762	0.617	1.64346e-178	2	Os07g0188800	OsALDH6B2	Similar to Methylmalonate-semialdehyde dehydrogenase (EC 1.2.1.27).
2.09579e-182	0.770917	0.642	0.46	6.2704e-178	2	Os08g0191700	OsGLYI11, GLYI11, OsGLYII1.1, OsGLYI11.2, OsGLYI11.3, OsGLYI-11.2, Glb33	Glyoxalase I, Abiotic stress response
2.63172e-178	0.648497	0.701	0.543	7.87384e-174	2	Os02g0469600		Similar to Cysteine proteinase 1 precursor (EC 3.4.22.-).
1.57954e-175	1.12816	0.287	0.098	4.72584e-171	2	Os03g0663400	OsLP, PR-5, 14b	Similar to Thaumatin-like protein.
3.47851e-175	0.666012	0.374	0.155	1.04074e-170	2	Os06g0335500	OsIAA21	AUX/IAA protein family protein.
1.92272e-167	1.02771	0.604	0.357	5.75258e-163	2	Os10g0552600	OsHyPRP18, HyP/GRP18	Similar to Tfm5 protein.
9.03855e-167	0.780082	0.484	0.261	2.70424e-162	2	Os10g0529300	OsGSTU18, OsGSTU7, GSTU7	Similar to Tau class GST protein 3.
2.94963e-166	0.807056	0.114	0.018	8.82499e-162	2	Os07g0677200	POX22.3, OSPER, OsPOX, POX, Pir3, prx111, POX22, OsPOX1, POX1, OsPOX22.3, OsPR9, PR9	Peroxidase.
3.65028e-162	0.797748	0.433	0.208	1.09213e-157	2	Os04g0476100	OsDAO4, OsCuDAO4, CuDAO4	Similar to Peroxisomal copper-containing amine oxidase.
4.84694e-162	1.59219	0.415	0.203	1.45016e-157	2	Os12g0548401		Similar to Proteinase inhibitor.
6.3372e-157	0.678169	0.777	0.697	1.89603e-152	2	Os06g0111500	Os6PGDH1, Os6PGDH	Cytosolic 6-phosphogluconate dehydrogenase.
5.15057e-155	0.719747	0.576	0.327	1.541e-150	2	Os07g0676900	prx109, POX-2	Similar to Peroxidase (EC 1.11.1.7).
1.76192e-154	0.978914	0.109	0.018	5.27148e-150	2	Os08g0556900	CP, OsSAG12-2, SAG12-2	Similar to Cysteine proteinase (EC 3.4.22.-).
3.03299e-153	0.649362	0.268	0.092	9.07439e-149	2	Os01g0975900	OsTIP1;2, TIP1-2, TIP1.2, TIP1	Similar to Tonoplast membrane integral protein ZmTIP1-2.
1.20672e-152	0.752447	0.618	0.433	3.61037e-148	2	Os07g0424400	OsCesA3, OsCESA3, OS_CESA03	Similar to Cellulose synthase-7.
3.4321e-152	0.687808	0.587	0.375	1.02685e-147	2	Os12g0421000		Similar to Barley stem rust resistance protein.
6.4197e-151	0.617737	0.714	0.596	1.92071e-146	2	Os01g0926300		Similar to Transaldolase (EC 2.2.1.2).
3.3966e-148	0.92915	0.267	0.1	1.01623e-143	2	Os12g0226900	ClpC2	Similar to Allyl alcohol dehydrogenase.
5.66309e-148	1.84805	0.159	0.038	1.69434e-143	2	Os06g0169900		Similar to GOS9 protein.
1.25217e-147	0.669436	0.705	0.577	3.74638e-143	2	Os03g0743900	OsATPS, ATPS, OsaATPS, PAPSS	Similar to ATP sulfurylase.
4.47262e-147	0.715942	0.425	0.216	1.33816e-142	2	Os03g0203200	d14(d10), dwf13, d10, d14, D88, HTD2, OsD14, qPPB3, D88/D14, HTD4	Alpha/beta hydrolase, Strigolactone receptor, Strigolactone perception, Reguration of shoot branching
4.81534e-141	0.646521	0.39	0.194	1.4407e-136	2	Os05g0103200	OsCYP20-2, OsCYP-11	Cyclophilin-like domain containing protein.
1.68109e-139	0.667346	0.397	0.203	5.02966e-135	2	Os02g0236800	prx26	Similar to Peroxidase (EC 1.11.1.7).
4.67974e-138	0.645028	0.238	0.08	1.40013e-133	2	Os08g0531000	OsNPP1, OsPAP27b, PAP27B	Nucleotide pyrophosphatase/phosphodiesterase, Negative effect on plant growth and starch accumulation
3.30716e-136	0.631826	0.345	0.159	9.8947e-132	2	Os03g0279400		Similar to predicted protein.
2.93922e-135	0.652947	0.358	0.168	8.79385e-131	2	Os09g0440300	OsALDH7, osaldh7, LDH, ALDH7B7, OsALDH7B6, ALDH7B6	Aldehyde dehydrogenase, Seed maturation, Maintenance of viability during storage, Lysine catabolism
3.28315e-132	0.850707	0.145	0.035	9.82285e-128	2	Os09g0272600		Conserved hypothetical protein.
6.97087e-131	0.644457	0.244	0.09	2.08561e-126	2	Os01g0176400		Similar to Photoreceptor-interacting protein-like.
4.82062e-126	0.648129	0.569	0.405	1.44228e-121	2	Os01g0531500		Dienelactone hydrolase domain containing protein.
5.78177e-121	0.61486	0.618	0.474	1.72985e-116	2	Os11g0591100	OsGME2, GME2	NAD(P)-binding domain containing protein.
9.98657e-120	0.656266	0.653	0.498	2.98788e-115	2	Os01g0369700	OsGSTF5, OsGST F5	Similar to Glutathione S-transferase GST 8 (EC 2.5.1.18).
4.88574e-118	0.586677	0.539	0.362	1.46176e-113	2	Os01g0231000	OsIAA3	Similar to Auxin-responsive protein (Aux/IAA) (Fragment).
6.77311e-114	0.586914	0.493	0.299	2.02645e-109	2	Os01g0118400		Similar to HGA6.
9.26115e-109	0.645186	0.525	0.378	2.77084e-104	2	Os12g0632700		Malate dehydrogenase, glyoxysomal precursor (EC 1.1.1.37).
2.36619e-107	0.614561	0.556	0.415	7.07941e-103	2	Os04g0338000		Similar to IN2-2 protein.
1.89039e-103	1.12613	0.152	0.045	5.65585e-99	2	Os08g0189300	OsGLP8-4, GER1	Germin-like protein 8-4, Disease resistance
7.16213e-103	0.636148	0.402	0.227	2.14284e-98	2	Os03g0299600		Wound-induced protein, Wun1 domain containing protein.
1.36662e-102	0.601465	0.58	0.451	4.0888e-98	2	Os07g0609000		Stress responsive alpha-beta barrel domain containing protein.
5.13283e-101	0.62409	0.273	0.128	1.53569e-96	2	Os09g0381600		Conserved hypothetical protein.
2.90708e-96	0.59651	0.396	0.229	8.6977e-92	2	Os07g0169600	2-ODD7, Os2-ODD7, Os2ODD7	2OG-Fe(II) oxygenase domain containing protein.
3.74985e-96	0.701777	0.317	0.165	1.12192e-91	2	Os04g0675000		Similar to H0103C06.5 protein.
4.86467e-91	0.705984	0.89	0.875	1.45546e-86	2	Os01g0905800	AldC-1	Aldolase C-1.
7.55021e-89	0.585056	0.516	0.385	2.25895e-84	2	Os05g0451300		Conserved hypothetical protein.
3.44344e-84	0.597264	0.22	0.098	1.03024e-79	2	Os01g0931100		Conserved hypothetical protein.
2.42671e-80	0.585605	0.452	0.301	7.26048e-76	2	Os05g0372833		Hypothetical conserved gene.
3.65729e-80	0.604916	0.236	0.111	1.09423e-75	2	Os12g0429200	OsBgal13, OsBGal13	Similar to Relative to SR12 protein (Fragment).
1.18026e-79	0.879857	0.362	0.215	3.53123e-75	2	Os04g0311400		Similar to Cysteine proteinase 1 precursor (EC 3.4.22.-).
2.90653e-70	0.885893	0.49	0.355	8.69605e-66	2	Os07g0638400	Os1-Cys Prx B, 1-Cys Prx B, Os1-CysPrxB, 1-CysPrxB	Similar to 1-Cys peroxiredoxin.
1.25103e-67	0.590579	0.531	0.432	3.74295e-63	2	Os01g0266500		Phenazine biosynthesis PhzC/PhzF protein family protein.
5.34218e-65	1.45559	0.152	0.061	1.59833e-60	2	Os10g0335000		Dirigent protein, Lignin biosynthesis
1.2732e-64	0.757708	0.205	0.097	3.80929e-60	2	Os07g0129200	OsPR1a, OsPR-1a, PR1a, OsPR1#074, OsPR1-74, PR-1a, OsSCP, SCP, OsPR1	Pathogenesis-related 1a protein, Regulation of abiotic stress responses
4.64553e-64	0.719345	0.27	0.144	1.3899e-59	2	Os12g0568500	MT1Ld, OsMT1Ld	Metallothionein-like protein type 1.
4.58004e-59	0.935218	0.146	0.06	1.3703e-54	2	Os05g0375400	OsPR2, Gns1, OsEGL1	Beta-glucanase precursor.
1.06752e-34	0.713584	0.541	0.472	3.19392e-30	2	Os04g0418800		Similar to Hydroxyproline-rich glycoprotein.
1.37876e-15	0.714372	0.292	0.242	4.1251e-11	2	Os02g0753800	OsANN2, OsANN1, ANN1	Calcium-binding protein, Annexin, Heat and drought stress tolerance
1.74328e-12	0.908103	0.261	0.217	5.21572e-08	2	Os01g0132000	IAI2	Similar to Wound-induced protease inhibitor (WIP1).
0	2.35547	0.99	0.339	0	3	Os06g0681600	prx89	Haem peroxidase family protein.
0	2.04121	1	0.675	0	3	Os01g0263300	atp6, OsPOX1, prx3, POX1	Similar to Peroxidase 72 precursor (EC 1.11.1.7) (Atperox P72) (PRXR8) (ATP6a).
0	1.68215	0.89	0.362	0	3	Os02g0653200	OsUCL4	Cupredoxin domain containing protein.
0	1.61644	0.989	0.6	0	3	Os05g0499300	Pox1(Px, Pe), PRX74, Px, Pe, Pox1, prx74	Similar to Peroxidase (EC 1.11.1.7).
0	1.5502	0.727	0.226	0	3	Os06g0538900		Protein of unknown function DUF538 domain containing protein.
0	1.47084	0.866	0.286	0	3	Os06g0143100	OsCDT2	Similar to Cadmium tolerant 1.
0	1.42927	0.896	0.467	0	3	Os05g0134800	prx67	Haem peroxidase family protein.
0	1.41954	0.833	0.267	0	3	Os03g0102500		Similar to Beta-expansin precursor (Fragment).
0	1.39222	0.649	0.29	0	3	Os09g0518200	OsSGT, SGT, UGT74H3	UDP-glucuronosyl/UDP-glucosyltransferase family protein.
0	1.21357	0.425	0.058	0	3	Os07g0174900	OsLTPG16, OsLTPg16	Plant lipid transfer protein and hydrophobic protein, helical domain containing protein.
0	1.16644	0.86	0.428	0	3	Os10g0493600	alphaGa1, alpha-Gal I	Alpha-galactosidase precursor (EC 3.2.1.22) (Melibiase) (Alpha-D- galactoside galactohydrolase).
0	1.15755	0.607	0.192	0	3	Os01g0823100	OsEXP2, OsEXP2(Os-EXP2), Os-EXP2, EXPA2, OsEXPA2, OsaEXPa1.23, RiExB, RiExC, Os-EXPA2	Alpha-expansin OsEXPA2.
0	1.10517	0.873	0.414	0	3	Os07g0105000	OsUCL20	Cupredoxin domain containing protein.
0	1.09971	0.572	0.065	0	3	Os03g0115700		Short-chain dehydrogenase/reductase SDR family protein.
0	1.09643	0.762	0.271	0	3	Os11g0539200	OsXTH2, XTR1, OsXTR1	Similar to Xyloglucan endotransglycosylase XET2 (Fragment).
0	1.07021	0.757	0.3	0	3	Os05g0557100		Peptidase A1 domain containing protein.
0	1.06902	0.607	0.246	0	3	Os02g0720900		Peptidase A1 domain containing protein.
0	1.02272	0.921	0.555	0	3	Os05g0413200	OsTUB6, TUBB6	Beta-tubulin , Responseto gebberellin (GA) and brassinolide (BL)
0	1.01753	0.603	0.13	0	3	Os01g0678800		Heavy metal transport/detoxification protein domain containing protein.
0	0.997759	0.898	0.471	0	3	Os10g0555600	OsEXPB6, osaEXPb1.8	Beta-expansin precursor.
0	0.944866	0.712	0.356	0	3	Os05g0382600	OsANN3	Similar to Annexin-like protein RJ4.
0	0.941547	0.794	0.416	0	3	Os05g0135200	prx69	Plant peroxidase domain containing protein.
0	0.933001	0.883	0.521	0	3	Os01g0644600		Glutelin family protein.
0	0.919295	0.747	0.376	0	3	Os03g0121200	prx33	Similar to Peroxidase 1.
0	0.907842	0.838	0.535	0	3	Os02g0285300	OsDREPP2, DREPP2	DREPP plasma membrane polypeptide family protein.
0	0.901537	0.719	0.219	0	3	Os03g0218400	OsMST4	Similar to Hexose transporter.
0	0.89582	0.938	0.588	0	3	Os11g0557800		Conserved hypothetical protein.
0	0.894207	0.778	0.382	0	3	Os11g0178800		Plant disease resistance response protein family protein.
0	0.875845	0.769	0.379	0	3	Os02g0763000	OsFWL1	Protein of unknown function Cys-rich family protein.
0	0.867045	0.959	0.667	0	3	Os10g0417600	OsGME1, GME1	NAD(P)-binding domain containing protein.
0	0.865177	0.997	0.866	0	3	Os01g0294700	OsPOD, prx11	Haem peroxidase, plant/fungal/bacterial family protein.
0	0.85114	0.856	0.507	0	3	Os01g0358100	OsRALF-6, OsRALF6, RALF-6	Rapid ALkalinization Factor family protein.
0	0.847356	0.464	0.028	0	3	Os04g0125700		Concanavalin A-like lectin/glucanase domain containing protein.
0	0.836224	0.742	0.357	0	3	Os05g0210100	OsGELP64, OsGELP64a, OsGELP64b	Lipase, GDSL domain containing protein.
0	0.835093	0.759	0.322	0	3	Os01g0214800	OsGELP3, OsGELP3a, OsGELP3b	Lipase, GDSL domain containing protein.
0	0.831131	0.384	0.032	0	3	Os05g0153300		Lipase, class 3 domain containing protein.
0	0.826757	0.596	0.205	0	3	Os01g0946700	OsGLN1	Similar to Glucan endo-1, 3-beta-glucosidase GV (EC 3.2.1.39) ((1->3)-beta-glucan endohydrolase GV) ((1->3)-beta-glucanase isoenzyme GV) (Beta-1, 3- endoglucanase GV).
0	0.826376	0.987	0.806	0	3	Os01g0284500	GER4, OsGLP1-2, GLP1-2	Similar to Nectarin 1 precursor (EC 1.15.1.1) (Superoxide dismutase [Mn]).
0	0.823581	0.866	0.482	0	3	Os04g0518100	OsPAL02, PAL02, OsPAL5, PAL5, OsPAL2. PAL2	Phenylalanine ammonia-lyase.
0	0.819429	0.647	0.279	0	3	Os07g0582400		Similar to Proton myo-inositol cotransporter.
0	0.810083	0.844	0.483	0	3	Os05g0217000	OsAGP23	Protein of unknown function DUF1070 family protein.
0	0.805707	0.56	0.142	0	3	Os10g0159800		Alcohol dehydrogenase superfamily, zinc-containing protein.
0	0.802571	0.619	0.263	0	3	Os10g0493300		Hypothetical protein.
0	0.798029	0.626	0.223	0	3	Os07g0520600		Conserved hypothetical protein.
0	0.784899	0.964	0.684	0	3	Os03g0661300	OsTUB8, TUBB8	Beta-tubulin , Microtubules formation
0	0.781768	0.43	0.114	0	3	Os04g0627300		Similar to H0303G06.2 protein.
0	0.764595	0.957	0.751	0	3	Os08g0482700	OsUCL30	Cupredoxin domain containing protein.
0	0.748583	0.676	0.327	0	3	Os01g0926400		Similar to Pectin-glucuronyltransferase.
0	0.745267	0.99	0.835	0	3	Os07g0590700	OsAGP13	Similar to transcriptional regulatory protein algP.
0	0.731046	0.409	0.073	0	3	Os09g0518750		Conserved hypothetical protein.
0	0.729182	0.859	0.459	0	3	Os04g0685400		Harpin-induced 1 domain containing protein.
0	0.724428	0.951	0.687	0	3	Os01g0668100	OsFLA7	Similar to Arabinogalactan-like protein.
0	0.721872	0.308	0.036	0	3	Os02g0131400		Beta-D-glucan exohydrolase, isoenzyme ExoII (EC 3.2.1.58).
0	0.716921	0.482	0.113	0	3	Os01g0725400		Uncharacterised protein family UPF0497, trans-membrane plant subgroup domain containing protein.
0	0.715854	0.908	0.623	0	3	Os05g0199100		Similar to NDR1/HIN1-Like protein 2.
0	0.715212	0.932	0.563	0	3	Os06g0157000	OsGELP79	Esterase, SGNH hydrolase-type domain containing protein.
0	0.70737	0.888	0.618	0	3	Os03g0223000	OsRLCK377	Similar to atypical receptor-like kinase MARK.
0	0.705554	0.985	0.88	0	3	Os03g0742900	OsIAA13, OsIAA1, OsiIAA1	Aux /IAA protein.
0	0.698771	0.499	0.138	0	3	Os04g0101400	OsCYP93G1, OsFNSII, FNSII	Flavone synthase II (FNSII), Biosynthesis of tricin O-linked conjugates
0	0.691032	0.989	0.857	0	3	Os04g0450701	OsAGP4	Hypothetical protein.
0	0.640207	0.439	0.065	0	3	Os04g0452700	OsMST1	Similar to Monosaccharide transporter 1.
0	0.623956	0.489	0.148	0	3	Os07g0682000		Heavy metal transport/detoxification protein domain containing protein.
0	0.606482	0.709	0.306	0	3	Os07g0106200	OsMST3	Similar to Hexose transporter.
0	0.59822	0.404	0.058	0	3	Os03g0641200	OsCAT3	Similar to cationic amino acid transporter 4.
0	0.595143	0.998	0.943	0	3	Os03g0146100	OsTIP1;1, TIP1-1, rTIP1	Tonoplast intrinsic protein (Tonoplast water channel).
0	0.587737	0.962	0.752	0	3	Os07g0574800	OsTubA1, TubA1, OS-TubA3, TubA3	Tubulin alpha-1 chain.
0	0.586604	0.979	0.797	0	3	Os05g0563600	OsFLA6	FAS1 domain domain containing protein.
0	0.582376	0.361	0.047	0	3	Os06g0283100	UGT	Similar to UDP-glycosyltransferase.
1.14592e-306	0.756488	0.671	0.297	3.42848e-302	3	Os01g0935800	OsRLCK54	Similar to BRASSINOSTEROID INSENSITIVE 1-associated receptor kinase 1.
2.20378e-304	1.58961	0.459	0.164	6.59348e-300	3	Os10g0555900	OsEXPB3, osaEXPb1.10	Similar to Beta-expansin.
1.19793e-301	0.839044	0.686	0.334	3.58407e-297	3	Os01g0697100		UDP-glucuronosyl/UDP-glucosyltransferase family protein.
2.88481e-297	0.879895	0.7	0.344	8.63106e-293	3	Os04g0165700	OsCAS	Cysteine synthase (EC 2.5.1.47).
1.61969e-288	0.677984	0.899	0.626	4.84596e-284	3	Os11g0227000		Conserved hypothetical protein.
7.28392e-284	0.72708	0.717	0.394	2.17928e-279	3	Os08g0470200	OsalphaCA6, alphaCA6	Similar to Nectarin III.
1.58425e-281	0.740025	0.565	0.229	4.73992e-277	3	Os06g0671800		Similar to patellin-5.
7.93813e-280	0.798863	0.825	0.46	2.37501e-275	3	Os07g0568700	OsFOR1, Osfor1	Polygalacturonase-inhibiting protein, Inhibitor of fungal polygalacturonase, Regulation of floral organ number
2.69664e-273	0.704884	0.512	0.205	8.06807e-269	3	Os03g0854600	OsXTH24	Concanavalin A-like lectin/glucanase domain containing protein.
1.36648e-272	0.775492	0.793	0.515	4.08837e-268	3	Os05g0429400		Phosphatidylinositol transfer protein-like, N-terminal domain containing protein.
4.41685e-272	0.658352	0.653	0.306	1.32148e-267	3	Os01g0118700		Similar to HGA4.
2.40886e-269	0.656694	0.849	0.571	7.20707e-265	3	Os02g0715300		Conserved hypothetical protein.
2.32017e-268	0.612955	0.93	0.706	6.94172e-264	3	Os09g0367700	OsGSTU5	Similar to GST6 protein (EC 2.5.1.18).
1.74915e-266	0.709177	0.846	0.473	5.23328e-262	3	Os01g0611000		Protein of unknown function DUF642 domain containing protein.
3.06957e-264	0.643914	0.9	0.609	9.18383e-260	3	Os01g0264400		Conserved hypothetical protein.
7.9444e-264	0.610152	0.608	0.256	2.37688e-259	3	Os03g0212800	Os3bglu6, Os3BGlu6, 3BGlu6	Similar to Beta-glucosidase.
3.92471e-261	0.602597	0.867	0.553	1.17423e-256	3	Os09g0492700	HMGR II, Hmg2, HMGR2, HMGR 2, OsHMGR2	Similar to 3-hydroxy-3-methylglutaryl coenzyme A reductase (EC 1.1.1.34) (Fragment).
8.39393e-260	0.645108	0.744	0.375	2.51138e-255	3	Os06g0531900	OsGELP85	Lipase, GDSL domain containing protein.
8.99656e-255	0.58536	0.801	0.397	2.69168e-250	3	Os10g0169200		Conserved hypothetical protein.
2.2354e-254	0.598441	0.539	0.215	6.68808e-250	3	Os11g0557000		Phytosulfokine family protein.
5.01183e-254	0.603543	0.785	0.467	1.49949e-249	3	Os03g0253600		Conserved hypothetical protein.
2.31253e-247	0.690067	0.588	0.254	6.91886e-243	3	Os01g0106400		Similar to Isoflavone reductase homolog IRL (EC 1.3.1.-).
4.09501e-246	0.655943	0.639	0.309	1.22519e-241	3	Os05g0517900		2 , 3 cyclic phosphodiesterase, plant domain containing protein.
2.26915e-242	0.644618	0.746	0.448	6.78907e-238	3	Os06g0126500	OsBAG3	Ubiquitin domain containing protein.
3.13776e-242	0.667031	0.665	0.323	9.38786e-238	3	Os02g0106100	OSINV3, OsINV3, INV3, OsVIN2, VIN2, VINV	Similar to Fructosyltransferase.
2.31743e-239	0.816081	0.83	0.588	6.93351e-235	3	Os07g0175600	OsLTPG18, OsLTPg18	Plant lipid transfer protein and hydrophobic protein, helical domain containing protein.
6.71392e-236	0.636516	0.652	0.331	2.00874e-231	3	Os10g0404900	Oshox23, OsHox23	Similar to HAHB-5 (Fragment).
1.19808e-232	0.61179	0.749	0.483	3.58454e-228	3	Os02g0533900	OsCPA1	Similar to Carbon-nitrogen hydrolase family protein.
4.10903e-226	0.63237	0.638	0.328	1.22938e-221	3	Os08g0556200		Similar to Dihydroneopterin aldolase.
1.13357e-221	0.672459	0.535	0.239	3.39152e-217	3	Os01g0303600	OsRFPV-1	Zinc finger, RING/FYVE/PHD-type domain containing protein.
3.23794e-221	0.590146	0.568	0.259	9.68758e-217	3	Os03g0117300		Beta-glucanase family protein.
1.23353e-220	0.606693	0.747	0.428	3.69061e-216	3	Os01g0291500	OsAT4, OsAt4, AT4, PMT, OsPMT, OsAT4/PMT, OsAT4/PMT1, OsAT4/OsPMT1, OsPMT1	Transferase family protein.
3.52698e-219	0.618067	0.806	0.573	1.05524e-214	3	Os05g0123200		Similar to IQD1.
8.25677e-217	0.910349	0.202	0.041	2.47034e-212	3	Os10g0361000		Lipoxygenase, LH2 domain containing protein.
9.26781e-217	0.82624	0.532	0.23	2.77284e-212	3	Os03g0121300	prx34	Similar to Peroxidase 1.
7.48423e-207	0.601952	0.701	0.369	2.23921e-202	3	Os01g0270300	prx4	Similar to Cationic peroxidase isozyme 40K precursor.
6.18275e-205	0.694927	0.554	0.253	1.84982e-200	3	Os05g0503650		Non-protein coding transcript.
8.22779e-203	0.590524	0.705	0.405	2.46167e-198	3	Os04g0682100		C2 calcium/lipid-binding region, CaLB domain containing protein.
1.28611e-202	0.617327	0.258	0.068	3.84792e-198	3	Os01g0595600		Alpha/beta hydrolase fold-1 domain containing protein.
1.24904e-195	0.588412	0.691	0.41	3.73702e-191	3	Os12g0159000		Harpin-induced 1 domain containing protein.
1.4101e-194	0.632161	0.799	0.484	4.21887e-190	3	Os10g0556100	OsEXPB4, OsaEXPb1.7	Similar to beta-expansin EXPB4.
2.30842e-190	0.662376	0.508	0.224	6.90655e-186	3	Os02g0532900		Glycoside hydrolase, family 17 protein.
1.96108e-185	0.745822	0.829	0.623	5.86736e-181	3	Os01g0559750		Hypothetical gene.
5.83626e-167	0.613889	0.578	0.31	1.74615e-162	3	Os09g0399800	OsCAD8A	Cinnamyl alcohol dehydrogenase (EC 1.1.1.195).
2.60639e-163	0.975482	0.589	0.36	7.79805e-159	3	Os11g0649600		Uncharacterised protein family UPF0497, trans-membrane plant subgroup domain containing protein.
6.87476e-160	0.644104	0.561	0.297	2.05686e-155	3	Os02g0198500		Conserved hypothetical protein.
1.31315e-146	0.714072	0.744	0.539	3.92881e-142	3	Os03g0111200	OsREM1.3	Similar to Remorin.
1.16552e-142	0.693605	0.703	0.447	3.48711e-138	3	Os10g0552200	OsHyPRP16, HyP/GRP16	Plant lipid transfer protein and hydrophobic protein, helical domain containing protein.
1.46243e-136	0.667996	0.576	0.339	4.37544e-132	3	Os05g0503500		Non-protein coding transcript.
2.33866e-122	0.697007	0.18	0.051	6.99704e-118	3	Os01g0347600		Ervatamin B (EC 3.4.22.-) (ERV-B).
1.06408e-111	0.775669	0.14	0.035	3.18361e-107	3	Os11g0484700	OsLTPd12, OsLtpVI.4	Bifunctional inhibitor/plant lipid transfer protein/seed storage domain containing protein.
0	3.59238	0.87	0.04	0	4	Os10g0546100		Pollen Ole e 1 allergen and extensin domain containing protein.
0	3.55155	0.924	0.048	0	4	Os07g0499500	prx102	Similar to Peroxidase 7 precursor (EC 1.11.1.7) (Atperox P7) (ATP30).
0	3.4111	0.926	0.088	0	4	Os07g0542900	OsUCL22	Similar to blue copper protein.
0	3.21775	0.74	0.058	0	4	Os03g0608000		Hypothetical protein.
0	3.1585	0.852	0.032	0	4	Os06g0335900	OsXTH15	Concanavalin A-like lectin/glucanase domain containing protein.
0	3.12551	0.871	0.035	0	4	Os03g0831400		Beta tubulin, autoregulation binding site domain containing protein.
0	3.03556	0.905	0.221	0	4	Os10g0530200	OsGSTU26	Similar to Glutathione S-transferase TSI-1 (EC 2.5.1.18) (Glutathione S- transferase 1).
0	3.02775	0.853	0.05	0	4	Os01g0294500		Similar to Class III peroxidase 9.
0	2.96198	0.808	0.027	0	4	Os04g0674800	OsGH9C1	Similar to CEL1=CELLULASE 1 (Fragment).
0	2.9162	0.58	0.062	0	4	Os03g0288000	OsMT1b, MT1b, OsMT-I-1b, OsMTI-1b, MT-I-1b, MTI-1b, MT1La, OsMT1La	Similar to Metallothionein.
0	2.81053	0.577	0.019	0	4	Os01g0164075		Pollen Ole e 1 allergen/extensin domain containing protein.
0	2.70215	0.768	0.074	0	4	Os04g0472200	OsFLA13	Similar to H0418A01.11 protein.
0	2.66584	0.675	0.026	0	4	Os10g0122600	OsSNDP1, SNDP1	Sec14 and nodulin domain-containing protein, Root hair elongation
0	2.54205	0.675	0.016	0	4	Os01g0164300		Pollen Ole e 1 allergen/extensin domain containing protein.
0	2.5191	0.515	0.024	0	4	Os07g0638600	prx105, prx106	Similar to Class III peroxidase 44.
0	2.50807	0.934	0.16	0	4	Os02g0663800	OsADF1	Actin depolymerizing factor, Actin-binding protein, Abiotic stress response
0	2.26395	0.931	0.192	0	4	Os10g0555700	OsEXPB2, OsaEXPb1.9, EXPb1.9	Beta-expansin.
0	2.19289	0.879	0.122	0	4	Os02g0719000		Similar to Rho GDP-dissociation inhibitor 1 (Rho GDI-1) (AtRhoGDI1).
0	2.17344	0.603	0.013	0	4	Os07g0484200	OsADF9	Similar to Actin-depolymerizing factor 1 (ADF 1) (ZmABP1) (ZmADF1).
0	2.1657	0.447	0.075	0	4	Os02g0543000	OsAsr1, OsASR3, ASR3, Asr3	Abscisic stress ripening protein 1.
0	2.14965	0.711	0.023	0	4	Os04g0555700	OsADF6	Similar to Actin-depolymerizing factor (ADF).
0	2.10308	0.814	0.244	0	4	Os12g0163700		Similar to Actin 7 (Actin 2).
0	2.05638	0.313	0.009	0	4	Os03g0234100	OsHB4, HB4, OsNSHB4, NSHB4, OsPgb1.4, Pgb1.4	Similar to Non-symbiotic hemoglobin 4 (rHb4) (ORYsa GLB1d).
0	1.97351	0.644	0.023	0	4	Os02g0285700		Similar to predicted protein.
0	1.85261	0.606	0.096	0	4	Os03g0150800	OsPT2, PTH1-2, OsPht1;2	Pi transporter, Pi homeostasis, Selenite uptake
0	1.791	0.657	0.133	0	4	Os05g0135000	prx68	Haem peroxidase family protein.
0	1.78637	0.584	0.011	0	4	Os07g0445800		Similar to Glycolipid transfer protein-like.
0	1.78137	0.58	0.03	0	4	Os05g0372900		Conserved hypothetical protein.
0	1.77194	0.269	0.006	0	4	Os10g0191100	OsLLA8, LLA8	Similar to Protease inhibitor/seed storage/LTP family protein.
0	1.73513	0.258	0.008	0	4	Os10g0158400	OsPKS16	Similar to Chalcone and stilbene synthases, N-terminal domain containing protein.
0	1.72377	0.814	0.346	0	4	Os08g0532700		Similar to Peroxidase 55 precursor (EC 1.11.1.7) (Atperox P55) (ATP20a).
0	1.70925	0.89	0.426	0	4	Os01g0594300		Similar to leucine-rich repeat family protein / extensin family protein.
0	1.70288	0.649	0.033	0	4	Os12g0149300	OsGT3	Similar to galactosyl transferase GMA12/MNN10 family protein.
0	1.69854	0.693	0.112	0	4	Os01g0119000		Glycosyltransferase AER61, uncharacterized domain containing protein.
0	1.69586	0.832	0.333	0	4	Os08g0525000	OsRab11G2	Ras GTPase family protein.
0	1.62733	0.591	0.022	0	4	Os10g0578200	csld1, OsCSLD1, OsCslD1	Glycosyltransferase family 2 (GT2) protein, Root hair morphogenesis
0	1.6238	0.571	0.044	0	4	Os04g0430600		Similar to OSIGBa0160I14.1 protein.
0	1.61672	0.63	0.119	0	4	Os04g0629200	OsSCL2	Cupredoxin domain containing protein.
0	1.61457	0.752	0.136	0	4	Os10g0193100		Conserved hypothetical protein.
0	1.61309	0.502	0.031	0	4	Os04g0535600	OSINV2, OsINV2, OsVIN1	Similar to Beta-fructofuranosidase 1 precursor (EC 3.2.1.26) (Sucrose 1) (Invertase 1).
0	1.58647	0.485	0.048	0	4	Os09g0501100		Protein of unknown function DUF568 domain containing protein.
0	1.58225	0.481	0.044	0	4	Os06g0115300	OsACBP2, ACBP2	Acyl-CoA-binding protein , Stress response
0	1.56116	0.498	0.006	0	4	Os06g0108600	OsEXPA17, OsEXP17, osaEXPa1.31	Similar to Expansin-A17.
0	1.55081	0.232	0.004	0	4	Os03g0234000	HB3, OsNSHB3, NSHB3, OsPgb1.3, Pgb1.3	Non-symbiotic hemoglobin 3 (rHb3) (ORYsa GLB1c).
0	1.54055	0.364	0.043	0	4	Os07g0104500	prx95	Haem peroxidase, plant/fungal/bacterial family protein.
0	1.53888	0.559	0.111	0	4	Os03g0305500	OsASL1, OsASL1.1, OsASL1.2, OsAL1, red1	Argininosuccinate lyase, Root elongation
0	1.53618	0.57	0.108	0	4	Os03g0809000		Plant disease resistance response protein family protein.
0	1.53278	0.745	0.138	0	4	Os01g0591300	OsALDH2C1	Similar to Cytosolic aldehyde dehydrogenase RF2D.
0	1.51913	0.625	0.065	0	4	Os06g0266400	OsUCL17	Similar to chemocyanin.
0	1.49446	0.642	0.208	0	4	Os12g0638700	OSA3, OsA3, osAHA3, AHA3, PAM3	Plasma membrane H+ ATPase (EC 3.6.3.6).
0	1.49106	0.629	0.109	0	4	Os03g0314500		WD40-like Beta Propeller domain containing protein.
0	1.48128	0.629	0.176	0	4	Os03g0250200		TB2/DP1 and HVA22 related protein family protein.
0	1.46306	0.666	0.15	0	4	Os05g0438500		Similar to Soluble inorganic pyrophosphatase (EC 3.6.1.1) (Pyrophosphate phospho- hydrolase) (PPase).
0	1.43637	0.444	0.006	0	4	Os03g0134800		Similar to IQ calmodulin-binding motif family protein, expressed.
0	1.37163	0.457	0.048	0	4	Os04g0415000		Similar to H0622F05.5 protein.
0	1.3475	0.177	0.008	0	4	Os02g0208500	OsCDT4	Conserved hypothetical protein.
0	1.28572	0.286	0.004	0	4	Os01g0232000	OsTIP4;3, TIP4.3, TIP4-3	Major intrinsic protein family protein.
0	1.28407	0.421	0.088	0	4	Os01g0348900	salT*(sal1), SalT1*, sal1, Sal1, SALT, ML, SalT, OsSalT, OsJRL, JRL, Osl43, OsL43	Jacalin-related mannose-binding lectin, Salinity tolerance
0	1.28338	0.417	0.052	0	4	Os04g0552200	OxEXPB5, osaEXPb1.19	Beta-expansin 5.
0	1.27739	0.41	0.008	0	4	Os01g0812100		Similar to NHL25.
0	1.27012	0.515	0.126	0	4	Os07g0185500		Non-protein coding transcript.
0	1.26727	0.956	0.668	0	4	Os10g0417600	OsGME1, GME1	NAD(P)-binding domain containing protein.
0	1.26016	0.443	0.007	0	4	Os05g0463000	OsRLCK188	Similar to Receptor protein kinase-like protein.
0	1.25633	0.853	0.249	0	4	Os03g0223400	OsGLN1;2, GSr, RGS8, OsGS1;2, GS1;2, GS1, OsGS1-2, GS1-2, OsGS1.2, GS1.2	Cytosolic glutamine synthetase, Ammonium assimilation
0	1.24504	0.551	0.14	0	4	Os01g0766900	OsCslC1, OsCSLC1	Hypothetical protein.
0	1.24001	0.683	0.172	0	4	Os02g0157600	OsStr8, OsHAC4, HAC4	Arsenate (As(V)) reductase, Rhodanase-like protein, As(V) tolerance, Control of arsenic (As) accumulation
0	1.22965	0.614	0.215	0	4	Os10g0113100		Aldo/keto reductase family protein.
0	1.22638	0.659	0.169	0	4	Os08g0412700		Protein of unknown function DUF1262 family protein.
0	1.21888	0.541	0.194	0	4	Os04g0474800	Os4bglu12, Os4BGlu12, 4BGlu12, OsTAGG2, TAGG2	Similar to OSIGBa0135C13.7 protein.
0	1.2147	0.293	0.009	0	4	Os06g0219900		Similar to Phi-1 protein.
0	1.2118	0.439	0.056	0	4	Os02g0690600	OsPUB36	Zinc finger, RING/FYVE/PHD-type domain containing protein.
0	1.21157	0.895	0.378	0	4	Os03g0655400	OsLEA24, WSI724	Similar to LIP5.
0	1.20531	0.827	0.371	0	4	Os01g0639900	OsCA, CA, OsbetaCA1, betaCA1	beta-carbonic anhydrase (EC:4.2.1.1), Carbon assimilation, CO<sub>2</sub>-mediated stomatal pore response
0	1.20397	0.878	0.662	0	4	Os09g0539800		Similar to Acyl carrier protein III, chloroplast precursor (ACP III).
0	1.20245	0.473	0.101	0	4	Os04g0472300		PLC-like phosphodiesterase, TIM beta/alpha-barrel domain domain containing protein.
0	1.20186	0.212	0.004	0	4	Os05g0213100	OsPKS07, PKS07, OsPKS7	Similar to Chalcone and stilbene synthases, N-terminal domain containing protein.
0	1.19503	0.496	0.095	0	4	Os07g0193000		HIPL1 protein precursor.
0	1.17973	0.344	0.004	0	4	Os10g0323600	OsPRF1	Similar to Profilin A.
0	1.1728	0.422	0.017	0	4	Os01g0967200		Similar to Rac GTPase activating protein 1.
0	1.17128	0.626	0.289	0	4	Os02g0465900	OsARP, OsCTP	ChaC-like protein family protein.
0	1.16663	0.968	0.703	0	4	Os09g0367700	OsGSTU5	Similar to GST6 protein (EC 2.5.1.18).
0	1.16486	0.367	0.034	0	4	Os11g0138900		Alpha/beta hydrolase fold-3 domain containing protein.
0	1.15553	0.465	0.069	0	4	Os04g0678300	OsWD40-112	WD40 repeat-like domain containing protein.
0	1.15308	0.415	0.075	0	4	Os10g0377150	OsAGP9	Hypothetical protein.
0	1.14518	0.843	0.461	0	4	Os01g0226300		Reticulon family protein.
0	1.14339	0.746	0.282	0	4	Os03g0368000	prx42	Similar to Peroxidase 1.
0	1.12768	0.857	0.535	0	4	Os07g0164800		Conserved hypothetical protein.
0	1.12603	0.497	0.12	0	4	Os03g0203700	osACA1, OsACA1, OsACA3, OsPM3ATP2	Similar to Calcium-transporting ATPase 2, plasma membrane-type (EC 3.6.3.8) (Ca(2+)-ATPase isoform 2).
0	1.12235	0.542	0.203	0	4	Os08g0327400		Similar to Enoyl-ACP reductase (Fragment).
0	1.118	0.758	0.299	0	4	Os01g0803200	Oc1*, Oc1, OC-I, SPOC-I, OsCP1, Oc, OCI, OsCYS1	Cysteine proteinase inhibitor-I (Oryzacystatin-I).
0	1.11539	0.684	0.289	0	4	Os03g0368300	prx43	Similar to Peroxidase 1.
0	1.11264	0.608	0.27	0	4	Os01g0627500	OsCYP72A18	Cytochrome P450 family protein.
0	1.11199	0.799	0.554	0	4	Os03g0331700	OsCML27	Similar to cDNA clone:002-120-A09, full insert sequence.
0	1.10932	0.528	0.144	0	4	Os01g0665900		Conserved hypothetical protein.
0	1.10769	0.806	0.565	0	4	Os01g0874700		GOLD domain containing protein.
0	1.099	0.4	0.013	0	4	Os06g0135900		Similar to Sec1p-like protein 2 (Fragment).
0	1.09292	0.318	0.012	0	4	Os07g0176600	OsNek3, OsSTA192	Serine/threonine protein kinase, Never-in-mitosis A (NIMA)-related kinase, Pollen germination
0	1.07787	0.781	0.277	0	4	Os08g0127100	OsHT, OsLHT1, LHT1	Amino acid transporter, transmembrane family protein.
0	1.07186	0.3	0.011	0	4	Os10g0535900		Similar to ATEXPA7 (ARABIDOPSIS THALIANA EXPANSIN A7).
0	1.06823	0.34	0.064	0	4	Os02g0714100	OsDGAT	Diacylglycerol acyltransferase family protein.
0	1.06674	0.982	0.887	0	4	Os06g0319133		Non-protein coding transcript.
0	1.05931	0.327	0.003	0	4	Os10g0577100		Conserved hypothetical protein.
0	1.05111	0.699	0.381	0	4	Os01g0516600		Similar to Stable protein 1.
0	1.04764	0.448	0.104	0	4	Os06g0137700		Similar to GDP-mannose 4, 6 dehydratase 2.
0	1.0475	0.63	0.246	0	4	Os03g0673400		Conserved hypothetical protein.
0	1.03761	0.352	0.004	0	4	Os06g0696566		Hypothetical conserved gene.
0	1.03415	0.484	0.132	0	4	Os04g0569300	OsRhmbd11, RHMBD11	Similar to Membrane protein.
0	1.03307	0.381	0.008	0	4	Os07g0533600		Peptidase aspartic, catalytic domain containing protein.
0	1.02888	0.662	0.164	0	4	Os02g0595900	OsNAR2.1, OsNRT3.1A	Partner protein of NRT2, Activator for NRT2, High-affinity nitrate transport
0	1.0184	0.523	0.113	0	4	Os11g0186900	OsACO4	ACC oxidase, Ethylene biosynthesis
0	1.0106	0.483	0.15	0	4	Os05g0295300		Similar to Acetyl-coenzyme A carboxylase (EC 6.4.1.2).
0	1.01032	0.377	0.014	0	4	Os09g0327100	OsRab11C2	Similar to GTP-binding protein.
0	0.999394	0.167	0.003	0	4	Os07g0118250		Protein of unknown function DUF538 family protein.
0	0.993376	0.498	0.145	0	4	Os04g0611400		Similar to Vacuolar sorting receptor 7 precursor (AtVSR7) (Epidermal growth factor receptor-like protein 3) (AtELP3) (BP80-like protein f) (AtBP80f).
0	0.98988	0.39	0.101	0	4	Os01g0660300		Similar to Pyruvate kinase.
0	0.985828	0.149	0.002	0	4	Os07g0120000		Similar to predicted protein.
0	0.982482	0.42	0.077	0	4	Os01g0835500	rbohE, OsrbohE, Os rbohE, OsRbohE, OsNox3, Nox3	Similar to Respiratory burst oxidase protein.
0	0.970957	0.355	0.005	0	4	Os02g0832000	OsCDPK6, OsCPK6	Similar to Calmodulin-like-domain protein kinase CPK2.
0	0.959697	0.42	0.065	0	4	Os01g0674800		Serine/threonine-specific protein kinase NPK15-like.
0	0.95827	0.371	0.081	0	4	Os01g0937050	OsCLP, CLP	Homolog of xylanase inhibitor, Chitinase-like protein, Defense response against pathogens, Growth regulation through calcium signaling
0	0.956421	0.441	0.136	0	4	Os01g0279000	OsSub1, SUB1	Zinc finger, DHHC-type domain containing protein.
0	0.950642	0.984	0.819	0	4	Os03g0718100	act1, AC1, RAC1, RAc1, ACT11, OsACT1	Actin 1.
0	0.949659	0.357	0.016	0	4	Os03g0306100	OsGT5	Galactosyl transferase family protein.
0	0.946353	0.474	0.127	0	4	Os03g0189400		Similar to Alcohol dehydrogenase ADH.
0	0.944411	0.279	0.013	0	4	Os01g0126100	OsLPR1	Multicopper oxidase
0	0.94281	0.355	0.016	0	4	Os10g0531900	OsbZIP78	Similar to BZIP-like protein.
0	0.942525	0.349	0.072	0	4	Os03g0398250		Zinc finger, RING/FYVE/PHD-type domain containing protein.
0	0.93614	0.208	0.003	0	4	Os10g0162856	OsPKS17	Similar to Chalcone and stilbene synthases, N-terminal domain containing protein.
0	0.935782	0.354	0.089	0	4	Os12g0484600		Nodule-specific protein-like.
0	0.930564	0.383	0.057	0	4	Os06g0488050		Similar to Protein kinase family protein.
0	0.925651	0.36	0.018	0	4	Os06g0184000	OsbHLH115, OsRHL1	Similar to BHLH transcription factor.
0	0.924259	0.209	0.01	0	4	Os08g0477500	OspPLAIIzeta, pPLAIIzeta	Similar to patatin class 1.
0	0.911213	0.361	0.041	0	4	Os06g0158000		Similar to Acyl-CoA synthetase (EC 6.2.1.3).
0	0.904055	0.33	0.017	0	4	Os01g0814200		Endonuclease/exonuclease/phosphatase domain containing protein.
0	0.903272	0.313	0.004	0	4	Os03g0719850	OsRLCK115	Similar to Protein kinase 2.
0	0.89332	0.304	0.011	0	4	Os06g0212300		Similar to glycosyltransferase family-37.
0	0.88344	0.43	0.139	0	4	Os02g0520750		Similar to H0209H04.3 protein.
0	0.87955	0.647	0.228	0	4	Os07g0630400	OsRNS1	Ribonuclease T2 family protein.
0	0.876312	0.323	0.023	0	4	Os02g0153000		Protein of unknown function DUF547 domain containing protein.
0	0.87515	0.428	0.112	0	4	Os03g0838400	AMT3;2, OsAMT3;2, OsAMT3.2	Ammonium transporter.
0	0.871009	0.39	0.105	0	4	Os11g0427700		Xanthine/uracil/vitamin C permease family protein.
0	0.866122	0.309	0.007	0	4	Os05g0328300	OsOFP33	Similar to OFP17 (ARABIDOPSIS THALIANA OVATE FAMILY PROTEIN 17).
0	0.86555	0.288	0.004	0	4	Os06g0695700		Calmodulin-binding, plant family protein.
0	0.841171	0.171	0.002	0	4	Os05g0212900	CHS, OsPKS06, OsPKS6, PKS06, PKS6	Similar to Chalcone synthase J (EC 2.3.1.74) (Naringenin-chalcone synthase J).
0	0.840953	0.407	0.114	0	4	Os08g0467300		Clathrin adaptor, phosphoinositide-binding, GAT-like domain containing protein.
0	0.820996	0.293	0.003	0	4	Os11g0167600	OsEXO70C2, OsExo70C2, OrysaC2_Exo70	Similar to Exo70 exocyst complex subunit family protein, expressed.
0	0.81869	0.134	0.002	0	4	Os10g0167900	OsPKS18	Similar to Chalcone and stilbene synthases, N-terminal domain containing protein.
0	0.813761	0.992	0.892	0	4	Os08g0205400	OsATX1	Cu chaperone, Root-to-shoot Cu translocation, Distribution of Cu from old leaves to developing tissues and seeds
0	0.813346	0.327	0.046	0	4	Os03g0127500	OsbZIP25	bZIP transcription factor, bZIP-1 domain containing protein.
0	0.812167	0.413	0.086	0	4	Os08g0245200	Os4CL1, 4-CL, 4-CL. 1	4-coumarate:coenzyme A ligase, Lignin biosynthesis
0	0.811103	0.266	0.014	0	4	Os11g0649400		Similar to Plant integral membrane protein TIGR01569 containing protein, expressed.
0	0.8094	0.301	0.044	0	4	Os07g0481100	Os RopGEF11, OsRopGEF11, RopGEF11, Os RopGEF12, OsRopGEF12, RopGEF12, OsRopGEF11/12	Rop nucleotide exchanger, PRONE domain containing protein.
0	0.806311	0.358	0.089	0	4	Os02g0753500	OsSTA78	Tetratricopeptide-like helical domain containing protein.
0	0.792377	0.283	0.004	0	4	Os02g0559300	Orysa;CKL9	Hypothetical conserved gene.
0	0.790731	0.272	0.017	0	4	Os06g0551500		Conserved hypothetical protein.
0	0.786403	0.97	0.83	0	4	Os07g0274700		HvB12D protein (B12Dg1 protein).
0	0.784737	0.214	0.002	0	4	Os02g0280200	OsXTH13	Similar to Xyloglucan endotransglucosylase/hydrolase protein 26.
0	0.776554	0.376	0.078	0	4	Os07g0281800	AO	Similar to Aldehyde oxidase-2.
0	0.761233	0.279	0.007	0	4	Os12g0165600	OsEXO70C1, OsExo70C1, OrysaC1_Exo70, OrysaE1_Exo70	Exo70 exocyst complex subunit family protein.
0	0.752053	0.278	0.014	0	4	Os06g0549900		FAD linked oxidase, N-terminal domain containing protein.
0	0.75098	0.247	0.015	0	4	Os08g0377500		Protein of unknown function DUF599 family protein.
0	0.743646	0.285	0.012	0	4	Os02g0729200	OsTBL55, TBL55	Hypothetical conserved gene.
0	0.722544	0.287	0.05	0	4	Os01g0951100		Arf GTPase activating protein family protein.
0	0.722507	0.205	0.008	0	4	Os05g0525800	OsRLCK190	Protein kinase, catalytic domain domain containing protein.
0	0.714384	0.275	0.049	0	4	Os07g0185432	OsBIP116b	Similar to Seed specific protein Bn15D14A.
0	0.712568	0.963	0.781	0	4	Os02g0256200		Similar to Histidine-rich protein.
0	0.709891	0.25	0.005	0	4	Os02g0272300	Os RopGEF3, OsRopGEF3, RopGEF3	Similar to Pollen-specific kinase partner protein.
0	0.70956	0.435	0.122	0	4	Os08g0398300	OsABCA4	ABC transporter-like domain containing protein.
0	0.706591	0.206	0.024	0	4	Os07g0524000		Conserved hypothetical protein.
0	0.702318	0.247	0.005	0	4	Os03g0811550		Protein of unknown function DUF617, plant domain containing protein.
0	0.696544	0.265	0.048	0	4	Os07g0684800	ONAC015, ONAC15, ONAC069, ONAC69	Similar to NAM / CUC2-like protein.
0	0.695086	0.282	0.05	0	4	Os01g0719900		Similar to predicted protein.
0	0.69267	0.186	0.005	0	4	Os11g0654400		Similar to tropinone reductase 2.
0	0.687658	0.245	0.035	0	4	Os09g0458300		Leucine-rich repeat, N-terminal domain containing protein.
0	0.675557	0.247	0.026	0	4	Os01g0957200		Protein of unknown function DUF3411 domain containing protein.
0	0.674939	0.214	0.011	0	4	Os01g0200600	OsERF#039, OsERF039, OsERF39, AP2/EREBP#002, AP2/EREBP2	Similar to Avr9/Cf-9 rapidly elicited protein 111A.
0	0.658728	0.209	0.012	0	4	Os06g0114200	OsARFB1a, ARFB1a	Similar to ATARFB1B; GTP binding.
0	0.654709	0.318	0.048	0	4	Os02g0763800		Xyloglucan fucosyltransferase domain containing protein.
0	0.642692	0.221	0.006	0	4	Os03g0250000	OsSCS1	Conserved hypothetical protein.
0	0.637825	0.208	0.003	0	4	Os03g0310000	OsGELP46, OsGELP46a, OsGELP46b	Lipase, GDSL domain containing protein.
0	0.632347	0.13	0.002	0	4	Os10g0515400		Similar to Transposon protein.
0	0.6235	0.991	0.945	0	4	Os06g0152100	OsPRF2	Similar to Profilin-2.
0	0.623274	0.237	0.018	0	4	Os03g0144300		Similar to Xyloglucan galactosyltransferase KATAMARI 1 (EC 2.4.1.-) (MURUS3 protein).
0	0.621591	0.212	0.003	0	4	Os03g0310600		Protein of unknown function DUF247, plant family protein.
0	0.615573	0.227	0.008	0	4	Os01g0825900		Protein of unknown function Cys-rich family protein.
0	0.612111	0.217	0.012	0	4	Os09g0482900		UDP-glucuronosyl/UDP-glucosyltransferase family protein.
0	0.602918	0.178	0.012	0	4	Os07g0519100		Similar to taxane 10-beta-hydroxylase.
0	0.585103	0.204	0.021	0	4	Os01g0259300		Non-protein coding transcript.
1.54512e-289	0.669666	0.31	0.073	4.62284e-285	4	Os01g0533900	OsABCB2, ABCB2, OsPGP2, OsMDR6, OsABCB2_1, OsABCB2_2	Similar to Multidrug resistance protein 1 homolog.
5.98292e-285	0.844166	0.33	0.088	1.79003e-280	4	Os05g0468700	OsAMT2;1, AMT2-1, OsAMT2.1	Ammonium transporter.
2.35037e-284	0.836356	0.571	0.239	7.03208e-280	4	Os01g0591000	ALDH1a, Aldh1a, OsALDH1a, OsALDH2C4, ALDH2C4	Aldehyde/histidinol dehydrogenase domain containing protein.
3.02563e-282	0.811963	0.57	0.239	9.05239e-278	4	Os09g0433000		Glycosyl transferase, family 31 protein.
6.49978e-280	0.739779	0.333	0.089	1.94467e-275	4	Os05g0344400		Uncharacterised protein family UPF0497, trans-membrane plant domain containing protein.
3.04635e-276	0.647725	0.927	0.729	9.11439e-272	4	Os01g0265100	OsARFA1e, ARFA1e	Similar to ADP-ribosylation factor.
4.47821e-266	0.693086	0.841	0.615	1.33983e-261	4	Os01g0104400		Ricin B-related lectin domain containing protein.
3.68756e-262	0.915191	0.671	0.418	1.10328e-257	4	Os06g0286400		Non-protein coding transcript.
9.90593e-257	0.694118	0.281	0.067	2.96376e-252	4	Os01g0663300		Similar to (1-4)-beta-mannan endohydrolase-like protein.
2.86911e-253	1.07245	0.551	0.274	8.58408e-249	4	Os07g0500300		C2 calcium-dependent membrane targeting domain containing protein.
1.79448e-249	0.92143	0.443	0.163	5.36891e-245	4	Os01g0588900	LOG1, LOG, Log, log	Cytokinin-activating enzyme, Bioactive cytokinin synthesis
2.10804e-249	1.09374	0.447	0.177	6.30705e-245	4	Os10g0363300		Acetyl-CoA carboxylase (EC 6.4.1.2)
3.41784e-241	0.911945	0.583	0.283	1.02258e-236	4	Os08g0538600		Stress up-regulated Nod 19 family protein.
1.48683e-236	0.861299	0.731	0.463	4.44845e-232	4	Os01g0233000	OsDREPP1, DREPP1, RS1	DREPP plasma membrane polypeptide family protein.
2.51272e-235	1.01306	0.484	0.187	7.51781e-231	4	Os03g0233900	HB1, GLB1A, rHb1, ORYsa GLB1a, nsHb1, OsNSHB1, hb1, nsHb, OsPgb1.1, Pgb1.1	Non-symbiotic hemoglobin 1 (rHb1) (ORYsa GLB1a).
8.89072e-235	0.687202	0.928	0.806	2.66001e-230	4	Os08g0430500	GF14c, OsGF14c, 14-3-3c	14-3-3 protein, Florigen receptor, Flowering
1.22608e-233	0.98051	0.45	0.167	3.66831e-229	4	Os12g0567800	OsMT1f, OsMT1c, MT1f, MT1c, MT1Lb, OsMT1Lb	Plant metallothionein, family 15 protein.
2.13883e-233	0.762944	0.481	0.2	6.39917e-229	4	Os02g0642300		Cytochrome b561 family protein.
1.17156e-232	0.854172	0.469	0.203	3.5052e-228	4	Os03g0300000	OsXXT1, SRH2	Similar to Xyloglucan 6-xylosyltransferase (EC 2.4.2.39) (AtXT1).
1.45596e-232	1.2137	0.622	0.375	4.35608e-228	4	Os04g0509600	OsAMT1;1, OsAMT1:1, OsAMT1, AMT1-1, AMT1, OsAMT1p, OsAMT1-1, Osamt1-1, OsAMT1, 1, OsAMT1.1, AMT1.1, FCO12	Ammonium transporter, Ammonium uptake, Ammonium transport
2.11313e-230	0.760901	0.535	0.243	6.32227e-226	4	Os01g0730700	OsWRKY14	WRKY transcription factor 14 (WRKY14).
1.04155e-228	0.677006	0.469	0.185	3.11621e-224	4	Os09g0422000	HCT3	Transferase family protein.
6.29214e-228	0.86489	0.531	0.262	1.88255e-223	4	Os05g0510800	OsCslC7, OsCSLC7	Similar to Cellulose synthase-like family C1 protein.
4.09387e-226	0.65814	0.789	0.476	1.22485e-221	4	Os05g0134800	prx67	Haem peroxidase family protein.
2.27525e-224	0.587318	0.303	0.086	6.80733e-220	4	Os01g0649200	OsGELP18, OsGELP18a, OsGELP18b	Similar to Esterase.
4.69591e-220	0.629669	0.685	0.351	1.40497e-215	4	Os12g0114000		Conserved hypothetical protein.
9.16241e-218	0.708519	0.396	0.143	2.7413e-213	4	Os06g0717900		Peptidase A1 domain containing protein.
9.83225e-216	0.746729	0.689	0.448	2.94171e-211	4	Os01g0172400	RPLD1, PLD1, OsPLDalpha1	Similar to Phospholipase D alpha 1.
2.67059e-214	0.758826	0.418	0.166	7.99013e-210	4	Os12g0164600	OsSTA274	Protein of unknown function DUF793 family protein.
6.34897e-214	0.809658	0.687	0.463	1.89955e-209	4	Os02g0761900		Dimethylmenaquinone methyltransferase family protein.
3.17541e-213	0.601468	0.725	0.384	9.50051e-209	4	Os07g0162400	OsCDAP1, GID1L2	Alpha/beta hydrolase fold-3 domain containing protein.
2.29313e-211	0.734768	0.414	0.159	6.86082e-207	4	Os01g0957000		ATP-NAD kinase, PpnK-type, all-beta domain containing protein.
6.71596e-211	0.663492	0.806	0.633	2.00935e-206	4	Os01g0185300	OsAT9, OsAt9	Transferase family protein.
2.74695e-210	0.919585	0.619	0.34	8.2186e-206	4	Os06g0306300	prx78	Haem peroxidase domain containing protein.
9.62412e-208	0.696431	0.267	0.074	2.87944e-203	4	Os03g0829200		Similar to Soluble epoxide hydrolase.
1.36652e-206	0.904537	0.428	0.183	4.08849e-202	4	Os09g0505300		Similar to Br FatA1.
3.60785e-206	0.714276	0.669	0.377	1.07943e-201	4	Os06g0152600		Hypothetical gene.
8.24835e-206	0.760877	0.63	0.314	2.46782e-201	4	Os10g0527400	OsGSTU19, GSTU6, OsGSTU6.1, GSTU6.1	Similar to Tau class GST protein 3.
1.34785e-204	0.798352	0.635	0.366	4.03265e-200	4	Os05g0210100	OsGELP64, OsGELP64a, OsGELP64b	Lipase, GDSL domain containing protein.
8.37689e-204	0.659595	0.268	0.075	2.50628e-199	4	Os04g0492800	OsCML22	Similar to H0425E08.6 protein.
1.94295e-202	0.917018	0.601	0.355	5.8131e-198	4	Os01g0571100		Similar to gibberellin responsive1.
7.38331e-202	0.628246	0.673	0.354	2.20901e-197	4	Os11g0649600		Uncharacterised protein family UPF0497, trans-membrane plant subgroup domain containing protein.
8.73352e-200	0.638779	0.289	0.087	2.61298e-195	4	Os07g0679700	OsVAL2, VAL2	Transcriptional factor B3 family protein.
3.07139e-196	0.856882	0.549	0.307	9.18928e-192	4	Os09g0567400	OHP2, HPt, OsAHP2 Hpt3, Ohp2, OsHP1, OsHpt3	Histidine phosphotransfer protein, Cytokinin signaling and stress response
1.06896e-192	0.725685	0.298	0.093	3.19821e-188	4	Os01g0681900	OsGLT1, OsNADH-GOGAT1, NADH-GOGAT1, OsNADH-GOGAT, GOGAT, NADH-GOGAT, OsGOGAT1, GOGAT1	Non-protein coding transcript.
1.24996e-190	0.66954	0.449	0.196	3.73975e-186	4	Os06g0163400	PDIL1;5, PDIL1-5, PDIL 1-5, OsPDIL1-5	Thioredoxin domain 2 containing protein.
2.95856e-189	0.806383	0.614	0.376	8.85171e-185	4	Os04g0500700	OsHCT1	Similar to Hydroxyanthranilate hydroxycinnamoyltransferase 3.
1.14829e-188	0.680221	0.536	0.246	3.43556e-184	4	Os01g0371500	OsGSTF10	Similar to Glutathione-S-transferase 19E50.
1.47684e-184	0.886609	0.421	0.19	4.41856e-180	4	Os10g0370500		Glycoside hydrolase, catalytic core domain containing protein.
2.48339e-184	1.01427	0.289	0.089	7.43007e-180	4	Os12g0571100	MT-1-4b, OsMT1d, MT1d, OsMT-I-4c, MT1c, OsMT1c	Metallothionein-like protein, ROS (reactive oxygen species) scavenger, Antioxidant
4.87721e-182	0.695233	0.65	0.426	1.45921e-177	4	Os06g0211300		Short-chain dehydrogenase/reductase SDR domain containing protein.
8.7569e-182	0.620291	0.406	0.157	2.61998e-177	4	Os02g0618100	OsGRX9, OsGrx_C2.1, Grx_C2.1	Similar to Glutaredoxin-C4, chloroplastic.
2.36537e-181	0.902061	0.509	0.272	7.07696e-177	4	Os08g0431300		Similar to Dihydrolipoamide S-acetyltransferase.
2.65406e-179	0.716366	0.647	0.429	7.94067e-175	4	Os11g0113300		Conserved hypothetical protein.
4.3792e-178	0.740435	0.484	0.238	1.31021e-173	4	Os01g0772500		Glycosyl transferase, family 14 protein.
4.17461e-177	0.714421	0.567	0.313	1.249e-172	4	Os01g0118700		Similar to HGA4.
3.16168e-176	0.732657	0.619	0.403	9.45942e-172	4	Os01g0794500		Translation initiation factor SUI1 domain containing protein.
1.8392e-169	0.6077	0.313	0.114	5.50269e-165	4	Os12g0271600	BIP134	Similar to Myosin heavy chain-like.
3.31451e-167	0.678948	0.339	0.129	9.91669e-163	4	Os01g0652800	OsTBL57, TBL57	Protein of unknown function DUF231, plant domain containing protein.
3.68193e-164	0.737276	0.309	0.107	1.1016e-159	4	Os07g0642200	OsGELP93	Lipase, GDSL domain containing protein.
5.29172e-158	0.840877	0.514	0.282	1.58323e-153	4	Os01g0143900		Conserved hypothetical protein.
6.62312e-158	0.707367	0.562	0.344	1.98157e-153	4	Os05g0567800		Similar to solute carrier family 2, facilitated glucose transporter member 8.
7.67058e-157	0.753097	0.566	0.328	2.29496e-152	4	Os07g0191200	OSA2, OsA2, osAHA2, AHA2, OsPMA2	Plasma membrane H+ ATPase (EC 3.6.3.6).
1.85345e-156	0.712223	0.401	0.188	5.54533e-152	4	Os05g0514300	OsTLP10, OsTLP10a, OsTLP10b, OsTLP9, OsFbox267, Os_F0560	Similar to Tubby-like protein 3.
6.50752e-155	0.819577	0.325	0.133	1.94698e-150	4	Os05g0511000		TRAM, LAG1 and CLN8 homology domain containing protein.
5.77172e-153	0.743091	0.435	0.218	1.72684e-148	4	Os12g0616900		Similar to Pyruvate dehydrogenase E1 beta subunit (Fragment).
2.53492e-152	0.619235	0.26	0.085	7.58422e-148	4	Os03g0183200	OsERF#069, OsERF069, OsERF69, AP2/EREBP#028, AP2/EREBP28	Similar to AP2 domain containing protein, expressed.
5.08986e-150	0.644595	0.686	0.502	1.52283e-145	4	Os02g0525900		Similar to Acetyl-coenzyme A synthetase 2 (EC 6.2.1.1) (Acetate--CoA ligase 2) (Acyl-activating enzyme 2).
2.151e-148	0.599765	0.333	0.136	6.43558e-144	4	Os01g0767600		Conserved hypothetical protein.
1.25669e-147	0.72107	0.434	0.215	3.75988e-143	4	Os03g0790900	AAO3, OsAAO3	Similar to Aldehyde oxidase-2.
1.96838e-147	0.608923	0.24	0.077	5.88918e-143	4	Os02g0246900		Conserved hypothetical protein.
1.48934e-146	0.624253	0.359	0.157	4.45597e-142	4	Os06g0238000	OsPUB20	Armadillo-like helical domain containing protein.
4.37502e-145	0.785464	0.128	0.024	1.30896e-140	4	Os12g0568200	OsMT1c, MT1c, OsMT-I-4b, MT-I-4b, OsMT1f, MT1f, MT1Lc, OsMT1Lc	Metallothionein-like protein type 1.
3.59432e-143	0.802308	0.416	0.214	1.07538e-138	4	Os09g0464000	OsbetaCA2, betaCA2	Similar to Carbonate dehydratase-like protein.
1.72961e-142	0.655617	0.326	0.136	5.17482e-138	4	Os02g0816900	OSMYOXIB, OsMyoXIB	Myosin XI (Fragment).
9.1329e-140	0.746112	0.698	0.499	2.73247e-135	4	Os05g0134700	prx66	Haem peroxidase family protein.
5.43756e-138	0.589919	0.701	0.483	1.62686e-133	4	Os03g0286500		Similar to RNA-binding region containing protein 1 (HSRNASEB) (ssDNA binding protein SEB4) (CLL-associated antigen KW-5). Splice isoform 2.
1.7617e-137	0.632109	0.374	0.174	5.27082e-133	4	Os08g0162000		Similar to transmembrane 9 superfamily protein member 1.
1.20645e-135	0.580867	0.529	0.297	3.60958e-131	4	Os01g0118400		Similar to HGA6.
6.16908e-131	0.650246	0.473	0.275	1.84573e-126	4	Os09g0375000	OsEno1, Eno1	Enolase (EC 4.2.1.11) (Fragment).
2.11791e-129	0.617452	0.549	0.357	6.33656e-125	4	Os03g0568500		Uncharacterised protein family UPF0136, Transmembrane domain containing protein.
6.5532e-129	0.638714	0.504	0.292	1.96065e-124	4	Os01g0750600		Protein kinase-like domain containing protein.
1.64428e-125	0.653798	0.316	0.137	4.91951e-121	4	Os01g0973000		HAD-superfamily hydrolase, subfamily IA, variant 3 domain containing protein.
2.0208e-124	0.689644	0.426	0.234	6.04602e-120	4	Os03g0297400		Acyl transferase domain containing protein.
5.27204e-124	0.692154	0.56	0.381	1.57734e-119	4	Os04g0379900		Similar to Acyl-[acyl-carrier-protein] desaturase, chloroplast precursor (EC 1.14.19.2) (Stearoyl-ACP desaturase).
3.99681e-123	1.37675	0.254	0.097	1.1958e-118	4	Os05g0526700		Harpin-induced 1 domain containing protein.
2.2974e-110	0.593617	0.428	0.241	6.87358e-106	4	Os03g0301200		COBRA-like protein 7 precursor.
3.87246e-109	0.675072	0.366	0.185	1.1586e-104	4	Os03g0856300		Similar to Acyl carrier protein III, chloroplast precursor (ACP III).
5.35376e-107	0.602931	0.441	0.267	1.60179e-102	4	Os07g0515100	OsCDPK19, OsCPK19, OsCDPK2, CPK2, CDPK2	Calcium-dependent protein kinase, isoform 2 (EC 2.7.1.-) (CDPK 2).
2.86318e-104	0.685067	0.135	0.036	8.56636e-100	4	Os01g0317800		Alpha/beta hydrolase family protein.
1.87693e-101	0.621428	0.445	0.269	5.6156e-97	4	Os06g0207000		Fumble domain containing protein.
7.22025e-98	0.620989	0.324	0.16	2.16023e-93	4	Os06g0196600	OsKASI, KASI	Beta-ketoacyl-[acyl carrier protein] synthase I, Root development
1.34831e-96	0.591487	0.284	0.134	4.034e-92	4	Os03g0717900		Similar to ABRH7 (Fragment).
1.51896e-91	0.681131	0.377	0.219	4.54459e-87	4	Os03g0691800		Similar to HIPL1 protein precursor.
5.74164e-90	0.627985	0.447	0.254	1.71784e-85	4	Os07g0639000	prx107	Similar to Class III peroxidase 46.
2.75361e-85	0.633446	0.28	0.137	8.23852e-81	4	Os04g0376300		Similar to 3-oxoacyl-reductase.
2.27869e-77	0.606812	0.535	0.411	6.81762e-73	4	Os02g0766600		Protein of unknown function DUF1685 family protein.
5.09274e-55	0.618414	0.374	0.266	1.5237e-50	4	Os01g0949500	OsCML10	Similar to Calmodulin (CaM).
2.17845e-52	0.582396	0.243	0.129	6.51772e-48	4	Os07g0687900	wsi76, OsLEA24/OsGolS2, OsGolS2/OsLEA24, OsLEA24, OsGolS2, GolS2, LEA24	Galactinol synthase, WSI76 protein induced by water stress
4.27397e-14	0.638871	0.218	0.172	1.27873e-09	4	Os03g0750700	OsSTRL3, STRL3	Six-bladed beta-propeller, TolB-like domain containing protein.
0	2.32704	0.808	0.174	0	5	Os08g0561500	OsUMAMIT12	Similar to nodulin-like protein 5NG4.
0	2.18364	0.712	0.186	0	5	Os08g0503000		Hypothetical protein.
0	1.81896	0.445	0.079	0	5	Os04g0105300		Protein of unknown function DUF1295 family protein.
0	1.66353	0.523	0.112	0	5	Os04g0105200		Similar to B0616E02-H0507E05.1 protein.
0	1.62552	0.738	0.156	0	5	Os01g0838350	OsIPS2, IPS2, OsPI1	Conserved hypothetical protein.
0	1.54683	0.16	0.017	0	5	Os03g0135100	OsGSTF15	Glutathione S-transferase GSTF15.
0	1.46785	0.339	0.051	0	5	Os01g0543100	prx17	Similar to Peroxidase 72 precursor (EC 1.11.1.7) (Atperox P72) (PRXR8) (ATP6a).
0	1.40635	0.622	0.106	0	5	Os01g0763900		X8 domain containing protein.
0	1.38058	0.776	0.2	0	5	Os01g0260800		Conserved hypothetical protein.
0	1.31911	0.778	0.444	0	5	Os10g0510000	RAc2	Similar to actin.
0	1.30229	0.699	0.222	0	5	Os03g0241200		Similar to NHP2-like protein 1 (High mobility group-like nuclear protein 2 homolog 1) ([U4/U6.U5] tri-snRNP 15.5 kDa protein) (OTK27).
0	1.28898	0.494	0.126	0	5	Os06g0113900		Major facilitator superfamily, general substrate transporter domain containing protein.
0	1.28254	0.6	0.106	0	5	Os02g0519700		Conserved hypothetical protein.
0	1.24842	0.85	0.438	0	5	Os03g0139100		Similar to Ribosomal Pr 117 (Fragment).
0	1.24118	0.915	0.579	0	5	Os03g0424800		Similar to 40S ribosomal protein S19-3.
0	1.20726	0.874	0.509	0	5	Os03g0408300		Similar to 60S ribosomal protein L27a-3.
0	1.19992	0.817	0.398	0	5	Os05g0490100		Similar to 60S ribosomal protein L30.
0	1.19964	0.762	0.297	0	5	Os02g0478700		Ribosomal protein S27.
0	1.19954	0.595	0.16	0	5	Os02g0743400	PIN1A, OsPIN1A, OsPIN1a, REH1, OsPIN1, OsPIN1b	Auxin transport protein REH1.
0	1.18716	0.898	0.586	0	5	Os02g0717800		Similar to 60S ribosomal protein l31 (Fragment).
0	1.18655	0.244	0.033	0	5	Os01g0327400	prx16, OsPOD1, POD1	Similar to Peroxidase (Fragment).
0	1.18263	0.405	0.047	0	5	Os03g0192600	OsLTPG3, OsLTPg3	Plant lipid transfer protein/Par allergen family protein.
0	1.18	0.808	0.388	0	5	Os10g0465800	OsRPL21.2	Similar to 60S ribosomal protein L21.
0	1.16983	0.893	0.524	0	5	Os05g0160200	S27a	Ubiquitin.
0	1.16584	0.842	0.44	0	5	Os03g0598800	OsRPL15	Similar to Ribosomal protein L15.
0	1.16145	0.783	0.488	0	5	Os01g0559900	OsAGP14, OsAGPEP2	Non-protein coding transcript.
0	1.15937	0.847	0.479	0	5	Os08g0117300		Similar to 40S ribosomal protein S13.
0	1.15772	0.626	0.171	0	5	Os01g0723200	OsRPS24	Similar to 40S ribosomal protein S19-like.
0	1.15741	0.934	0.66	0	5	Os08g0116500		Similar to 60S acidic ribosomal protein P1 (L12).
0	1.15428	0.835	0.439	0	5	Os09g0258600	RPL22, OsRPL17, OsRPL22	Similar to 60S ribosomal protein L17-1.
0	1.14958	0.947	0.762	0	5	Os02g0718100	OsAGP22	Non-protein coding transcript.
0	1.14517	0.576	0.136	0	5	Os06g0686600		Protein of unknown function DUF3511 domain containing protein.
0	1.1397	0.767	0.327	0	5	Os07g0208000		Similar to 40S ribosomal protein S15A.
0	1.13853	0.802	0.399	0	5	Os05g0155100	rpl18	Similar to 60S ribosomal protein L18.
0	1.13634	0.592	0.148	0	5	Os05g0597100	OsHDT1, HDT701	Histone H4 deacetylase, Negative regulation of innate immunity
0	1.13305	0.796	0.381	0	5	Os02g0622300	OsRPL14, RPL14	Ribosomal protein L14 family protein.
0	1.1312	0.431	0.082	0	5	Os12g0569300		Thaumatin, pathogenesis-related family protein.
0	1.12789	0.757	0.322	0	5	Os10g0564300		Similar to 60S ribosomal protein L27.
0	1.12677	0.722	0.314	0	5	Os09g0413500	OsRPL34	Similar to 60S ribosomal protein L34.
0	1.1257	0.777	0.341	0	5	Os03g0154700	OsRPS9-2	Similar to 40S ribosomal protein S9.
0	1.12319	0.524	0.065	0	5	Os02g0669000	OsGELP42	Lipase, GDSL domain containing protein.
0	1.12297	0.775	0.376	0	5	Os01g0834500		Similar to 40S ribosomal protein S23 (S12).
0	1.11488	0.755	0.316	0	5	Os07g0229900		Ribosomal protein S12e domain containing protein.
0	1.1067	0.895	0.568	0	5	Os12g0567700	rpl2, rpl8, RPL8, OsRPL2, OsRPL8	Similar to 60S ribosomal protein L2 (Fragment).
0	1.10406	0.654	0.227	0	5	Os01g0100700	RPS5	Similar to 40S ribosomal protein S5-1.
0	1.10055	0.845	0.481	0	5	Os03g0141000		60S ribosomal protein L21.
0	1.09727	0.758	0.375	0	5	Os11g0602500		Similar to 40S ribosomal protein S9.
0	1.09664	0.78	0.344	0	5	Os03g0424500	RPS4, RPS19, OsRPS4, OsRPS19	Similar to 40S ribosomal protein S19-3.
0	1.09584	0.812	0.53	0	5	Os10g0563700		Similar to Nucleoside diphosphate kinase I (EC 2.7.4.6) (NDK I) (NDP kinase I) (PP18).
0	1.09542	0.869	0.54	0	5	Os01g0328400	RPS27a, OsUBQ5, OsRPS27a	Ubiquitin.
0	1.09522	0.874	0.495	0	5	Os01g0896700		Similar to 60S ribosomal protein L5.
0	1.09358	0.586	0.159	0	5	Os03g0109500	OsRPS17	Similar to 40S ribosomal protein S17-4.
0	1.08164	0.81	0.374	0	5	Os01g0191100		Similar to Acidic ribosomal protein P2a-4 (Fragment).
0	1.07852	0.654	0.229	0	5	Os01g0358400	RPS4	Similar to 40S ribosomal protein S4.
0	1.07781	0.839	0.447	0	5	Os02g0284600	OsRPL27.3, RPL27.3	Similar to 60S ribosomal protein L27.
0	1.07565	0.796	0.396	0	5	Os03g0577000		Similar to Ribosomal protein S3 (Fragment).
0	1.07308	0.824	0.497	0	5	Os07g0614500	eEF-1beta, EF-1beta	Similar to Elongation factor 1 beta 2.
0	1.07264	0.765	0.361	0	5	Os02g0814700		Similar to Ribosomal Pr 117 (Fragment).
0	1.07051	0.847	0.507	0	5	Os03g0756000		Similar to 60S ribosomal protein L13a-4.
0	1.06972	0.843	0.488	0	5	Os08g0559200	RPS25, OsRPS25	Similar to Ribosomal protein S25 (40S ribosomal 25S subunit).
0	1.06918	0.745	0.333	0	5	Os05g0541900		Similar to 60S ribosomal protein l28.
0	1.06849	0.781	0.403	0	5	Os01g0834600		40S ribosomal protein S23.
0	1.06343	0.781	0.376	0	5	Os02g0699600		Similar to 60S ribosomal protein L12.
0	1.06323	0.8	0.425	0	5	Os04g0598200	RPL12, RPL10, OsRPL12, OsRPL10	Similar to 60S ribosomal protein L12.
0	1.06233	0.782	0.371	0	5	Os03g0200500	cyc07, T151	40S ribosomal protein S3a (CYC07 protein).
0	1.06172	0.834	0.457	0	5	Os03g0337800	RPL19.3, OsRPL19.3, OsRPL19, RPL19e, OsRPL19e	Similar to 60S ribosomal protein L19 (Fragment).
0	1.06142	0.842	0.485	0	5	Os02g0175600		Similar to 60S ribosomal protein L27a (Fragment).
0	1.05951	0.89	0.566	0	5	Os10g0411800		Similar to 40S ribosomal protein S17-3.
0	1.05732	0.92	0.662	0	5	Os01g0276000		Similar to 60S ribosomal protein L30.
0	1.05727	0.858	0.517	0	5	Os03g0794700	RPS18, OsRPS18	Similar to 40S ribosomal protein S18.
0	1.05656	0.751	0.336	0	5	Os07g0622100		Similar to Ribosomal protein s6 RPS6-2.
0	1.05394	0.952	0.739	0	5	Os09g0484200		Hypothetical protein.
0	1.05134	0.722	0.31	0	5	Os05g0207300	OsRPL5, RPL5	Similar to 60S ribosomal protein L11-2 (L16). Splice isoform 2.
0	1.05066	0.882	0.541	0	5	Os04g0430100		Similar to 40S ribosomal protein S10-1.
0	1.04662	0.817	0.444	0	5	Os11g0127900	OsRP1	Similar to 40S ribosomal protein S16.
0	1.04614	0.937	0.64	0	5	Os10g0411700	OsRPS28	Similar to S28 ribosomal protein (Fragment).
0	1.04473	0.754	0.4	0	5	Os07g0641700		Similar to 10 kDa chaperonin (Protein CPN10) (Protein groES).
0	1.04405	0.834	0.477	0	5	Os12g0124200		Similar to 40S ribosomal protein S16.
0	1.04159	0.824	0.49	0	5	Os12g0508300		40S ribosomal protein S29.
0	1.034	0.715	0.324	0	5	Os02g0821200		Ribosomal protein L28e domain containing protein.
0	1.03126	0.741	0.335	0	5	Os03g0818400	RPS23, OsRPS23	Similar to 40S ribosomal protein S23 (S12).
0	1.03034	0.712	0.332	0	5	Os02g0534800		Similar to 40S ribosomal protein S14 (Clone MCH2).
0	1.02931	0.769	0.351	0	5	Os08g0234000		Similar to 60S ribosomal protein L7-2.
0	1.02868	0.74	0.315	0	5	Os03g0390000	RPS6, RPS6a, RPS6A, OsRPS6, OsRPS6a	Similar to Ribosomal protein s6 RPS6-2.
0	1.02824	0.808	0.461	0	5	Os03g0576700	RPL13b, OsRPL13b	Similar to 60S ribosomal protein L13 (BBC1 protein homolog).
0	1.02742	0.626	0.207	0	5	Os05g0556900	OsRPL35a.3, RPL35a.3	Ribosomal protein L35Ae family protein.
0	1.02562	0.795	0.427	0	5	Os08g0530200		Similar to 60S ribosomal protein L17.
0	1.02386	0.79	0.387	0	5	Os09g0507800	surf-3	60S ribosomal protein L7a.
0	1.02084	0.745	0.365	0	5	Os11g0602600		Similar to 40S ribosomal protein S9.
0	1.01985	0.713	0.313	0	5	Os07g0180900		Similar to 60S ribosomal protein L4.
0	1.01947	0.849	0.486	0	5	Os04g0349500		Similar to 40S ribosomal protein S8.
0	1.01857	0.787	0.411	0	5	Os03g0807800	SUP44	Similar to 40S ribosomal protein S2 (Fragment).
0	1.01855	0.883	0.562	0	5	Os05g0477300		Ribosomal protein S26e domain containing protein.
0	1.01833	0.79	0.446	0	5	Os01g0231700		Similar to 60S acidic ribosomal protein P2-B (CaRP2B).
0	1.01687	0.828	0.512	0	5	Os11g0433900	OsRPL38	Similar to 60S ribosomal protein L38.
0	1.01346	0.565	0.154	0	5	Os02g0617800		Hypothetical gene.
0	1.01305	0.758	0.365	0	5	Os02g0478600	RPS15a, OsRPS15a	Similar to 40S ribosomal protein S15A.
0	1.01197	0.643	0.227	0	5	Os04g0473400	OsRPL6, RPL6	Similar to 60S ribosomal protein L6-B (L17) (YL16) (RP18).
0	1.01175	0.825	0.528	0	5	Os03g0798600		Similar to 40S ribosomal protein S15 (Fragment).
0	1.00991	0.662	0.262	0	5	Os01g0348700	OsRPL23A	Similar to 60S ribosomal protein L23a (L25).
0	1.00782	0.654	0.255	0	5	Os09g0501200	rpL32_9.1	Similar to Ribosomal L32.
0	1.00689	0.597	0.2	0	5	Os02g0618250		Similar to H/ACA ribonucleoprotein complex subunit 3-like protein.
0	1.00188	0.84	0.515	0	5	Os07g0546700		Similar to 60S ribosomal protein L38.
0	1.00078	0.579	0.165	0	5	Os01g0962600	RPS10, OsRPS10	Similar to 40S ribosomal protein S10-1.
0	0.997083	0.65	0.227	0	5	Os01g0752300		Similar to 60S ribosomal protein L18a-1.
0	0.995533	0.699	0.289	0	5	Os11g0168200	OsRPL3B, RPL3, OsRPL3	Ribosomal large subunit protein L3B, Regulation of leaf morphology and plant architecture
0	0.995077	0.808	0.437	0	5	Os08g0326400	OsRPL7A	60S ribosomal protein L7a.
0	0.99066	0.832	0.467	0	5	Os08g0130500	YK704, Os60sP0	60S acidic ribosomal protein P0.
0	0.990512	0.89	0.574	0	5	Os03g0234200	ZIURP1, Ub-CEP52-1	Similar to Ubiquitin fusion protein (Fragment).
0	0.989611	0.837	0.516	0	5	Os10g0170200		Similar to 40S ribosomal protein S20 (S22) (Fragment).
0	0.987924	0.817	0.455	0	5	Os07g0150200		Similar to 40S ribosomal protein S12-1.
0	0.986877	0.747	0.353	0	5	Os05g0557000		Similar to 60S ribosomal protein L37a.
0	0.985579	0.687	0.301	0	5	Os02g0321900		Similar to Ribosomal protein L1.
0	0.983215	0.751	0.373	0	5	Os04g0376000		Similar to 60S ribosomal protein L35-1.
0	0.983156	0.768	0.379	0	5	Os02g0105900		Similar to 40S ribosomal protein S4.
0	0.981081	0.694	0.316	0	5	Os04g0605900	rpl7	Similar to 60S ribosomal protein L7-2.
0	0.980686	0.708	0.302	0	5	Os07g0674200		Similar to 60S ribosomal protein L22-2.
0	0.977892	0.699	0.307	0	5	Os12g0167900	OsRPL3A, ARP1, ARP3	Ribosomal protein L3A
0	0.975815	0.704	0.333	0	5	Os08g0156800		Similar to 60S ribosomal protein L34.
0	0.973341	0.677	0.299	0	5	Os04g0613600		Similar to 40S ribosomal protein S11.
0	0.971391	0.768	0.425	0	5	Os01g0815800	BIP123, RPL24a, OsRPL24a	Similar to 60S ribosomal protein L24-A (L30A) (RP29) (YL21).
0	0.968291	0.674	0.29	0	5	Os11g0151300	OsRPL26.1	Similar to 60S ribosomal protein L26-1.
0	0.96696	0.728	0.339	0	5	Os01g0823300	OsRPS26	Similar to Ribosomal protein S26.
0	0.966123	0.284	0.028	0	5	Os04g0464750		Non-protein coding transcript.
0	0.963995	0.773	0.42	0	5	Os11g0634500		40S ribosomal protein S29.
0	0.963192	0.664	0.295	0	5	Os03g0851000	Osj3g2BTF3, BTF3b, Os03g2BTF3	Similar to Transcription factor homolog BTF3-like protein.
0	0.959321	0.778	0.427	0	5	Os02g0111700		Similar to 60S ribosomal protein L37-A (L37-1).
0	0.955819	0.452	0.084	0	5	Os03g0350100	BIP101	SAR DNA-binding protein-2.
0	0.95576	0.913	0.67	0	5	Os06g0172600		Similar to predicted protein.
0	0.953147	0.797	0.456	0	5	Os09g0568800		Similar to Ribosomal protein S25 (40S ribosomal 25S subunit).
0	0.952878	0.718	0.299	0	5	Os06g0115500		Similar to 60S ribosomal protein L13 (BBC1 protein homolog).
0	0.950275	0.66	0.254	0	5	Os05g0346300		Similar to 40S ribosomal protein S7.
0	0.948994	0.605	0.22	0	5	Os12g0406200		Similar to 40S ribosomal protein S3a (CYC07 protein).
0	0.948061	0.811	0.468	0	5	Os02g0503400	OsRPL35	Similar to 60S ribosomal protein L35.
0	0.945737	0.949	0.735	0	5	Os05g0459900		Similar to 60S ribosomal protein L36-1.
0	0.944854	0.612	0.229	0	5	Os03g0249400		Similar to 40S ribosomal protein S20 (S22) (Fragment).
0	0.944616	0.498	0.109	0	5	Os11g0579800		Gar1 protein RNA-binding region family protein.
0	0.943522	0.729	0.334	0	5	Os02g0591700		Similar to Candida glabrata strain CBS138 chromosome L complete sequence.
0	0.943209	0.782	0.43	0	5	Os11g0482000	RPS5A	Similar to 40S ribosomal protein S5.
0	0.940754	0.664	0.261	0	5	Os01g0686800	RACK1A, RWD, OsWD40-21, OsRACK1, OsRACK1A	Protein containing the WD-40 repeat, Innate immunuty
0	0.939454	0.795	0.442	0	5	Os02g0797200		Similar to 60S ribosomal protein L39.
0	0.937738	0.912	0.653	0	5	Os10g0466700		Similar to 60S ribosomal protein L17.
0	0.937696	0.868	0.615	0	5	Os02g0162500		Similar to 40S ribosomal protein S14.
0	0.936649	0.322	0.034	0	5	Os02g0709600		Protein of unknown function DUF617, plant family protein.
0	0.935426	0.333	0.044	0	5	Os01g0914000		Conserved hypothetical protein.
0	0.931132	0.678	0.296	0	5	Os04g0501000		Nucleotide-binding, alpha-beta plait domain containing protein.
0	0.926299	0.835	0.518	0	5	Os07g0662500	eEF-1beta', EF-1beta'	Similar to Elongation factor 1-beta' (EF-1-beta').
0	0.92597	0.853	0.603	0	5	Os01g0679700		Similar to 60S ribosomal protein L37a.
0	0.925897	0.652	0.273	0	5	Os01g0205500		Similar to 60S ribosomal protein L11-2 (L16). Splice isoform 2.
0	0.925068	0.743	0.437	0	5	Os06g0555400		Similar to 40S ribosomal protein S19-like.
0	0.920493	0.742	0.394	0	5	Os09g0485900		Similar to 60S ribosomal protein L9 (Gibberellin-regulated protein GA).
0	0.919546	0.531	0.168	0	5	Os12g0592200		Hypothetical conserved gene.
0	0.919216	0.613	0.225	0	5	Os03g0182600		Ribosomal protein S2 family protein.
0	0.918043	0.208	0.012	0	5	Os04g0465300	OsGASR2, GASR2	A member of the GAST (gibberellin (GA)-Stimulated Transcript) family, Cell division, Differentiation of panicles
0	0.911643	0.599	0.211	0	5	Os02g0489400	S8	Similar to 40S ribosomal protein S8.
0	0.90956	0.374	0.1	0	5	Os01g0700000		Conserved hypothetical protein.
0	0.908898	0.686	0.281	0	5	Os07g0139600		Non-protein coding transcript.
0	0.902573	0.667	0.286	0	5	Os04g0413600		Similar to 40S ribosomal protein S14 (Clone MCH2).
0	0.900503	0.652	0.295	0	5	Os09g0568400	Ub-CEP52-2	Similar to 60S ribosomal protein L40 (CEP52).
0	0.898531	0.74	0.4	0	5	Os08g0436800		Similar to 60S ribosomal protein L34.
0	0.898512	0.466	0.096	0	5	Os01g0754100		Nucleic acid-binding, OB-fold domain containing protein.
0	0.896618	0.831	0.504	0	5	Os05g0541750	OsAGPEP3	Hypothetical gene.
0	0.895977	0.692	0.338	0	5	Os07g0613200		Similar to 60S ribosomal protein L27a-3.
0	0.894801	0.854	0.613	0	5	Os04g0515300		Ribosomal protein L14 domain containing protein.
0	0.886847	0.828	0.548	0	5	Os12g0150100		Similar to 60S ribosomal protein L26A.
0	0.883945	0.678	0.314	0	5	Os02g0229000		Similar to 40S ribosomal protein S19-like.
0	0.878007	0.612	0.217	0	5	Os01g0140500	RPL24b, OsRPL26, OsRPL24b	Similar to 60S ribosomal protein L26B.
0	0.874525	0.671	0.291	0	5	Os05g0373700		Similar to Nascent polypeptide-associated complex alpha subunit-like protein 3 (NAC-alpha-like protein 3) (Alpha-NAC-like protein 3).
0	0.873208	0.875	0.567	0	5	Os03g0781501		Non-protein coding transcript.
0	0.872247	0.664	0.296	0	5	Os08g0129200	OsCSP2, CPS2	Similar to Cold shock protein-1.
0	0.871611	0.686	0.323	0	5	Os05g0565000	rpl18a, RPL18a, OsRPL18a	Similar to 60S ribosomal protein L18a-1.
0	0.870002	0.62	0.252	0	5	Os07g0173501		Similar to 40S ribosomal protein S18.
0	0.869687	0.573	0.187	0	5	Os01g0896800	rpl5, RL5, RPL18p/L5e, RPL18p, RPL5e, OsRPL5, OsRPL5e, OsRPL18p	Ribosomal protein L18/L5 domain containing protein.
0	0.869671	0.634	0.26	0	5	Os07g0109500	OsRPL13a, RPL13a	Ribosomal protein L13 family protein.
0	0.869658	0.593	0.23	0	5	Os03g0626200		Conserved hypothetical protein.
0	0.862432	0.815	0.505	0	5	Os05g0445500		Similar to Acidic ribosomal protein (Fragment).
0	0.861194	0.995	0.955	0	5	Os11g0660500	OsTCTP, TCTP, OsTCTPa, OsTCTPb	Translationally controlled tumor protein, Mercury tolerance
0	0.860018	0.606	0.214	0	5	Os03g0341100		Similar to 60S ribosomal protein L18.
0	0.859787	0.575	0.188	0	5	Os01g0721900		Similar to Nuclear RNA binding protein B (Fragment).
0	0.856789	0.601	0.242	0	5	Os03g0297300		Similar to 40S ribosomal protein S7.
0	0.855982	0.573	0.216	0	5	Os07g0616600	40SRPS	Similar to 40S ribosomal protein SA (p40) (Laminin receptor homolog).
0	0.852325	0.664	0.303	0	5	Os02g0287000	RPS3a	Similar to 40S ribosomal protein S3a (CYC07 protein).
0	0.85167	0.511	0.133	0	5	Os05g0552300	OsWD40-122, OsRACK1B, RACK1B	Similar to Guanine nucleotide-binding protein beta subunit-like protein (GPB-LR) (RWD).
0	0.851041	0.595	0.235	0	5	Os01g0860300		Similar to Ribosomal protein L1.
0	0.845542	0.898	0.679	0	5	Os03g0345200	rps21	40S ribosomal protein S21.
0	0.843501	0.726	0.364	0	5	Os07g0608700		Similar to Small nuclear ribonucleoprotein G (snRNP-G) (Sm protein G) (Sm-G) (SmG).
0	0.843095	0.579	0.211	0	5	Os10g0483000	Osj10gBTF3, 10gBTF3, BTF3a	Basal transcription factor 3-like protein, Vegetative growth and reproductive development
0	0.842423	0.603	0.239	0	5	Os08g0558800	OsRPL10Ac1, OsL10a	Similar to Ribosomal protein.
0	0.839581	0.563	0.195	0	5	Os01g0916600	OsGRP1	RNA recognition motif, glycine rich protein domain containing protein.
0	0.835453	0.849	0.583	0	5	Os02g0785800		Similar to Ribosomal protein L35A.
0	0.834356	0.68	0.322	0	5	Os08g0359500		CS domain domain containing protein.
0	0.825426	0.564	0.2	0	5	Os05g0589600		Similar to Nuclear RNA binding protein B (Fragment).
0	0.820421	0.575	0.206	0	5	Os03g0796501	OsRPL4	Similar to 60S ribosomal protein L4 (L1).
0	0.820218	0.373	0.064	0	5	Os12g0447000		Non-protein coding transcript.
0	0.818618	0.283	0.032	0	5	Os01g0205900	prx2	Similar to Class III peroxidase GvPx2b (Fragment).
0	0.817333	0.538	0.167	0	5	Os12g0571200		Similar to Mitochondrial import inner membrane translocase subunit Tim9.
0	0.810646	0.669	0.304	0	5	Os01g0304000		Similar to Ribosomal protein L29.
0	0.798004	0.533	0.188	0	5	Os02g0103700		Similar to 60S ribosomal protein L9 (Gibberellin-regulated protein GA).
0	0.796732	0.437	0.093	0	5	Os02g0202500	OsAlba2, Alba2	Similar to nucleic acid binding.
0	0.789897	0.545	0.201	0	5	Os12g0502200	OsGRP6, GRRBP7	Similar to Low temperature-responsive RNA-binding protein.
0	0.787899	0.507	0.157	0	5	Os06g0550000		Similar to 60S ribosomal protein L11.
0	0.778037	0.452	0.109	0	5	Os07g0450000		Similar to 60S ribosomal protein L44.
0	0.773508	0.335	0.032	0	5	Os03g0347700	BTBN6	Protein containing a Bric-a-Brac/Tramtrack/Broad (BTB) complex and an NPH3domain (BTBN), Regulation of auxin transport
0	0.758008	0.426	0.1	0	5	Os01g0840700	OsRPL36.2	Similar to 60S ribosomal protein L36.
0	0.742108	0.473	0.138	0	5	Os05g0350500		Peptidase M24, structural domain domain containing protein.
0	0.736463	0.37	0.082	0	5	Os02g0805200	OsPCNA, PCNA	Proliferating cell nuclear antigen (PCNA) (Cyclin).
0	0.717999	0.928	0.769	0	5	Os03g0177400	rfa1*, REFA1, refa1, OseEF-1A, eEF-1A, Osef1a1	EF-1 alpha.
0	0.711947	0.395	0.075	0	5	Os03g0410900		Like-Sm ribonucleoprotein, core family protein.
0	0.697762	0.47	0.144	0	5	Os03g0406200	eEF-1beta2, EF-1beta2	Elongation factor 1 beta 2.
0	0.695359	0.336	0.064	0	5	Os08g0192900	OS-NUC	Nucleotide-binding, alpha-beta plait domain containing protein.
0	0.693827	0.451	0.135	0	5	Os09g0501700	rpL32_9.2	Ribosomal protein L32e family protein.
0	0.690692	0.387	0.083	0	5	Os03g0350300	BIP102	Similar to SAR DNA-binding protein-like protein.
0	0.688871	0.185	0.022	0	5	Os11g0150400		Stress responsive alpha-beta barrel domain containing protein.
0	0.676835	0.313	0.038	0	5	Os05g0345175		Similar to patellin-5.
0	0.675369	0.362	0.061	0	5	Os06g0274200	Nhp2	Similar to H/ACA ribonucleoprotein complex subunit 2 (H/ACA snoRNP protein NHP2) (High mobility group-like nuclear protein 2).
0	0.671745	0.405	0.1	0	5	Os02g0576700	OsNAPL6, NAPL6	Nucleosome assembly protein (NAP) family protein, H3/H4 histone chaperone, Abiotic stress response and adaptation
0	0.671018	0.385	0.082	0	5	Os08g0326600		Similar to GMP synthetase.
0	0.66941	0.375	0.078	0	5	Os12g0613500	BIP132	SRP40, C-terminal domain containing protein.
0	0.665263	0.234	0.035	0	5	Os03g0119300	OsSub25, SUB25	Peptidase S8, subtilisin-related domain containing protein.
0	0.64228	0.364	0.069	0	5	Os03g0352300		Similar to Nucleolar protein.
0	0.64159	0.369	0.074	0	5	Os09g0502000	rpL32_9.3, RPL32, OsrpL32_9.3, OsRPL32	Similar to Ribosomal L32.
0	0.638021	0.338	0.067	0	5	Os07g0508900	OsDof22, Dof22, OsDof-22	Hypothetical conserved gene.
0	0.634776	0.356	0.067	0	5	Os07g0636000		Similar to H/ACA ribonucleoprotein complex subunit 4 (EC 5.4.99.-) (Nucleolar protein NAP57 homolog) (Nopp-140 associated protein of 57 kDa homolog) (AtNAP57).
0	0.630629	0.202	0.014	0	5	Os11g0169200	OsLAX5, OsAUX5, LAX5, AUX5	Amino acid transporter, transmembrane domain containing protein.
0	0.61903	0.443	0.128	0	5	Os07g0674700		Similar to 60S ribosomal protein L18.
0	0.608	0.364	0.074	0	5	Os11g0657300		Similar to Small nuclear ribonucleoprotein F (snRNP-F) (Sm protein F) (Sm-F) (SmF).
0	0.606495	0.309	0.045	0	5	Os02g0284800		Hypothetical protein.
0	0.605516	0.297	0.039	0	5	Os04g0613200		Pectin lyase fold/virulence factor domain containing protein.
0	0.600254	0.273	0.041	0	5	Os01g0170500		Protein of unknown function DUF239, plant domain containing protein.
0	0.581437	0.281	0.026	0	5	Os04g0498000		Protein of unknown function DUF828, plant family protein.
0	0.581401	0.378	0.09	0	5	Os03g0207250	OsRPL51	Ribosomal protein/NADH dehydrogenase domain domain containing protein.
0	0.58085	0.349	0.074	0	5	Os06g0116600	OsMORF2	Proteinase inhibitor, propeptide domain containing protein.
1.20433e-307	0.839146	0.725	0.373	3.60322e-303	5	Os03g0343500	BIP108	Similar to 60S ribosomal protein L22-2.
7.65853e-307	0.835506	0.747	0.421	2.29135e-302	5	Os04g0346100	OsRPS27	Ribosomal protein S27.
4.98252e-306	0.789452	0.631	0.275	1.49072e-301	5	Os05g0274900		Similar to 60S ribosomal protein L15-1.
2.15948e-305	0.729167	0.511	0.177	6.46096e-301	5	Os08g0117200	RPS13, RPS13a, OsRPS13, OsRPS13a	Similar to 40S ribosomal protein S13 (Fragment).
1.29446e-303	0.773479	0.858	0.64	3.87289e-299	5	Os06g0701400		Similar to 60S acidic ribosomal protein P3 (P1/P2-like) (P3A).
5.15229e-300	0.799608	0.578	0.235	1.54151e-295	5	Os06g0134000	rps20	Similar to 40S ribosomal protein S20.
9.41847e-300	0.83177	0.701	0.367	2.81791e-295	5	Os01g0938900		Similar to Nascent polypeptide-associated complex alpha subunit-like protein 3 (NAC-alpha-like protein 3) (Alpha-NAC-like protein 3).
1.56516e-299	1.1003	0.318	0.075	4.68279e-295	5	Os09g0483400		Similar to Ubiquitin/ribosomal fusion protein (Fragment).
1.56927e-297	0.687729	0.476	0.155	4.69511e-293	5	Os05g0368300	rps4, RPS4a	Similar to 40S ribosomal protein S4, X isoform (Single copy abundant mRNA protein) (SCR10).
1.79251e-297	0.828117	0.769	0.448	5.36301e-293	5	Os08g0128500		Similar to 60S ribosomal protein L37 (Fragment).
2.77539e-294	0.586888	0.287	0.06	8.30368e-290	5	Os06g0621900	OsEXPA16, OsEXP16, osaEXPa1.27	Similar to Alpha-expansin OsEXPA16 (Fragment).
4.32185e-292	0.828742	0.609	0.264	1.29305e-287	5	Os06g0571400	OsEF1G2	Similar to Elongation factor 1 gamma-like protein (Fragment).
3.11975e-291	0.837771	0.706	0.369	9.33399e-287	5	Os02g0815000	OsRPL37	Similar to 60S ribosomal protein L37 (G1.16).
2.15466e-290	0.775879	0.778	0.497	6.44654e-286	5	Os05g0486700		Ribosomal protein L24e domain containing protein.
2.55773e-290	0.76637	0.895	0.704	7.65246e-286	5	Os05g0355500		Similar to Ribosomal protein L29.
1.01465e-288	0.89538	0.754	0.451	3.03572e-284	5	Os03g0297100	RPS7a, OsRPS7a	40S ribosomal protein S7.
3.56709e-286	0.846407	0.565	0.238	1.06724e-281	5	Os02g0529700		Similar to Acidic ribosomal protein P2a-4 (Fragment).
2.92999e-284	0.636373	0.4	0.116	8.76624e-280	5	Os09g0556300		Non-protein coding transcript.
4.93149e-284	0.887136	0.67	0.355	1.47545e-279	5	Os03g0366000		Similar to Chaperonin.
2.34863e-283	0.676853	0.486	0.16	7.02686e-279	5	Os07g0565100		Similar to 40S ribosomal protein S11.
8.03301e-283	0.815478	0.662	0.322	2.4034e-278	5	Os02g0586500		Similar to OSIGBa0124N08.5 protein.
2.12773e-281	0.766002	0.579	0.243	6.36594e-277	5	Os12g0575200		Similar to cDNA clone:001-021-F10, full insert sequence.
1.99726e-279	0.599831	0.434	0.137	5.9756e-275	5	Os06g0602600	OsAlba6, Alba6	Alba, DNA/RNA-binding protein family protein.
2.69219e-279	0.752804	0.848	0.603	8.05476e-275	5	Os03g0177900	rfa3*, REFA3, refa3	EF-1 alpha.
7.08245e-279	0.704598	0.508	0.189	2.119e-274	5	Os03g0115200		Similar to Partner of Nob1; Pno1p; Yor145cp like KH domain containing protein, transcripts identified by EST.
2.28159e-278	0.734259	0.754	0.435	6.82628e-274	5	Os03g0109600	Osj3g1BTF3, BTF3a, Os03g1BTF3	Similar to Transcription factor homolog BTF3-like protein.
3.6618e-278	0.639498	0.265	0.055	1.09557e-273	5	Os06g0327400		Conserved hypothetical protein.
2.04488e-276	0.791121	0.577	0.247	6.11807e-272	5	Os07g0119400	OsAAO3	Ascorbate oxidase, Abiotic stress response
9.13725e-276	0.588042	0.428	0.132	2.73377e-271	5	Os06g0149400	Orysa;NAP1;1, OsNAP1_L1	Similar to Chitinase A.
8.26088e-274	0.71577	0.804	0.541	2.47157e-269	5	Os05g0574500	OsRAN2, RAN2	Similar to GTP-binding nuclear protein Ran1B (Fragment).
6.14556e-271	0.80328	0.745	0.461	1.83869e-266	5	Os06g0708600		Zinc finger, C2H2-like domain containing protein.
3.19127e-269	0.711304	0.545	0.215	9.54795e-265	5	Os07g0184300	rig, RPS15, OsRPS15	Non-protein coding transcript.
2.80281e-268	0.793387	0.784	0.461	8.38571e-264	5	Os06g0181566		Similar to 60S ribosomal protein L39.
3.25066e-268	0.745167	0.55	0.228	9.72564e-264	5	Os05g0314100		Similar to Small nuclear ribonucleoprotein-like protein.
9.56913e-264	0.689153	0.499	0.187	2.86299e-259	5	Os03g0579300		60S ribosomal protein L19.
2.94832e-262	0.628484	0.439	0.146	8.82109e-258	5	Os02g0604100		Conserved hypothetical protein.
3.97564e-262	0.628937	0.437	0.147	1.18947e-257	5	Os03g0825400		Similar to Mitochondrial import inner membrane translocase subunit Tim10.
4.27375e-260	0.821729	0.672	0.371	1.27866e-255	5	Os04g0611300		Conserved hypothetical protein.
2.67432e-258	0.795865	0.686	0.41	8.00131e-254	5	Os05g0350600		Similar to Atranbp1b protein.
7.725e-250	0.58518	0.362	0.105	2.31124e-245	5	Os02g0682600		Zinc finger, Tim10/DDP-type family protein.
8.23915e-250	0.667499	0.513	0.209	2.46507e-245	5	Os03g0296400		Similar to Eukaryotic translation initiation factor 2 subunit 1 (Eukaryotic translation initiation factor 2 alpha subunit) (eIF-2-alpha) (EIF- 2alpha) (EIF-2A) (Fragment).
9.91296e-249	0.727831	0.557	0.248	2.96586e-244	5	Os02g0220500		Elongation factor 1-gamma (EF-1-gamma) (eEF-1B gamma).
4.39564e-247	0.620167	0.969	0.9	1.31513e-242	5	Os08g0129800		Hypothetical conserved gene.
1.43772e-243	0.614186	0.437	0.151	4.30153e-239	5	Os06g0319700	OsRPL31	Similar to 60S ribosomal protein L31.
1.47587e-243	0.686557	0.517	0.215	4.41567e-239	5	Os03g0182700	eIF-3k, OseIF3k	Eukaryotic translation initiation factor 3 subunit 12 (eIF-3 p25) (eIF3k).
1.00398e-242	0.748014	0.86	0.637	3.00381e-238	5	Os01g0357900	OsRALF-4, OsRALF4, RALF-4	Similar to RALF.
1.84923e-240	0.857799	0.863	0.621	5.53272e-236	5	Os01g0559750		Hypothetical gene.
2.05518e-240	0.689496	0.29	0.072	6.1489e-236	5	Os02g0773200		UspA domain containing protein.
1.13262e-237	0.61557	0.472	0.18	3.3887e-233	5	Os05g0243300	mt rpl13, mt RPL13	Similar to 50S ribosomal protein L13.
4.42387e-232	0.736104	0.626	0.322	1.32358e-227	5	Os11g0153800	RPS25, RPS25a, OsRPS25, OsRPS25a	Similar to Ribosomal protein S25 (40S ribosomal 25S subunit).
3.07507e-231	0.592404	0.466	0.177	9.2003e-227	5	Os05g0389300		Similar to SAD1.
6.67e-231	0.632046	0.812	0.608	1.9956e-226	5	Os03g0292800		Similar to Ran binding protein 1 homolog.
1.29043e-229	0.642291	0.517	0.215	3.86085e-225	5	Os08g0412200		Nucleotide-binding, alpha-beta plait domain containing protein.
1.00184e-228	0.584469	0.446	0.162	2.9974e-224	5	Os02g0496900		Mitochondrial import receptor, TOM9-2 subunit, plant domain containing protein.
5.31385e-227	0.767306	0.723	0.478	1.58985e-222	5	Os11g0220800		Similar to 60S ribosomal protein L10 (QM protein homolog).
1.75358e-226	0.711363	0.519	0.228	5.24652e-222	5	Os01g0104900		Transferase family protein.
1.9976e-225	0.834385	0.742	0.471	5.97663e-221	5	Os05g0230700	OsIAA17	Similar to Auxin-responsive protein IAA17.
5.0821e-223	1.43848	0.158	0.024	1.52051e-218	5	Os12g0568900		Thaumatin, pathogenesis-related family protein.
3.67037e-222	0.769317	0.545	0.255	1.09814e-217	5	Os10g0462900		Similar to mitochondrial chaperonin-60.
5.45877e-222	0.664604	0.541	0.251	1.63321e-217	5	Os08g0207000		Similar to 40S ribosomal protein S11.
2.64258e-216	0.722986	0.649	0.337	7.90635e-212	5	Os03g0773150	OsRPS29	40S ribosomal protein S29.
4.50731e-216	0.659025	0.543	0.254	1.34854e-211	5	Os05g0594900		Similar to U6 snRNA-associated Sm-like protein LSm8.
6.29833e-216	0.694862	0.749	0.426	1.8844e-211	5	Os02g0669100	LIP9, OsLIP9, lip9, DHN1, DIP1, OsDip1, OsLEA23, OsDhn1, COR410, OsLEA23/DIP1, DIP1/OsLEA23	Dehydrin family protein.
1.00024e-215	0.620921	0.477	0.198	2.99263e-211	5	Os01g0866700		Similar to Sm-like protein.
1.48687e-215	0.636804	0.573	0.27	4.44857e-211	5	Os05g0533100		Similar to plasminogen activator inhibitor 1 RNA-binding protein.
1.68174e-215	0.831221	0.727	0.47	5.0316e-211	5	Os01g0226300		Reticulon family protein.
2.80637e-214	0.720131	0.816	0.571	8.39637e-210	5	Os06g0318800	OsAGP24	Non-protein coding transcript.
1.8556e-213	0.622262	0.59	0.275	5.55177e-209	5	Os03g0149000	OsCrll1, OsLBD3-1, LBD3-1	Similar to LOB domain protein 31.
1.0898e-212	0.590771	0.443	0.171	3.26056e-208	5	Os07g0262200		Similar to Prohibitin.
1.64765e-209	0.64835	0.522	0.238	4.9296e-205	5	Os03g0832300		Similar to huntingtin interacting protein K.
1.19256e-207	0.739834	0.705	0.428	3.56801e-203	5	Os02g0804100	OsRPS30	Similar to predicted protein.
1.19745e-206	0.655698	0.175	0.032	3.58265e-202	5	Os03g0143200		Non-protein coding transcript.
2.968e-200	0.589222	0.416	0.157	8.87997e-196	5	Os08g0482300	OsAGP1	Pistil-specific extensin-like protein domain containing protein.
3.5555e-197	0.672185	0.589	0.314	1.06377e-192	5	Os02g0235600		Similar to 60S ribosomal protein L11-2 (L16). Splice isoform 2.
2.92227e-194	0.623731	0.566	0.275	8.74313e-190	5	Os08g0139000		Similar to nucleolin.
5.11346e-194	0.72426	0.647	0.381	1.5299e-189	5	Os04g0462900		Similar to prohibitin2.
4.03965e-193	0.701663	0.607	0.307	1.20862e-188	5	Os06g0156600	OsGELP77, OsGELP77a, OsGELP77b	Lipase, GDSL domain containing protein.
8.61973e-192	0.749589	0.765	0.51	2.57894e-187	5	Os12g0405700		Similar to Wound-induced basic protein.
4.46407e-185	0.653608	0.685	0.426	1.33561e-180	5	Os09g0482100	OsHSP82, hsp82B, HSP82	Similar to Heat shock protein 82.
6.66137e-185	0.659564	0.657	0.4	1.99301e-180	5	Os02g0177500		Similar to Small nuclear ribonucleoprotein F (snRNP-F) (Sm protein F) (Sm-F) (SmF).
1.37614e-184	0.604619	0.497	0.236	4.11729e-180	5	Os04g0635800		Acyl-CoA N-acyltransferase domain containing protein.
6.99462e-184	0.726883	0.772	0.5	2.09272e-179	5	Os03g0808300	OsREM4.2	Remorin, C-terminal region domain containing protein.
3.84986e-183	0.869223	0.542	0.265	1.15184e-178	5	Os12g0163700		Similar to Actin 7 (Actin 2).
1.50547e-182	0.59533	0.471	0.209	4.50421e-178	5	Os02g0655300		Similar to 3-isopropylmalate dehydratase, small subunit.
2.63045e-180	0.597411	0.51	0.247	7.87003e-176	5	Os02g0788400	eIF-3g, OseIF3g, RBP-43	Similar to Eukaryotic translation initiation factor 3 subunit-like protein.
3.42737e-180	1.59142	0.144	0.025	1.02543e-175	5	Os03g0134900	OsGSTF14, GST14	Similar to Glutathione S-transferase GSTF14 (Fragment).
4.40968e-179	0.659508	0.612	0.359	1.31933e-174	5	Os08g0558000		Similar to Ribosomal protein.
1.91942e-178	0.966164	0.112	0.015	5.74272e-174	5	Os01g0326000	prx12	Similar to Peroxidase (Fragment).
8.51684e-176	0.649839	0.599	0.342	2.54815e-171	5	Os08g0525600	OsFKBP62a, OsFKBP64	Similar to Peptidylprolyl isomerase; FK506-binding protein.
8.63939e-171	0.758854	0.661	0.395	2.58482e-166	5	Os10g0536700	prx128	Similar to Peroxidase 1.
5.66197e-164	0.642299	0.37	0.148	1.694e-159	5	Os02g0532500	OsGLP2-4, OsGLP2-1, GLP2-1	Germin-like protein, Fungal blast and bacterial blight resistance
8.67855e-163	0.718179	0.974	0.946	2.59653e-158	5	Os06g0152100	OsPRF2	Similar to Profilin-2.
3.42474e-160	0.629267	0.646	0.38	1.02465e-155	5	Os02g0542500		Similar to NF-180.
2.34722e-153	0.73273	0.597	0.359	7.02266e-149	5	Os01g0231000	OsIAA3	Similar to Auxin-responsive protein (Aux/IAA) (Fragment).
3.53386e-147	0.71005	0.116	0.02	1.0573e-142	5	Os06g0652600		Similar to Lustrin A.
2.29161e-136	0.708057	0.545	0.328	6.85625e-132	5	Os03g0722600	OsACP	Adenylate cyclase-associated CAP domain containing protein.
1.77077e-133	0.814776	0.851	0.738	5.29797e-129	5	Os11g0163100		Similar to Actin 7 (Actin 2).
1.01604e-130	0.64071	0.447	0.229	3.03989e-126	5	Os01g0856500	OsLAX1, OsRAU1, OsAUX1, LAX1, RAU1, AUX1	Auxin transporter, Primary root and root hair elongation, Cd stress response
6.62135e-130	0.623138	0.384	0.174	1.98104e-125	5	Os04g0642000	OsABCB16, ABCB16, OsPGP16, OsMDR12	Similar to MDR-like p-glycoprotein.
7.13603e-127	0.602523	0.676	0.459	2.13503e-122	5	Os10g0463600		Non-protein coding transcript.
1.41918e-122	0.720825	0.548	0.328	4.24606e-118	5	Os05g0209600	OsGELP63	Similar to Esterase.
9.25292e-112	0.922526	0.34	0.155	2.76838e-107	5	Os04g0639000		Conserved hypothetical protein.
2.24745e-102	0.873409	0.249	0.096	6.72416e-98	5	Os12g0569200		Conserved hypothetical protein.
6.52869e-97	0.623844	0.734	0.54	1.95332e-92	5	Os03g0111200	OsREM1.3	Similar to Remorin.
2.23249e-95	0.70883	0.358	0.18	6.67939e-91	5	Os04g0423800	prx54	Peroxidase (EC 1.11.1.7).
7.63675e-79	0.608373	0.255	0.115	2.28484e-74	5	Os01g0706850		Non-protein coding transcript.
0	1.76038	0.912	0.351	0	6	Os02g0653000		Non-protein coding transcript.
0	1.47238	0.785	0.318	0	6	Os10g0551800	RCc2, RCg2, OsHyPRP13, HyP/GRP13, OsRCg2	Root-specific protein (RCc2 protein).
0	1.41024	0.948	0.468	0	6	Os01g0611000		Protein of unknown function DUF642 domain containing protein.
0	1.37158	0.876	0.416	0	6	Os07g0105000	OsUCL20	Cupredoxin domain containing protein.
0	1.33359	0.909	0.412	0	6	Os04g0228400	OsEXP1, EXPA1, OsEXPA1, OsaEXPa1.16, RiExA	Expansin precursor (Alpha-expansin OsEXPA1).
0	1.27922	0.822	0.27	0	6	Os11g0539200	OsXTH2, XTR1, OsXTR1	Similar to Xyloglucan endotransglycosylase XET2 (Fragment).
0	1.27148	0.943	0.689	0	6	Os01g0668100	OsFLA7	Similar to Arabinogalactan-like protein.
0	1.24677	0.963	0.575	0	6	Os10g0552300	OsHyPRP17, HyP/GRP17	Conserved hypothetical protein.
0	1.20354	0.919	0.478	0	6	Os10g0556100	OsEXPB4, OsaEXPb1.7	Similar to beta-expansin EXPB4.
0	1.18239	0.921	0.497	0	6	Os07g0112700	OsENODL19	Cupredoxin domain containing protein.
0	1.1823	0.99	0.701	0	6	Os10g0552800	OsHyPRP20, HyP/GRP20	Similar to Tfm5 protein.
0	1.15629	0.614	0.226	0	6	Os03g0121300	prx34	Similar to Peroxidase 1.
0	1.13885	0.968	0.642	0	6	Os03g0757900		Similar to UDP-glucose 6-dehydrogenase (EC 1.1.1.22) (UDP-Glc dehydrogenase) (UDP-GlcDH) (UDPGDH).
0	1.12527	0.975	0.603	0	6	Os05g0499300	Pox1(Px, Pe), PRX74, Px, Pe, Pox1, prx74	Similar to Peroxidase (EC 1.11.1.7).
0	1.1168	0.993	0.797	0	6	Os05g0563600	OsFLA6	FAS1 domain domain containing protein.
0	1.11322	0.961	0.708	0	6	Os07g0635900	OsLti6a, Lti6a, OsLTI6A, OsRCI2-10	Hydrophobic protein LTI6A (Low temperature-induced protein 6A).
0	1.09768	0.85	0.461	0	6	Os07g0568700	OsFOR1, Osfor1	Polygalacturonase-inhibiting protein, Inhibitor of fungal polygalacturonase, Regulation of floral organ number
0	1.0757	0.941	0.681	0	6	Os09g0469600		Non-protein coding transcript.
0	1.05956	0.457	0.1	0	6	Os01g0706850		Non-protein coding transcript.
0	1.04994	0.865	0.549	0	6	Os03g0687000	OsNPF2.4, NPF2.4	Similar to predicted protein.
0	1.04286	0.988	0.751	0	6	Os07g0574800	OsTubA1, TubA1, OS-TubA3, TubA3	Tubulin alpha-1 chain.
0	1.03581	0.624	0.249	0	6	Os05g0503650		Non-protein coding transcript.
0	1.0232	0.851	0.346	0	6	Os02g0236600	prx27	Peroxidase P7 (EC 1.11.1.7) (TP7).
0	0.997053	0.898	0.473	0	6	Os10g0555600	OsEXPB6, osaEXPb1.8	Beta-expansin precursor.
0	0.961583	0.543	0.128	0	6	Os06g0546500	prx88	Similar to Class III peroxidase GvPx2b (Fragment).
0	0.959639	0.812	0.372	0	6	Os06g0531900	OsGELP85	Lipase, GDSL domain containing protein.
0	0.947779	0.808	0.363	0	6	Os01g0270300	prx4	Similar to Cationic peroxidase isozyme 40K precursor.
0	0.933238	0.875	0.524	0	6	Os01g0644600		Glutelin family protein.
0	0.920344	0.715	0.224	0	6	Os03g0721300		Protein of unknown function DUF946, plant family protein.
0	0.915998	0.861	0.484	0	6	Os05g0217000	OsAGP23	Protein of unknown function DUF1070 family protein.
0	0.91535	0.729	0.279	0	6	Os02g0138000		Leucine-rich repeat, plant specific containing protein.
0	0.91271	0.918	0.558	0	6	Os05g0413200	OsTUB6, TUBB6	Beta-tubulin , Responseto gebberellin (GA) and brassinolide (BL)
0	0.907112	0.794	0.386	0	6	Os10g0536700	prx128	Similar to Peroxidase 1.
0	0.905046	0.867	0.534	0	6	Os02g0285300	OsDREPP2, DREPP2	DREPP plasma membrane polypeptide family protein.
0	0.88111	0.995	0.836	0	6	Os07g0590700	OsAGP13	Similar to transcriptional regulatory protein algP.
0	0.876754	0.984	0.798	0	6	Os01g0282800	OsTUB1, TUBB1, OSTB-34	Similar to Tubulin beta-5 chain (Beta-5 tubulin).
0	0.868986	0.985	0.804	0	6	Os01g0805900	OsTUB4, TUBB4, OSTB-16, R1623, RTUB-1, Ostub16	Tubulin beta-2 chain (Beta-2 tubulin).
0	0.865421	0.975	0.833	0	6	Os03g0278000	UXS, UXS-3, OsUXS3	UDP-glucuronic acid decarboxylase.
0	0.84087	0.89	0.626	0	6	Os05g0199100		Similar to NDR1/HIN1-Like protein 2.
0	0.814614	0.933	0.629	0	6	Os05g0176100	OsCesA1, OsCesA-1, OsCESA1, OS_CESA01, CesA1	Similar to Cellulose synthase BoCesA1.
0	0.813095	0.642	0.256	0	6	Os03g0212800	Os3bglu6, Os3BGlu6, 3BGlu6	Similar to Beta-glucosidase.
0	0.80808	0.463	0.13	0	6	Os05g0477600	OsEXP4 (Os-EXP4), OsEXPA4, OsEXP4, Os-EXP4, OsaEXPa1.22	Alpha-expansin OsEXPA4.
0	0.806061	0.949	0.611	0	6	Os08g0459300		Conserved hypothetical protein.
0	0.795606	0.959	0.687	0	6	Os03g0661300	OsTUB8, TUBB8	Beta-tubulin , Microtubules formation
0	0.794656	0.794	0.344	0	6	Os07g0600700		X8 domain containing protein.
0	0.791453	0.943	0.691	0	6	Os05g0386800		COBRA-like protein, Cellulose synthesis
0	0.788931	0.842	0.485	0	6	Os04g0689500		Similar to H0814G11.12 protein.
0	0.772687	0.96	0.681	0	6	Os09g0553200	Ugp1, OsUgp1, UGP2, UGP3	UDPase, Pollen mother cell (PMC) meiosis, Pollen development
0	0.765908	0.909	0.657	0	6	Os03g0116400	OsRhmbd7, RHMBD7	Similar to Membrane protein.
0	0.763284	0.903	0.552	0	6	Os09g0492700	HMGR II, Hmg2, HMGR2, HMGR 2, OsHMGR2	Similar to 3-hydroxy-3-methylglutaryl coenzyme A reductase (EC 1.1.1.34) (Fragment).
0	0.757779	0.965	0.782	0	6	Os12g0443500		Similar to UDP-glucose 6-dehydrogenase (EC 1.1.1.22) (UDP-Glc dehydrogenase) (UDP-GlcDH) (UDPGDH).
0	0.756726	0.919	0.598	0	6	Os06g0178900	OVP2	Vacuolar H+-pyrophosphatase (EC 3.6.1.1) (Ovp2).
0	0.756477	0.702	0.293	0	6	Os01g0309100		Similar to anther-specific protein SF18.
0	0.751303	0.584	0.224	0	6	Os06g0707200		Glycosyltransferase AER61, uncharacterized domain containing protein.
0	0.72994	0.913	0.623	0	6	Os07g0208500	OsCesA8, OsCESA8, OS_CESA08, CesA8	Similar to Cellulose synthase-4.
0	0.722332	0.952	0.686	0	6	Os04g0497200	OsGLU3, OsGH9A2, GLU3, GH9A2	Putative membrane-bound endo-1, 4-beta-glucanase, Synthesis of root cellulose, Modulation of root cell division and elongation
0	0.713285	0.911	0.618	0	6	Os03g0223000	OsRLCK377	Similar to atypical receptor-like kinase MARK.
0	0.705686	0.99	0.909	0	6	Os08g0498100	OsOMT26, ROMT-15, ROMT15, COA20, OsCCoAOMT, CCoAOMT	Similar to Caffeoyl-CoA O-methyltransferase 2 (EC 2.1.1.104) (Trans-caffeoyl-CoA 3-O-methyltransferase 2) (CCoAMT-2) (CCoAOMT-2).
0	0.699593	0.946	0.688	0	6	Os07g0462200		Protein of unknown function DUF1218 family protein.
0	0.69512	0.52	0.131	0	6	Os06g0223900		Non-protein coding transcript.
0	0.689921	0.961	0.727	0	6	Os01g0265100	OsARFA1e, ARFA1e	Similar to ADP-ribosylation factor.
0	0.681338	0.786	0.381	0	6	Os08g0512700	HMGR III, Hmg3, HMGR3, HMGR 3, OsHMGR3	Similar to 3-hydroxy-3-methylglutaryl coenzyme A reductase (EC 1.1.1.34) (Fragment).
0	0.669037	0.983	0.823	0	6	Os03g0599800	OsUAM1, RGP-1, Osgls1	Reversibly glycosylated polypeptide.
0	0.659447	0.942	0.731	0	6	Os11g0163100		Similar to Actin 7 (Actin 2).
0	0.654809	0.395	0.098	0	6	Os02g0628200		Protein of unknown function DUF250 domain containing protein.
0	0.642144	0.98	0.856	0	6	Os08g0113100	OsFKII, OsFK1, FKII, FK1	Similar to Fructokinase (Fragment).
0	0.626998	0.425	0.106	0	6	Os05g0543600	OsMYB86-L2	Similar to Myb-related protein.
0	0.62353	0.569	0.211	0	6	Os04g0606500		Similar to OSIGBa0113I13.4 protein.
0	0.606275	0.978	0.881	0	6	Os03g0742900	OsIAA13, OsIAA1, OsiIAA1	Aux /IAA protein.
0	0.588747	0.994	0.895	0	6	Os03g0726100	OsTubA3, TubA3, OS-TubA1, TubA1	Similar to Tubulin alpha-1 chain (Alpha-1 tubulin).
0	0.588623	0.471	0.126	0	6	Os07g0654700		Similar to BLE2 protein.
4.81973e-308	0.86032	0.812	0.399	1.44201e-303	6	Os10g0169200		Conserved hypothetical protein.
1.01129e-307	0.694933	0.919	0.662	3.02569e-303	6	Os03g0431100		Conserved hypothetical protein.
5.42824e-304	0.754048	0.786	0.447	1.62408e-299	6	Os06g0126500	OsBAG3	Ubiquitin domain containing protein.
1.24473e-303	0.60543	0.991	0.858	3.72412e-299	6	Os04g0450701	OsAGP4	Hypothetical protein.
1.13175e-299	0.781013	0.708	0.329	3.38608e-295	6	Os01g0799500	TagI	Methyladenine glycosylase domain containing protein.
4.15954e-297	0.727484	0.837	0.469	1.24449e-292	6	Os04g0495400		DOMON domain containing protein.
1.39553e-296	0.618469	0.927	0.661	4.17529e-292	6	Os07g0604800	OsUAM3	UDP-arabinopyranose mutase, Pollen wall morphogenesis
1.98758e-295	0.785021	0.677	0.298	5.94664e-291	6	Os01g0935800	OsRLCK54	Similar to BRASSINOSTEROID INSENSITIVE 1-associated receptor kinase 1.
3.58697e-292	0.815989	0.736	0.379	1.07319e-287	6	Os03g0121200	prx33	Similar to Peroxidase 1.
1.47287e-291	0.627615	0.939	0.664	4.40667e-287	6	Os12g0541700	OsRALF-37, OsRALF37, RALF-37	Similar to Rapid alkalinization factor 2.
7.24831e-291	0.797584	0.411	0.118	2.16862e-286	6	Os05g0342000		Hypothetical conserved gene.
3.30677e-289	0.635624	0.875	0.599	9.89353e-285	6	Os08g0117400	OsCML7, OsSTKC	Similar to Calmodulin 1 (Fragment).
8.63231e-282	0.673342	0.494	0.17	2.5827e-277	6	Os01g0165600		Similar to H0323C08.17 protein.
5.64328e-281	0.699862	0.695	0.312	1.68841e-276	6	Os10g0539900	OsTMT1	Tonoplast monosaccharide transpoter, Vacuolar sugar transport
2.17633e-279	0.624309	0.788	0.391	6.51136e-275	6	Os06g0711900	OsLTPG24, OsLTPg24, OsLtpVIII.1	Bifunctional inhibitor/plant lipid transfer protein/seed storage domain containing protein.
2.67656e-279	0.783844	0.756	0.431	8.008e-275	6	Os12g0510900		Similar to LIM domain protein WLIM-1.
2.18954e-278	0.586237	0.522	0.182	6.55089e-274	6	Os07g0656900	OsSCP40	Similar to Serine carboxypepsidase (Fragment).
2.79031e-277	0.959219	0.674	0.333	8.34834e-273	6	Os05g0503500		Non-protein coding transcript.
3.64066e-277	0.639922	0.989	0.867	1.08925e-272	6	Os01g0294700	OsPOD, prx11	Haem peroxidase, plant/fungal/bacterial family protein.
4.53693e-277	0.599382	0.689	0.299	1.35741e-272	6	Os03g0210500		Protein of unknown function DUF538 family protein.
9.00687e-277	0.655821	0.869	0.555	2.69476e-272	6	Os08g0160500	OsCslF6, OsCSLF6, OsCLD3, CLD3	MLG (mixed-linkage glucan) synthase, Biosynthesis of MLG (cell wall polysaccharide)
5.85446e-273	0.652556	0.897	0.588	1.75159e-268	6	Os07g0252400	OsCesA6, OsCESA6, OS_CESA06	Similar to Cellulose synthase-8.
3.91361e-271	0.651105	0.459	0.15	1.17091e-266	6	Os01g0778400	OsAGP19, OsAGPEP1	Hypothetical protein.
1.09921e-265	0.639563	0.663	0.3	3.28871e-261	6	Os01g0607900	OsRPK1, OsJNipponRPK1, OsI219RPK1, OsI9311RPK1	Serine/threonine protein kinase-related domain containing protein.
1.78178e-263	1.11749	0.829	0.573	5.3309e-259	6	Os06g0157000	OsGELP79	Esterase, SGNH hydrolase-type domain containing protein.
1.40262e-262	0.846351	0.528	0.196	4.19651e-258	6	Os11g0645400		Plant disease resistance response protein family protein.
2.20265e-261	0.684716	0.825	0.529	6.5901e-257	6	Os08g0321000	OsFLA3	FAS1 domain domain containing protein.
2.86976e-261	0.61644	0.701	0.329	8.58605e-257	6	Os10g0404900	Oshox23, OsHox23	Similar to HAHB-5 (Fragment).
8.05679e-256	0.641065	0.773	0.447	2.41051e-251	6	Os09g0494200	OsCTL1	Membrane-associated chitinase-like protein, Cellulose biosynthesis
1.0301e-255	0.767899	0.762	0.421	3.08196e-251	6	Os05g0135200	prx69	Plant peroxidase domain containing protein.
7.85537e-251	0.82866	0.704	0.385	2.35025e-246	6	Os02g0763000	OsFWL1	Protein of unknown function Cys-rich family protein.
5.51194e-250	0.807834	0.775	0.47	1.64912e-245	6	Os09g0248100	OsFLA11	FAS1 domain domain containing protein.
6.46924e-250	0.653457	0.701	0.372	1.93553e-245	6	Os03g0836000	RAc3	Similar to Actin 7 (Actin 2).
3.25613e-244	0.617699	0.917	0.6	9.74202e-240	6	Os04g0671300	OsPAO5, OsAO2, AO2	Polyamine oxidase, Seed germination
4.25855e-242	0.664743	0.831	0.573	1.27412e-237	6	Os05g0123200		Similar to IQD1.
4.3262e-242	0.757589	0.898	0.719	1.29435e-237	6	Os07g0573900	OsAGP27	Hypothetical conserved gene.
3.64956e-236	0.626234	0.842	0.573	1.09191e-231	6	Os02g0715300		Conserved hypothetical protein.
9.95157e-232	0.596679	0.532	0.216	2.97741e-227	6	Os12g0443600		Similar to UDP-glucose 6-dehydrogenase (EC 1.1.1.22) (UDP-Glc dehydrogenase) (UDP-GlcDH) (UDPGDH).
1.19407e-231	0.616155	0.554	0.226	3.57255e-227	6	Os02g0131100		Hypothetical conserved gene.
5.8143e-230	0.648586	0.762	0.446	1.73958e-225	6	Os02g0109800		Tetratricopeptide-like helical domain containing protein.
8.50917e-229	0.760124	0.616	0.281	2.54586e-224	6	Os02g0658800	OsEXPB11, osaEXPb1.20	Beta-expansin.
2.5674e-228	0.742658	0.568	0.251	7.68142e-224	6	Os02g0720900		Peptidase A1 domain containing protein.
8.39249e-224	0.813493	0.708	0.44	2.51095e-219	6	Os05g0563550	OsFLA18	FAS1 domain domain containing protein.
1.32411e-221	0.621457	0.534	0.218	3.96161e-217	6	Os01g0195400		Harpin-induced 1 domain containing protein.
2.71869e-220	0.596518	0.662	0.342	8.13405e-216	6	Os04g0650300	OsGT43I, OsGT43B	Similar to H0212B02.9 protein.
7.07931e-209	0.592854	0.269	0.068	2.11806e-204	6	Os07g0468100	OsGSTU46	Similar to Glutathione S-transferase GST 19 (EC 2.5.1.18).
1.81453e-208	1.01198	0.748	0.511	5.4289e-204	6	Os05g0541750	OsAGPEP3	Hypothetical gene.
1.88101e-208	0.936077	0.75	0.445	5.6278e-204	6	Os10g0552200	OsHyPRP16, HyP/GRP16	Plant lipid transfer protein and hydrophobic protein, helical domain containing protein.
5.35925e-206	0.810819	0.889	0.733	1.60343e-201	6	Os08g0237000	OsXTH17, OsXTH8	Xyloglucan endotransglycosylase/hydrolase protein 8 precursor (EC 2.4.1.207) (End-xyloglucan transferase) (OsXTH8) (OsXRT5).
1.53883e-201	0.635447	0.502	0.202	4.60403e-197	6	Os01g0823100	OsEXP2, OsEXP2(Os-EXP2), Os-EXP2, EXPA2, OsEXPA2, OsaEXPa1.23, RiExB, RiExC, Os-EXPA2	Alpha-expansin OsEXPA2.
1.99918e-201	0.602379	0.698	0.368	5.98135e-197	6	Os01g0756200	OsbZIP06, OsbZIP6	Similar to VirE2-interacting protein VIP1.
2.63962e-200	1.42074	0.328	0.107	7.89747e-196	6	Os03g0234900	prx39	Similar to Peroxidase (EC 1.11.1.7).
3.10563e-191	0.852295	0.558	0.261	9.29173e-187	6	Os03g0171300	PGL1	Atypical non-DNA-binding bHLH protein, Inhibitor of a typical bHLH, Positive regulation of grain length and weight
1.28058e-180	0.613038	0.669	0.351	3.83137e-176	6	Os05g0114000		Similar to PRLI-interacting factor F (Fragment).
4.36911e-179	0.994642	0.736	0.541	1.30719e-174	6	Os03g0111200	OsREM1.3	Similar to Remorin.
1.58655e-172	0.651547	0.442	0.178	4.74678e-168	6	Os07g0636800		Plant disease resistance response protein family protein.
4.60027e-152	0.603458	0.596	0.326	1.37636e-147	6	Os05g0209600	OsGELP63	Similar to Esterase.
1.10396e-136	0.679994	0.806	0.644	3.30294e-132	6	Os04g0233400	OsPIP2;6, PIP2-6, OsPIP2-5	Similar to Arabidopsis thaliana (Fragment).
1.99406e-136	0.76297	0.773	0.629	5.96603e-132	6	Os01g0559750		Hypothetical gene.
4.29403e-92	0.595448	0.333	0.153	1.28473e-87	6	Os06g0513050	OsTHI3, THI3, Osthi1, thi1	Conserved hypothetical protein.
9.19036e-91	0.846993	0.516	0.315	2.74966e-86	6	Os06g0156600	OsGELP77, OsGELP77a, OsGELP77b	Lipase, GDSL domain containing protein.
3.059e-81	0.719976	0.437	0.245	9.15222e-77	6	Os11g0211800	OsDT11	Similar to Specific abundant protein-like protein 1.
3.54303e-62	0.676725	0.636	0.468	1.06004e-57	6	Os11g0629400		Similar to Nitrilase associated protein-like.
0	2.00241	0.871	0.301	0	7	Os04g0497000	OsNADPH1, NADPH1	Similar to Allyl alcohol dehydrogenase.
0	1.98275	0.696	0.156	0	7	Os11g0210201	RZ53	Conserved hypothetical protein.
0	1.88012	0.925	0.412	0	7	Os01g0955100	OsCML31, OsMSR2, MSR2	Similar to Calmodulin-like protein (Fragment).
0	1.80793	0.645	0.204	0	7	Os04g0615200		Hypothetical protein.
0	1.76307	0.777	0.231	0	7	Os06g0133500		Conserved hypothetical protein.
0	1.66793	0.573	0.187	0	7	Os08g0137800	OsUCL24	Cupredoxin domain containing protein.
0	1.66062	0.951	0.562	0	7	Os03g0820300	ZFP182	TFIIIA-type zinc finger protein, Transcription activator, Abiotic stress tolerance
0	1.65425	0.746	0.166	0	7	Os02g0777800	OsRLCK86	Protein kinase, catalytic domain domain containing protein.
0	1.64364	0.979	0.605	0	7	Os02g0209300		Hypothetical conserved gene.
0	1.64271	0.73	0.276	0	7	Os03g0820400	ZFP 15	Similar to ZPT2-13.
0	1.64137	0.656	0.222	0	7	Os08g0137900	OsUCL25	Similar to Chemocyanin precursor (Basic blue protein) (Plantacyanin).
0	1.61895	0.904	0.425	0	7	Os04g0683700	OsAAE3, AAE3, OsOCS, OCS	4-coumarate-Co-A ligase (4CL) like protein, Adenosine monophosphate binding protein, Regulation of rice blast resistance, floret development, and lignin biosynthesis
0	1.61065	0.85	0.423	0	7	Os02g0669100	LIP9, OsLIP9, lip9, DHN1, DIP1, OsDip1, OsLEA23, OsDhn1, COR410, OsLEA23/DIP1, DIP1/OsLEA23	Dehydrin family protein.
0	1.59629	0.854	0.35	0	7	Os06g0133400		Conserved hypothetical protein.
0	1.57985	0.703	0.222	0	7	Os05g0324700		Conserved hypothetical protein.
0	1.56535	0.63	0.143	0	7	Os01g0727500	OsS40-7	Protein of unknown function DUF584 family protein.
0	1.5431	0.609	0.168	0	7	Os01g0952900		Conserved hypothetical protein.
0	1.5429	0.726	0.242	0	7	Os08g0138100	OsUCL26	Similar to blue copper protein.
0	1.5403	0.716	0.213	0	7	Os02g0193300		Conserved hypothetical protein.
0	1.53674	0.795	0.317	0	7	Os01g0739500	OsO3L5	Conserved hypothetical protein.
0	1.52841	0.548	0.124	0	7	Os03g0676400	OsVQ13	VQ domain containing protein.
0	1.5194	0.551	0.191	0	7	Os09g0457900	OsERF#102, OsERF102, AP2/EREBP#123, AP2/EREBP123, OsEATB, EATB	AP2/ERF transcription factor, Regulation of the internode elongation
0	1.51156	0.265	0.02	0	7	Os01g0373700		Conserved hypothetical protein.
0	1.50908	0.943	0.508	0	7	Os06g0239200		Conserved hypothetical protein.
0	1.50764	0.775	0.418	0	7	Os01g0314800	OsLEA9, OsLEA5, LEA5	Late embryogenesis abundant protein 3 family protein.
0	1.48776	0.899	0.535	0	7	Os03g0152000		Heavy metal transport/detoxification protein domain containing protein.
0	1.48433	0.915	0.493	0	7	Os08g0205800		Hypothetical conserved gene.
0	1.47978	0.751	0.271	0	7	Os02g0774200		Conserved hypothetical protein.
0	1.47856	0.57	0.149	0	7	Os06g0216000	OsOPR3, OsOPR06-4	Similar to 12-oxo-phytodienoic acid reductase.
0	1.47078	0.744	0.248	0	7	Os02g0740600		Conserved hypothetical protein.
0	1.46999	0.849	0.434	0	7	Os05g0524100	OsO3L4	Conserved hypothetical protein.
0	1.46693	0.661	0.217	0	7	Os08g0138200	OsUCL27	Similar to blue copper protein.
0	1.45276	0.964	0.654	0	7	Os01g0667900	OsGRX6, OsGrx_I1, Grx_I1	CC-type glutaredoxin, Homeostatic regulation of nitrogen use, Hormone signaling
0	1.44182	0.692	0.194	0	7	Os03g0180900	OsJAZ2, JAZ2, OsJAZ 11, OsJAZ11, Os-JAZ11, JAZ11, OsTIFY11c. OsJAZ1, JAZ1	Tify domain containing protein.
0	1.44105	0.471	0.07	0	7	Os01g0793900		Conserved hypothetical protein.
0	1.43449	0.878	0.415	0	7	Os06g0215600	OsOPR5, OsOPR6, OsOPR06-2	Similar to Oxo-phytodienoic acid reductase.
0	1.43185	0.931	0.465	0	7	Os10g0510500	OsSAUR56	Auxin responsive SAUR protein family protein.
0	1.42587	0.561	0.169	0	7	Os12g0150200	OsCYP450	Cytochrome P450 enzyme, Salt tolerance
0	1.42545	0.924	0.587	0	7	Os10g0528400	OsGSTU3, OsGSTU29, GSTU29	Glutathione S-transferase, C-terminal-like domain containing protein.
0	1.42343	0.67	0.19	0	7	Os03g0236200	OsGAD3	Similar to Glutamate decarboxylase isozyme 3 (EC 4.1.1.15).
0	1.41845	0.776	0.342	0	7	Os01g0631800		Conserved hypothetical protein.
0	1.41306	0.683	0.194	0	7	Os10g0525800	OsGSTU31	Similar to Glutathione S-transferase GSTU31 (Fragment).
0	1.40786	0.613	0.201	0	7	Os04g0526800		GRAM domain containing protein.
0	1.40634	0.77	0.302	0	7	Os05g0553400	OsMYB55, OsMYB-2	Similar to Myb-related transcription factor-like protein (MYB transcription factor).
0	1.39556	0.935	0.63	0	7	Os01g0884300	OsNAC6, ONAC048, NAC48, SNAC2, SNAC2/OsNAC6, OsNAC6/ONAC048, OsSNAC2, SNAC-2, OsSNAC-2	No apical meristem (NAM) protein domain containing protein.
0	1.38886	0.569	0.141	0	7	Os02g0624300	OsMYB30, MYB30, OsMYB5P, MYB5P	R2R3-type MYB transcription factor, Negative regulation of cold tolerance, Maintenance of Pi homeostasis
0	1.37556	0.88	0.478	0	7	Os06g0216300	OsOPR1, OsOPR2, OsOPR11, OsOPR06-6, OPDAR1, OsOPR, OPDAR	Similar to 12-oxophytodienoic acid reductase.
0	1.37138	0.906	0.53	0	7	Os01g0934100		C2 calcium-dependent membrane targeting domain containing protein.
0	1.36621	0.47	0.112	0	7	Os05g0555700		Conserved hypothetical protein.
0	1.36508	0.9	0.498	0	7	Os05g0576600		Conserved hypothetical protein.
0	1.35997	0.543	0.155	0	7	Os01g0783700		Similar to EF-hand Ca2+-binding protein CCD1.
0	1.35769	0.485	0.07	0	7	Os01g0298400		Myb transcription factor domain containing protein.
0	1.35692	0.81	0.448	0	7	Os05g0380900	OsCML15	Similar to Polcalcin Jun o 2 (Calcium-binding pollen allergen Jun o 2).
0	1.35571	0.581	0.148	0	7	Os01g0794100		Conserved hypothetical protein.
0	1.34978	0.831	0.377	0	7	Os07g0583600	CIGR2	Chitin-inducible gibberellin-responsive protein.
0	1.34852	0.917	0.544	0	7	Os01g0186900		Similar to cDNA clone:001-117-G12, full insert sequence.
0	1.33757	0.796	0.331	0	7	Os05g0563900	OsGRX17	Hypothetical gene.
0	1.33711	0.659	0.235	0	7	Os06g0248500	OsPUB39	U box domain containing protein.
0	1.33651	0.727	0.262	0	7	Os02g0740700	OsMMP1	Matrix metalloproteinase, Plant development, Symplastic apoplastic transport
0	1.33414	0.736	0.224	0	7	Os06g0192800		Similar to RING-H2 finger protein ATL1R (RING-H2 finger protein ATL8).
0	1.33039	0.664	0.249	0	7	Os01g0685400		Homeodomain-like domain containing protein.
0	1.32979	0.731	0.288	0	7	Os07g0569100	OsREM4.1	Remorin protein, Coordination of interlink between abscisic acid (ABA) and brassinosteroid (BR) signaling
0	1.32953	0.867	0.454	0	7	Os03g0181100	OsJAZ4, JAZ4, OsJAZ 10, OsJAZ10, JAZ10, OsTIFY11b	Tify domain containing protein.
0	1.32279	0.803	0.446	0	7	Os04g0610400	OsAP2-39, OsERF#077, OsERF077, OsERF77, AP2/EREBP#149, AP2/EREBP149	APETALA-2-like transcription Factor, Control of the abscisic acid (ABA)/gibberellin (GA) balance
0	1.31878	0.597	0.162	0	7	Os06g0146800		Conserved hypothetical protein.
0	1.31719	0.55	0.192	0	7	Os04g0385900		Similar to OSIGBa0148P16.1 protein.
0	1.31384	0.838	0.52	0	7	Os06g0683400	OsCCD1, CCD1	Small calcium-binding protein with one EF-hand motif, Positive regulation of osmotic and salt tolerance
0	1.31134	0.743	0.352	0	7	Os08g0482600	OsUCL29	Cupredoxin domain containing protein.
0	1.30938	0.619	0.208	0	7	Os03g0734500		Conserved hypothetical protein.
0	1.309	0.768	0.293	0	7	Os09g0480600		Conserved hypothetical protein.
0	1.30724	0.867	0.639	0	7	Os03g0815100	SNAC1, snac1, OsNAC9, ONAC002, ONAC2, ONAC033, ONAC33, ONAC043, ONAC43, ONAC044, ONAC44, OsNAC19, NAC19, SNAC1/ONAC002, OsSNAC1	Similar to OsNAC6 protein.
0	1.29612	0.813	0.405	0	7	Os02g0173200	OsVQ5	VQ domain containing protein.
0	1.29591	0.416	0.092	0	7	Os11g0168500	OsERF#118, OsERF118, AP2/EREBP#117, AP2/EREBP117	Hypothetical conserved gene.
0	1.29452	0.874	0.495	0	7	Os07g0635500	OsCYP709C5	Similar to Cytochrome P450.
0	1.29141	0.581	0.182	0	7	Os02g0585200		Heavy metal transport/detoxification protein domain containing protein.
0	1.28138	0.615	0.201	0	7	Os01g0699100		Serine/threonine protein kinase domain containing protein.
0	1.27858	0.426	0.062	0	7	Os05g0578100		Protein of unknown function DUF1645 family protein.
0	1.27191	0.913	0.571	0	7	Os04g0685700		Similar to H0723C07.4 protein.
0	1.26692	0.778	0.41	0	7	Os07g0192000		ATPase, AAA-type, core domain containing protein.
0	1.26626	0.63	0.183	0	7	Os01g0855600	HS1	Similar to Hs1pro-1 protein.
0	1.25964	0.643	0.201	0	7	Os01g0839100	OsZFP	Zinc finger, C2H2 domain containing protein.
0	1.25911	0.804	0.401	0	7	Os03g0845000		Similar to Pirin-like protein.
0	1.25572	0.818	0.393	0	7	Os04g0677300		Harpin-induced 1 domain containing protein.
0	1.2545	0.343	0.047	0	7	Os03g0766600		Conserved hypothetical protein.
0	1.25247	0.753	0.289	0	7	Os01g0826400	OsWRKY24	WRKY transcription factor 24 (WRKY24).
0	1.24825	0.806	0.436	0	7	Os07g0225300	OsNAC3, NAC67, ONAC067, OnNAC3*, OsNAC3/ONAC067	OsNAC3 protein.
0	1.24667	0.858	0.457	0	7	Os02g0205500		Similar to Fatty acid elongase 1.
0	1.23799	0.806	0.474	0	7	Os02g0134200	OsSGL	DUF1645 family protein, Regulation of stress-tolerance and grain length
0	1.23715	0.513	0.123	0	7	Os05g0494200	Oc2*, Oc2, OC-II, OC-III, OCII, OsCYS2	Similar to Cystatin (Fragment).
0	1.23332	0.394	0.094	0	7	Os05g0119100		Hypothetical protein.
0	1.2266	0.754	0.397	0	7	Os01g0667600	OsRab11C1	Similar to GTP-binding protein.
0	1.22478	0.615	0.201	0	7	Os02g0654700	OsERF#091, OsERF091, OsERF91, AP59, OsAP59, AP2/EREBP#147, AP2/EREBP147, OsBIERF3, BIERF3	AP2/ERF family protein, Abiotic stress response
0	1.22347	0.899	0.63	0	7	Os05g0151300		Rubber elongation factor family protein.
0	1.22288	0.744	0.269	0	7	Os05g0138300	OsLti6b, Lti6b, OsLTI6B, OsRCI2-6	Similar to ICT protein (Fragment).
0	1.22205	0.896	0.442	0	7	Os01g0639600		Protein of unknown function DUF1645 family protein.
0	1.22094	0.901	0.473	0	7	Os03g0194900		Uncharacterised conserved protein UCP037471 domain containing protein.
0	1.21697	0.611	0.185	0	7	Os05g0495700	GPDH1, OsGPDH1-1	Similar to Glycerol-3-phosphate dehydrogenase.
0	1.2114	0.865	0.547	0	7	Os04g0527000		GRAM domain containing protein.
0	1.21032	0.69	0.281	0	7	Os11g0599200		UDP-glucuronosyl/UDP-glucosyltransferase family protein.
0	1.20732	0.555	0.141	0	7	Os03g0678800		Glycosyl transferase, family 8 protein.
0	1.20508	0.544	0.146	0	7	Os04g0475600		2OG-Fe(II) oxygenase domain containing protein.
0	1.20132	0.76	0.338	0	7	Os06g0239100		Peptidase M10A and M12B, matrixin and adamalysin family protein.
0	1.18957	0.703	0.329	0	7	Os04g0684900	OsCAF1B, OsCAF1-5	Component of the CCR4-NOTcomplex, Deadenylase, Deadenylation (poly(A) tail shortening), Development and stress response
0	1.18842	0.624	0.219	0	7	Os04g0674000		Similar to H0403D02.10 protein.
0	1.18498	0.515	0.154	0	7	Os06g0215500	OsOPR6, OsOPR4, OsOPR06-1	Similar to Oxo-phytodienoic acid reductase.
0	1.1842	0.884	0.557	0	7	Os05g0343400	OsWRKY53, WRKY-53	WRKY transcription factor, Disease resistance, Defense response
0	1.18109	0.699	0.318	0	7	Os08g0562600		C2 calcium-dependent membrane targeting domain containing protein.
0	1.17788	0.647	0.267	0	7	Os08g0235800	OsWRKY25, OsWRKY44, WRKY44	Similar to WRKY transcription factor 25.
0	1.17619	0.706	0.328	0	7	Os05g0402900	OsBphi262	Similar to EDGP.
0	1.17382	0.545	0.189	0	7	Os06g0649000	OsWRKY28	PAMP (pathogen-associated molecular pattern)-responsive transrepressor, Defense response
0	1.16993	0.813	0.424	0	7	Os03g0227800		Conserved hypothetical protein.
0	1.16938	0.906	0.674	0	7	Os03g0310800		Similar to Hypersensitive reaction associated Ca2+-binding protein.
0	1.16833	0.835	0.444	0	7	Os02g0575000		Conserved hypothetical protein.
0	1.16228	0.447	0.08	0	7	Os05g0132700		Similar to R2R3 Myb-like protein.
0	1.16064	0.701	0.283	0	7	Os02g0181300	OsWRKY71, WRKY-71	WRKY transcription factor, Defense response
0	1.15991	0.648	0.273	0	7	Os11g0184900	OsNAC5, NAC71, ONAC071, ONAC009, ONAC9, ONAC020, ONAC20, OnNAC5*, OnNAC5, OsNAC5/ONAC009	Similar to OsNAC5 protein [imported]-rice.
0	1.15289	0.549	0.155	0	7	Os09g0325700	OsPP2C1, OsSIPP2C1, OsPP2C68, PP2C68, OsPP108	Protein phosphatase 2C, Abiotic stress response, Early panicle development
0	1.15201	0.326	0.04	0	7	Os04g0464100		Heavy metal transport/detoxification protein domain containing protein.
0	1.15068	0.88	0.567	0	7	Os09g0486500	Osi-SAP1, ISAP1, OsiSAP1, OSISAP1, OsSAP1	A20/AN1 zinc-finger protein, Response to multiple biotic stresses, Regulation of abiotic stress responses
0	1.14878	0.86	0.561	0	7	Os07g0186000	trxh, Trx-H, OsTRXh1, TRXh1, OsTrxh1, Os1, OsTrx23, RPP13-1	H-type thioredoxin, Regulation of the apoplastic reactive oxygen species, Stress response
0	1.14618	0.779	0.385	0	7	Os07g0162400	OsCDAP1, GID1L2	Alpha/beta hydrolase fold-3 domain containing protein.
0	1.146	0.794	0.361	0	7	Os03g0761100	OsPP2C34, PP2C34, OsPP55, OsBIPP2C2, OsBIPP2C2a, OsBIPP2C2b, OsBIPP2C2c	Protein phosphatase 2C-like protein.
0	1.14458	0.729	0.298	0	7	Os05g0522600		Leucine-rich repeat, plant specific containing protein.
0	1.14434	0.555	0.177	0	7	Os09g0493000		Conserved hypothetical protein.
0	1.13641	0.631	0.212	0	7	Os09g0542900		Conserved hypothetical protein.
0	1.12697	0.463	0.127	0	7	Os01g0704300	Os_F0670	Conserved hypothetical protein.
0	1.12489	0.646	0.231	0	7	Os05g0594100		Similar to GDA2 protein.
0	1.12467	0.561	0.152	0	7	Os03g0247900	OsACR9	F5O11.14 (ACR8).
0	1.12424	0.278	0.038	0	7	Os07g0127700	PR1b	Similar to Pathogenesis-related protein class 1.
0	1.12422	0.732	0.325	0	7	Os03g0258200		Alpha/beta hydrolase fold-3 domain containing protein.
0	1.1179	0.676	0.258	0	7	Os09g0484800		Similar to Pirin-like protein.
0	1.11014	0.491	0.121	0	7	Os06g0147300		Similar to cDNA clone:J023088C01, full insert sequence.
0	1.1089	0.746	0.323	0	7	Os02g0327000	OsGAP1, GAP1	C2 domain containing protein.
0	1.10463	0.346	0.039	0	7	Os10g0380100	Os-THT2, OsTHT2	Transferase family protein.
0	1.09987	0.479	0.129	0	7	Os03g0407900	OsRLCK110	Similar to Serine/threonine protein kinase-like.
0	1.09656	0.442	0.097	0	7	Os04g0600300	AOX1b, OsAOX1b	Homodimeric diiron-carboxylate protein, Cyanide-resistant respiration in mitochondria, Reactive oxygen species (ROS) scavenging
0	1.09513	0.764	0.392	0	7	Os03g0802500		ATPase, AAA-type, core domain containing protein.
0	1.09139	0.721	0.312	0	7	Os10g0527400	OsGSTU19, GSTU6, OsGSTU6.1, GSTU6.1	Similar to Tau class GST protein 3.
0	1.08742	0.862	0.571	0	7	Os06g0318800	OsAGP24	Non-protein coding transcript.
0	1.08458	0.395	0.094	0	7	Os01g0795600		Conserved hypothetical protein.
0	1.08398	0.927	0.709	0	7	Os08g0504700	OsDOG, OsSAP11, DOG	Gibberellin-induced A20/AN1 zinc-finger protein, Negative regulation of GA (gibberellin) -mediated cell elongation
0	1.0829	0.673	0.287	0	7	Os02g0738600	OsGH9B8	Similar to CEL5=CELLULASE 5 (Fragment).
0	1.07751	0.555	0.183	0	7	Os12g0478200	OsABA45, ABA45, OsGDP, GDP	Hypothetical protein.
0	1.07704	0.622	0.257	0	7	Os05g0497300	OsERF#074, OsERF074, OsERF74, AP2/EREBP#051, AP2/EREBP51	Similar to Ethylene response factor 2.
0	1.06958	0.659	0.247	0	7	Os08g0448100		Conserved hypothetical protein.
0	1.06747	0.313	0.051	0	7	Os04g0660900		TGF-beta receptor, type I/II extracellular region family protein.
0	1.06465	0.803	0.448	0	7	Os01g0550300		Similar to Gda-1 protein.
0	1.05111	0.606	0.219	0	7	Os07g0545800	CIGR1	Similar to Chitin-inducible gibberellin-responsive protein.
0	1.03915	0.385	0.086	0	7	Os09g0492900		Conserved hypothetical protein.
0	1.03632	0.849	0.515	0	7	Os01g0582600		Phospholipase A2, active site domain containing protein.
0	1.03137	0.267	0.042	0	7	Os11g0112400	prx130	Peroxidase (EC 1.11.1.7).
0	1.02976	0.19	0.016	0	7	Os02g0702100		Similar to transcription factor GT-3b.
0	1.02296	0.375	0.083	0	7	Os10g0467000		Conserved hypothetical protein.
0	1.0226	0.932	0.686	0	7	Os10g0530900	OsGSTU50	Similar to Glutathione S-transferase GST 30 (EC 2.5.1.18).
0	1.02016	0.334	0.051	0	7	Os12g0639500		ATPase, AAA-type, core domain containing protein.
0	1.01286	0.53	0.174	0	7	Os07g0680600		Protein of unknown function DUF3133 domain containing protein.
0	1.00675	0.803	0.427	0	7	Os04g0488700	OsOxi1	Similar to PHY3.
0	1.00345	0.52	0.16	0	7	Os04g0447700		Similar to Polyketide reductase.
0	0.99807	0.539	0.153	0	7	Os03g0368900	prx45	Haem peroxidase family protein.
0	0.991723	0.334	0.061	0	7	Os05g0442700	ONAC012, ONAC12	No apical meristem (NAM) protein domain containing protein.
0	0.986564	0.493	0.126	0	7	Os03g0322200		Similar to serine-rich protein-related.
0	0.985116	0.475	0.136	0	7	Os03g0297000		Protein of unknown function DUF538 family protein.
0	0.97712	0.58	0.201	0	7	Os06g0215100		Protein of unknown function DUF1645 family protein.
0	0.919967	0.414	0.105	0	7	Os02g0515200		BAR domain containing protein.
0	0.919703	0.317	0.057	0	7	Os12g0181600	OsAAP11B, AAP11B, OsAAP15, AAP15	Amino acid transporter, transmembrane domain containing protein.
0	0.917239	0.467	0.13	0	7	Os06g0666400	OsVQ25	VQ domain containing protein.
0	0.905277	0.48	0.141	0	7	Os10g0392400	OsTIFY11d, OsJAZ1, JAZ1, OsJAZ 12, OsJAZ12, JAZ12	Tify domain containing protein.
0	0.889762	0.431	0.115	0	7	Os08g0545500	OsERF#028, OsERF028, OsERF28, OsERF#029, OsERF029, OsERF29, ERF29, DERF4, OsDERF4, AP2/EREBP#161, AP2/EREBP161, OsDREB1J, OsDREB1I, OsDREB1G	Similar to Dehydration-responsive element-binding protein 1J.
0	0.883294	0.429	0.102	0	7	Os03g0189100		Uncharacterised protein family UPF0503 domain containing protein.
0	0.879206	0.52	0.145	0	7	Os01g0295700	OsPP2C02, PP2C02, OsPP2C2, PP2C2, OsPP2	Similar to Protein phosphatase-2C.
0	0.87717	0.295	0.04	0	7	Os03g0270000		Protein of unknown function DUF296 domain containing protein.
0	0.86838	0.36	0.073	0	7	Os01g0757200	OsGA2ox3, ga2ox 3, OsGA2ox-3, GA2ox3, GA2ox-3	GA 2-oxidase3, GA metabolism
0	0.867496	0.241	0.034	0	7	Os01g0705200	OsLEA14, OsLEA14a, OsLEA14b, wsi18, pwsi18, OsLEA14/WSI18	Late embryogenesis abundant protein repeat containing protein.
0	0.856375	0.343	0.068	0	7	Os09g0533600	OsRLCK278, RLCK278	Receptor-like cytoplasmic kinase, Resistance to multiple bacterial and fungal pathogens
0	0.819936	0.114	0.006	0	7	Os01g0373800		Non-protein coding transcript.
0	0.787373	0.383	0.085	0	7	Os01g0725000		Similar to H0402C08.3 protein.
0	0.735839	0.189	0.013	0	7	Os10g0393800	OsGELP105	Lipase, GDSL domain containing protein.
0	0.728125	0.296	0.055	0	7	Os05g0231700	OsTIP4;1, TIP4-1	Similar to Tonoplast intrinsic protein.
0	0.714647	0.216	0.028	0	7	Os09g0400500		Serine/threonine protein kinase domain containing protein.
0	0.705969	0.309	0.041	0	7	Os04g0385600	Os_F0796	Tetratricopeptide-like helical domain containing protein.
8.34981e-304	1.12199	0.774	0.382	2.49818e-299	7	Os01g0508100	RH3	Ferritin/ribonucleotide reductase-like family protein.
5.87717e-302	0.952252	0.5	0.157	1.75839e-297	7	Os05g0112101		Epsin-like, N-terminal domain containing protein.
9.39489e-302	0.798312	0.389	0.096	2.81086e-297	7	Os03g0125900		Conserved hypothetical protein.
5.18493e-297	0.921441	0.527	0.174	1.55128e-292	7	Os03g0723700		Conserved hypothetical protein.
5.81647e-297	1.00937	0.463	0.145	1.74023e-292	7	Os05g0497200	OsERF#130, OsERF130, AP2/EREBP#165, AP2/EREBP165	AP2/ERF (APETALA2/ethylene-responsive factor) protein, Regulation of spikelet meristem determinancy and floral organ identity
6.5902e-296	0.939836	0.378	0.092	1.97172e-291	7	Os03g0802200	OsFbox176, Os_F0077	Non-protein coding transcript.
1.83096e-295	1.14909	0.588	0.235	5.47805e-291	7	Os02g0585100		Similar to ATFP4.
2.03728e-295	0.619882	0.162	0.016	6.09533e-291	7	Os02g0824100		Cytochrome P450 family protein.
2.45105e-295	0.74265	0.36	0.084	7.3333e-291	7	Os02g0209400		Conserved hypothetical protein.
6.5622e-294	1.12078	0.762	0.423	1.96334e-289	7	Os10g0527800	OsGSTU12, OsGSTU6.2, GSTU6.2	Similar to Tau class GST protein 3.
5.00254e-293	0.955794	0.405	0.108	1.49671e-288	7	Os01g0675800	ONAC014, ONAC14, OsNAC14, NAC14	No apical meristem (NAM) protein domain containing protein.
4.2867e-290	0.6895	0.277	0.052	1.28254e-285	7	Os09g0526500		C2 calcium/lipid-binding region, CaLB domain containing protein.
9.10284e-290	0.596473	0.257	0.044	2.72348e-285	7	Os05g0127200	OsPLC4	Similar to Phospholipase C (Fragment).
1.38178e-289	1.10274	0.355	0.083	4.13415e-285	7	Os07g0587300		Hypothetical conserved gene.
1.45829e-289	0.734305	0.255	0.044	4.36306e-285	7	Os01g0305200		Lg106-like family protein.
2.52795e-289	0.958745	0.55	0.203	7.56336e-285	7	Os01g0131300		Conserved hypothetical protein.
1.98905e-288	1.07212	0.357	0.087	5.95104e-284	7	Os03g0240600	OsUPS, OsPUB41	U-box containing E3 ligase, Response to phosphate starvation
5.03562e-288	0.615679	0.194	0.025	1.50661e-283	7	Os11g0227700		Similar to Non-TIR-NBS-LRR type resistance protein.
7.53891e-288	0.89304	0.417	0.114	2.25557e-283	7	Os02g0705400		Similar to Pathogen induced protein 2-4.
1.19955e-286	1.08314	0.72	0.375	3.58894e-282	7	Os03g0107700	Orysa; EL2	Similar to EL2 protein.
5.13583e-284	0.806376	0.377	0.095	1.53659e-279	7	Os11g0153300		Conserved hypothetical protein.
3.85212e-281	1.02144	0.594	0.225	1.15252e-276	7	Os09g0571200		C2 domain containing protein.
9.68153e-281	0.937628	0.25	0.043	2.89662e-276	7	Os09g0444900		Similar to plant viral-response family protein.
9.80625e-281	1.27845	0.626	0.278	2.93393e-276	7	Os04g0451700		Conserved hypothetical protein.
2.21143e-280	1.22989	0.408	0.115	6.61638e-276	7	Os09g0522000	OsDREB1B, ERF31, OsERF031, OsERF#031, OsERF31, AP2/EREBP#169, AP2/EREBP169, OsDREB1b, OsDREB1C	Similar to Dehydration-responsive element-binding protein 1B.
3.8113e-278	0.960459	0.63	0.264	1.1403e-273	7	Os03g0821300	XB15, OsPP2C35, PP2C35, OsPP59, SIP35	Similar to TA11 protein (Fragment).
5.41734e-277	0.851134	0.334	0.078	1.62081e-272	7	Os03g0822400		Conserved hypothetical protein.
3.63997e-276	0.691952	0.343	0.081	1.08904e-271	7	Os02g0614700		B30.2/SPRY domain domain containing protein.
1.13356e-274	1.35615	0.714	0.362	3.39149e-270	7	Os10g0137300		Similar to BLN1-1.
1.5692e-274	1.10064	0.377	0.098	4.69488e-270	7	Os03g0194600		Protein of unknown function DUF568, DOMON-like domain containing protein.
2.77195e-273	0.746855	0.303	0.065	8.29339e-269	7	Os05g0582600	OsSCP30	Peptidase S10, serine carboxypeptidase family protein.
6.47903e-270	0.967989	0.679	0.324	1.93846e-265	7	Os01g0194000		Conserved hypothetical protein.
1.24242e-268	0.906879	0.606	0.25	3.71719e-264	7	Os03g0292100	OsPP2C32, PP2C32, OsPP50	Hypothetical conserved gene.
2.12776e-268	0.886377	0.446	0.135	6.36606e-264	7	Os03g0283100	OsGSTL2	Similar to In2-1 protein.
6.45237e-267	0.740149	0.343	0.084	1.93049e-262	7	Os07g0597200		Protein kinase, core domain containing protein.
3.95864e-266	1.05563	0.525	0.193	1.18438e-261	7	Os09g0412300		Similar to Calmodulin-like protein.
1.26052e-265	0.713351	0.343	0.083	3.77134e-261	7	Os02g0682300		RING-type E3 ligase, Negative regulation of cuticular wax biosynthesis, Drought stress response
2.00812e-265	1.32146	0.738	0.408	6.00808e-261	7	Os01g0699600	OsNPK1-PK	Mitogen-activated protein kinase kinase kinase (MAPKKK), Negative regulation of seed dormancy
9.37403e-265	0.837561	0.518	0.183	2.80461e-260	7	Os03g0123800		Similar to Hydrolase.
2.70269e-263	1.33154	0.579	0.262	8.08617e-259	7	Os10g0391400	OsJAZ 13, OsJAZ13, JAZ13, OsTIFY11e	Tify domain containing protein.
1.99506e-261	1.01475	0.412	0.12	5.96901e-257	7	Os12g0592900		Conserved hypothetical protein.
5.38044e-260	0.69806	0.414	0.119	1.60977e-255	7	Os03g0750500		Hypothetical conserved gene.
4.62097e-259	0.860343	0.445	0.137	1.38255e-254	7	Os04g0560700		Conserved hypothetical protein.
5.58068e-259	0.672716	0.186	0.026	1.66968e-254	7	Os01g0139700		Conserved hypothetical protein.
1.06263e-258	0.627403	0.186	0.026	3.17928e-254	7	Os11g0502700		Glycosyl transferase, family 31 domain containing protein.
1.70165e-258	1.25874	0.814	0.597	5.09115e-254	7	Os03g0764100	WZF1	Zinc finger transcription factor ZF1.
2.00237e-257	0.903093	0.383	0.106	5.99088e-253	7	Os01g0793800		Conserved hypothetical protein.
2.52704e-253	1.07949	0.656	0.34	7.56065e-249	7	Os09g0385700	OsSAP17	Zinc finger, AN1-type domain containing protein.
1.16413e-251	0.757208	0.299	0.067	3.48296e-247	7	Os04g0450900		Protein kinase PKN/PRK1, effector domain containing protein.
2.43614e-251	0.992948	0.315	0.076	7.28868e-247	7	Os12g0635400		VQ domain containing protein.
3.50482e-251	0.778096	0.38	0.108	1.04861e-246	7	Os01g0313300	OsERF#068, OsERF068, OsERF68, AP2/EREBP#003, AP2/EREBP3, ERF2	Similar to EREBP-3 protein (Fragment).
3.04387e-249	0.739436	0.412	0.127	9.10697e-245	7	Os04g0447100	OsLOX6, LOX6	Similar to Lipoxygenase.
7.53246e-249	0.910809	0.446	0.147	2.25364e-244	7	Os05g0588900		Similar to mitochondrial chaperone BCS1.
1.62528e-248	0.707228	0.271	0.057	4.86269e-244	7	Os12g0181500	OsAAP11A, AAP11A, OsAAP16, AAP16	Amino acid permease, Transport of amino acids
1.71946e-248	0.95761	0.595	0.265	5.14446e-244	7	Os03g0290300	OsFAD7	Similar to W-3 fatty acid desaturase (Fragment).
2.30763e-248	0.743837	0.26	0.053	6.90421e-244	7	Os06g0725100	OsGELP89	Lipase, GDSL domain containing protein.
1.19568e-247	1.13981	0.683	0.363	3.57735e-243	7	Os04g0546800	OsERF1, OsERF#093, OsERF093, OsERF93, AP2/EREBP#168, AP2/EREBP168	Pathogenesis-related transcriptional factor and ERF domain containing protein.
1.63992e-247	1.05628	0.572	0.242	4.90649e-243	7	Os02g0686700		Protein of unknown function DUF581 family protein.
2.44966e-247	0.883147	0.575	0.241	7.32914e-243	7	Os04g0492400		Similar to H0425E08.4 protein.
3.76443e-247	0.949555	0.314	0.076	1.12628e-242	7	Os07g0564500		Pyridine nucleotide-disulphide oxidoreductase, NAD-binding region domain containing protein.
3.01893e-246	0.840914	0.277	0.061	9.03234e-242	7	Os01g0816100	OsNAC4, NAC68, ONAC068, OnNAC4*, OnNAC4, OsNAC4/ONAC068	Plant-specific transcription factor, Regulation of hypersensitive response (HR) cell death
1.20367e-244	1.1193	0.665	0.338	3.60125e-240	7	Os05g0545400		Serine/threonine protein kinase domain containing protein.
1.76469e-244	0.771868	0.365	0.101	5.27978e-240	7	Os09g0341500		F-box domain, cyclin-like domain containing protein.
3.34126e-244	0.699568	0.152	0.018	9.99671e-240	7	Os05g0464300		Conserved hypothetical protein.
3.11434e-243	0.917736	0.609	0.281	9.31778e-239	7	Os04g0119500		Non-protein coding transcript.
1.28571e-242	0.905135	0.698	0.364	3.84673e-238	7	Os03g0241900		Similar to Senescence-associated protein 12.
1.42176e-241	0.907943	0.767	0.508	4.25376e-237	7	Os05g0128200	OsC3H33, OsTZF5, OsCCCH-Zn-5	Hypothetical conserved gene.
5.46566e-241	0.886219	0.439	0.145	1.63527e-236	7	Os03g0136500		Similar to protein-methionine-s-oxide reductase.
3.37677e-240	0.966824	0.339	0.089	1.0103e-235	7	Os02g0300700	OseIF1A-1	Similar to Eukaryotic translation initiation factor 1A (EIF-1A) (EIF-4C).
3.56495e-240	1.00743	0.448	0.156	1.0666e-235	7	Os03g0323600	OsDjC29	Similar to DnaJ domain containing protein, expressed.
1.30252e-239	0.801453	0.305	0.074	3.89701e-235	7	Os01g0699400		Serine/threonine protein kinase domain containing protein.
1.71442e-236	0.719226	0.306	0.074	5.12936e-232	7	Os08g0550400		Similar to RING-H2 finger protein ATL5P.
6.7964e-236	0.856033	0.57	0.248	2.03341e-231	7	Os05g0127300	OsCRR3, CCR3	Serine/threonine protein kinase domain containing protein.
4.50806e-235	0.832275	0.572	0.243	1.34877e-230	7	Os01g0278000	OsVQ1	VQ domain containing protein.
7.20386e-235	0.881338	0.422	0.131	2.15532e-230	7	Os03g0300400	JIOsPR10, OsPR10	Pathogen-related protein (JIOsPR10).
1.51223e-234	0.845064	0.486	0.182	4.52445e-230	7	Os04g0531400	SIT2	Similar to Lectin-like receptor kinase 7;2.
1.83711e-234	1.08204	0.193	0.031	5.49645e-230	7	Os12g0112000	Pox, prx135	Similar to Peroxidase precursor (EC 1.11.1.7) (Fragment).
2.58676e-234	1.04919	0.612	0.286	7.73934e-230	7	Os03g0180800	OsJAZ3, JAZ3, OsJAZ 9, OsJAZ9, Os-JAZ9, JAZ9, OsTIFY11a	TIFY domain-containing transcriptional regulator, Salt and dehydration stress tolerance
7.77492e-234	1.09708	0.775	0.49	2.32618e-229	7	Os02g0129800		Conserved hypothetical protein.
1.7541e-233	1.10173	0.697	0.41	5.2481e-229	7	Os04g0605100	OsWRKY68	WRKY transcription factor 68.
4.58365e-233	0.850438	0.682	0.327	1.37138e-228	7	Os01g0246700	OsWRKY1, OsWRKY1v2	Similar to WRKY transcription factor 1.
8.48848e-233	0.980088	0.104	0.008	2.53967e-228	7	Os03g0267000	OsHSP18.0-CI, HSP18.0-CI, HSP18.0, OsHsp18.0, OsHSP18.0, Oshsp18.0, OsSHSP1, OsMSR3, OsHSP20, OsHSP18.6	Low molecular mass heat shock protein Oshsp18.0.
4.03679e-232	0.820529	0.255	0.054	1.20777e-227	7	Os11g0242200	OsPP2C74, PP2C74, OsPP120	Protein phosphatase 2C-like domain containing protein.
5.47846e-232	0.935865	0.711	0.402	1.6391e-227	7	Os01g0384800		Conserved hypothetical protein.
6.04012e-232	0.904756	0.471	0.171	1.80714e-227	7	Os08g0448000	Os4CL5, 4CL3	4-coumarate:coenzyme A ligase, Lignin biosynthesis, Defense against wounding
1.35026e-231	0.874547	0.18	0.027	4.03984e-227	7	Os11g0506800	OsBAG5	Similar to BAG domain containing protein.
2.55055e-231	0.680934	0.219	0.04	7.63098e-227	7	Os03g0710000		Protein of unknown function DUF292, eukaryotic domain containing protein.
4.49504e-230	0.634938	0.26	0.055	1.34487e-225	7	Os11g0144900		Conserved hypothetical protein.
6.46519e-230	1.04449	0.695	0.403	1.93432e-225	7	Os04g0543500		Hypothetical conserved gene.
1.34462e-229	0.723162	0.438	0.138	4.02297e-225	7	Os03g0806800		Conserved hypothetical protein.
5.51273e-229	0.814177	0.369	0.107	1.64935e-224	7	Os08g0545000		Pyridoxal phosphate-dependent transferase, major region, subdomain 1 domain containing protein.
1.10844e-227	0.807999	0.58	0.239	3.31635e-223	7	Os01g0609300	OsPDR9, ospdr9, OsPDR3, PDR3	Similar to Pleiotropic drug resistance protein 3.
3.01102e-225	0.875571	0.371	0.111	9.00866e-221	7	Os09g0341600	OsFbox478, Os_F0354	Cyclin-like F-box domain containing protein.
4.9216e-224	0.736166	0.278	0.063	1.47249e-219	7	Os08g0549900		Conserved hypothetical protein.
1.09008e-223	0.613401	0.386	0.117	3.2614e-219	7	Os07g0483500		Similar to Phosphoribosyltransferase (Fragment).
5.74455e-223	0.949023	0.553	0.237	1.71871e-218	7	Os01g0845100		Protein of unknown function DUF668 family protein.
7.44928e-220	0.610695	0.238	0.049	2.22875e-215	7	Os03g0315400	OsMYB2, MYB2	Similar to Typical P-type R2R3 Myb protein (Fragment).
1.75472e-219	0.710205	0.317	0.084	5.24994e-215	7	Os03g0838800		Zinc finger, C2H2 domain containing protein.
8.33765e-219	1.10668	0.6	0.289	2.49454e-214	7	Os02g0584800		Heavy metal transport/detoxification protein domain containing protein.
2.46326e-218	0.607106	0.249	0.054	7.36981e-214	7	Os11g0155100	OsFbox568, Os_F0335	Similar to F-box domain containing protein.
1.45172e-217	0.852702	0.173	0.027	4.34341e-213	7	Os04g0352066		Conserved hypothetical protein.
7.29797e-215	0.608177	0.196	0.034	2.18348e-210	7	Os02g0756800		Phosphate-induced protein 1 conserved region family protein.
1.04092e-214	1.13198	0.645	0.385	3.11433e-210	7	Os04g0669200	OsERF#076, OsERF076, OsERF76, AP2/EREBP#046, AP2/EREBP46	Similar to Ethylene response factor 2 (Ethylene response factor 3).
1.23822e-214	0.883402	0.683	0.409	3.70463e-210	7	Os02g0743200		Conserved hypothetical protein.
2.03234e-214	0.798129	0.413	0.141	6.08057e-210	7	Os11g0195500	PAD4, OsPAD4	Hypothetical conserved gene.
1.27492e-213	1.01183	0.461	0.167	3.81443e-209	7	Os01g0888900		Conserved hypothetical protein.
1.62796e-213	0.804208	0.35	0.102	4.8707e-209	7	Os03g0437200	ZFP36, Bsr-d1, bsr-d1	C2H2-type zinc finger protein, Abscisic acid-induced antioxidant defence, Water stress and oxidative stress tolerance
2.52962e-213	0.790753	0.314	0.085	7.56836e-209	7	Os01g0699500	MAP3K6	Serine/threonine protein kinase domain containing protein.
3.11353e-213	0.710125	0.211	0.04	9.31537e-209	7	Os09g0400700		Conserved hypothetical protein.
5.08785e-213	0.722983	0.615	0.268	1.52223e-208	7	Os01g0717000		Similar to GmCK1p (EC 2.7.1.32).
1.63983e-211	0.67635	0.177	0.028	4.90621e-207	7	Os06g0133300		Hypothetical conserved gene.
6.8488e-211	0.778206	0.274	0.067	2.04909e-206	7	Os03g0820500	OsADF3	Actin depolymerizing factor, Actin-binding protein, Abiotic stress response
3.35917e-210	0.986828	0.679	0.39	1.00503e-205	7	Os05g0476700	OsPUB2	U-box E3ubiquitin ligase, Positive regulation of cold stress response
4.00258e-210	0.791101	0.448	0.16	1.19753e-205	7	Os05g0368000	RH1	Non-protein coding transcript.
6.01414e-210	0.728946	0.396	0.133	1.79937e-205	7	Os02g0201300		Conserved hypothetical protein.
7.19775e-209	0.759473	0.516	0.211	2.15349e-204	7	Os02g0314600		Peptidase A1 domain containing protein.
1.33564e-208	0.963831	0.571	0.272	3.99609e-204	7	Os01g0135700	OsCML16	Calmodulin-like protein, Calcium signalling during abiotic stress, Promotion of root growth and drought tolerance
1.43012e-208	0.60388	0.338	0.095	4.27878e-204	7	Os03g0206400		Conserved hypothetical protein.
1.50482e-208	0.906731	0.586	0.273	4.50226e-204	7	Os03g0741100	OsbHLH148, bHLH148	Basic helix-loop-helix transcription factor, Drought tolerance
2.03015e-208	0.798724	0.449	0.164	6.074e-204	7	Os03g0147400	SIET4	Divalent ion symporter domain containing protein.
1.15862e-207	0.722658	0.436	0.152	3.46647e-203	7	Os10g0535600		Similar to Hydrolase.
3.70473e-207	0.894055	0.447	0.169	1.10842e-202	7	Os01g0797600	AP37, OsAP37, OsERF3, OsERF#075, OsERF075, OsERF75, ERF75, AP2/EREBP#004, AP2/EREBP4, OsBIERF2, BIERF2	AP2/ERF family protein, ERF-associated EAR-motif-containing repressor, Abiotic stress response, Stress signaling
1.18872e-206	0.608844	0.176	0.029	3.55654e-202	7	Os10g0542900	Cht8, OsChia2a, Cht2, Rcht2, Chia2a	Similar to chitinase.
2.25973e-206	0.779672	0.459	0.177	6.76088e-202	7	Os03g0302200	OsRFP	Zinc finger, RING/FYVE/PHD-type domain containing protein.
2.84735e-206	0.863831	0.571	0.262	8.51898e-202	7	Os02g0540700	OsPUB45	Similar to Arm repeat-containing protein.
4.13237e-206	0.932536	0.563	0.259	1.23636e-201	7	Os07g0557100		Delayed-early response protein/equilibrative nucleoside transporter family protein.
6.51362e-206	0.91711	0.465	0.178	1.94881e-201	7	Os05g0119200	OsGRP1	Similar to EST C27893 corresponds to a region of the predicated gene.
1.45487e-205	0.874117	0.903	0.614	4.35283e-201	7	Os02g0601800		Bromodomain containing protein.
2.37643e-205	0.785325	0.452	0.17	7.11003e-201	7	Os04g0287400	OsWRKY51	WRKY transcription factor, Positive regulator in defense response, Negative regulator in GA signaling
4.92778e-205	0.92353	0.497	0.209	1.47434e-200	7	Os01g0628700		Cytochrome P450.
3.517e-202	0.782095	0.203	0.039	1.05225e-197	7	Os03g0316200	OsGolS1, GolS1	Galactinol synthase
1.06537e-201	0.706476	0.274	0.068	3.18747e-197	7	Os08g0143600	OsDAD1;2, DAD1;2	Similar to Avr9/Cf-9 rapidly elicited protein 14 (Fragment).
3.71545e-201	0.842938	0.569	0.258	1.11163e-196	7	Os07g0170000		Similar to Brn1-like protein.
1.43266e-200	0.938834	0.594	0.298	4.28639e-196	7	Os05g0560600		Homeodomain-like containing protein.
1.78089e-199	0.707392	0.318	0.091	5.32826e-195	7	Os02g0627100	OsPAL1, PAL, OsPAL06, ZB8, pal/zb8, PAL06, rPAL-P5, ZB8PAL, OsPAL, OsPAL2, OsPAL4, PAL4, PAL/ZB8, OsPAL6, PAL6	Similar to Phenylalanine ammonia-lyase (EC 4.3.1.5).
1.83759e-199	0.739821	0.428	0.151	5.49789e-195	7	Os01g0570800		IQ calmodulin-binding region domain containing protein.
1.3545e-198	0.776227	0.838	0.687	4.05253e-194	7	Os02g0125300	OsBI-1, OsBI1, BI1	Bax inhibitor-1 (BI-1) (OsBI-1).
1.42399e-198	0.759349	0.569	0.256	4.26043e-194	7	Os09g0332700	OsPDR20, RDR20	Similar to PDR-type ABC transporter 2 (Fragment).
3.59801e-198	0.778904	0.505	0.214	1.07649e-193	7	Os10g0580900		Conserved hypothetical protein.
3.80045e-198	1.11301	0.587	0.297	1.13706e-193	7	Os02g0764700	DERF5, OsDERF5, OsERF#103, OsERF103, AP2/EREBP#130, AP2/EREBP130	Similar to Ethylene-responsive transcription factor 4 (Ethylene-responsive element binding factor 4) (Related to APETALA-2 protein 5) (EREBP-4) (AtERF4).
2.08608e-197	0.846564	0.626	0.304	6.24133e-193	7	Os08g0243500	OsCPR2	Similar to NADPH-cytochrome P450 oxydoreductase isoform 2.
3.28828e-197	0.892306	0.768	0.541	9.83821e-193	7	Os04g0517100	OsMYB4, Osmyb4, OsMyb4, OsMYB55, OsMyb8	Similar to OSIGBa0145M07.4 protein.
1.50417e-196	0.994466	0.333	0.102	4.50032e-192	7	Os02g0646200	OsBBX6	Zinc finger, B-box domain containing protein.
3.25913e-196	0.708886	0.255	0.061	9.751e-192	7	Os10g0466800		Conserved hypothetical protein.
5.37232e-195	0.804572	0.639	0.33	1.60734e-190	7	Os08g0157900	ONAC037, ONAC37, OsNTL2, NTL2	Similar to NAM protein.
3.04694e-194	0.847096	0.43	0.16	9.11613e-190	7	Os11g0141400		Similar to EF hand family protein, expressed.
7.16044e-194	0.885578	0.562	0.268	2.14233e-189	7	Os04g0111200		Similar to ATP sulfurylase (Fragment).
4.28398e-191	0.947734	0.516	0.217	1.28172e-186	7	Os07g0585900		Hypothetical conserved gene.
6.89182e-190	0.783172	0.338	0.104	2.06196e-185	7	Os05g0527000	OsUGT706C3	UDP-glucuronosyl/UDP-glucosyltransferase family protein.
8.39807e-190	0.617097	0.314	0.093	2.51262e-185	7	Os04g0669475		Conserved hypothetical protein.
3.32564e-187	0.609674	0.301	0.086	9.94998e-183	7	Os02g0526400	ClpD1, OsERD1, ERD1, OSClpD, osClpD, OsClpD1, OsClpD1.1, OsClpD1.2, OsClpD1.3, OsClpD1.4	Similar to ATP-dependent Clp protease ATP-binding subunit.
6.45294e-187	0.907048	0.157	0.025	1.93066e-182	7	Os06g0216700	OsSCL3	Cupredoxin domain containing protein.
6.07506e-185	1.01259	0.498	0.222	1.8176e-180	7	Os09g0538400	R2R3-MYB	MYB transcription factor, Transcriptional repressor, Regulation of lignin biosynthesis, Secondary cell wall formation
7.98365e-185	0.588246	0.278	0.073	2.38863e-180	7	Os01g0170000	RS5, OsRS5	Raffinose synthase family protein.
2.41158e-184	0.721731	0.885	0.728	7.2152e-180	7	Os06g0130900		Similar to Histone H3 (Fragment).
5.87999e-184	0.66366	0.945	0.837	1.75924e-179	7	Os01g0256500		Similar to ZnI.
1.74186e-183	0.687789	0.305	0.088	5.21147e-179	7	Os10g0147200		Similar to Thaumatin-like protein.
2.33189e-183	0.606266	0.263	0.067	6.97677e-179	7	Os06g0147600		Conserved hypothetical protein.
2.92151e-183	1.00991	0.377	0.135	8.74087e-179	7	Os09g0522100	OsERF#133, OsERF133, AP2/EREBP#065, AP2/EREBP65, OsDREB1H, OsDREB1m, DREB1m	Similar to Dehydration-responsive element-binding protein 1H.
4.56725e-183	0.778645	0.179	0.033	1.36648e-178	7	Os05g0186300	OscytME2, cytME2	Similar to NADP-malic enzyme.
1.07911e-182	0.950504	0.25	0.063	3.22858e-178	7	Os04g0450000		Zinc finger, FYVE/PHD-type domain containing protein.
1.77573e-182	0.795548	0.675	0.369	5.31279e-178	7	Os03g0659400		DWNN domain domain containing protein.
1.78326e-182	0.68853	0.879	0.705	5.33535e-178	7	Os05g0119300		Similar to ESTs AA754121.
1.85008e-182	0.917585	0.571	0.285	5.53527e-178	7	Os02g0669500		Similar to H0211B05.7 protein.
2.39321e-182	0.738095	0.403	0.151	7.16026e-178	7	Os03g0767000	OsAOS, OsAOS1, CYP74A1, OsAOS2, AOS2	Allene oxide synthase (CYP74A1), Biosynthesis of jasmonic acid (JA)
2.74936e-182	0.798076	0.199	0.041	8.22582e-178	7	Os06g0146600		Hypothetical protein.
6.24511e-182	1.07694	0.559	0.278	1.86847e-177	7	Os08g0474000	DERF3, OsDERF3, OsERF#104, OsERF104, AP2/EREBP#152, AP2/EREBP152	Similar to AP2 domain containing protein RAP2.6 (Fragment).
1.02445e-181	0.678682	0.584	0.264	3.06504e-177	7	Os07g0418500	OsCYP709C9	Similar to Cytochrome P450.
3.75718e-180	0.796474	0.787	0.582	1.12411e-175	7	Os03g0188500	OsAGP3	Glutelin family protein.
5.17691e-180	0.961891	0.594	0.324	1.54888e-175	7	Os11g0536000		Non-protein coding transcript.
1.00699e-176	0.798213	0.779	0.532	3.01282e-172	7	Os03g0760200	bel, bel-a(8077S), bel-b(=bsl, Norin8m), CYP81A6	Cytochrome P450 family protein.
2.10241e-176	0.780706	0.47	0.191	6.2902e-172	7	Os01g0138400		Serine/threonine protein kinase domain containing protein.
2.16161e-176	0.77576	0.539	0.247	6.46731e-172	7	Os03g0196600		Similar to satase isoform II.
4.25982e-176	0.660219	0.174	0.033	1.2745e-171	7	Os01g0160800		Similar to Protein synthesis inhibitor II (EC 3.2.2.22) (Ribosome-inactivating protein II) (rRNA N-glycosidase).
9.87011e-175	0.746832	0.478	0.204	2.95304e-170	7	Os05g0561600		Protein of unknown function DUF1421 domain containing protein.
3.33654e-174	0.880662	0.205	0.045	9.98258e-170	7	Os01g0864500	OsSDS1	Harpin-induced 1 domain containing protein.
2.69465e-173	0.68893	0.895	0.758	8.06213e-169	7	Os08g0482700	OsUCL30	Cupredoxin domain containing protein.
7.92151e-173	0.584099	0.243	0.061	2.37004e-168	7	Os12g0635700		Similar to GNS1/SUR4 membrane protein.
1.19957e-171	0.591409	0.291	0.085	3.58899e-167	7	Os05g0368100		Conserved hypothetical protein.
7.22642e-171	0.956243	0.445	0.174	2.16207e-166	7	Os03g0165050		Hypothetical genes.
3.89114e-170	1.09511	0.593	0.31	1.16419e-165	7	Os02g0605900	Cht6	Similar to Chitinase (EC 3.2.1.14) A.
1.84703e-169	0.852405	0.413	0.165	5.52613e-165	7	Os01g0930200		Conserved hypothetical protein.
3.4421e-169	0.863895	0.222	0.053	1.02984e-164	7	Os04g0654500		Conserved hypothetical protein.
6.41425e-169	0.727678	0.746	0.462	1.91908e-164	7	Os11g0629400		Similar to Nitrilase associated protein-like.
4.64314e-168	1.05414	0.54	0.273	1.38918e-163	7	Os11g0151400	OsCYP94C2	Cytochrome P450 family protein.
8.10865e-168	1.02974	0.402	0.154	2.42603e-163	7	Os04g0639000		Conserved hypothetical protein.
2.61073e-166	0.629122	0.212	0.05	7.81105e-162	7	Os11g0238400		Protein of unknown function DUF3475 domain containing protein.
4.21171e-165	0.596857	0.259	0.07	1.2601e-160	7	Os02g0580900	OsNRT1.3A	TGF-beta receptor, type I/II extracellular region family protein.
1.17966e-163	0.653986	0.35	0.12	3.52943e-159	7	Os04g0505200		Similar to Protein binding protein.
4.95903e-163	1.01871	0.704	0.491	1.48369e-158	7	Os10g0530600	OsGSTU48	Similar to Glutathione S-transferase GST 20 (EC 2.5.1.18).
1.0751e-162	0.845262	0.266	0.077	3.21658e-158	7	Os02g0466400	OsITPK4, OsITP5/6K-4, ITP5/6K-4	Similar to Inositol phosphate kinase.
1.94659e-162	0.707807	0.178	0.036	5.824e-158	7	Os01g0975300	OsMYB48, MYB48, OsMYB48-1, OsMYB48-2, OsMYB59, MYB59	MYB-related transcription factor, Drought and salinity tolerance
6.86425e-161	0.587408	0.238	0.061	2.05371e-156	7	Os08g0374600	OsRLCK253	Similar to Receptor kinase-like protein.
6.94052e-161	0.608097	0.346	0.119	2.07653e-156	7	Os05g0545300		Serine/threonine protein kinase domain containing protein.
7.42081e-161	0.748186	0.519	0.252	2.22023e-156	7	Os06g0202900	OsRLCK203	Serine/threonine protein kinase domain containing protein.
1.63756e-160	0.658329	0.199	0.044	4.89941e-156	7	Os06g0147000		Conserved hypothetical protein.
9.13142e-160	0.851996	0.544	0.271	2.73203e-155	7	Os07g0559700	OsMST6	Similar to Monosaccharide transporter 3.
7.68262e-159	0.817837	0.439	0.192	2.29856e-154	7	Os05g0577500	OsCML14	EF-Hand type domain containing protein.
1.76141e-158	0.717764	0.228	0.059	5.26997e-154	7	Os06g0249350		Conserved hypothetical protein.
3.24739e-158	0.645586	0.321	0.107	9.71588e-154	7	Os02g0437200	OsSNAP32, SNAP32	SNAP-34.
8.66908e-157	0.765546	0.519	0.256	2.5937e-152	7	Os05g0346200	OsERF#042, OsERF042, OsERF42, AP2/EREBP#048, AP2/EREBP48, OsDREB2B, OsDREB2B2, OsDREB2A	Similar to Dehydration-responsive element-binding protein 2B.
1.84338e-156	0.63226	0.361	0.134	5.51519e-152	7	Os04g0111225		Similar to H0215A08.5 protein.
3.34423e-156	0.741559	0.346	0.126	1.00056e-151	7	Os07g0566150		Hypothetical conserved gene.
5.04187e-156	0.690413	0.17	0.034	1.50848e-151	7	Os02g0637000		Similar to OSIGBa0135K14.7 protein.
6.52926e-156	0.682896	0.895	0.844	1.95349e-151	7	Os07g0529800	GOS2, OseIF1, OsGOS2, SUI1, PtfS	Protein translation factor SUI1 homolog (GOS2 protein).
8.13546e-156	0.758773	0.353	0.125	2.43405e-151	7	Os01g0138800		Peptidase C26 domain containing protein.
2.56044e-155	0.678558	0.449	0.192	7.66058e-151	7	Os01g0881500	SCL1	Similar to Scarecrow-like 1 (Fragment).
1.36755e-154	0.635821	0.403	0.158	4.09159e-150	7	Os04g0301500	OsbHLH006, bHLH006, OsbHLH6, bHLH6, RERJ1, bHLH35	Helix-loop-helix DNA-binding domain containing protein.
8.34671e-154	0.864772	0.581	0.306	2.49725e-149	7	Os09g0274900		Conserved hypothetical protein.
1.29042e-153	0.974475	0.242	0.067	3.86082e-149	7	Os08g0540900		Conserved hypothetical protein.
1.36353e-151	0.688575	0.404	0.167	4.07954e-147	7	Os11g0163800		Protein of unknown function DUF793 family protein.
4.44782e-151	0.743949	0.469	0.203	1.33074e-146	7	Os01g0949750	OsGSTU35	Similar to Glutathione S-transferase GST 28 (Fragment).
1.0775e-150	0.629593	0.642	0.353	3.22377e-146	7	Os05g0134400	prx65	Haem peroxidase, plant/fungal/bacterial family protein.
1.20381e-149	0.639907	0.523	0.244	3.60167e-145	7	Os03g0327100	ONAC039, ONAC39, NAC39, OsCUC1	Similar to CUC1.
1.45524e-149	0.837471	0.627	0.377	4.35393e-145	7	Os10g0501500		Protein of unknown function DUF607 family protein.
2.66309e-149	0.923628	0.436	0.19	7.9677e-145	7	Os09g0482800		EF hand domain containing protein.
1.05878e-148	0.682634	0.377	0.141	3.16777e-144	7	Os02g0671100	MAIF1, OsFbox104, Os_F0528	Cyclin-like F-box domain containing protein.
4.52011e-147	0.621146	0.424	0.181	1.35237e-142	7	Os05g0495300		Conserved hypothetical protein.
8.83727e-147	0.894272	0.247	0.072	2.64402e-142	7	Os05g0395400		Hypothetical protein.
2.73962e-146	0.827622	0.584	0.33	8.19667e-142	7	Os04g0667600		Heavy metal transport/detoxification protein domain containing protein.
2.90545e-146	0.589568	0.291	0.094	8.69282e-142	7	Os04g0578000	OsACS2, Os-ACS2	ACC synthase, Ethylene biosynthesis
1.60914e-145	0.61082	0.461	0.207	4.81439e-141	7	Os05g0455400	OsbHLH058	Similar to DNA binding protein.
1.93271e-145	0.583124	0.219	0.058	5.78247e-141	7	Os02g0713250		Hypothetical conserved gene.
2.63471e-145	0.777525	0.413	0.166	7.88278e-141	7	Os10g0481300	OsGSTU47	Similar to Glutathione S-transferase, N-terminal domain containing protein, expressed.
1.39687e-144	0.62176	0.293	0.098	4.17929e-140	7	Os02g0193200		Similar to TMV response-related protein.
3.37717e-144	0.749813	0.671	0.409	1.01041e-139	7	Os07g0691300		Wound-induced protein, Wun1, subgroup domain containing protein.
1.27952e-142	1.51793	0.216	0.059	3.8282e-138	7	Os03g0266900	OsHsp17.3, OsHSP17.3, Oshsp17.3	Low molecular mass heat shock protein Oshsp17.3.
1.76755e-141	1.08624	0.469	0.233	5.28833e-137	7	Os04g0634800		Similar to H0315F07.8 protein.
1.24541e-140	0.638914	0.289	0.097	3.72614e-136	7	Os10g0124100		Conserved hypothetical protein.
5.1054e-140	1.0709	0.108	0.016	1.52749e-135	7	Os01g0289100		Conserved hypothetical protein.
8.39054e-140	0.702723	0.626	0.376	2.51036e-135	7	Os03g0187600		GRAM domain containing protein.
2.47821e-139	0.675577	0.734	0.505	7.41456e-135	7	Os04g0450100		Protein of unknown function DUF341 domain containing protein.
5.54271e-139	0.659511	0.406	0.174	1.65832e-134	7	Os07g0685700	OsEIL2	Transcription factor, Response to ethylene stimulus, Wound signaling
1.41899e-137	0.770529	0.203	0.052	4.24547e-133	7	Os09g0433600		Similar to Histone H4.
2.85773e-137	0.824032	0.358	0.144	8.55006e-133	7	Os03g0299200		Similar to Alcohol dehydrogenase (Fragment).
3.61236e-137	0.865579	0.255	0.079	1.08078e-132	7	Os07g0549900		Similar to Histone H4.
3.98806e-137	0.665891	0.572	0.314	1.19319e-132	7	Os01g0343300	OsGATA8, OsGATA14, GATA14, OsGATA8a, OsGATA8b	Zinc finger, NHR/GATA-type domain containing protein.
6.47409e-137	0.950707	0.179	0.042	1.93698e-132	7	Os01g0959100	Asr3, OsASR5, OsASR1, Asr1	Similar to Abscisic stress ripening protein 1.
2.44656e-136	0.796933	0.542	0.299	7.31986e-132	7	Os08g0478700		Similar to Mitochondrial uncoupling protein 4.
2.50395e-136	0.964862	0.545	0.307	7.49158e-132	7	Os02g0799600		Conserved hypothetical protein.
4.26032e-136	0.597392	0.357	0.134	1.27465e-131	7	Os03g0203700	osACA1, OsACA1, OsACA3, OsPM3ATP2	Similar to Calcium-transporting ATPase 2, plasma membrane-type (EC 3.6.3.8) (Ca(2+)-ATPase isoform 2).
1.66014e-135	0.780608	0.427	0.183	4.96699e-131	7	Os02g0755900		UDP-glucuronosyl/UDP-glucosyltransferase domain containing protein.
4.81414e-135	0.714658	0.444	0.207	1.44034e-130	7	Os06g0652200		Similar to Hemolysin-III related family protein.
3.07263e-134	0.719795	0.152	0.032	9.19299e-130	7	Os01g0959200	Asr4, OsASR6, OsASR2, Asr2	Similar to Ci21A protein.
4.15028e-134	0.649527	0.383	0.155	1.24172e-129	7	Os04g0650700	OsASNase2, ASNase2	Similar to OSIGBa0113E10.3 protein.
4.571e-134	0.739822	0.683	0.482	1.3676e-129	7	Os03g0402800	OsJAZ5, JAZ5, JAZ6, OsJAZ6, OsTIFY10A	Tify domain containing protein.
1.77171e-133	0.924435	0.785	0.565	5.30077e-129	7	Os04g0530200		Similar to OSIGBa0155K17.10 protein.
2.30138e-133	0.621249	0.371	0.15	6.8855e-129	7	Os05g0100600		Similar to aminophospholipid ATPase.
2.35508e-133	0.699149	0.538	0.283	7.04616e-129	7	Os01g0194600	OsGRX2	Thioredoxin fold domain containing protein.
7.54675e-133	0.633519	0.37	0.148	2.25791e-128	7	Os06g0717900		Peptidase A1 domain containing protein.
1.06144e-132	0.622008	0.216	0.06	3.17572e-128	7	Os07g0533800		Peptidase A1 domain containing protein.
1.59538e-132	0.692865	0.466	0.228	4.77322e-128	7	Os03g0241300	OsPE	Conserved hypothetical protein.
9.66395e-131	0.774585	0.436	0.196	2.89136e-126	7	Os09g0417600	OsWRKY76, OsWRKY76.1, OsWRKY76.2, OsWRKY76.3	WRKY transcription factor, Transcriptional repressor, Pathogen defense
1.05727e-128	0.675972	0.58	0.327	3.16325e-124	7	Os09g0432900		Glycosyl transferase, family 31 protein.
1.70875e-126	0.651501	0.732	0.566	5.1124e-122	7	Os02g0814000		Protein of unknown function DUF862, eukaryotic domain containing protein.
5.43406e-126	0.920978	0.659	0.424	1.62582e-121	7	Os01g0510200		Conserved hypothetical protein.
9.22173e-125	0.646727	0.629	0.425	2.75905e-120	7	Os01g0776700		Similar to predicted protein.
1.35934e-124	0.714585	0.316	0.119	4.067e-120	7	Os07g0154100	OSNCED3, OsNCED-3, OsNCED3, OsNCED4, NCED4, OsNECD2	Similar to Viviparous-14.
1.32439e-123	0.757344	0.36	0.148	3.96244e-119	7	Os01g0860500	C10501	Similar to Hevamine A precursor [Includes: Chitinase (EC 3.2.1.14); Lysozyme (EC 3.2.1.17)].
1.41187e-122	0.590266	0.425	0.203	4.22418e-118	7	Os02g0572400		Similar to Riboflavin biosynthesis protein ribA, chloroplast precursor [Includes: GTP cyclohydrolase II (EC 3.5.4.25); 3, 4-dihydroxy-2-butanone 4- phosphate synthase (DHBP synthase)].
4.79964e-120	0.683669	0.38	0.162	1.436e-115	7	Os02g0618100	OsGRX9, OsGrx_C2.1, Grx_C2.1	Similar to Glutaredoxin-C4, chloroplastic.
2.99147e-119	0.641317	0.317	0.123	8.95017e-115	7	Os06g0252300		Hypothetical conserved gene.
8.81193e-119	0.6694	0.436	0.211	2.63644e-114	7	Os02g0579800	OsFWL2	Similar to Fw2.2.
3.31876e-117	0.784246	0.339	0.141	9.92939e-113	7	Os06g0716100		Similar to Chaperone protein dnaJ.
8.60458e-117	0.734081	0.31	0.124	2.5744e-112	7	Os04g0678400	OsDof17, Dof17, OsDof-17	Zinc finger, Dof-type domain containing protein.
1.02671e-116	0.608047	0.352	0.151	3.07182e-112	7	Os05g0595100	OsUGE1, OsUGE-1, UGE1, UGE-1	Uridine-diphospho-(UDP)-glucose 4-epimerase, Cell wall carbohydrate partitioning during nitrogen (N) limitation
5.27399e-115	0.801753	0.614	0.391	1.57793e-110	7	Os01g0895300		Cytochrome b561, eukaryote domain containing protein.
1.34979e-114	0.890002	0.701	0.492	4.03843e-110	7	Os02g0628800		Similar to Ubiquitin-like protein 5 (Fragment).
2.5896e-114	1.00687	0.321	0.133	7.74783e-110	7	Os12g0603800	OsCML5	Similar to Calmodulin NtCaM13.
3.12651e-112	0.758799	0.371	0.167	9.35421e-108	7	Os01g0179000	OsAT6, OsAt6	Transferase family protein.
5.63399e-112	0.675926	0.225	0.073	1.68563e-107	7	Os01g0838600		Zinc finger, C2H2-like domain containing protein.
[truncated: 3,860 more rows]

## Sheet: clusters-specific genes
p_val	avg_logFC	pct.1	pct.2	p_val_adj	cluster	gene	Symbol	Description
0	2.44794	0.81	0.094	0	0	Os11g0115100	OsLTP1.9, OsLtpI.9	Similar to Lipid transfer protein.
0	2.18959	0.735	0.062	0	0	Os12g0114800	OsLTP1.16, OsLtpI.16	Similar to Lipid transfer protein.
0	2.10953	0.621	0.029	0	0	Os01g0914100	OsLTPd1, OsLtpIV.1	Plant lipid transfer protein/seed storage/trypsin-alpha amylase inhibitor domain containing protein.
0	1.30261	0.579	0.081	0	0	Os03g0186900	OsAP25, Radc1, AP25	Radc1.
0	1.25457	0.649	0.093	0	0	Os02g0833900	prx32	Similar to Peroxidase 64 precursor (EC 1.11.1.7) (Atperox P64) (PRXR4) (ATP17a).
0	1.0203	0.605	0.084	0	0	Os03g0135700	RAI1, OsbHLH003	Transcriptional activator Rb homolog (Fragment).
0	0.986608	0.448	0.099	0	0	Os02g0205200		Similar to Unidentified precursor.
0	0.850931	0.566	0.1	0	0	Os04g0693300		Hypothetical conserved gene.
0	0.848203	0.279	0.045	0	0	Os04g0689000	prx64	Similar to Peroxidase (EC 1.11.1.7).
0	0.83674	0.501	0.084	0	0	Os07g0573000		Conserved hypothetical protein.
0	0.810234	0.374	0.027	0	0	Os09g0300800		Protein of unknown function DUF247, plant family protein.
0	0.801931	0.461	0.054	0	0	Os08g0376550		Similar to Patatin-like protein 1.
0	0.776456	0.465	0.085	0	0	Os09g0543900	Os-PHT3, OsPHT3	Transferase family protein.
0	0.75093	0.502	0.076	0	0	Os01g0652100	OsTBL21, TBL21	Protein of unknown function DUF231, plant domain containing protein.
0	0.724587	0.477	0.08	0	0	Os07g0556000	CycD6;1, CycD6;os;1, Orysa;CycD6;1, Orysa;CYCD6;1	Cyclin D domain containing protein.
0	0.663975	0.49	0.073	0	0	Os09g0423500		Peptidase A1 domain containing protein.
0	0.639433	0.474	0.048	0	0	Os07g0101800		Hypothetical conserved gene.
0	0.63644	0.476	0.072	0	0	Os01g0829100		Ankyrin domain containing protein.
0	0.63554	0.455	0.083	0	0	Os05g0107900	OsDi19-6	Similar to Protein DEHYDRATION-INDUCED 19 homolog 6.
0	0.626828	0.294	0.029	0	0	Os01g0786500	OsUCL1	Similar to early nodulin 20.
0	0.624972	0.413	0.028	0	0	Os06g0503100	OsABCG14	ABC-2 type transporter domain containing protein.
0	0.572445	0.457	0.089	0	0	Os02g0759000	OsbHLH048	Similar to DNA binding protein.
0	0.571388	0.417	0.084	0	0	Os03g0857600		Protein of unknown function DUF303, acetylesterase putative domain containing protein.
0	0.554011	0.312	0.062	0	0	Os08g0389700		Conserved hypothetical protein.
0	0.534964	0.255	0.03	0	0	Os12g0245700		Hypothetical conserved gene.
0	0.52683	0.333	0.012	0	0	Os02g0321600		Conserved hypothetical protein.
0	0.523898	0.416	0.063	0	0	Os06g0695500	prx90	Similar to Peroxidase 16 precursor (EC 1.11.1.7) (Atperox P16) (ATP22a).
0	0.516431	0.394	0.046	0	0	Os01g0719600		Heavy metal transport/detoxification protein domain containing protein.
0	0.502682	0.44	0.09	0	0	Os08g0205900		Similar to Viroid RNA-binding protein (Fragment).
0	0.500015	0.356	0.031	0	0	Os01g0700900	OsSLB1	Similar to Cytochrome P450 monooxygenase.
0	0.493951	0.334	0.033	0	0	Os03g0290900	OsTBL18, TBL18	Protein of unknown function DUF231, plant domain containing protein.
0	0.483911	0.373	0.056	0	0	Os01g0177400	d18-h (d18-I, d18h), dwf15, d25, d18, d18-k, d18-AD, d18-dy, OsGA3ox2, ga3ox2, OsGA3OX2, GA3OX2, OsGA3ox-2, GA3ox-2, GA3ox1	GA 3 beta-hydroxylase2, GA metabolism
0	0.478426	0.419	0.09	0	0	Os06g0554300		Conserved hypothetical protein.
0	0.474882	0.385	0.066	0	0	Os09g0507600		emp24/gp25L/p24 family protein.
0	0.470325	0.37	0.045	0	0	Os04g0585100		Zinc finger, DHHC-type domain containing protein.
0	0.467563	0.252	0.036	0	0	Os08g0476300	EIP11	Glucose/ribitol dehydrogenase family protein.
0	0.463881	0.337	0.05	0	0	Os01g0656600		Conserved hypothetical protein.
0	0.460869	0.353	0.032	0	0	Os05g0534500		Phospholipase C, phosphatidylinositol-specific , X region domain containing protein.
0	0.459574	0.319	0.026	0	0	Os07g0560300		Armadillo-like helical domain containing protein.
0	0.458348	0.412	0.095	0	0	Os09g0462700		Similar to RNA Binding Protein 47.
0	0.453349	0.254	0.013	0	0	Os11g0111800	OsbHLH160, SIP19	Conserved hypothetical protein.
0	0.44637	0.371	0.076	0	0	Os03g0102700	OsEXPB7, osaEXPb1.12	Similar to Expansin-B7.
0	0.445081	0.389	0.092	0	0	Os03g0178500		Alpha/beta hydrolase family protein.
0	0.438357	0.352	0.051	0	0	Os01g0957100		Protein kinase, core domain containing protein.
0	0.433807	0.298	0.068	0	0	Os04g0517000		Similar to OSIGBa0145M07.3 protein.
0	0.425542	0.396	0.087	0	0	Os04g0545100	OsSTA128	Engulfment and cell motility, ELM domain containing protein.
0	0.421435	0.323	0.026	0	0	Os06g0683950		Armadillo-like helical domain containing protein.
0	0.40888	0.407	0.1	0	0	Os03g0157300	OsMCA1	Ca2+-permeable mechanosensitive channel, Regulation of plasma membrane Ca2+ influx, ROS generation induced by hypo-osmotic stress
0	0.405384	0.4	0.068	0	0	Os01g0176400		Similar to Photoreceptor-interacting protein-like.
0	0.4013	0.327	0.031	0	0	Os09g0468700	OsbHLH046	Helix-loop-helix DNA-binding domain containing protein.
0	0.400732	0.142	0.014	0	0	Os05g0417700		Hypothetical conserved gene.
0	0.400186	0.389	0.094	0	0	Os01g0969100		NAD(P)-binding domain containing protein.
0	0.394841	0.267	0.034	0	0	Os02g0639300	OsCBSX11	Conserved hypothetical protein.
0	0.389916	0.268	0.027	0	0	Os03g0338400	OsbHLH166	Basic helix-loop-helix dimerisation region bHLH domain containing protein.
0	0.387422	0.35	0.058	0	0	Os08g0425000		Similar to mRNA, clone: RTFL01-05-M08.
0	0.385128	0.322	0.078	0	0	Os03g0597600	OsASNase1, ASNase1	Similar to L-asparaginase (EC 3.5.1.1) (L-asparagine amidohydrolase).
0	0.384839	0.381	0.09	0	0	Os10g0420200		IQ calmodulin-binding region domain containing protein.
0	0.381147	0.328	0.057	0	0	Os09g0504000	OsUGlcAE4	Similar to Nucleotide sugar epimerase-like protein (UDP-D-glucuronate 4- epimerase) (EC 5.1.3.6).
0	0.37672	0.311	0.041	0	0	Os05g0363500		Hypothetical conserved gene.
0	0.375064	0.354	0.051	0	0	Os08g0380100	OsBURP12	Similar to Polygalacturonase isoenzyme 1 beta subunit (Fragment).
0	0.373497	0.32	0.037	0	0	Os02g0602000	OsREM6.5	Remorin, C-terminal region domain containing protein.
0	0.369585	0.255	0.021	0	0	Os04g0201500		Similar to amino acid permease.
0	0.364677	0.374	0.088	0	0	Os02g0657550		Conserved hypothetical protein.
0	0.358785	0.137	0.015	0	0	Os05g0579600		Homeodomain-like containing protein.
0	0.357379	0.352	0.065	0	0	Os09g0507500	prx123	Similar to Peroxidase 55 precursor (EC 1.11.1.7) (Atperox P55) (ATP20a).
0	0.355089	0.333	0.074	0	0	Os08g0546900		Similar to NC domain-containing protein.
0	0.354217	0.368	0.096	0	0	Os03g0817200	OsANT2	Amino acid transporter, transmembrane domain containing protein.
0	0.349756	0.362	0.096	0	0	Os07g0663600	OsSDR110C-MI2, SDR110C-MI2	Short-chain dehydrogenase/reductase SDR domain containing protein.
0	0.344025	0.332	0.059	0	0	Os04g0579700		Similar to Predicted protein.
0	0.342628	0.348	0.078	0	0	Os03g0266800	OsBAK1-10	Protein kinase, core domain containing protein.
0	0.341475	0.123	0.005	0	0	Os01g0814100	OsLTPG1, OsLTPg1	Similar to Bindin (Fragment).
0	0.333285	0.312	0.066	0	0	Os07g0510200		Glycoside hydrolase, family 17 protein.
0	0.328934	0.253	0.012	0	0	Os01g0636500	OsPGL19, PGL19	Similar to Polygalacturonase PG2.
0	0.32676	0.37	0.099	0	0	Os05g0512600		X8 domain containing protein.
0	0.326324	0.239	0.012	0	0	Os05g0398800		Similar to Serine/threonine-protein kinase PBS1 (EC 2.7.1.37) (AvrPphB susceptible protein 1).
0	0.322519	0.287	0.053	0	0	Os01g0961000		Conserved hypothetical protein.
0	0.320572	0.364	0.088	0	0	Os07g0557700		Conserved hypothetical protein.
0	0.318034	0.306	0.048	0	0	Os01g0572300	OsIDD11	Zinc finger, C2H2-type domain containing protein.
0	0.311518	0.351	0.092	0	0	Os06g0247000		Similar to Avr9/Cf-9 rapidly elicited protein 231.
0	0.311393	0.347	0.09	0	0	Os04g0115900		Hypothetical conserved gene.
0	0.30942	0.24	0.024	0	0	Os01g0625900	OsOFP2, OsOFP03, OFP2	Ovate Family Protein, Hormonal homeostasis, Vasculature development
0	0.308482	0.366	0.1	0	0	Os04g0625000		Conserved hypothetical protein.
0	0.306337	0.246	0.028	0	0	Os04g0460300	OsATL13	Amino acid transporter, transmembrane domain containing protein.
0	0.306103	0.234	0.016	0	0	Os04g0415600	COPT4, OsCOPT4	Similar to H0622F05.9 protein.
0	0.301801	0.188	0.011	0	0	Os07g0676600	OsbHLH163	HLH (helix-loop-helix) protein, Mediation of defense to brown planthopper (BPH)
0	0.300144	0.326	0.062	0	0	Os06g0572400	OsTET9	Tetraspanin domain containing protein.
0	0.298387	0.226	0.016	0	0	Os07g0245200	OsPGL27, PGL27	Similar to Polygalacturonase-like protein.
0	0.293289	0.246	0.041	0	0	Os03g0188400	OsbHLH044	Helix-loop-helix DNA-binding domain containing protein.
0	0.292539	0.331	0.085	0	0	Os04g0672300		Similar to H0322F07.3 protein.
0	0.291144	0.206	0.016	0	0	Os02g0672100	OsIDD4, IDD4, SID1	C2H2-type zinc finger transcription factor, Promotion of flowering
0	0.290927	0.268	0.036	0	0	Os03g0851700	Xbos251, XBOS251	Similar to TGB12K interacting protein 3.
0	0.28887	0.214	0.026	0	0	Os06g0592400	OsALDH2B2	Similar to Cytosolic aldehyde dehydrogenase RF2C.
0	0.286968	0.217	0.021	0	0	Os07g0602100		Conserved hypothetical protein.
0	0.285605	0.169	0.021	0	0	Os04g0656800	prx58	Similar to Peroxidase precursor (EC 1.11.1.7).
0	0.2819	0.304	0.041	0	0	Os04g0495300		Similar to OSIGBa0159F11.7 protein.
0	0.281814	0.271	0.031	0	0	Os03g0363600		Similar to Sugar transporter-like protein.
0	0.281662	0.181	0.016	0	0	Os05g0415700		Glycoside hydrolase, family 20 protein.
0	0.281029	0.296	0.059	0	0	Os12g0571300		Conserved hypothetical protein.
0	0.278775	0.111	0.006	0	0	Os10g0554800	OsHyPRP21, HyP/GRP21	Plant lipid transfer protein and hydrophobic protein, helical domain containing protein.
0	0.278427	0.179	0.022	0	0	Os01g0848200	P5CS2, OsP5CS2, OsALDH18B2, ALDH18B2	Similar to Delta 1-pyrroline-5-carboxylate synthetase (P5CS) [Includes: Glutamate 5-kinase (EC 2.7.2.11) (Gamma-glutamyl kinase) (GK); Gamma-glutamyl phosphate reductase (GPR) (EC 1.2.1.41) (Glutamate-5-semialdehyde dehydrogenase) (Glutamyl-gamma-semialdehyde dehydrogenase)].
0	0.27483	0.201	0.025	0	0	Os06g0549300		Similar to reticuline oxidase.
0	0.271437	0.269	0.056	0	0	Os07g0197100	OsHXK4	Similar to Hexokinase-4, chloroplastic.
0	0.269394	0.24	0.027	0	0	Os02g0168400		Hypothetical conserved gene.
0	0.266713	0.205	0.024	0	0	Os02g0503700		Similar to Cytochrome P450 CYP81L6.
0	0.262518	0.322	0.076	0	0	Os05g0286100		Similar to Zinc-finger protein KNUCKLES.
0	0.262354	0.295	0.07	0	0	Os06g0634500		Similar to kinase.
0	0.2605	0.266	0.054	0	0	Os05g0583600	OsWRKY83	Similar to ovate protein.
0	0.260085	0.231	0.029	0	0	Os08g0554400	OsIDD6, IDD6	Zinc finger, C2H2-type domain containing protein.
0	0.25845	0.297	0.059	0	0	Os11g0672900		Protein of unknown function DUF1645 family protein.
0	0.250335	0.205	0.027	0	0	Os08g0525700		Conserved hypothetical protein.
9.85381e-300	0.377438	0.263	0.059	2.94816e-295	0	Os07g0209100		Similar to Seed imbibition protein (Fragment).
4.49953e-299	0.270571	0.307	0.079	1.34622e-294	0	Os11g0587300		Conserved hypothetical protein.
4.75193e-297	0.446458	0.292	0.075	1.42173e-292	0	Os02g0811800	OsCCR10, CCR10	Similar to Cinnamoyl-CoA reductase (EC 1.2.1.44).
9.22179e-294	0.306896	0.336	0.094	2.75907e-289	0	Os09g0273950		Conserved hypothetical protein.
2.56202e-283	0.293556	0.298	0.079	7.66531e-279	0	Os02g0744600	OsCslA6, OsCSLA6	Hypothetical conserved gene.
5.21999e-283	0.302885	0.336	0.095	1.56177e-278	0	Os01g0644000		Twin-arginine translocation pathway signal domain containing protein.
6.60505e-276	0.330953	0.203	0.039	1.97616e-271	0	Os07g0666900	OsNHX1	Vacuolar Na+/H+ antiporter, Salt tolerance
5.2299e-273	0.264581	0.335	0.098	1.56473e-268	0	Os04g0390100		Heavy metal transport/detoxification protein domain containing protein.
2.67839e-271	0.262402	0.322	0.091	8.01347e-267	0	Os02g0105500		IQ calmodulin-binding region domain containing protein.
1.41749e-267	0.264917	0.322	0.096	4.241e-263	0	Os05g0466900		Serine/threonine protein kinase domain containing protein.
3.0359e-267	0.281118	0.293	0.08	9.08311e-263	0	Os02g0101000	OsATL11, OsAux/LAX1, OSLAX1	Amino acid transporter, transmembrane domain containing protein.
7.21645e-266	0.266575	0.311	0.09	2.15909e-261	0	Os05g0187100	OsHXK7	Similar to Hexokinase.
4.74902e-247	0.251034	0.243	0.06	1.42086e-242	0	Os01g0320700		Hypothetical protein.
7.99267e-239	0.280817	0.318	0.098	2.39133e-234	0	Os03g0372950		Hypothetical gene.
8.03075e-195	0.26928	0.3	0.1	2.40272e-190	0	Os11g0181400	OsMLO11, MLO11	Similar to barley mlo defense gene homolog4.
7.41939e-174	0.326899	0.137	0.029	2.21981e-169	0	Os02g0152400	RbcS1, OsRBCS1, OsRbcS1	Rubisco small subunit 1, Reguration of Rubisco catalytic activity
9.16352e-165	0.276734	0.279	0.098	2.74163e-160	0	Os06g0604300	OsPLDalpha5, RPLD4, OsPLDeta3	Chloroplast-localized phospholipase D, Herbivore defense
6.63031e-164	0.654272	0.181	0.049	1.98372e-159	0	Os02g0629800	OsCPT1, CPT1, DEFL7, OsDEFL7, OsDf-07, Df-07, OsPR12, PR12	Defensin-like protein, Positive regulation of Cd accumulation in rice leaves, Mediation of Cd efflux from cytosol into extracellular spaces via chelation
4.91328e-141	0.583659	0.136	0.034	1.47e-136	0	Os02g0114100		Protein of unknown function DUF6, transmembrane domain containing protein.
2.97428e-111	0.276782	0.188	0.066	8.89875e-107	0	Os07g0605800		Similar to STF-1 (Fragment).
4.94469e-94	0.290659	0.202	0.081	1.4794e-89	0	Os06g0691200		Similar to Thaumatin-like protein precursor.
0	2.55553	0.566	0.073	0	1	Os09g0409100		Conserved hypothetical protein.
0	2.19935	0.57	0.052	0	1	Os03g0155900	OsEXPA18, OsEXP18, osaEXPa1.3	Alpha-expansin OsEXPA18.
0	2.05866	0.612	0.057	0	1	Os03g0428700	OsEXPA31	Similar to Expansin-A31.
0	1.71766	0.319	0.079	0	1	Os12g0571100	MT-1-4b, OsMT1d, MT1d, OsMT-I-4c, MT1c, OsMT1c	Metallothionein-like protein, ROS (reactive oxygen species) scavenger, Antioxidant
0	1.69675	0.492	0.043	0	1	Os01g0248900	OsEXPA8, OsEXP8, osaEXPa1.17	Alpha-expansin, Mediation of the cell extension and growth, Root system architecture
0	1.68816	0.554	0.029	0	1	Os03g0195800	OsSultr1;1, OsSul1;1, Sul1;1, OsSultr1;1(a), OsSultr1;1(b)	Similar to Sulfate transporter (Fragment).
0	1.6572	0.579	0.095	0	1	Os12g0555200	RPR10b, PR-10b, PR10b, PBZ1, PBZ-1, OsPBZc, OsPR10b	Similar to Probenazole-inducible protein PBZ1.
0	1.62306	0.568	0.094	0	1	Os11g0186900	OsACO4	ACC oxidase, Ethylene biosynthesis
0	1.57956	0.483	0.061	0	1	Os06g0490400	prx80	Similar to Class III peroxidase 80.
0	1.50705	0.45	0.041	0	1	Os12g0455000	OsTHI34, THI34	Proteinase inhibitor I1, Kazal domain containing protein.
0	1.49957	0.426	0.045	0	1	Os07g0531400	prx104	Similar to Peroxidase 27 precursor (EC 1.11.1.7) (Atperox P27) (PRXR7) (ATP12a).
0	1.4664	0.392	0.093	0	1	Os01g0770700	COPT1, OsCOPT1	Similar to Copper transporter 1.
0	1.45913	0.624	0.09	0	1	Os08g0398300	OsABCA4	ABC transporter-like domain containing protein.
0	1.44548	0.514	0.044	0	1	Os02g0184900		Cytochrome P450 family protein.
0	1.41502	0.517	0.034	0	1	Os03g0830200	OsFWL6, FWL6	Protein of unknown function Cys-rich family protein.
0	1.41186	0.442	0.032	0	1	Os10g0439100		Similar to cDNA clone:002-180-G03, full insert sequence.
0	1.38375	0.456	0.091	0	1	Os08g0120600		Similar to Fructose-bisphosphate aldolase, cytoplasmic isozyme (EC 4.1.2.13).
0	1.38215	0.463	0.055	0	1	Os03g0155500	OsEXPA25, OsEXP25, osaEXPa1.6	Similar to Expansin-A25.
0	1.33438	0.456	0.074	0	1	Os03g0734100		Conserved hypothetical protein.
0	1.32895	0.576	0.056	0	1	Os05g0524500		Protein kinase, core domain containing protein.
0	1.31424	0.524	0.084	0	1	Os09g0472100	OsABCG22	Similar to ABC transporter.
0	1.26496	0.475	0.056	0	1	Os07g0281800	AO	Similar to Aldehyde oxidase-2.
0	1.24707	0.485	0.053	0	1	Os01g0704100	OsNRT2.3, OsNRT2;1, OsNRT2.3a, OsNRT2.3b, OsNRT2;3a, OsNRT2.5	Nitrate transporter, Nitrate transport
0	1.24135	0.545	0.1	0	1	Os06g0549600		FAD-linked oxidase, FAD-binding, subdomain 2 domain containing protein.
0	1.23007	0.435	0.062	0	1	Os01g0956200		Glycosyltransferase AER61, uncharacterized domain containing protein.
0	1.21102	0.366	0.04	0	1	Os02g0112600	OsNRT2.2, OsNRT2.1	High-affinity nitrate transporter, Nitrate uptake, Nitrate transport
0	1.19965	0.585	0.081	0	1	Os03g0150800	OsPT2, PTH1-2, OsPht1;2	Pi transporter, Pi homeostasis, Selenite uptake
0	1.15393	0.343	0.029	0	1	Os12g0555500	PBZ1, OsPR10a, RPR10a, PR-10a, PR10a, PR10, OsPR10A, OsPR-10a, OsPR10, PR10/PBZ1, OsPBZ1, OsPR10a/PBZ1	Pathogen resistance protein PBZ1, 17 kDa RNase, Disease resistance
0	1.12817	0.389	0.091	0	1	Os07g0642200	OsGELP93	Lipase, GDSL domain containing protein.
0	1.08066	0.422	0.035	0	1	Os01g0868600		Hypothetical conserved gene.
0	1.07683	0.551	0.1	0	1	Os03g0314500		WD40-like Beta Propeller domain containing protein.
0	1.07614	0.498	0.07	0	1	Os05g0277000		Similar to Expansin Os-EXPA3.
0	1.07174	0.407	0.074	0	1	Os12g0484600		Nodule-specific protein-like.
0	1.06887	0.395	0.068	0	1	Os01g0795700		Non-protein coding transcript.
0	1.05105	0.403	0.059	0	1	Os02g0218800	OsAOS4, CYP74A4, OsHPL1, HPL1	Allene oxide synthase (CYP74A4), Fatty acid 9-/13-hydroperoxide lyase (CYP74C), Biosynthesis of jasmonic acid (JA), Plant defense
0	1.03189	0.312	0.043	0	1	Os06g0507300		Similar to GAMYB-binding protein.
0	0.969083	0.391	0.084	0	1	Os10g0529500	OsGSTU30	Tau class glutathione S-transferase, Heavy metal and drought stress tolerance
0	0.960502	0.18	0.01	0	1	Os03g0156000	OsEXPA19, OsEXP19, osaEXPa1.2	Alpha-expansin OsEXPA19.
0	0.939422	0.456	0.098	0	1	Os03g0838400	AMT3;2, OsAMT3;2, OsAMT3.2	Ammonium transporter.
0	0.934619	0.401	0.09	0	1	Os04g0494600		Protein of unknown function DUF642 family protein.
0	0.928756	0.341	0.074	0	1	Os03g0734300		Similar to Proteinase inhibitor type II CEVI57 precursor.
0	0.927777	0.354	0.065	0	1	Os12g0637100	OsPAP10c	Similar to Purple acid phosphatase (EC 3.1.3.2).
0	0.912966	0.423	0.078	0	1	Os12g0210400		Protein kinase, core domain containing protein.
0	0.912778	0.38	0.041	0	1	Os09g0506000	OsPAP27a, NPP6, OsNPP6	Nucleotide pyrophosphatase/phosphodiesterase
0	0.907487	0.202	0.009	0	1	Os02g0112100	OsNRT2.1, OsNRT2.2	High-affinity nitrate transporter, Nitrate uptake, Nitrate transport
0	0.860891	0.341	0.049	0	1	Os08g0398000	OsABCA3	ABC transporter-like domain containing protein.
0	0.838454	0.42	0.09	0	1	Os07g0193000		HIPL1 protein precursor.
0	0.828715	0.229	0.032	0	1	Os11g0147150		Hypothetical gene.
0	0.826924	0.345	0.051	0	1	Os12g0431700		Hypothetical conserved gene.
0	0.81947	0.375	0.052	0	1	Os04g0103601		Conserved hypothetical protein.
0	0.810359	0.336	0.056	0	1	Os11g0236932		Hypothetical conserved gene.
0	0.810008	0.416	0.075	0	1	Os08g0245200	Os4CL1, 4-CL, 4-CL. 1	4-coumarate:coenzyme A ligase, Lignin biosynthesis
0	0.809239	0.406	0.074	0	1	Os05g0138200		Similar to Chitinase (Class II) (EC 3.2.1.14).
0	0.770475	0.355	0.066	0	1	Os06g0589300	OsABCA2, OsISC27	ABC transporter-like domain containing protein.
0	0.769508	0.259	0.029	0	1	Os06g0192400		Glycosyl transferase, family 31 protein.
0	0.742985	0.298	0.068	0	1	Os01g0693300		Similar to Lipid phosphate phosphatase 2 (EC 3.1.3.-) (AtLPP2) (Phosphatidic acid phosphatase 2) (AtPAP2) (Prenyl diphosphate phosphatase).
0	0.739788	0.303	0.049	0	1	Os05g0552200		Glycosyl transferase, family 31 protein.
0	0.723937	0.276	0.052	0	1	Os09g0324400	OsFbox473, Os_F0455	Cyclin-like F-box domain containing protein.
0	0.722643	0.25	0.036	0	1	Os11g0127600	ONAC045, ONAC45	No apical meristem (NAM) protein domain containing protein.
0	0.715084	0.284	0.028	0	1	Os02g0770500	OsWRKY32	Similar to WRKY transcription factor 32.
0	0.713576	0.246	0.019	0	1	Os10g0439200		Similar to Expansin-A28.
0	0.709452	0.397	0.078	0	1	Os03g0699800	OsTHI36, THI36	Conserved hypothetical protein.
0	0.704719	0.265	0.017	0	1	Os04g0223500		Dimethylaniline monooxygenase, N-oxide-forming domain containing protein.
0	0.70423	0.306	0.04	0	1	Os02g0763800		Xyloglucan fucosyltransferase domain containing protein.
0	0.69464	0.301	0.067	0	1	Os07g0647200		Similar to Cytochrome P450 CYP734A7.
0	0.690013	0.255	0.051	0	1	Os08g0412800		Protein of unknown function DUF1262 family protein.
0	0.66716	0.147	0.016	0	1	Os01g0972200	OsZIP1	Similar to Zinc transporter 2 precursor (ZRT/IRT-like protein 2).
0	0.653055	0.317	0.083	0	1	Os01g0681900	OsGLT1, OsNADH-GOGAT1, NADH-GOGAT1, OsNADH-GOGAT, GOGAT, NADH-GOGAT, OsGOGAT1, GOGAT1	Non-protein coding transcript.
0	0.647604	0.249	0.039	0	1	Os12g0630500		Similar to Thaumatin-like protein.
0	0.645982	0.241	0.021	0	1	Os01g0920500		Nucleotide-diphospho-sugar transferase domain containing protein.
0	0.642353	0.243	0.052	0	1	Os01g0764800	OsGH3-2, OsGH3.2, GH3.2	Indole-3-acetic acid (IAA)-amido synthetase, Disease resistance, Abiotic stress tolerance
0	0.63489	0.172	0.021	0	1	Os01g0370000	OsOPR9, OsOPR01-2	NADH:flavin oxidoreductase/NADH oxidase, N-terminal domain containing protein.
0	0.632483	0.275	0.055	0	1	Os04g0552200	OxEXPB5, osaEXPb1.19	Beta-expansin 5.
0	0.622441	0.292	0.057	0	1	Os02g0554900	PDIL1;3, PDIL1-3, PDIL 1-3, OsPDIL1-3	Similar to Protein disulfide isomerase (Fragment).
0	0.616319	0.23	0.035	0	1	Os08g0101500	OsSultr5;2, OsSul5;2	Molybdate transporter, Uptake and translocation of molybdate
0	0.610835	0.301	0.066	0	1	Os01g0533900	OsABCB2, ABCB2, OsPGP2, OsMDR6, OsABCB2_1, OsABCB2_2	Similar to Multidrug resistance protein 1 homolog.
0	0.600105	0.227	0.019	0	1	Os06g0146250	OsWRKY73	Similar to WRKY transcription factor 73.
0	0.597609	0.198	0.015	0	1	Os02g0185200		Cytochrome P450 family protein.
0	0.59449	0.223	0.04	0	1	Os12g0616500	OsCHX15	Similar to cation proton exchanger.
0	0.586399	0.259	0.048	0	1	Os06g0536100		Hypothetical conserved gene.
0	0.582701	0.281	0.064	0	1	Os08g0111300		Transferase family protein.
0	0.574678	0.233	0.032	0	1	Os04g0358000		Similar to OSIGBa0104J13.1 protein.
0	0.555919	0.158	0.016	0	1	Os10g0361900		Lipoxygenase, LH2 domain containing protein.
0	0.555465	0.157	0.009	0	1	Os06g0695200	prx93	Similar to Peroxidase precursor (EC 1.11.1.7).
0	0.551225	0.179	0.017	0	1	Os03g0779500		Hypothetical protein.
0	0.54949	0.232	0.042	0	1	Os03g0857900	LOGL5	Similar to Lysine decarboxylase-like protein.
0	0.539965	0.234	0.046	0	1	Os02g0736300		Membrane attack complex component/perforin/complement C9 family protein.
0	0.528364	0.188	0.015	0	1	Os04g0453300		Similar to H0505F09.5 protein.
0	0.526965	0.216	0.033	0	1	Os01g0128200		Similar to Nuclease I.
0	0.52374	0.208	0.019	0	1	Os11g0213000	OsWD40-188, OsRLCK318	Similar to Protein kinase domain containing protein, expressed.
0	0.522783	0.238	0.048	0	1	Os01g0865400		UDP-glucuronosyl/UDP-glucosyltransferase family protein.
0	0.517211	0.2	0.033	0	1	Os09g0502500		Alcohol dehydrogenase superfamily, zinc-containing protein.
0	0.513995	0.167	0.02	0	1	Os02g0536500		Similar to H0622F05.5 protein.
0	0.510495	0.234	0.045	0	1	Os02g0573500		Similar to Monosaccharide transporter 1.
0	0.506846	0.185	0.01	0	1	Os08g0413200		Protein of unknown function DUF1262 domain containing protein.
0	0.505817	0.199	0.028	0	1	Os08g0441600		Similar to Chorismate mutase CM2 (EC 5.4.99.5) (Chorimate mutase).
0	0.454115	0.182	0.016	0	1	Os10g0415100	OsGAT4	Amino acid transporter, transmembrane domain containing protein.
0	0.424906	0.132	0.009	0	1	Os11g0593000	OsNPC4, OsNPC3, NPC4	Phosphoesterase family protein.
0	0.389152	0.169	0.013	0	1	Os05g0525600		Protein kinase, catalytic domain domain containing protein.
0	0.381117	0.168	0.021	0	1	Os11g0668100		Similar to NB-ARC domain containing protein, expressed.
0	0.347888	0.12	0.01	0	1	Os10g0537800		Peptidase aspartic, catalytic domain containing protein.
0	0.331494	0.115	0.004	0	1	Os04g0103700		Serine/threonine protein kinase-related domain containing protein.
0	0.331118	0.103	0.005	0	1	Os05g0433800		Protein of unknown function DUF1218 domain containing protein.
0	0.318715	0.129	0.011	0	1	Os03g0808900		Similar to Seed imbibition protein (Fragment).
1.94616e-299	0.781448	0.224	0.046	5.82272e-295	1	Os01g0615050		Proteinase inhibitor I13, potato inhibitor I family protein.
4.08924e-297	0.436415	0.167	0.025	1.22346e-292	1	Os09g0322400		Proteolipid membrane potential modulator domain containing protein.
3.37478e-293	0.475693	0.123	0.012	1.0097e-288	1	Os06g0695300	prx92	Haem peroxidase, plant/fungal/bacterial family protein.
1.90073e-286	0.575176	0.242	0.056	5.6868e-282	1	Os03g0129100	OsMLO2, OsMLO3, OsMlo2, MLO2, Mlo2, Mlo, MLO3	Seven transmembrane protein MLO2.
2.09668e-286	0.66751	0.242	0.056	6.27306e-282	1	Os01g0627900		Similar to Cytochrome P450.
3.16813e-285	0.924116	0.226	0.048	9.47872e-281	1	Os07g0104500	prx95	Haem peroxidase, plant/fungal/bacterial family protein.
6.22253e-284	0.46259	0.206	0.04	1.86172e-279	1	Os02g0551700		Protein of unknown function DUF668 domain containing protein.
1.08824e-283	0.97449	0.252	0.062	3.2559e-279	1	Os10g0490900		Similar to Secretory protein.
2.93719e-282	0.522989	0.249	0.06	8.78779e-278	1	Os06g0325200	OsPT10, PHT1-10, OsPht1;10	Phosphate transporter, Phosphate uptake
8.18883e-281	0.729052	0.175	0.029	2.45002e-276	1	Os09g0491100	Os9bglu30, OsBGlu30, bglu 2, bglu2, BGlu2	Similar to Beta-primeverosidase (EC 3.2.1.149).
3.0986e-278	0.504878	0.191	0.034	9.27069e-274	1	Os06g0180100		Hypothetical conserved gene.
3.16001e-272	0.711138	0.313	0.095	9.45442e-268	1	Os01g0192300	OsMYB1R1, 1R-MYB1	Similar to I-box binding factor (Fragment).
9.77076e-268	0.349197	0.116	0.012	2.92331e-263	1	Os06g0254300		Similar to EF-hand calcium bining protein.
1.20566e-265	0.496013	0.15	0.023	3.60722e-261	1	Os06g0701700	OsHKT1, OsHKT2;1, Ni (Nipponbare)-OsHKT1, Po (Pokkali)-HKT1, OsHKT1;1	Ion transporter , Na+/K+ symport
1.16261e-255	0.419972	0.17	0.031	3.47843e-251	1	Os03g0270500		Protein of unknown function DUF668 family protein.
1.51009e-255	0.601125	0.298	0.093	4.51804e-251	1	Os01g0681200		Similar to Acyl-CoA synthetase (EC 6.2.1.3).
1.88909e-255	0.42442	0.148	0.023	5.65197e-251	1	Os08g0112300		Transferase domain containing protein.
6.05077e-255	0.436814	0.145	0.022	1.81033e-250	1	Os08g0529300	OsFbox463, Os_F0230	Hypothetical conserved gene.
6.23531e-254	0.297076	0.116	0.013	1.86554e-249	1	Os01g0249100	OsEXPA9, OsEXP9, osaEXPa1.19	Similar to Expansin-A9.
3.41837e-248	0.289974	0.125	0.016	1.02274e-243	1	Os01g0127900		Mannose-6-phosphate isomerase domain containing protein.
2.5728e-242	0.294377	0.13	0.018	7.69756e-238	1	Os10g0112700	OsWAK98, OsRLCK287, RLCK287	Serine/threonine protein kinase-related domain containing protein.
6.46708e-242	0.626601	0.302	0.1	1.93488e-237	1	Os02g0114800		Conserved hypothetical protein.
2.44472e-241	0.420594	0.154	0.026	7.31436e-237	1	Os03g0734200		Conserved hypothetical protein.
1.74057e-239	0.508924	0.114	0.014	5.20762e-235	1	Os06g0726100	Cht3*, Cht3, Cht-3, CH6, OsChia1c, CHI7, OsCHI11, CHI11	Similar to Seed chitinase-c.
1.47506e-236	0.257512	0.116	0.015	4.41322e-232	1	Os07g0493200	OsWAK72, OsRLCK228, RLCK228	Protein kinase, catalytic domain domain containing protein.
9.29347e-236	0.452062	0.211	0.05	2.78051e-231	1	Os01g0719900		Similar to predicted protein.
1.34577e-229	0.509164	0.232	0.062	4.02642e-225	1	Os02g0282900	OsABCE1, OsABCE1_1, OsABCE1_2	Similar to 68 kDa protein HP68.
1.38383e-229	0.4236	0.246	0.065	4.14027e-225	1	Os02g0690600	OsPUB36	Zinc finger, RING/FYVE/PHD-type domain containing protein.
2.32804e-228	0.332342	0.142	0.024	6.96527e-224	1	Os05g0586500	OsGAT1	Amino acid transporter, transmembrane family protein.
1.71127e-227	0.462671	0.214	0.054	5.11995e-223	1	Os04g0605500	osACA11, OsACA6, OsACA5, OsPM4ATP8	P-type IIB Ca(2+) ATPase, Stress tolerance
7.29256e-224	0.512754	0.227	0.061	2.18186e-219	1	Os05g0194500	ONAC085, ONAC85	Similar to ANAC075.
8.96119e-223	0.286341	0.145	0.025	2.6811e-218	1	Os04g0597300	OsWRKY37	Similar to WERKY protein (Fragment).
7.05375e-221	0.454804	0.247	0.07	2.11041e-216	1	Os02g0324400	FOS1, OsCLE202, CLE202	Secreted protein with a CLE domain, Maintenance of the floral meristem (FM) and the vegetative shoot apical meristem (SAM)
1.01497e-220	0.545146	0.265	0.08	3.03668e-216	1	Os04g0510600	OsEnS-67	Tetratricopeptide-like helical domain containing protein.
5.2776e-213	0.511481	0.234	0.067	1.57901e-208	1	Os01g0136400	OsWAK1, WAK-1	Protein kinase, core domain containing protein.
4.57995e-212	0.654833	0.273	0.088	1.37028e-207	1	Os08g0277200	OsCCR, CCR, OsCCR18	Similar to Cinnamoyl-CoA reductase (EC 1.2.1.44).
6.3389e-212	0.531865	0.243	0.074	1.89654e-207	1	Os02g0726500		Protein of unknown function DUF246, plant domain containing protein.
2.67772e-208	0.353715	0.17	0.037	8.01146e-204	1	Os06g0163000	OsPUB70, PUB70, OsRLCK197	Similar to Heat shock protein STI (Stress inducible protein) (GmSTI).
2.0722e-207	0.329873	0.157	0.031	6.19982e-203	1	Os10g0419400	Sip2, OsARD1, ARD1, OsIDI1, IDI1, OsIDI1L/OsARD1	Similar to SIPL.
5.66516e-202	0.324256	0.164	0.035	1.69496e-197	1	Os03g0788100		Similar to RING-H2 finger protein ATL1P (RING-H2 finger protein ATL3).
5.29464e-201	0.542399	0.254	0.079	1.5841e-196	1	Os02g0512000	OsSAUR10	Auxin responsive SAUR protein family protein.
5.57662e-199	0.506659	0.228	0.067	1.66847e-194	1	Os04g0449500		Similar to H0818E04.12 protein.
6.83301e-199	0.449968	0.216	0.061	2.04437e-194	1	Os04g0457500		Similar to H0523F07.13 protein.
2.31555e-197	0.664133	0.226	0.065	6.92789e-193	1	Os01g0615100		Chymotrypsin protease inhibitor, Salt and osmotic stress tolerance
3.23078e-197	0.495377	0.19	0.048	9.66618e-193	1	Os01g0218100	OsbHLH037	Helix-loop-helix DNA-binding domain containing protein.
4.47479e-195	0.574548	0.216	0.062	1.33881e-190	1	Os12g0594000	OsWD40-198	WD40 repeat-like domain containing protein.
3.01158e-194	0.2791	0.103	0.014	9.01034e-190	1	Os12g0268000	sl (spl1), sl*, sl, spl1, CYP71P1, Os CYP71P1, T5H, CYP71A1, OsCYP71A1	Cytochrome P450 monooxygenase, Tryptamine 5-hydroxylase, Regulation of cell death and disease resistance
1.02643e-192	0.278387	0.135	0.025	3.07097e-188	1	Os08g0333100		Conserved hypothetical protein.
1.26139e-192	0.366777	0.134	0.025	3.77394e-188	1	Os05g0228000		Purine and other phosphorylases, family 1 protein.
1.65981e-191	0.469638	0.223	0.064	4.966e-187	1	Os01g0950000	OsGSTU41	Similar to Glutathione S-transferase GST 28 (EC 2.5.1.18) (Fragment).
1.44925e-187	0.418888	0.163	0.037	4.336e-183	1	Os10g0535800		Protein of unknown function Cys-rich domain containing protein.
5.05085e-183	0.338074	0.148	0.032	1.51116e-178	1	Os05g0542800	OsPGL9, PGL9	Pectin lyase fold/virulence factor domain containing protein.
7.61152e-183	0.488197	0.251	0.084	2.27729e-178	1	Os10g0579600	OsPTR10, PTR10, OsNPF7.7, NPF7.7, OsNPF7.7-1, OsNPF7.7-2	TGF-beta receptor, type I/II extracellular region family protein.
1.24791e-182	0.523975	0.271	0.096	3.73361e-178	1	Os05g0591600	LOGL8	Similar to Carboxy-lyase.
3.42513e-182	0.493869	0.271	0.096	1.02477e-177	1	Os03g0748600		Conserved hypothetical protein.
5.48033e-180	0.264749	0.128	0.024	1.63966e-175	1	Os04g0613900	OsHAK11	Similar to Potassium transporter 18.
2.35644e-177	0.450059	0.21	0.061	7.05022e-173	1	Os08g0549900		Conserved hypothetical protein.
2.62525e-177	0.453258	0.23	0.074	7.85449e-173	1	Os02g0190300	OsABCB9, OsPGP9, OsISC33	P-glycoprotein homologue.
5.88671e-177	0.346864	0.15	0.033	1.76124e-172	1	Os02g0767300	FLS, 2-ODD15, Os2-ODD15, 2ODD15, Os2ODD15	Similar to Flavonol synthase/flavanone 3-hydroxylase (EC 1.14.11.23) (EC 1.14.11.9) (FLS) (CitFLS).
7.45246e-174	0.434545	0.249	0.084	2.2297e-169	1	Os01g0649200	OsGELP18, OsGELP18a, OsGELP18b	Similar to Esterase.
1.97291e-173	0.262721	0.117	0.021	5.90274e-169	1	Os02g0114900	OsWD40-34, OsRUP	Non-protein coding transcript.
4.49526e-173	0.252721	0.11	0.018	1.34494e-168	1	Os03g0798500	OsWRKY6, WRKY-6	WRKY transcription factor, Positive regulation of defense responses
1.32177e-172	0.50005	0.234	0.077	3.9546e-168	1	Os09g0425900	OsSAP, OsTET13	Similar to senescence-associated protein DH.
1.9375e-167	0.313399	0.185	0.05	5.79682e-163	1	Os06g0158000		Similar to Acyl-CoA synthetase (EC 6.2.1.3).
5.06924e-167	0.330768	0.138	0.03	1.51666e-162	1	Os12g0198200	OsPP2C77, PP2C77, OsPP129	Similar to Protein phosphatase 2C.
5.05311e-166	0.464008	0.266	0.098	1.51184e-161	1	Os06g0692100		Protein kinase, catalytic domain domain containing protein.
1.08684e-163	0.471828	0.251	0.09	3.25171e-159	1	Os10g0579800		TGF-beta receptor, type I/II extracellular region family protein.
1.40606e-163	0.503521	0.259	0.097	4.20679e-159	1	Os01g0595400		Protein of unknown function DUF538 family protein.
1.31127e-162	0.415016	0.219	0.071	3.92319e-158	1	Os08g0256000		Conserved hypothetical protein.
1.14417e-160	0.461708	0.186	0.054	3.42324e-156	1	Os01g0342900		Similar to Adenosine monophosphate binding protein 1 AMPBP1.
5.81767e-156	0.428923	0.179	0.05	1.74059e-151	1	Os07g0684800	ONAC015, ONAC15, ONAC069, ONAC69	Similar to NAM / CUC2-like protein.
9.66026e-155	0.51463	0.248	0.091	2.89025e-150	1	Os09g0442100	OsRLCK272	Protein kinase, core domain containing protein.
2.19554e-154	0.546029	0.201	0.066	6.56882e-150	1	Os08g0239300		Dienelactone hydrolase domain containing protein.
4.60469e-154	0.359708	0.181	0.053	1.37768e-149	1	Os09g0240500	OsSultr4;1, OsSul4;1, OsSultr4;1(a), OsSultr4;1(b), OsSultr4;1(c), OsSultr4;1(d)	Similar to Sulfate transporter 4.1, chloroplast precursor (AST82).
7.61293e-153	0.488883	0.25	0.094	2.27771e-148	1	Os01g0580800		Similar to submergence induced protein SI397.
3.90069e-151	0.406162	0.208	0.068	1.16705e-146	1	Os03g0390200	OsSAPK1	Serine/threonine protein kinase, Hyperosmotic stress response
3.54302e-150	0.287628	0.12	0.025	1.06003e-145	1	Os04g0538900	OsGLYI5	Glyoxalase/bleomycin resistance protein/dioxygenase domain containing protein.
7.14671e-150	0.268845	0.13	0.029	2.13822e-145	1	Os12g0577600		Protein of unknown function DUF1336 domain containing protein.
4.8151e-149	0.438026	0.164	0.046	1.44063e-144	1	Os04g0508800	OsRFP	Similar to Retroelement pol polyprotein-like.
5.07485e-148	0.375475	0.165	0.047	1.51834e-143	1	Os04g0617700		Similar to H0313F03.6 protein.
5.58558e-147	0.554119	0.126	0.028	1.67115e-142	1	Os07g0442900		Uncharacterised protein family UPF0497, trans-membrane plant subgroup domain containing protein.
1.19091e-146	0.484645	0.19	0.06	3.56309e-142	1	Os05g0463900		HECT domain containing protein.
2.59712e-145	0.423188	0.233	0.086	7.77033e-141	1	Os09g0323000	OsUGE4	Similar to UDP-galactose 4-epimerase-like protein.
1.21172e-144	0.352635	0.17	0.05	3.62535e-140	1	Os06g0187300		Similar to RING-H2 finger protein ATL2C.
1.64838e-144	0.454478	0.241	0.091	4.9318e-140	1	Os05g0344400		Uncharacterised protein family UPF0497, trans-membrane plant domain containing protein.
4.52923e-143	0.538649	0.164	0.046	1.3551e-138	1	Os10g0524700		Cytochrome P450 family protein.
1.04645e-142	0.412116	0.212	0.074	3.13087e-138	1	Os11g0157400	OsEXO70A3, OsExo70A3, OrysaA3_Exo70	Exo70 exocyst complex subunit family protein.
7.02581e-139	0.310186	0.139	0.036	2.10205e-134	1	Os01g0614900	OsATG7, Atg7	NAD(P)-binding domain containing protein.
5.44978e-138	0.538349	0.239	0.089	1.63052e-133	1	Os02g0770800	OsNIA1, OsNia1, NIA1, Nia1, OsNR, NR	Similar to Nitrate reductase [NAD(P)H] (EC 1.7.1.2).
1.69881e-135	0.28631	0.109	0.023	5.08268e-131	1	Os01g0173600	OsGLYI1	Glyoxalase/bleomycin resistance protein/dioxygenase domain containing protein.
3.79931e-135	0.517889	0.245	0.098	1.13671e-130	1	Os05g0421600	ONAC088, ONAC88	No apical meristem (NAM) protein domain containing protein.
8.2786e-135	0.272205	0.124	0.029	2.47687e-130	1	Os07g0659300		Conserved hypothetical protein.
1.85549e-134	0.322041	0.147	0.039	5.55144e-130	1	Os06g0146600		Hypothetical protein.
2.26168e-133	0.318527	0.16	0.047	6.76672e-129	1	Os10g0405600	OsPFK10, PFK10	Phosphofructokinase family protein.
2.34571e-133	0.431791	0.226	0.084	7.01813e-129	1	Os02g0638200		Similar to OSIGBa0115K01-H0319F09.22 protein.
9.05606e-130	0.277732	0.142	0.038	2.70948e-125	1	Os06g0151700	OsRLCK196	Protein kinase, core domain containing protein.
1.02042e-129	0.453149	0.191	0.065	3.05299e-125	1	Os09g0572700	OsUCL33	Similar to Blue copper-binding protein.
2.84244e-129	0.60136	0.232	0.092	8.5043e-125	1	Os01g0292200	OsCIPK01, CIPK1, OsCIPK1	Serine/threonine protein kinase domain containing protein.
3.39992e-129	0.535169	0.12	0.029	1.01722e-124	1	Os12g0154700	OsGLP12-1	Germin-like protein 12-1, Disease resistance
9.95703e-128	0.435706	0.213	0.08	2.97905e-123	1	Os05g0256500		Protein kinase, catalytic domain domain containing protein.
1.17321e-127	0.512281	0.234	0.094	3.51013e-123	1	Os01g0332100	OsNIN2, CytINV	Similar to Neutral invertase-like protein (Fragment).
1.42313e-125	0.46563	0.214	0.081	4.25785e-121	1	Os02g0787700		Hypothetical protein.
1.71924e-125	0.428356	0.21	0.079	5.1438e-121	1	Os09g0426000	OsUMAMIT13	Protein of unknown function DUF6, transmembrane domain containing protein.
9.85782e-124	0.350511	0.149	0.044	2.94936e-119	1	Os04g0399300		Similar to Nudix hydrolase 13, mitochondrial precursor (EC 3.6.1.-) (AtNUDT13).
1.52176e-123	0.358367	0.182	0.061	4.55297e-119	1	Os03g0374400		SNARE associated Golgi protein domain containing protein.
3.25925e-123	0.372107	0.201	0.073	9.75134e-119	1	Os07g0134600		Serine/threonine protein kinase domain containing protein.
3.91404e-123	0.369769	0.138	0.038	1.17104e-118	1	Os05g0312600	OsCML21	EF-Hand type domain containing protein.
3.96165e-123	0.333415	0.167	0.053	1.18529e-118	1	Os05g0443400		Similar to Glucan endo-1, 3-beta-glucosidase 7.
1.52703e-122	0.429671	0.211	0.078	4.56871e-118	1	Os05g0478400	OsWRKY48	Similar to WRKY transcription factor 48.
1.76674e-122	0.344753	0.213	0.08	5.2859e-118	1	Os02g0196600	OsHMA7, osHMA4, HMA7	Heavy metal P1B-type ATPase, Cu-transporting ATPase, Control of Cu accumulation in rice grain
2.3029e-122	0.342014	0.169	0.055	6.89005e-118	1	Os05g0533500		Similar to Serine acetyltransferase.
4.84982e-122	0.650682	0.104	0.023	1.45102e-117	1	Os12g0568200	OsMT1c, MT1c, OsMT-I-4b, MT-I-4b, OsMT1f, MT1f, MT1Lc, OsMT1Lc	Metallothionein-like protein type 1.
4.31318e-121	0.325246	0.116	0.028	1.29046e-116	1	Os04g0589700	OsPUB35	Zinc finger, RING/FYVE/PHD-type domain containing protein.
9.57596e-121	0.380096	0.206	0.074	2.86503e-116	1	Os02g0773200		UspA domain containing protein.
5.46276e-120	0.496775	0.21	0.078	1.6344e-115	1	Os08g0390700		Similar to 2-oxoglutarate-dependent oxygenase.
1.09147e-119	0.254601	0.11	0.026	3.26556e-115	1	Os05g0242000		Protein of unknown function DUF247, plant family protein.
2.72885e-118	0.315174	0.102	0.023	8.16446e-114	1	Os04g0654400		Eggshell protein family protein.
6.62974e-118	0.371684	0.207	0.079	1.98355e-113	1	Os09g0454600	OsPT19	Similar to Mitochondrial phosphate transporter (Fragment).
1.86285e-117	0.349691	0.16	0.052	5.57346e-113	1	Os07g0657400		Glycosyltransferase AER61, uncharacterized domain containing protein.
2.98122e-117	0.393165	0.187	0.067	8.91951e-113	1	Os11g0666200	OsRLCK345	Similar to Protein kinase domain containing protein.
8.75112e-116	0.379099	0.179	0.062	2.61825e-111	1	Os05g0305900		Protein kinase, core domain containing protein.
5.80931e-113	0.336599	0.156	0.05	1.73809e-108	1	Os10g0130200	OsFbox520, Os_F0588	Hypothetical conserved gene.
1.71385e-112	0.273985	0.11	0.027	5.12768e-108	1	Os12g0114100	OsWNK8	Similar to MAP kinase-like protein.
1.25257e-111	0.2523	0.126	0.035	3.74756e-107	1	Os02g0215200	OsHDAC2, HDA710, OsHDA710	Class-I type histone deacetylase, Vegetative growth
2.64538e-111	0.481265	0.163	0.056	7.91472e-107	1	Os06g0650900	OsDjC56	Conserved hypothetical protein.
3.36921e-109	0.452379	0.202	0.08	1.00804e-104	1	Os03g0141200	OsBamy2, Bamy2	Similar to Beta-amylase PCT-BMYI (EC 3.2.1.2).
2.27414e-107	0.33602	0.15	0.047	6.80401e-103	1	Os11g0138900		Alpha/beta hydrolase fold-3 domain containing protein.
3.46344e-107	0.312362	0.153	0.051	1.03623e-102	1	Os07g0613800		Protein of unknown function DUF1677, plant domain containing protein.
3.71272e-106	0.251931	0.109	0.028	1.11081e-101	1	Os01g0176800		Protein of unknown function DUF2921 domain containing protein.
3.81463e-106	0.326921	0.131	0.039	1.1413e-101	1	Os10g0509401		Conserved hypothetical protein.
3.99912e-105	0.39939	0.167	0.058	1.1965e-100	1	Os06g0249350		Conserved hypothetical protein.
1.45781e-104	0.501385	0.191	0.072	4.36163e-100	1	Os03g0226200	HB2, OsNSHB2, hb2, GLB1b, ORYsa GLB1b, OsPgb1.2, Pgb1.2	Non-symbiotic hemoglobin 2 (rHb2) (ORYsa GLB1b).
2.36797e-104	0.306689	0.176	0.064	7.08473e-100	1	Os05g0200280		Similar to prenylated rab acceptor family protein.
2.63357e-104	0.285814	0.114	0.031	7.87938e-100	1	Os11g0234200		Zinc finger, RING/FYVE/PHD-type domain containing protein.
2.38826e-103	0.410866	0.227	0.097	7.14544e-99	1	Os08g0364900		Similar to Pirin-like protein.
1.18823e-101	0.314666	0.153	0.052	3.55507e-97	1	Os12g0123800	ONAC077, NAC77, NAC300, ONAC132, NAC132	No apical meristem (NAM) protein domain containing protein.
3.08577e-101	0.364942	0.124	0.036	9.23232e-97	1	Os12g0168100	DERF8, OsDERF8, OsERF#124, OsERF124, AP2/EREBP#158, AP2/EREBP158	Similar to AP2 domain containing protein RAP2.6 (Fragment).
5.28268e-101	0.266216	0.121	0.035	1.58052e-96	1	Os11g0156401	OsOFP26, OsOFP29	Protein of unknown function DUF623, plant domain containing protein.
8.33468e-101	0.381126	0.176	0.064	2.49365e-96	1	Os01g0768333	OsSAUR2	Auxin responsive SAUR protein family protein.
1.04076e-100	1.00905	0.227	0.1	3.11386e-96	1	Os03g0663400	OsLP, PR-5, 14b	Similar to Thaumatin-like protein.
2.2437e-100	0.3533	0.175	0.065	6.71292e-96	1	Os02g0539200	OsPUB33	Zinc finger, RING/FYVE/PHD-type domain containing protein.
1.00412e-99	0.344288	0.208	0.087	3.00424e-95	1	Os01g0176000	OsUGT98B1	UDP-glucuronosyl/UDP-glucosyltransferase family protein.
1.35995e-99	0.356988	0.179	0.068	4.06883e-95	1	Os10g0320100	OsF3'H, OsCYP75B3, CYP75B3	Similar to Flavonoid 3'-monooxygenase (EC 1.14.13.21) (Flavonoid 3'-hydroxylase) (Cytochrome P450 75B2).
4.54517e-99	0.400397	0.195	0.08	1.35987e-94	1	Os09g0484900		Sodium/sulphate symporter family protein.
4.48972e-98	0.305828	0.115	0.033	1.34328e-93	1	Os04g0605300	OsIRL1	Leucine-rich repeat, typical subtype containing protein.
6.55281e-98	0.289045	0.169	0.062	1.96053e-93	1	Os09g0392000		Similar to mRNA, clone: RTFL01-05-M08.
1.71624e-97	0.281461	0.172	0.063	5.13481e-93	1	Os06g0324800	OsPT9, PHT1-9, OsPht1;9	Phosphate transporter, Phosphate uptake
2.79039e-97	0.266433	0.198	0.079	8.34856e-93	1	Os01g0674800		Serine/threonine-specific protein kinase NPK15-like.
9.17251e-97	0.789935	0.215	0.093	2.74432e-92	1	Os07g0129200	OsPR1a, OsPR-1a, PR1a, OsPR1#074, OsPR1-74, PR-1a, OsSCP, SCP, OsPR1	Pathogenesis-related 1a protein, Regulation of abiotic stress responses
2.00269e-96	0.397716	0.12	0.036	5.99185e-92	1	Os10g0139700		Cytochrome P450 family protein.
6.12851e-96	0.371049	0.152	0.053	1.83359e-91	1	Os04g0654500		Conserved hypothetical protein.
8.43095e-95	0.295737	0.157	0.057	2.52246e-90	1	Os01g0629600	OsSCP4	Peptidase S10, serine carboxypeptidase family protein.
4.43005e-94	0.288977	0.179	0.069	1.32543e-89	1	Os06g0488050		Similar to Protein kinase family protein.
3.08478e-92	0.295231	0.151	0.054	9.22935e-88	1	Os09g0420900		BTB domain containing protein.
4.63534e-92	0.357024	0.216	0.097	1.38685e-87	1	Os06g0255100	2-ODD29, Os2-ODD29, Os2ODD29	2OG-Fe(II) oxygenase domain containing protein.
4.10841e-91	0.269682	0.13	0.042	1.2292e-86	1	Os06g0107800	Bph29	Similar to RAV-like protein.
2.53762e-90	0.326634	0.122	0.038	7.59232e-86	1	Os06g0697500		ATPase, AAA-type, core domain containing protein.
6.8877e-89	0.275464	0.103	0.029	2.06073e-84	1	Os04g0578400	OsBCH2, OsHYD1	Similar to Beta-ring hydroxylase (Fragment).
2.43733e-88	0.404519	0.127	0.042	7.29224e-84	1	Os10g0208500		Hypothetical protein.
6.73259e-88	0.343463	0.204	0.088	2.01432e-83	1	Os08g0517700		Oxysterol-binding protein family protein.
3.01728e-87	0.46033	0.211	0.097	9.0274e-83	1	Os01g0800300		Immunoglobulin/major histocompatibility complex, conserved site domain containing protein.
9.66856e-87	0.651152	0.2	0.087	2.89274e-82	1	Os07g0587300		Hypothetical conserved gene.
2.91639e-86	0.388139	0.188	0.08	8.72554e-82	1	Os06g0139800		Similar to Acid phosphatase (EC 3.1.3.2) 1 allozyme 1.
1.17223e-83	0.317855	0.17	0.069	3.50721e-79	1	Os02g0572600		Protein kinase PKN/PRK1, effector domain containing protein.
2.88456e-83	0.379214	0.197	0.088	8.63033e-79	1	Os09g0491644		Conserved hypothetical protein.
3.17241e-83	0.314822	0.204	0.09	9.49154e-79	1	Os01g0835500	rbohE, OsrbohE, Os rbohE, OsRbohE, OsNox3, Nox3	Similar to Respiratory burst oxidase protein.
2.48234e-82	0.35989	0.163	0.066	7.4269e-78	1	Os07g0542600		Similar to receptor-like protein kinase RK20-1.
1.57895e-81	0.322194	0.158	0.063	4.72405e-77	1	Os02g0313700	OsNTMC2T6.2	Similar to NTMC2T6.1/NTMC2TYPE6.1.
4.8725e-81	0.401633	0.112	0.035	1.4578e-76	1	Os11g0484700	OsLTPd12, OsLtpVI.4	Bifunctional inhibitor/plant lipid transfer protein/seed storage domain containing protein.
1.2599e-80	0.312357	0.175	0.072	3.76949e-76	1	Os06g0147400		Conserved hypothetical protein.
1.65948e-80	0.292683	0.169	0.069	4.96499e-76	1	Os08g0107400		Similar to GDP-mannose transporter.
6.36131e-80	0.291437	0.17	0.069	1.90324e-75	1	Os06g0222400	OsERF#120, OsERF120, AP2/EREBP#105, AP2/EREBP105	Similar to DRE-binding protein 2.
8.65275e-79	0.334451	0.197	0.09	2.58882e-74	1	Os09g0423400		Biopterin transport-related protein BT1 family protein.
8.97008e-79	0.280746	0.158	0.063	2.68376e-74	1	Os03g0221200		Similar to Homocysteine S-methyltransferase 1 (EC 2.1.1.10) (S- methylmethionine:homocysteine methyltransferase 1) (SMM:Hcy S- methyltransferase 1) (ZmHMT-1).
1.16938e-78	0.410608	0.171	0.072	3.49866e-74	1	Os11g0106700	OsFER1, OsFer1	Similar to Ferritin 1, chloroplast precursor (EC 1.16.3.1) (ZmFer1).
1.07196e-77	0.288452	0.173	0.073	3.2072e-73	1	Os03g0641200	OsCAT3	Similar to cationic amino acid transporter 4.
3.21116e-77	0.345332	0.16	0.066	9.60748e-73	1	Os02g0638650	OsERF#141, OsERF141, AP2/EREBP#019, AP2/EREBP19	Pathogenesis-related transcriptional factor and ERF domain containing protein.
1.81374e-76	0.303627	0.191	0.085	5.42652e-72	1	Os07g0150100	OsOSCA3.1, OSCA3.1, OsIOSCA3.1, OsERD4, OsDDP7, DDP7, OsDDP7.1, OsDDP7.2	Protein of unknown function DUF221 domain containing protein.
4.97289e-76	0.286204	0.14	0.053	1.48784e-71	1	Os12g0554500		Lipase, class 3 family protein.
1.04889e-74	0.260431	0.12	0.042	3.13819e-70	1	Os02g0812500	OsFbox115, Os_F0639	Cyclin-like F-box domain containing protein.
1.99729e-74	0.303983	0.169	0.073	5.97569e-70	1	Os04g0602800		Similar to Yarrowia lipolytica chromosome D of strain CLIB99 of Yarrowia lipolytica.
3.60757e-73	0.317649	0.103	0.033	1.07935e-68	1	Os12g0154800	OsGLP12-2	Germin-like protein 12-2, Disease resistance
8.36918e-73	0.304699	0.172	0.076	2.50398e-68	1	Os01g0602800	OsRLCK42	Serine/threonine protein kinase-related domain containing protein.
5.75184e-72	0.288403	0.123	0.044	1.72089e-67	1	Os07g0663900		Similar to Oxidoreductase, short chain dehydrogenase/reductase family protein, expressed.
2.58015e-71	0.373148	0.205	0.1	7.71955e-67	1	Os03g0389900	JMJ711, OsFbox149, Os_F0347	Cyclin-like F-box domain containing protein.
2.81516e-71	0.427397	0.106	0.035	8.42269e-67	1	Os02g0637000		Similar to OSIGBa0135K14.7 protein.
6.56728e-71	0.267948	0.158	0.067	1.96487e-66	1	Os11g0155600	OsABCC16, OsMRP16	Conserved hypothetical protein.
7.77707e-71	0.356262	0.198	0.094	2.32682e-66	1	Os08g0495800	Osh69	Raffinose synthase family protein.
3.66615e-67	0.268754	0.15	0.063	1.09688e-62	1	Os06g0275700	OsPUB22	Similar to Beta-catenin repeat family protein.
6.24548e-67	0.312096	0.175	0.081	1.86859e-62	1	Os03g0724100		Phosphatidylinositol transfer protein-like, N-terminal domain containing protein.
1.58941e-65	0.288893	0.12	0.045	4.75535e-61	1	Os07g0231500		Cyclin-related 2 domain containing protein.
3.62598e-64	0.312337	0.192	0.096	1.08486e-59	1	Os11g0614900		Protein of unknown function DUF829, TMEM53 domain containing protein.
5.56984e-63	0.279054	0.167	0.076	1.66644e-58	1	Os06g0565900		Similar to Potential phospholipid-transporting ATPase 4 (EC 3.6.3.1) (Aminophospholipid flippase 4).
1.43472e-61	0.439369	0.109	0.04	4.29255e-57	1	Os12g0617400	OSNCED2, OsNCED2, OsNCED5, NCED5	Viviparous-14.
9.40508e-61	0.310708	0.145	0.064	2.81391e-56	1	Os12g0135100		Similar to Phosphoglycerate mutase family protein.
1.07576e-60	0.308032	0.165	0.077	3.21857e-56	1	Os02g0620400		RmlC-like jelly roll fold domain containing protein.
1.78819e-60	0.290144	0.176	0.084	5.3501e-56	1	Os09g0417800	OsWRKY62, OsWRKY62.1, OsWRKY62.2, XB10	WRKY transcription factor, Transcriptional repressor, Pathogen defense
1.11787e-58	0.256586	0.144	0.063	3.34456e-54	1	Os06g0196700	OsARF16	Similar to Auxin response factor 1.
8.4935e-57	0.264144	0.112	0.044	2.54117e-52	1	Os02g0754100		Similar to S1 self-incompatibility locus-linked pollen G211 protein.
1.73549e-56	0.294762	0.119	0.048	5.19241e-52	1	Os10g0418100	osACA8, OsACA7	Calcium-transporting ATPase, Salinity stress tolerance
2.96194e-56	0.823935	0.177	0.087	8.86183e-52	1	Os05g0399300	Cht2*, Cht2, RC7, OsChia1b, Chia1b	Similar to Chitinase.
3.57695e-56	0.260753	0.133	0.058	1.07019e-51	1	Os10g0363600	OsFbox547, Os_F0119	Kelch-type beta propeller domain containing protein.
5.49577e-56	0.286951	0.165	0.08	1.64428e-51	1	Os04g0503600	OsRLCK153	Similar to OSIGBa0112M24.5 protein.
7.97588e-56	0.297022	0.165	0.078	2.3863e-51	1	Os01g0155000	Hsr203j, OsHsr203j	Alpha/beta hydrolase fold-3 domain containing protein.
8.50462e-56	0.344815	0.169	0.081	2.5445e-51	1	Os12g0635400		VQ domain containing protein.
2.23603e-55	0.315018	0.174	0.087	6.68998e-51	1	Os06g0693700	OsSIDP366, SIDP366	Protein of unknown function DUF1644 family protein.
1.31813e-54	0.447926	0.138	0.061	3.94372e-50	1	Os01g0149800	OsMT2a, MT2a, met6, Osmet6, OsMT-2, MT-2, rgMT-2, OsMT-I-2a, OsMT2-1, MT-I-2a, MT2-1	Metallothionein-like protein type 2.
4.08857e-54	0.259136	0.163	0.079	1.22326e-49	1	Os11g0520500		Conserved hypothetical protein.
9.77629e-52	0.268504	0.156	0.076	2.92497e-47	1	Os05g0163400		Zinc finger, RING/FYVE/PHD-type domain containing protein.
1.08516e-50	0.272669	0.142	0.067	3.24668e-46	1	Os04g0388700		Similar to OSIGBa0096P03.3 protein.
1.78094e-50	0.334444	0.179	0.095	5.32839e-46	1	Os05g0508800		Similar to H1flk (Fragment).
3.25646e-50	0.261509	0.188	0.099	9.743e-46	1	Os04g0379600		Defence response, Rin4 domain containing protein.
3.44137e-50	0.284644	0.175	0.091	1.02962e-45	1	Os03g0711200		Similar to Phosphatidylinositol 4-kinase.
3.18069e-48	0.319997	0.184	0.1	9.51632e-44	1	Os10g0412000		ATPase, P-type, K/Mg/Cd/Cu/Zn/Na/Ca/Na/H-transporter family protein.
1.51669e-47	0.265581	0.106	0.044	4.53778e-43	1	Os09g0400700		Conserved hypothetical protein.
8.23496e-47	0.261147	0.149	0.074	2.46382e-42	1	Os02g0771800		Similar to predicted protein.
1.11227e-46	0.292405	0.14	0.067	3.32781e-42	1	Os05g0472400	OsZIP9	Similar to Zinc transporter 9.
3.24656e-46	0.292175	0.167	0.087	9.71338e-42	1	Os12g0111500		BTB domain containing protein.
2.64477e-45	0.375953	0.132	0.062	7.91288e-41	1	Os07g0533800		Peptidase A1 domain containing protein.
3.75275e-45	0.32141	0.144	0.071	1.12278e-40	1	Os06g0147600		Conserved hypothetical protein.
1.24401e-43	0.265968	0.13	0.063	3.72196e-39	1	Os04g0691400		Similar to POT family protein.
1.68974e-42	0.279712	0.172	0.095	5.05553e-38	1	Os01g0541900	OsPP2C04, PP2C04, OsPP2C4, PP2C4, OsPP8	Protein kinase, core domain containing protein.
3.75387e-42	0.297838	0.172	0.095	1.12312e-37	1	Os03g0796900	OsZIP33, RISBZ2, OsbZIP33	bZIP transcription factor, Globulin gene promoter in endosperm
1.69718e-40	0.267973	0.172	0.093	5.07781e-36	1	Os01g0124650	RBBI2-3	Hypothetical conserved gene.
2.78158e-40	0.265319	0.163	0.089	8.32221e-36	1	Os07g0603600		Similar to esterase PIR7B.
5.02884e-39	0.257042	0.166	0.093	1.50458e-34	1	Os01g0779400		Zinc finger, RING/FYVE/PHD-type domain containing protein.
1.02281e-37	0.282812	0.16	0.089	3.06014e-33	1	Os01g0905700		Zinc finger, RING/FYVE/PHD-type domain containing protein.
3.66146e-35	0.344166	0.137	0.074	1.09547e-30	1	Os07g0209100		Similar to Seed imbibition protein (Fragment).
4.19422e-34	0.254424	0.151	0.086	1.25487e-29	1	Os01g0665300		Similar to CTD-phosphatase-like protein.
2.34076e-33	0.250077	0.152	0.086	7.00333e-29	1	Os02g0789600		Similar to DEM2.
1.49398e-32	0.254728	0.104	0.05	4.46985e-28	1	Os09g0444900		Similar to plant viral-response family protein.
1.47851e-31	0.258071	0.124	0.067	4.42354e-27	1	Os04g0615100		Similar to Lecithine cholesterol acyltransferase-like protein.
2.80146e-31	0.318383	0.145	0.084	8.3817e-27	1	Os06g0537600		Zinc finger, RING/FYVE/PHD-type domain containing protein.
1.78306e-24	0.281399	0.147	0.089	5.33474e-20	1	Os10g0398100		Plant disease resistance response protein family protein.
2.78364e-15	0.404608	0.142	0.095	8.32838e-11	1	Os03g0288000	OsMT1b, MT1b, OsMT-I-1b, OsMTI-1b, MT-I-1b, MTI-1b, MT1La, OsMT1La	Similar to Metallothionein.
0	1.94117	0.258	0.046	0	2	Os01g0191200		Similar to Acid phosphatase.
0	1.78743	0.516	0.075	0	2	Os07g0529600	OsDR8, OsXNP, FOXRED1	Similar to Thiazole biosynthetic enzyme 1-1, chloroplast precursor.
0	1.62534	0.278	0.046	0	2	Os09g0381400		Similar to Ervatamin C (EC 3.4.22.-) (ERV-C).
0	1.60161	0.414	0.081	0	2	Os02g0745100	lsi1, NIP2-1, OsNIP2;1, NIP2;1, OsLsi1, lsi(t), OsNIP2.1/OsLsi1/OsSIIT1, OsNIP2.1, NIP2.1	Aquaporin NIP III subfamily protein, Aquaporin, Silicon influx transporter, Arsenic species (As) uptake, Arsenite efflux, Selenite (Se) uptake, Water transport
0	1.60111	0.47	0.098	0	2	Os07g0539100	Gns11	Glycoside hydrolase, family 17 protein.
0	1.37677	0.386	0.086	0	2	Os02g0823100	OsPIP1;3. PIP1.3, PIP1-3, RWC3, RWC-3, OsPIP1-3	Similar to Plasma membrane intrinsic protein (Plasma membrane integral protein ZmPIP1-5).
0	1.31857	0.495	0.077	0	2	Os01g0238500		Similar to Branched-chain-amino-acid aminotransferase-like protein 3, chloroplast precursor.
0	1.22404	0.408	0.063	0	2	Os01g0881300	OsSWEET1a, SWEET1a	Non-protein coding transcript.
0	1.17055	0.396	0.062	0	2	Os04g0523600		Similar to OSIGBa0153E02-OSIGBa0093I20.8 protein.
0	0.996105	0.356	0.058	0	2	Os10g0140200		Glycoside hydrolase, family 38 domain containing protein.
0	0.944482	0.406	0.088	0	2	Os10g0506100		Heavy metal transport/detoxification protein domain containing protein.
0	0.921428	0.331	0.035	0	2	Os02g0276200		Similar to Isochorismatase family protein rutB.
0	0.903012	0.335	0.041	0	2	Os06g0647400	OsProCP2, PROCP2	Similar to Lysosomal Pro-X carboxypeptidase.
0	0.873506	0.142	0.013	0	2	Os05g0217700	OsBURP07, OsBURP7	BURP domain containing protein.
0	0.797342	0.21	0.032	0	2	Os03g0258900		Galactose oxidase, beta-propeller domain containing protein.
0	0.784973	0.346	0.093	0	2	Os10g0564500	OsSAPK3, REK	Serine/threonine protein kinase, Hyperosmotic stress response
0	0.784243	0.15	0.011	0	2	Os06g0244000		Similar to anthranilic acid methyltransferase 3.
0	0.758763	0.334	0.068	0	2	Os07g0204400		Conserved hypothetical protein.
0	0.75796	0.237	0.036	0	2	Os02g0782900		Conserved hypothetical protein.
0	0.714897	0.236	0.041	0	2	Os05g0127200	OsPLC4	Similar to Phospholipase C (Fragment).
0	0.702928	0.219	0.022	0	2	Os11g0232100		Protein kinase, core domain containing protein.
0	0.654931	0.229	0.035	0	2	Os03g0265900		Conserved hypothetical protein.
0	0.622752	0.194	0.016	0	2	Os01g0214600	OsGELP2, OsGELP2a, OsGELP2b	Lipase, GDSL domain containing protein.
0	0.570194	0.199	0.029	0	2	Os01g0651800		Lipase, class 3 family protein.
0	0.544599	0.203	0.024	0	2	Os10g0459300		Exostosin-like family protein.
0	0.518507	0.172	0.018	0	2	Os10g0532300		Heavy metal transport/detoxification protein domain containing protein.
1.11526e-307	0.749535	0.258	0.052	3.33674e-303	2	Os07g0134000	OsAAP6, AAP6, OsAAP1, AAP1	Amino acid permease, Transport of amino acids
5.34403e-298	0.597027	0.286	0.063	1.59888e-293	2	Os06g0665500	OsAAH	Peptidase M20 domain containing protein.
1.60015e-297	0.788114	0.284	0.064	4.7875e-293	2	Os02g0580900	OsNRT1.3A	TGF-beta receptor, type I/II extracellular region family protein.
3.66574e-294	0.513909	0.172	0.023	1.09675e-289	2	Os06g0304600		Peptidase aspartic, catalytic domain containing protein.
1.20706e-288	0.504542	0.128	0.012	3.61139e-284	2	Os03g0204900		Conserved hypothetical protein.
4.27199e-288	0.447691	0.153	0.018	1.27814e-283	2	Os09g0110300	OsCYL4, CYL4, OsCYL4a, OsCYL4b	Putative cyclase family protein.
1.13391e-282	0.48899	0.184	0.028	3.39256e-278	2	Os04g0337500		Aldo/keto reductase family protein.
3.87015e-281	0.843996	0.25	0.054	1.15791e-276	2	Os12g0472800	OsPOEI19, POEI19	B repeat unit of collagen binding surface protein (cna) containing protein.
1.88174e-260	0.486655	0.185	0.03	5.62998e-256	2	Os08g0417000		2OG-Fe(II) oxygenase domain containing protein.
5.02618e-260	0.631174	0.193	0.034	1.50378e-255	2	Os04g0474900	OsTAGG1, TAGG1, Os4BGlu13, 4BGlu13	Similar to Cyanogenic beta-glucosidase precursor (EC 3.2.1.21) (Linamarase) (Fragment).
4.45682e-257	0.439323	0.149	0.02	1.33344e-252	2	Os10g0439924	Oscyp71Z8	Cytochrome P450 family protein.
6.04264e-256	0.569945	0.196	0.035	1.8079e-251	2	Os03g0401100		Similar to Protein kinase domain containing protein, expressed.
1.48482e-253	0.419731	0.116	0.011	4.44242e-249	2	Os11g0449600	OsRALF-32, OsRALF32, RALF-32	Conserved hypothetical protein.
2.55438e-252	0.411815	0.129	0.015	7.64246e-248	2	Os06g0303800		Conserved hypothetical protein.
7.20122e-250	0.621179	0.257	0.062	2.15453e-245	2	Os01g0618100		Similar to IN2-2 protein.
1.10912e-244	0.607308	0.214	0.043	3.31838e-240	2	Os05g0438800		Similar to Actin 1.
2.63461e-235	0.535467	0.152	0.023	7.88248e-231	2	Os01g0588100		Similar to Hypersensitive-induced response protein.
3.52414e-234	0.543929	0.199	0.04	1.05439e-229	2	Os08g0509400	Os8bglu28, OsBGlu28	Similar to Amygdalin hydrolase isoform AH I precursor (EC 3.2.1.117).
2.75519e-231	0.528813	0.194	0.037	8.24325e-227	2	Os01g0222600		Conserved hypothetical protein.
9.18427e-228	0.877326	0.296	0.088	2.74784e-223	2	Os12g0571700	OsRALF-42, OsRALF42, RALF-42	Conserved hypothetical protein.
2.98394e-225	0.670309	0.282	0.079	8.92764e-221	2	Os10g0398100		Plant disease resistance response protein family protein.
3.30744e-223	0.735257	0.306	0.093	9.89552e-219	2	Os07g0664200		Short-chain dehydrogenase/reductase SDR domain containing protein.
2.87288e-220	0.471295	0.101	0.01	8.59536e-216	2	Os10g0377000		Conserved hypothetical protein.
4.69988e-210	0.577557	0.172	0.032	1.40616e-205	2	Os06g0129100		Short-chain dehydrogenase/reductase SDR family protein.
7.65401e-203	0.471677	0.175	0.035	2.29e-198	2	Os02g0254600		Conserved hypothetical protein.
1.58123e-200	0.800896	0.247	0.067	4.73087e-196	2	Os05g0178300	OsCDT5	Similar to Cadmium tolerant 1.
4.29352e-200	0.485581	0.186	0.04	1.28458e-195	2	Os02g0231000	OsERF#038, OsERF038, OsERF38, AP2/EREBP#082, AP2/EREBP82, OsDREB4-1	Hypothetical conserved gene.
2.92057e-190	1.2119	0.28	0.092	8.73806e-186	2	Os03g0102700	OsEXPB7, osaEXPb1.12	Similar to Expansin-B7.
2.39654e-187	0.488673	0.18	0.039	7.17021e-183	2	Os11g0546500	OsGT6	Galactosyl transferase family protein.
4.76107e-186	0.877254	0.152	0.029	1.42447e-181	2	Os01g0713200	Gns10	Similar to Beta-glucanase.
1.59057e-176	0.375175	0.149	0.029	4.75881e-172	2	Os08g0102700		Harpin-induced 1 domain containing protein.
1.75616e-176	0.34818	0.101	0.013	5.25426e-172	2	Os03g0219100		Cellular retinaldehyde-binding/triple function, C-terminal domain containing protein.
1.57954e-175	1.12816	0.287	0.098	4.72584e-171	2	Os03g0663400	OsLP, PR-5, 14b	Similar to Thaumatin-like protein.
3.21641e-169	0.513621	0.182	0.043	9.62318e-165	2	Os07g0510400		UDP-glucuronosyl/UDP-glucosyltransferase family protein.
1.77708e-167	0.403098	0.109	0.016	5.31685e-163	2	Os01g0850700	OsLAC8	Similar to Laccase-7.
2.94963e-166	0.807056	0.114	0.018	8.82499e-162	2	Os07g0677200	POX22.3, OSPER, OsPOX, POX, Pir3, prx111, POX22, OsPOX1, POX1, OsPOX22.3, OsPR9, PR9	Peroxidase.
1.1207e-160	0.52374	0.173	0.042	3.35301e-156	2	Os12g0259800	OsLAC30	Similar to Laccase-25.
1.16691e-160	0.397807	0.158	0.034	3.49129e-156	2	Os03g0338000		Similar to alanine--glyoxylate aminotransferase 2.
4.91079e-160	0.509858	0.128	0.024	1.46926e-155	2	Os04g0350100		Proteinase inhibitor I25, cystatin domain containing protein.
8.29751e-157	0.380514	0.135	0.027	2.48253e-152	2	Os06g0528600	OsSPDS2, OsSPMS1, SPMS1	Spermine synthase, Spermidine synthase, Negative regulation of seed germination, grain size, and grain yield, Chilling response
1.4457e-156	0.470356	0.212	0.061	4.32538e-152	2	Os05g0103400		Protein of unknown function DUF3339 domain containing protein.
2.13444e-155	0.434275	0.152	0.033	6.38604e-151	2	Os06g0129900		Similar to Cytochrome P450 CYPD.
1.76192e-154	0.978914	0.109	0.018	5.27148e-150	2	Os08g0556900	CP, OsSAG12-2, SAG12-2	Similar to Cysteine proteinase (EC 3.4.22.-).
3.03299e-153	0.649362	0.268	0.092	9.07439e-149	2	Os01g0975900	OsTIP1;2, TIP1-2, TIP1.2, TIP1	Similar to Tonoplast membrane integral protein ZmTIP1-2.
3.3966e-148	0.92915	0.267	0.1	1.01623e-143	2	Os12g0226900	ClpC2	Similar to Allyl alcohol dehydrogenase.
5.66309e-148	1.84805	0.159	0.038	1.69434e-143	2	Os06g0169900		Similar to GOS9 protein.
2.24618e-147	0.427469	0.171	0.043	6.72036e-143	2	Os04g0650900		Similar to Alpha-N-acetylglucosaminidase.
4.66639e-147	0.471636	0.204	0.06	1.39614e-142	2	Os04g0530700		Similar to Beta-D-xylosidase.
5.56195e-147	0.533771	0.188	0.051	1.66408e-142	2	Os08g0416800		Conserved hypothetical protein.
3.59006e-146	0.377694	0.178	0.046	1.07411e-141	2	Os07g0198300	OsLTPG19, OsLTPg19	Bifunctional inhibitor/plant lipid transfer protein/seed storage domain containing protein.
8.47016e-142	0.321695	0.123	0.024	2.53419e-137	2	Os07g0155100		FAD dependent oxidoreductase family protein.
4.67974e-138	0.645028	0.238	0.08	1.40013e-133	2	Os08g0531000	OsNPP1, OsPAP27b, PAP27B	Nucleotide pyrophosphatase/phosphodiesterase, Negative effect on plant growth and starch accumulation
2.04871e-137	0.398597	0.174	0.047	6.12954e-133	2	Os01g0290000		Similar to Cyprosin precursor (EC 3.4.23.-) (Fragment).
1.74136e-136	0.515449	0.246	0.087	5.20998e-132	2	Os02g0509500		Protein of unknown function DUF3339 domain containing protein.
1.46858e-135	0.488935	0.18	0.05	4.39385e-131	2	Os08g0112700	OsMADS26, FDRMADS3, RMADS220	MADS-box transcription factor, Regulator of both biotic and abiotic stress responses
3.28315e-132	0.850707	0.145	0.035	9.82285e-128	2	Os09g0272600		Conserved hypothetical protein.
6.97087e-131	0.644457	0.244	0.09	2.08561e-126	2	Os01g0176400		Similar to Photoreceptor-interacting protein-like.
1.23544e-130	0.480933	0.205	0.065	3.69632e-126	2	Os05g0272800		Similar to F20D23.27 protein.
7.85868e-129	0.491397	0.162	0.044	2.35124e-124	2	Os06g0603000	Se5, OsHO1, OsHO-1, OsHY1, HO-1, HO1, OsSE5, YGL2, YGL2/HO1	Heme-oxygenase, Phytochrome chromophore biosynthesis, Nitric oxide- and auxin-induced lateral root formation
5.92746e-127	0.352158	0.153	0.039	1.77344e-122	2	Os07g0633100		Similar to Glucan endo-1, 3-beta-glucosidase 4.
4.52681e-126	0.495156	0.152	0.04	1.35438e-121	2	Os01g0508000	Os1bglu1, Os1Bglu1	Similar to Beta-glucosidase.
3.81776e-125	0.417118	0.149	0.038	1.14224e-120	2	Os02g0219200	OsBgal7, OsBGal7, CARSR12	Similar to Beta-galactosidase precursor (EC 3.2.1.23) (Lactase) (Acid beta- galactosidase) (Exo-(1-->4)-beta-D-galactanase).
1.60333e-124	0.346282	0.125	0.028	4.79702e-120	2	Os08g0207500	OsZIP4	Similar to Zinc transporter ZIP1 (Fragment).
2.70396e-124	0.381704	0.216	0.07	8.08999e-120	2	Os04g0227500		DSBA oxidoreductase family protein.
8.07582e-121	0.367666	0.107	0.021	2.41621e-116	2	Os10g0394000	OsGELP106	Similar to GDSL-like Lipase/Acylhydrolase family protein, expressed.
1.73456e-119	0.358004	0.148	0.038	5.18962e-115	2	Os12g0581900		Zinc finger, C2H2-like domain containing protein.
2.47935e-118	0.373604	0.118	0.026	7.41796e-114	2	Os04g0542200	OsYSL9, OsYs13	Similar to H0501D11.7 protein.
1.25548e-117	0.379114	0.161	0.046	3.75628e-113	2	Os09g0560800		Molybdenum cofactor sulfurase, C-terminal domain containing protein.
1.93328e-114	0.528262	0.244	0.096	5.78417e-110	2	Os11g0525600		Similar to Alpha-mannosidase.
2.59852e-114	0.374503	0.183	0.058	7.77451e-110	2	Os01g0796400		NAD(P)-binding domain containing protein.
2.14378e-111	0.524342	0.233	0.089	6.41399e-107	2	Os01g0559600	OsVPE2, VPE2, OsaLeg1, aLeg1	Similar to C13 endopeptidase NP1 precursor.
2.03062e-109	0.443482	0.194	0.067	6.07542e-105	2	Os02g0723200	OsGT7	Similar to Alpha galactosyltransferase (Fragment).
2.80853e-109	0.336925	0.112	0.025	8.40284e-105	2	Os01g0748300		Protein of unknown function DUF584 domain containing protein.
3.11814e-109	0.331249	0.124	0.031	9.32916e-105	2	Os04g0637000	OsTGAP1, TGAP1, OsbZIP37	TGA-type bZIP Transcription Factor, Regulation of diterpenoid phytoalexin production, Defense response
1.19319e-106	0.269728	0.114	0.027	3.56991e-102	2	Os05g0489900	OsDMI3, OsCCaMK1, OsCCaMK, OsCCAMK, CCAMK	Ca/calmodulin-dependent protein kinase, Calcium/calmodulin-dependent protein kinase, Bacterial and fungal symbioses, Common symbiosis signaling (SYM) pathway
2.11297e-106	0.385656	0.193	0.067	6.3218e-102	2	Os03g0572900	PEZ2	Multi antimicrobial extrusion protein MatE family protein.
1.06571e-105	0.281559	0.137	0.037	3.1885e-101	2	Os03g0219300		Similar to Tubulin alpha-2 chain (Alpha-2 tubulin).
1.89039e-103	1.12613	0.152	0.045	5.65585e-99	2	Os08g0189300	OsGLP8-4, GER1	Germin-like protein 8-4, Disease resistance
3.49744e-101	0.527455	0.2	0.074	1.0464e-96	2	Os12g0433700		Lg106-like family protein.
5.02274e-99	0.449777	0.229	0.092	1.50275e-94	2	Os04g0499200		Enhancer of rudimentary family protein.
2.11987e-98	0.516207	0.234	0.095	6.34244e-94	2	Os12g0628100	OsADF11	Similar to Actin-depolymerizing factor 6 (ADF-6) (AtADF6).
5.08535e-98	0.361081	0.148	0.045	1.52149e-93	2	Os07g0553700		Similar to Light induced protein like.
7.03318e-97	0.448148	0.234	0.098	2.10426e-92	2	Os05g0533700		NADH-ubiquinone oxidoreductase subunit PSST (Fragment).
1.67123e-95	0.440975	0.231	0.097	5.00015e-91	2	Os03g0659300	OsGLYI4	Glyoxalase/bleomycin resistance protein/dioxygenase domain containing protein.
7.57559e-93	0.277336	0.115	0.03	2.26654e-88	2	Os08g0548700		Hypothetical conserved gene.
2.36468e-92	0.422184	0.225	0.094	7.07488e-88	2	Os03g0713000		Similar to Chloroplast threonine deaminase 1.
2.54676e-92	0.253391	0.101	0.024	7.61965e-88	2	Os10g0445600		Conserved hypothetical protein.
1.5985e-91	0.266583	0.153	0.048	4.78254e-87	2	Os01g0249200	OsGLP1-1	Similar to Nectarin 1 precursor (EC 1.15.1.1) (Superoxide dismutase [Mn]).
1.83e-90	0.263616	0.118	0.032	5.47517e-86	2	Os03g0359700		Mo25-like domain containing protein.
8.08938e-90	0.514713	0.129	0.037	2.42026e-85	2	Os01g0975300	OsMYB48, MYB48, OsMYB48-1, OsMYB48-2, OsMYB59, MYB59	MYB-related transcription factor, Drought and salinity tolerance
1.47954e-89	0.50545	0.172	0.06	4.42663e-85	2	Os05g0114700		Myb-type HTH DNA-binding domain domain containing protein.
6.75205e-89	0.363491	0.198	0.076	2.02015e-84	2	Os01g0170000	RS5, OsRS5	Raffinose synthase family protein.
2.97466e-87	0.426295	0.211	0.086	8.8999e-83	2	Os09g0498800		Protein of unknown function DUF246, plant family protein.
2.52449e-86	0.3384	0.151	0.05	7.55302e-82	2	Os05g0103300		Similar to AT.I.24-5 protein (Fragment).
5.46757e-86	0.26062	0.109	0.029	1.63584e-81	2	Os06g0698748	OsO3L7	Similar to cDNA clone:J023083M02, full insert sequence.
1.49923e-85	0.329563	0.133	0.04	4.48555e-81	2	Os06g0149900		Similar to Cysteine synthase (EC 4.2.99.8).
4.15825e-85	0.407391	0.208	0.085	1.24411e-80	2	Os09g0129600		Conserved hypothetical protein.
1.64615e-84	0.29567	0.113	0.031	4.92511e-80	2	Os09g0400300	OsCAD8C, CAD8c	Similar to Cinnamyl alcohol dehydrogenase (EC 1.1.1.195).
3.44344e-84	0.597264	0.22	0.098	1.03024e-79	2	Os01g0931100		Conserved hypothetical protein.
2.0946e-83	0.413641	0.179	0.069	6.26685e-79	2	Os01g0191900	R2R3-MYB	Similar to Blind.
1.70288e-82	0.466156	0.208	0.088	5.09486e-78	2	Os02g0726300	OsDof4, OsDof8, Dof8, OsDof-8, DOF8	Similar to AOBP (Ascorbate oxidase promoter-binding protein).
7.07557e-82	0.40156	0.212	0.09	2.11694e-77	2	Os08g0195400		Protein of unknown function DUF3778 domain containing protein.
1.4935e-81	0.403264	0.176	0.067	4.46839e-77	2	Os12g0597500	OsUAH	Peptidase M20 domain containing protein.
6.45217e-81	0.375104	0.119	0.035	1.93043e-76	2	Os05g0337200	OsbHLH162	Helix-loop-helix DNA-binding domain containing protein.
1.06847e-80	0.383301	0.163	0.06	3.19675e-76	2	Os12g0566700	OsGELP114, OsGELP114a, OsGELP114b	Lipase, GDSL domain containing protein.
4.81615e-79	0.431156	0.207	0.09	1.44094e-74	2	Os04g0448600		ChaC-like protein family protein.
9.92205e-78	0.291441	0.109	0.031	2.96858e-73	2	Os09g0467400	OsPUP3	Similar to ATPUP3.
1.30579e-77	0.396638	0.172	0.066	3.9068e-73	2	Os11g0151500	OsENA1	Major facilitator superfamily protein.
4.97021e-77	0.412874	0.181	0.073	1.48704e-72	2	Os03g0856000	2-ODD26, Os2-ODD26, Os2ODD26	2OG-Fe(II) oxygenase domain containing protein.
1.16212e-76	0.306006	0.108	0.031	3.47696e-72	2	Os01g0854000		Similar to AER.
8.57424e-75	0.491994	0.118	0.037	2.56533e-70	2	Os06g0549300		Similar to reticuline oxidase.
8.92556e-72	0.446937	0.103	0.03	2.67044e-67	2	Os06g0220000		Similar to Phi-1 protein.
1.50959e-70	0.300177	0.112	0.035	4.51653e-66	2	Os07g0162900	OsCDAP3	Lipase, GDXG, active site domain containing protein.
2.76778e-69	0.392588	0.173	0.072	8.28091e-65	2	Os06g0651100		Similar to NADPH HC toxin reductase.
8.15686e-68	0.349655	0.14	0.05	2.44045e-63	2	Os12g0503000	OsUPS1	Allantoin transporter, Ureide metabolism, Nitrogen molecular sensor
2.7946e-67	0.274091	0.134	0.048	8.36118e-63	2	Os01g0969000		Similar to Chloroplast outer envelope 24 kD protein.
5.34218e-65	1.45559	0.152	0.061	1.59833e-60	2	Os10g0335000		Dirigent protein, Lignin biosynthesis
1.2732e-64	0.757708	0.205	0.097	3.80929e-60	2	Os07g0129200	OsPR1a, OsPR-1a, PR1a, OsPR1#074, OsPR1-74, PR-1a, OsSCP, SCP, OsPR1	Pathogenesis-related 1a protein, Regulation of abiotic stress responses
3.688e-64	0.311096	0.128	0.045	1.10341e-59	2	Os03g0667300	OsIRT2, OsIRT1, IRT2	Similar to Metal transport protein.
4.47765e-64	0.334561	0.136	0.05	1.33967e-59	2	Os06g0632200	TS	Similar to tryptophan synthase-related.
7.41579e-64	0.309453	0.162	0.065	2.21873e-59	2	Os05g0311500		Protein of unknown function DUF567 family protein.
1.85776e-63	0.333059	0.181	0.079	5.55824e-59	2	Os04g0629700		Similar to Kinesin-1 (Kinesin-like protein A).
3.55374e-62	0.361841	0.194	0.089	1.06324e-57	2	Os06g0531200	OsDJ-1E, DJ-1E	ThiJ/PfpI domain containing protein.
2.64446e-60	0.299039	0.103	0.033	7.91197e-56	2	Os02g0527200		Similar to OSIGBa0142C11.2 protein.
1.3755e-59	0.435415	0.204	0.1	4.11536e-55	2	Os09g0361700		Mitochondrial distribution and morphology family 35/apoptosis domain containing protein.
4.58004e-59	0.935218	0.146	0.06	1.3703e-54	2	Os05g0375400	OsPR2, Gns1, OsEGL1	Beta-glucanase precursor.
9.22188e-58	0.293074	0.101	0.033	2.75909e-53	2	Os04g0649600		Conserved hypothetical protein.
1.2124e-56	0.377385	0.175	0.079	3.62739e-52	2	Os05g0482400	eui1, GA16, 17ox, CYP714D1, EUI, CYP714D1/EUI, OsEUI	Cytochrome P450 monooxygenase, Gibberellin (GA)-deactivating enzyme, Modulation of internode elongation
1.32586e-56	0.371685	0.179	0.085	3.96683e-52	2	Os09g0503100		Similar to Quinone-oxidoreductase QR1 (Fragment).
2.48647e-55	0.35827	0.196	0.096	7.43927e-51	2	Os01g0742300		3-hydroxyacid dehydrogenase/reductase domain containing protein.
3.45623e-55	0.3323	0.166	0.075	1.03407e-50	2	Os03g0332400	OsGLYII2, GLYII2, OsGLYII-2	Glyoxalase II (S-2-hydroxyacyl glutathione hydrolase), Salinity adaptation, Abiotic stress tolerance
1.36127e-53	0.364551	0.115	0.043	4.07278e-49	2	Os07g0679300	alpha-Gal III	Similar to Alpha-galactosidase precursor (EC 3.2.1.22) (Melibiase) (Alpha-D- galactoside galactohydrolase).
6.34262e-53	0.323157	0.154	0.069	1.89765e-48	2	Os03g0207300	CK2alpha3, OsCKA2-3, CKA2-3	Similar to Casein kinase II alpha subunit.
1.38541e-52	0.321776	0.154	0.068	4.145e-48	2	Os05g0179800		Similar to BRI1-KD interacting protein 128 (Fragment).
1.65042e-52	0.362246	0.168	0.078	4.93788e-48	2	Os02g0715400		Conserved hypothetical protein.
1.17523e-49	0.342091	0.156	0.07	3.51618e-45	2	Os11g0503900		Sulfotransferase family protein.
3.58497e-49	0.321442	0.174	0.082	1.07259e-44	2	Os06g0130800		Winged helix repressor DNA-binding domain containing protein.
1.32425e-48	0.280168	0.172	0.082	3.96204e-44	2	Os09g0438700		Similar to 20 kDa chaperonin, chloroplast precursor (Protein Cpn21) (Chloroplast protein Cpn10) (Chloroplast chaperonin 10) (Ch-CPN10) (Chaperonin 20).
1.40072e-47	0.29539	0.163	0.077	4.19081e-43	2	Os11g0592600		Targeting for Xklp2 family protein.
1.5203e-46	0.253787	0.121	0.05	4.54859e-42	2	Os02g0507400		Protein of unknown function DUF493 family protein.
2.13519e-46	0.287495	0.165	0.078	6.38826e-42	2	Os09g0557500	OsPUP5	Similar to ATPUP5.
2.22467e-46	0.403891	0.188	0.099	6.65598e-42	2	Os04g0549600	OsDjA6, DjA6	Chaperone DnaJ protein, Negative regulation of rice innate immunity, Basal resistance to Magnaporthe oryzae
3.50177e-46	0.307754	0.126	0.053	1.0477e-41	2	Os08g0547800		Alpha/beta hydrolase fold-3 domain containing protein.
6.86964e-44	0.287109	0.167	0.082	2.05533e-39	2	Os10g0532600	OsOFP17, OsOFP27	Protein of unknown function DUF623, plant domain containing protein.
1.81474e-41	0.297869	0.171	0.088	5.42953e-37	2	Os03g0336500		Similar to Protein LRP16.
5.39213e-41	0.296057	0.166	0.085	1.61327e-36	2	Os09g0133600		Fibrillin-like protein.
3.36443e-40	0.344452	0.179	0.096	1.0066e-35	2	Os12g0619000		IQ calmodulin-binding region domain containing protein.
4.34933e-40	0.265562	0.133	0.061	1.30128e-35	2	Os07g0102400		Protein of unknown function DUF1084 family protein.
1.16732e-39	0.402703	0.187	0.1	3.49249e-35	2	Os10g0109300	prx125	Similar to Peroxidase (EC 1.11.1.7).
5.24304e-38	0.341127	0.18	0.099	1.56867e-33	2	Os03g0171900		Similar to Alanine:glyoxylate aminotransferase-like protein (Fragment).
5.93698e-37	0.331584	0.156	0.082	1.77628e-32	2	Os03g0794300		Acyl-CoA N-acyltransferase domain containing protein.
4.59278e-35	0.26554	0.107	0.048	1.37411e-30	2	Os05g0431700		Similar to peptide transporter PTR2-B.
1.63946e-34	0.27328	0.162	0.085	4.90509e-30	2	Os05g0495900	Gns8	Similar to Beta-1, 3-glucanase precursor (Fragment).
2.85443e-33	0.317	0.106	0.048	8.54015e-29	2	Os05g0192100		Similar to Stem 28 kDa glycoprotein.
3.63614e-32	0.25098	0.142	0.075	1.0879e-27	2	Os07g0608900		Similar to cDNA clone:001-031-A11, full insert sequence (Fragment).
1.82133e-31	0.303617	0.127	0.064	5.44923e-27	2	Os05g0363500		Hypothetical conserved gene.
1.92454e-31	0.273298	0.135	0.07	5.75802e-27	2	Os04g0559200		Protein of unknown function DUF3741 domain containing protein.
6.80608e-31	0.279312	0.148	0.081	2.03631e-26	2	Os01g0234700		Harpin-induced 1 domain containing protein.
1.11995e-30	0.309859	0.172	0.1	3.35078e-26	2	Os09g0491788	OsCCR15, CCR15	NAD(P)-binding domain containing protein.
4.67129e-30	0.26228	0.123	0.061	1.3976e-25	2	Os01g0507700		Heavy metal transport/detoxification protein domain containing protein.
1.0194e-29	0.30062	0.157	0.089	3.04994e-25	2	Os08g0484500		Similar to Phospho-2-dehydro-3-deoxyheptonate aldolase 1, chloroplast precursor (EC 2.5.1.54) (Phospho-2-keto-3-deoxyheptonate aldolase 1) (DAHP synthetase 1) (3-deoxy-D-arabino-heptulosonate 7-phosphate synthase 1).
6.08239e-29	0.251752	0.118	0.06	1.81979e-24	2	Os06g0238300		FMN-binding split barrel domain containing protein.
2.70155e-28	0.295143	0.121	0.062	8.08276e-24	2	Os07g0621800		Alcohol dehydrogenase superfamily, zinc-containing protein.
5.82684e-27	0.272325	0.14	0.078	1.74333e-22	2	Os04g0566400	OsIDD10	Similar to INDETERMINATE-related protein 9.
3.73033e-26	0.270425	0.143	0.081	1.11608e-21	2	Os08g0530000		Similar to Uridine kinase-like protein.
4.22162e-26	0.255782	0.163	0.097	1.26307e-21	2	Os02g0158400		ssDNA-binding transcriptional regulator family protein.
5.22079e-26	0.26946	0.14	0.079	1.56201e-21	2	Os05g0439100		Similar to Transcription factor MYC7E (Fragment).
8.8479e-26	0.282514	0.146	0.083	2.6472e-21	2	Os04g0555300	FCO11	Similar to glycerol 3-phosphate permease.
1.94803e-25	0.257958	0.157	0.092	5.82833e-21	2	Os02g0234700		Conserved hypothetical protein.
2.40117e-25	0.255232	0.141	0.08	7.18406e-21	2	Os07g0546200		Conserved hypothetical protein.
4.94413e-25	0.251318	0.12	0.065	1.47924e-20	2	Os07g0196900	OsFbox349, Os_F0252	Conserved hypothetical protein.
6.19027e-25	0.25163	0.124	0.068	1.85207e-20	2	Os12g0583400		Conserved hypothetical protein.
6.3373e-25	0.273023	0.149	0.088	1.89606e-20	2	Os03g0689900		Similar to predicted protein.
1.21812e-24	0.255376	0.127	0.07	3.64451e-20	2	Os05g0105000		Similar to Methionine S-methyltransferase (EC 2.1.1.12) (AdoMet:Met S- methyltransferase) (Hv-MMT1).
3.11944e-24	0.308859	0.155	0.094	9.33304e-20	2	Os03g0225100	OsMKK10-2, MKK10-2D, OsMPKK10-2, MPKK10-2, OsMPKK10-2D, MPKK10-2D, MPKK10.2	Mitogen-activated protein kinase (MAPK) kinase, Disease resistance, Drought tolerance
5.20522e-24	0.402113	0.124	0.068	1.55735e-19	2	Os05g0161500		RelA/SpoT domain containing protein.
2.47359e-23	0.297653	0.158	0.097	7.40074e-19	2	Os01g0743300		Protease-associated PA domain containing protein.
5.78015e-23	0.284574	0.151	0.092	1.72936e-18	2	Os05g0113000		Amino acid-binding ACT domain containing protein.
6.24869e-23	0.285841	0.149	0.087	1.86954e-18	2	Os08g0390700		Similar to 2-oxoglutarate-dependent oxygenase.
1.23792e-20	0.252396	0.122	0.07	3.70374e-16	2	Os05g0472400	OsZIP9	Similar to Zinc transporter 9.
1.75713e-19	0.301126	0.152	0.097	5.25715e-15	2	Os05g0161800	OsCRSH3	RelA/SpoT domain containing protein.
7.14729e-19	0.372355	0.121	0.072	2.1384e-14	2	Os01g0847700	OsAKR2, AKR4C14	Aldo-keto reductase, Detoxification of reactive aldehydes, Abiotic stress tolerance
6.01207e-17	0.254431	0.132	0.084	1.79875e-12	2	Os03g0196800		Similar to Cyanelle 30S ribosomal protein S10.
6.25416e-13	0.422022	0.14	0.099	1.87118e-08	2	Os02g0114200	cbp3, R-CPD3, OsSCP6, SCP6	Serine carboxypeptidase III precursor (EC 3.4.16.5).
4.0759e-11	0.261784	0.103	0.069	1.21947e-06	2	Os01g0142800	OsPTR7, OsNPF8.1, NPF8.1	Putative peptide transporter, Long-distance translocation of dimethylarsinate to rice grain
0	1.21357	0.425	0.058	0	3	Os07g0174900	OsLTPG16, OsLTPg16	Plant lipid transfer protein and hydrophobic protein, helical domain containing protein.
0	1.09971	0.572	0.065	0	3	Os03g0115700		Short-chain dehydrogenase/reductase SDR family protein.
0	0.847356	0.464	0.028	0	3	Os04g0125700		Concanavalin A-like lectin/glucanase domain containing protein.
0	0.831131	0.384	0.032	0	3	Os05g0153300		Lipase, class 3 domain containing protein.
0	0.731046	0.409	0.073	0	3	Os09g0518750		Conserved hypothetical protein.
0	0.721872	0.308	0.036	0	3	Os02g0131400		Beta-D-glucan exohydrolase, isoenzyme ExoII (EC 3.2.1.58).
0	0.640207	0.439	0.065	0	3	Os04g0452700	OsMST1	Similar to Monosaccharide transporter 1.
0	0.59822	0.404	0.058	0	3	Os03g0641200	OsCAT3	Similar to cationic amino acid transporter 4.
0	0.582376	0.361	0.047	0	3	Os06g0283100	UGT	Similar to UDP-glycosyltransferase.
0	0.559633	0.406	0.09	0	3	Os07g0503300	OsUGT707A5	UDP-glucuronosyl/UDP-glucosyltransferase family protein.
0	0.524498	0.316	0.038	0	3	Os03g0571900	PEZ1, OsPEZ1	Similar to transparent testa 12 protein.
0	0.503596	0.326	0.022	0	3	Os06g0495500		Multi antimicrobial extrusion protein MatE family protein.
0	0.493489	0.375	0.096	0	3	Os07g0575900		Protein of unknown function DUF946, plant family protein.
0	0.489977	0.268	0.046	0	3	Os04g0494800		Protein of unknown function DUF642 family protein.
0	0.477663	0.341	0.056	0	3	Os03g0771100		Myb transcription factor domain containing protein.
0	0.458454	0.392	0.1	0	3	Os02g0114800		Conserved hypothetical protein.
0	0.432119	0.304	0.045	0	3	Os03g0570800		Multi antimicrobial extrusion protein MatE family protein.
0	0.423384	0.306	0.052	0	3	Os04g0115500		Zinc finger, C2H2-type domain containing protein.
0	0.421566	0.321	0.067	0	3	Os06g0543200		Similar to CDPK substrate protein 1.
0	0.414893	0.273	0.043	0	3	Os07g0675100	OsPME22	Similar to Pectin methylesterase isoform alpha (EC 3.1.1.11) (Fragment).
0	0.390837	0.214	0.012	0	3	Os12g0514000		Similar to Sorbitol transporter.
0	0.381388	0.304	0.052	0	3	Os01g0857400	OsGAT3	Amino acid transporter, transmembrane domain containing protein.
0	0.37636	0.279	0.037	0	3	Os12g0245100	OsKIX_11	Conserved hypothetical protein.
0	0.354281	0.241	0.029	0	3	Os07g0557200		Delayed-early response protein/equilibrative nucleoside transporter family protein.
0	0.354127	0.299	0.055	0	3	Os10g0200700		Conserved hypothetical protein.
0	0.344347	0.302	0.062	0	3	Os06g0158850		Non-protein coding transcript.
0	0.337656	0.295	0.054	0	3	Os03g0849900		Nucleotide-diphospho-sugar transferase domain containing protein.
0	0.336887	0.229	0.031	0	3	Os06g0474500		Protein of unknown function DUF239, plant domain containing protein.
0	0.334219	0.25	0.032	0	3	Os09g0353700		Similar to Leucoanthocyanidin dioxygenase.
0	0.331126	0.248	0.036	0	3	Os01g0917900		Zinc finger, RING/FYVE/PHD-type domain containing protein.
0	0.329361	0.178	0.02	0	3	Os02g0331400		Similar to nodulin-like protein.
0	0.32082	0.283	0.047	0	3	Os01g0551800		Similar to protein ABIL1.
0	0.310941	0.261	0.036	0	3	Os11g0462100		Glycoside hydrolase, family 18 protein.
0	0.293231	0.234	0.039	0	3	Os12g0149000		Protein of unknown function DUF868, plant domain containing protein.
1.91871e-293	0.428082	0.337	0.084	5.74059e-289	3	Os08g0163500		Protein of unknown function DUF1005 family protein.
5.67487e-277	0.334514	0.284	0.064	1.69786e-272	3	Os06g0158800	OsSTA168	Protein of unknown function DUF1191 family protein.
2.99925e-268	0.367659	0.244	0.048	8.97344e-264	3	Os05g0165500		Conserved hypothetical protein.
7.29095e-260	0.273645	0.244	0.049	2.18138e-255	3	Os03g0375900	OsLAT4	Amino acid/polyamine transporter I family protein.
4.16569e-253	0.282833	0.276	0.064	1.24633e-248	3	Os01g0385400	OsSLAC7	C4-dicarboxylate transporter/malic acid transport protein family protein.
9.49506e-249	0.307397	0.178	0.028	2.84083e-244	3	Os12g0227400		Allyl alcohol dehydrogenase.
4.65882e-229	0.373987	0.3	0.079	1.39387e-224	3	Os04g0229100	OsCAD6	Similar to Sinapyl alcohol dehydrogenase.
1.91803e-227	0.312823	0.269	0.065	5.73855e-223	3	Os10g0320100	OsF3'H, OsCYP75B3, CYP75B3	Similar to Flavonoid 3'-monooxygenase (EC 1.14.13.21) (Flavonoid 3'-hydroxylase) (Cytochrome P450 75B2).
1.20722e-218	0.40162	0.331	0.097	3.61188e-214	3	Os03g0253200		Similar to WAG1; kinase.
6.44562e-218	0.32338	0.267	0.067	1.92846e-213	3	Os03g0168000		Major facilitator superfamily, general substrate transporter domain containing protein.
1.30811e-217	0.301413	0.299	0.083	3.91374e-213	3	Os06g0667100	OsHAP5B, NF-YC, CBF-C, OsNF-YC4, Os-NF-YC4, NF-YC4, NFYC4, OsNF-YC4-3, NF-YC4-3	Similar to Nuclear Y/CCAAT-box binding factor C subunit NF-YC.
8.25677e-217	0.910349	0.202	0.041	2.47034e-212	3	Os10g0361000		Lipoxygenase, LH2 domain containing protein.
1.38889e-214	0.408713	0.322	0.094	4.15542e-210	3	Os12g0577200		Conserved hypothetical protein.
2.41106e-209	0.352376	0.235	0.055	7.21365e-205	3	Os08g0269700		Conserved hypothetical protein.
4.34362e-206	0.259398	0.225	0.051	1.29957e-201	3	Os08g0285600		Similar to phytosulfokine receptor.
5.64381e-206	0.339455	0.231	0.055	1.68857e-201	3	Os12g0637700		Nodulin-like domain containing protein.
5.09214e-204	0.287943	0.156	0.026	1.52352e-199	3	Os02g0206700		UDP-glucuronosyl/UDP-glucosyltransferase family protein.
1.28611e-202	0.617327	0.258	0.068	3.84792e-198	3	Os01g0595600		Alpha/beta hydrolase fold-1 domain containing protein.
3.01866e-197	0.271454	0.203	0.043	9.03153e-193	3	Os04g0399300		Similar to Nudix hydrolase 13, mitochondrial precursor (EC 3.6.1.-) (AtNUDT13).
7.10829e-189	0.298058	0.313	0.097	2.12673e-184	3	Os03g0197800	OsIDD1, IDD1	Similar to Zinc finger, C2H2 type family protein, expressed.
2.02897e-187	0.485028	0.13	0.02	6.07046e-183	3	Os02g0801200		Similar to Cyclin B.
9.59997e-187	0.26665	0.262	0.073	2.87221e-182	3	Os02g0666700		Permease for cytosine/purines, uracil, thiamine, allantoin family protein.
1.90857e-182	0.379075	0.29	0.086	5.71024e-178	3	Os02g0752200		Similar to Beta-D-xylosidase.
5.83425e-180	0.311426	0.284	0.085	1.74555e-175	3	Os01g0710700		Lipase, class 3 family protein.
1.34475e-166	0.351164	0.289	0.093	4.02334e-162	3	Os03g0724300		Tyrosine protein kinase domain containing protein.
3.65342e-155	0.301369	0.244	0.072	1.09307e-150	3	Os04g0685000	OsOFP12, OsOFP17	Protein of unknown function DUF623, plant domain containing protein.
2.68023e-154	0.370189	0.272	0.088	8.01899e-150	3	Os02g0744600	OsCslA6, OsCSLA6	Hypothetical conserved gene.
8.10325e-154	0.500618	0.141	0.028	2.42441e-149	3	Os03g0369000	prx46	Similar to Peroxidase 1.
6.95801e-153	0.266702	0.279	0.09	2.08177e-148	3	Os12g0512100		Sugar/inositol transporter domain containing protein.
5.1593e-139	0.304727	0.276	0.095	1.54361e-134	3	Os08g0501900		Non-protein coding transcript.
1.40668e-138	0.287177	0.232	0.071	4.20866e-134	3	Os08g0111200		Beta-glucosidase, GBA2 type domain containing protein.
6.42393e-131	0.260738	0.201	0.057	1.92197e-126	3	Os01g0342900		Similar to Adenosine monophosphate binding protein 1 AMPBP1.
3.85169e-126	0.283541	0.227	0.073	1.15239e-121	3	Os02g0700300		Similar to Phosphate starvation response regulator-like protein.
2.33866e-122	0.697007	0.18	0.051	6.99704e-118	3	Os01g0347600		Ervatamin B (EC 3.4.22.-) (ERV-B).
9.76578e-121	0.263411	0.242	0.082	2.92182e-116	3	Os05g0256500		Protein kinase, catalytic domain domain containing protein.
1.78577e-120	0.390291	0.273	0.099	5.34284e-116	3	Os03g0318400		Peptidase A1 domain containing protein.
1.06408e-111	0.775669	0.14	0.035	3.18361e-107	3	Os11g0484700	OsLTPd12, OsLtpVI.4	Bifunctional inhibitor/plant lipid transfer protein/seed storage domain containing protein.
2.20097e-91	0.299346	0.173	0.057	6.58507e-87	3	Os01g0112600		Conserved hypothetical protein.
9.03012e-91	0.328816	0.209	0.077	2.70172e-86	3	Os02g0609200		Similar to Atozi1 (Fragment).
7.30305e-76	0.326064	0.169	0.062	2.185e-71	3	Os08g0402001		Hypothetical conserved gene.
8.48623e-66	0.29835	0.152	0.057	2.539e-61	3	Os09g0427125		Hypothetical conserved gene.
3.03472e-57	0.258406	0.191	0.084	9.07957e-53	3	Os01g0692100	OsGSTU39	Glutathione S-transferase, C-terminal-like domain containing protein.
2.77684e-45	0.300817	0.159	0.071	8.30803e-41	3	Os08g0540900		Conserved hypothetical protein.
4.33658e-45	0.318349	0.186	0.091	1.29746e-40	3	Os10g0185400		Pectinesterase inhibitor domain containing protein.
2.07215e-44	0.297637	0.2	0.099	6.19965e-40	3	Os08g0277200	OsCCR, CCR, OsCCR18	Similar to Cinnamoyl-CoA reductase (EC 1.2.1.44).
0	3.59238	0.87	0.04	0	4	Os10g0546100		Pollen Ole e 1 allergen and extensin domain containing protein.
0	3.55155	0.924	0.048	0	4	Os07g0499500	prx102	Similar to Peroxidase 7 precursor (EC 1.11.1.7) (Atperox P7) (ATP30).
0	3.4111	0.926	0.088	0	4	Os07g0542900	OsUCL22	Similar to blue copper protein.
0	3.21775	0.74	0.058	0	4	Os03g0608000		Hypothetical protein.
0	3.1585	0.852	0.032	0	4	Os06g0335900	OsXTH15	Concanavalin A-like lectin/glucanase domain containing protein.
0	3.12551	0.871	0.035	0	4	Os03g0831400		Beta tubulin, autoregulation binding site domain containing protein.
0	3.02775	0.853	0.05	0	4	Os01g0294500		Similar to Class III peroxidase 9.
0	2.96198	0.808	0.027	0	4	Os04g0674800	OsGH9C1	Similar to CEL1=CELLULASE 1 (Fragment).
0	2.9162	0.58	0.062	0	4	Os03g0288000	OsMT1b, MT1b, OsMT-I-1b, OsMTI-1b, MT-I-1b, MTI-1b, MT1La, OsMT1La	Similar to Metallothionein.
0	2.81053	0.577	0.019	0	4	Os01g0164075		Pollen Ole e 1 allergen/extensin domain containing protein.
0	2.70215	0.768	0.074	0	4	Os04g0472200	OsFLA13	Similar to H0418A01.11 protein.
0	2.66584	0.675	0.026	0	4	Os10g0122600	OsSNDP1, SNDP1	Sec14 and nodulin domain-containing protein, Root hair elongation
0	2.54205	0.675	0.016	0	4	Os01g0164300		Pollen Ole e 1 allergen/extensin domain containing protein.
0	2.5191	0.515	0.024	0	4	Os07g0638600	prx105, prx106	Similar to Class III peroxidase 44.
0	2.17344	0.603	0.013	0	4	Os07g0484200	OsADF9	Similar to Actin-depolymerizing factor 1 (ADF 1) (ZmABP1) (ZmADF1).
0	2.1657	0.447	0.075	0	4	Os02g0543000	OsAsr1, OsASR3, ASR3, Asr3	Abscisic stress ripening protein 1.
0	2.14965	0.711	0.023	0	4	Os04g0555700	OsADF6	Similar to Actin-depolymerizing factor (ADF).
0	2.05638	0.313	0.009	0	4	Os03g0234100	OsHB4, HB4, OsNSHB4, NSHB4, OsPgb1.4, Pgb1.4	Similar to Non-symbiotic hemoglobin 4 (rHb4) (ORYsa GLB1d).
0	1.97351	0.644	0.023	0	4	Os02g0285700		Similar to predicted protein.
0	1.85261	0.606	0.096	0	4	Os03g0150800	OsPT2, PTH1-2, OsPht1;2	Pi transporter, Pi homeostasis, Selenite uptake
0	1.78637	0.584	0.011	0	4	Os07g0445800		Similar to Glycolipid transfer protein-like.
0	1.78137	0.58	0.03	0	4	Os05g0372900		Conserved hypothetical protein.
0	1.77194	0.269	0.006	0	4	Os10g0191100	OsLLA8, LLA8	Similar to Protease inhibitor/seed storage/LTP family protein.
0	1.73513	0.258	0.008	0	4	Os10g0158400	OsPKS16	Similar to Chalcone and stilbene synthases, N-terminal domain containing protein.
0	1.70288	0.649	0.033	0	4	Os12g0149300	OsGT3	Similar to galactosyl transferase GMA12/MNN10 family protein.
0	1.62733	0.591	0.022	0	4	Os10g0578200	csld1, OsCSLD1, OsCslD1	Glycosyltransferase family 2 (GT2) protein, Root hair morphogenesis
0	1.6238	0.571	0.044	0	4	Os04g0430600		Similar to OSIGBa0160I14.1 protein.
0	1.61309	0.502	0.031	0	4	Os04g0535600	OSINV2, OsINV2, OsVIN1	Similar to Beta-fructofuranosidase 1 precursor (EC 3.2.1.26) (Sucrose 1) (Invertase 1).
0	1.58647	0.485	0.048	0	4	Os09g0501100		Protein of unknown function DUF568 domain containing protein.
0	1.58225	0.481	0.044	0	4	Os06g0115300	OsACBP2, ACBP2	Acyl-CoA-binding protein , Stress response
0	1.56116	0.498	0.006	0	4	Os06g0108600	OsEXPA17, OsEXP17, osaEXPa1.31	Similar to Expansin-A17.
0	1.55081	0.232	0.004	0	4	Os03g0234000	HB3, OsNSHB3, NSHB3, OsPgb1.3, Pgb1.3	Non-symbiotic hemoglobin 3 (rHb3) (ORYsa GLB1c).
0	1.54055	0.364	0.043	0	4	Os07g0104500	prx95	Haem peroxidase, plant/fungal/bacterial family protein.
0	1.51913	0.625	0.065	0	4	Os06g0266400	OsUCL17	Similar to chemocyanin.
0	1.43637	0.444	0.006	0	4	Os03g0134800		Similar to IQ calmodulin-binding motif family protein, expressed.
0	1.37163	0.457	0.048	0	4	Os04g0415000		Similar to H0622F05.5 protein.
0	1.3475	0.177	0.008	0	4	Os02g0208500	OsCDT4	Conserved hypothetical protein.
0	1.28572	0.286	0.004	0	4	Os01g0232000	OsTIP4;3, TIP4.3, TIP4-3	Major intrinsic protein family protein.
0	1.28407	0.421	0.088	0	4	Os01g0348900	salT*(sal1), SalT1*, sal1, Sal1, SALT, ML, SalT, OsSalT, OsJRL, JRL, Osl43, OsL43	Jacalin-related mannose-binding lectin, Salinity tolerance
0	1.28338	0.417	0.052	0	4	Os04g0552200	OxEXPB5, osaEXPb1.19	Beta-expansin 5.
0	1.27739	0.41	0.008	0	4	Os01g0812100		Similar to NHL25.
0	1.26016	0.443	0.007	0	4	Os05g0463000	OsRLCK188	Similar to Receptor protein kinase-like protein.
0	1.2147	0.293	0.009	0	4	Os06g0219900		Similar to Phi-1 protein.
0	1.2118	0.439	0.056	0	4	Os02g0690600	OsPUB36	Zinc finger, RING/FYVE/PHD-type domain containing protein.
0	1.20186	0.212	0.004	0	4	Os05g0213100	OsPKS07, PKS07, OsPKS7	Similar to Chalcone and stilbene synthases, N-terminal domain containing protein.
0	1.19503	0.496	0.095	0	4	Os07g0193000		HIPL1 protein precursor.
0	1.17973	0.344	0.004	0	4	Os10g0323600	OsPRF1	Similar to Profilin A.
0	1.1728	0.422	0.017	0	4	Os01g0967200		Similar to Rac GTPase activating protein 1.
0	1.16486	0.367	0.034	0	4	Os11g0138900		Alpha/beta hydrolase fold-3 domain containing protein.
0	1.15553	0.465	0.069	0	4	Os04g0678300	OsWD40-112	WD40 repeat-like domain containing protein.
0	1.15308	0.415	0.075	0	4	Os10g0377150	OsAGP9	Hypothetical protein.
0	1.099	0.4	0.013	0	4	Os06g0135900		Similar to Sec1p-like protein 2 (Fragment).
0	1.09292	0.318	0.012	0	4	Os07g0176600	OsNek3, OsSTA192	Serine/threonine protein kinase, Never-in-mitosis A (NIMA)-related kinase, Pollen germination
0	1.07186	0.3	0.011	0	4	Os10g0535900		Similar to ATEXPA7 (ARABIDOPSIS THALIANA EXPANSIN A7).
0	1.06823	0.34	0.064	0	4	Os02g0714100	OsDGAT	Diacylglycerol acyltransferase family protein.
0	1.05931	0.327	0.003	0	4	Os10g0577100		Conserved hypothetical protein.
0	1.03761	0.352	0.004	0	4	Os06g0696566		Hypothetical conserved gene.
0	1.03307	0.381	0.008	0	4	Os07g0533600		Peptidase aspartic, catalytic domain containing protein.
0	1.01032	0.377	0.014	0	4	Os09g0327100	OsRab11C2	Similar to GTP-binding protein.
0	0.999394	0.167	0.003	0	4	Os07g0118250		Protein of unknown function DUF538 family protein.
0	0.985828	0.149	0.002	0	4	Os07g0120000		Similar to predicted protein.
0	0.982482	0.42	0.077	0	4	Os01g0835500	rbohE, OsrbohE, Os rbohE, OsRbohE, OsNox3, Nox3	Similar to Respiratory burst oxidase protein.
0	0.970957	0.355	0.005	0	4	Os02g0832000	OsCDPK6, OsCPK6	Similar to Calmodulin-like-domain protein kinase CPK2.
0	0.959697	0.42	0.065	0	4	Os01g0674800		Serine/threonine-specific protein kinase NPK15-like.
0	0.95827	0.371	0.081	0	4	Os01g0937050	OsCLP, CLP	Homolog of xylanase inhibitor, Chitinase-like protein, Defense response against pathogens, Growth regulation through calcium signaling
0	0.949659	0.357	0.016	0	4	Os03g0306100	OsGT5	Galactosyl transferase family protein.
0	0.944411	0.279	0.013	0	4	Os01g0126100	OsLPR1	Multicopper oxidase
0	0.94281	0.355	0.016	0	4	Os10g0531900	OsbZIP78	Similar to BZIP-like protein.
0	0.942525	0.349	0.072	0	4	Os03g0398250		Zinc finger, RING/FYVE/PHD-type domain containing protein.
0	0.93614	0.208	0.003	0	4	Os10g0162856	OsPKS17	Similar to Chalcone and stilbene synthases, N-terminal domain containing protein.
0	0.935782	0.354	0.089	0	4	Os12g0484600		Nodule-specific protein-like.
0	0.930564	0.383	0.057	0	4	Os06g0488050		Similar to Protein kinase family protein.
0	0.925651	0.36	0.018	0	4	Os06g0184000	OsbHLH115, OsRHL1	Similar to BHLH transcription factor.
0	0.924259	0.209	0.01	0	4	Os08g0477500	OspPLAIIzeta, pPLAIIzeta	Similar to patatin class 1.
0	0.911213	0.361	0.041	0	4	Os06g0158000		Similar to Acyl-CoA synthetase (EC 6.2.1.3).
0	0.904055	0.33	0.017	0	4	Os01g0814200		Endonuclease/exonuclease/phosphatase domain containing protein.
0	0.903272	0.313	0.004	0	4	Os03g0719850	OsRLCK115	Similar to Protein kinase 2.
0	0.89332	0.304	0.011	0	4	Os06g0212300		Similar to glycosyltransferase family-37.
0	0.876312	0.323	0.023	0	4	Os02g0153000		Protein of unknown function DUF547 domain containing protein.
0	0.866122	0.309	0.007	0	4	Os05g0328300	OsOFP33	Similar to OFP17 (ARABIDOPSIS THALIANA OVATE FAMILY PROTEIN 17).
0	0.86555	0.288	0.004	0	4	Os06g0695700		Calmodulin-binding, plant family protein.
0	0.841171	0.171	0.002	0	4	Os05g0212900	CHS, OsPKS06, OsPKS6, PKS06, PKS6	Similar to Chalcone synthase J (EC 2.3.1.74) (Naringenin-chalcone synthase J).
0	0.820996	0.293	0.003	0	4	Os11g0167600	OsEXO70C2, OsExo70C2, OrysaC2_Exo70	Similar to Exo70 exocyst complex subunit family protein, expressed.
0	0.81869	0.134	0.002	0	4	Os10g0167900	OsPKS18	Similar to Chalcone and stilbene synthases, N-terminal domain containing protein.
0	0.813346	0.327	0.046	0	4	Os03g0127500	OsbZIP25	bZIP transcription factor, bZIP-1 domain containing protein.
0	0.812167	0.413	0.086	0	4	Os08g0245200	Os4CL1, 4-CL, 4-CL. 1	4-coumarate:coenzyme A ligase, Lignin biosynthesis
0	0.811103	0.266	0.014	0	4	Os11g0649400		Similar to Plant integral membrane protein TIGR01569 containing protein, expressed.
0	0.8094	0.301	0.044	0	4	Os07g0481100	Os RopGEF11, OsRopGEF11, RopGEF11, Os RopGEF12, OsRopGEF12, RopGEF12, OsRopGEF11/12	Rop nucleotide exchanger, PRONE domain containing protein.
0	0.806311	0.358	0.089	0	4	Os02g0753500	OsSTA78	Tetratricopeptide-like helical domain containing protein.
0	0.792377	0.283	0.004	0	4	Os02g0559300	Orysa;CKL9	Hypothetical conserved gene.
0	0.790731	0.272	0.017	0	4	Os06g0551500		Conserved hypothetical protein.
0	0.784737	0.214	0.002	0	4	Os02g0280200	OsXTH13	Similar to Xyloglucan endotransglucosylase/hydrolase protein 26.
0	0.776554	0.376	0.078	0	4	Os07g0281800	AO	Similar to Aldehyde oxidase-2.
0	0.761233	0.279	0.007	0	4	Os12g0165600	OsEXO70C1, OsExo70C1, OrysaC1_Exo70, OrysaE1_Exo70	Exo70 exocyst complex subunit family protein.
0	0.752053	0.278	0.014	0	4	Os06g0549900		FAD linked oxidase, N-terminal domain containing protein.
0	0.75098	0.247	0.015	0	4	Os08g0377500		Protein of unknown function DUF599 family protein.
0	0.743646	0.285	0.012	0	4	Os02g0729200	OsTBL55, TBL55	Hypothetical conserved gene.
0	0.722544	0.287	0.05	0	4	Os01g0951100		Arf GTPase activating protein family protein.
0	0.722507	0.205	0.008	0	4	Os05g0525800	OsRLCK190	Protein kinase, catalytic domain domain containing protein.
0	0.714384	0.275	0.049	0	4	Os07g0185432	OsBIP116b	Similar to Seed specific protein Bn15D14A.
0	0.709891	0.25	0.005	0	4	Os02g0272300	Os RopGEF3, OsRopGEF3, RopGEF3	Similar to Pollen-specific kinase partner protein.
0	0.706591	0.206	0.024	0	4	Os07g0524000		Conserved hypothetical protein.
0	0.702318	0.247	0.005	0	4	Os03g0811550		Protein of unknown function DUF617, plant domain containing protein.
0	0.696544	0.265	0.048	0	4	Os07g0684800	ONAC015, ONAC15, ONAC069, ONAC69	Similar to NAM / CUC2-like protein.
0	0.695086	0.282	0.05	0	4	Os01g0719900		Similar to predicted protein.
0	0.69267	0.186	0.005	0	4	Os11g0654400		Similar to tropinone reductase 2.
0	0.687658	0.245	0.035	0	4	Os09g0458300		Leucine-rich repeat, N-terminal domain containing protein.
0	0.675557	0.247	0.026	0	4	Os01g0957200		Protein of unknown function DUF3411 domain containing protein.
0	0.674939	0.214	0.011	0	4	Os01g0200600	OsERF#039, OsERF039, OsERF39, AP2/EREBP#002, AP2/EREBP2	Similar to Avr9/Cf-9 rapidly elicited protein 111A.
0	0.658728	0.209	0.012	0	4	Os06g0114200	OsARFB1a, ARFB1a	Similar to ATARFB1B; GTP binding.
0	0.654709	0.318	0.048	0	4	Os02g0763800		Xyloglucan fucosyltransferase domain containing protein.
0	0.642692	0.221	0.006	0	4	Os03g0250000	OsSCS1	Conserved hypothetical protein.
0	0.637825	0.208	0.003	0	4	Os03g0310000	OsGELP46, OsGELP46a, OsGELP46b	Lipase, GDSL domain containing protein.
0	0.632347	0.13	0.002	0	4	Os10g0515400		Similar to Transposon protein.
0	0.623274	0.237	0.018	0	4	Os03g0144300		Similar to Xyloglucan galactosyltransferase KATAMARI 1 (EC 2.4.1.-) (MURUS3 protein).
0	0.621591	0.212	0.003	0	4	Os03g0310600		Protein of unknown function DUF247, plant family protein.
0	0.615573	0.227	0.008	0	4	Os01g0825900		Protein of unknown function Cys-rich family protein.
0	0.612111	0.217	0.012	0	4	Os09g0482900		UDP-glucuronosyl/UDP-glucosyltransferase family protein.
0	0.602918	0.178	0.012	0	4	Os07g0519100		Similar to taxane 10-beta-hydroxylase.
0	0.585103	0.204	0.021	0	4	Os01g0259300		Non-protein coding transcript.
0	0.574818	0.204	0.002	0	4	Os01g0806400	OsEnS-19	Protein of unknown function DUF617, plant domain containing protein.
0	0.5445	0.206	0.005	0	4	Os02g0209900		Syntaxin, N-terminal domain containing protein.
0	0.533733	0.188	0.012	0	4	Os07g0588600		Zinc finger, C2H2-type domain containing protein.
0	0.532988	0.206	0.026	0	4	Os07g0659300		Conserved hypothetical protein.
0	0.53115	0.194	0.022	0	4	Os01g0851100		GDP-fucose protein O-fucosyltransferase domain containing protein.
0	0.511309	0.198	0.016	0	4	Os01g0823400		Hypothetical conserved gene.
0	0.504663	0.192	0.024	0	4	Os08g0333100		Conserved hypothetical protein.
0	0.492453	0.193	0.023	0	4	Os08g0101800		Protein of unknown function DUF821, CAP10-like family protein.
0	0.49176	0.181	0.011	0	4	Os01g0284900		Conserved hypothetical protein.
0	0.488658	0.184	0.022	0	4	Os12g0438600	OsCBSCLC7	Similar to chloride channel protein.
0	0.479994	0.188	0.012	0	4	Os10g0550300	Os RopGEF1, OsRopGEF1, RopGEF1	Rop nucleotide exchanger, PRONE domain containing protein.
0	0.479084	0.196	0.024	0	4	Os04g0680300	OsSTA137	Conserved hypothetical protein.
0	0.476591	0.159	0.002	0	4	Os05g0433500		Conserved hypothetical protein.
0	0.449852	0.156	0.002	0	4	Os06g0715300	OsGH9B6	Similar to CEL5=CELLULASE 5 (Fragment).
0	0.445825	0.165	0.014	0	4	Os01g0921100		Hypothetical conserved gene.
0	0.437133	0.153	0.003	0	4	Os05g0393800	OsSTA149, OsOSCA1.3, OsIOSCA1.3, OsDDP5, DDP5, OsDDP5.1	Protein of unknown function DUF221 domain containing protein.
0	0.430214	0.166	0.004	0	4	Os05g0119400		KIP1-like domain containing protein.
0	0.425337	0.138	0.007	0	4	Os03g0353701		Similar to aberrant pollen transmission 1.
0	0.409531	0.147	0.002	0	4	Os02g0234450		Hypothetical conserved gene.
0	0.401289	0.164	0.013	0	4	Os03g0152900		Similar to predicted protein.
0	0.399026	0.151	0.004	0	4	Os01g0216400	OsGELP9	Lipase, GDSL domain containing protein.
0	0.398325	0.126	0.002	0	4	Os06g0314000		Protein of unknown function DUF827, plant domain containing protein.
0	0.393835	0.143	0.006	0	4	Os07g0502200		Multi antimicrobial extrusion protein MatE family protein.
0	0.384084	0.138	0.005	0	4	Os01g0928400		Conserved hypothetical protein.
0	0.377026	0.147	0.01	0	4	Os07g0658700		Phosphatidylinositol-4-phosphate 5-kinase family protein.
0	0.375878	0.137	0.002	0	4	Os03g0758950		Transcriptional activator, Defense responses to rice sheath blight
0	0.370116	0.148	0.007	0	4	Os02g0786400		Similar to DNA-binding transcription factor blind 1.
0	0.36981	0.134	0.004	0	4	Os03g0209800	Spin6.3	RhoGAP domain containing protein.
0	0.355063	0.143	0.01	0	4	Os06g0603300	OsVQ23	VQ domain containing protein.
0	0.348759	0.12	0.004	0	4	Os09g0503000		Alcohol dehydrogenase superfamily, zinc-containing protein.
0	0.307863	0.126	0.008	0	4	Os02g0729100	OsTBL54, TBL54	Protein of unknown function DUF231, plant domain containing protein.
0	0.292135	0.103	0.001	0	4	Os07g0204000	OsERF#005, OsERF005, OsERF5, AP2/EREBP#072, AP2/EREBP72	Pathogenesis-related transcriptional factor/ERF, DNA-binding domain containing protein.
0	0.285846	0.106	0.001	0	4	Os03g0759600	OsCrRLK1L1	Similar to protein kinase family protein.
1.54512e-289	0.669666	0.31	0.073	4.62284e-285	4	Os01g0533900	OsABCB2, ABCB2, OsPGP2, OsMDR6, OsABCB2_1, OsABCB2_2	Similar to Multidrug resistance protein 1 homolog.
4.34507e-287	0.366322	0.111	0.008	1.3e-282	4	Os02g0511400		Glucose/ribitol dehydrogenase family protein.
5.98292e-285	0.844166	0.33	0.088	1.79003e-280	4	Os05g0468700	OsAMT2;1, AMT2-1, OsAMT2.1	Ammonium transporter.
6.49978e-280	0.739779	0.333	0.089	1.94467e-275	4	Os05g0344400		Uncharacterised protein family UPF0497, trans-membrane plant domain containing protein.
1.90606e-279	0.363059	0.156	0.018	5.70273e-275	4	Os01g0779300		Concanavalin A-like lectin/glucanase, subgroup domain containing protein.
9.84408e-278	0.475982	0.173	0.023	2.94525e-273	4	Os11g0182100		Protein of unknown function DUF688 domain containing protein.
4.49892e-276	0.527671	0.147	0.016	1.34603e-271	4	Os08g0200100		Ribonucleotide reductase-related domain containing protein.
9.33559e-272	0.551971	0.19	0.029	2.79311e-267	4	Os04g0460600	OsNAC2, ONAC004, ONAC4, ONAC034, ONAC34, ONAC058, ONAC58, OMTN2, Ostil1, OsNAC2/ONAC004, OsORE1.2	Similar to H0219H12.10 protein.
1.60656e-270	0.339012	0.132	0.013	4.80667e-266	4	Os03g0646300	OsCNGC6, OsCNGC4, OsSTA107	Similar to Cyclic nucleotide-gated channel A (Fragment).
3.62352e-265	0.430783	0.145	0.017	1.08412e-260	4	Os02g0192700	Pre IIE2, OsPrxII E2, PrxII E2, OsPrxIIE2, PrxIIE2	Similar to Thioredoxin peroxidase.
1.11691e-259	0.3132	0.104	0.008	3.34167e-255	4	Os06g0581000	OsNRT1.2	Similar to Nitrate transporter NTL1.
5.15198e-258	0.429446	0.105	0.008	1.54142e-253	4	Os06g0347100		Similar to Acyl-coenzyme A oxidase 4, peroxisomal (EC 1.3.3.6) (AOX 4) (Short- chain acyl-CoA oxidase) (SAOX) (AtCX4) (G6p) (AtG6).
9.90593e-257	0.694118	0.281	0.067	2.96376e-252	4	Os01g0663300		Similar to (1-4)-beta-mannan endohydrolase-like protein.
1.89512e-251	0.491371	0.122	0.012	5.67e-247	4	Os10g0576900	OsCCR3	NAD(P)-binding domain containing protein.
2.96867e-251	0.536432	0.268	0.06	8.88196e-247	4	Os05g0552200		Glycosyl transferase, family 31 protein.
2.98974e-248	0.357449	0.124	0.012	8.945e-244	4	Os08g0425300	OsGH9B10	Similar to Endoglucanase 21.
8.90682e-238	0.283008	0.115	0.011	2.66483e-233	4	Os11g0149900		PAN-like, type 2 domain containing protein.
5.24611e-237	0.56551	0.236	0.053	1.56958e-232	4	Os05g0576800	OsMPK17, OsMPK21-1	Similar to Blast and wounding induced mitogen-activated protein kinase.
1.34709e-230	0.412982	0.176	0.029	4.03035e-226	4	Os12g0577600		Protein of unknown function DUF1336 domain containing protein.
2.27525e-224	0.587318	0.303	0.086	6.80733e-220	4	Os01g0649200	OsGELP18, OsGELP18a, OsGELP18b	Similar to Esterase.
2.60574e-222	0.265948	0.107	0.01	7.7961e-218	4	Os02g0226801	OsPYL/RCAR2, PYL2, OsPYL2, OsPYL3, PYL3	Similar to bet v I allergen family protein.
6.89489e-220	0.444273	0.168	0.028	2.06288e-215	4	Os02g0302200		Similar to aminotransferase family protein.
4.36088e-218	0.533291	0.181	0.032	1.30473e-213	4	Os02g0620600	OsAMT1;2, AMT1-2, Osamt1-3, OsAMT1, 3, OsAMT1;3, OsAMT1.3, OsAMT1.2	Ammonium transporter, Ammonium uptake
7.71415e-218	0.423136	0.163	0.026	2.308e-213	4	Os05g0228000		Purine and other phosphorylases, family 1 protein.
8.76327e-217	0.57514	0.267	0.068	2.62188e-212	4	Os06g0147400		Conserved hypothetical protein.
5.05583e-214	0.33076	0.141	0.02	1.51265e-209	4	Os04g0686200		Similar to Chromosome condensation regulator protein (Fragment).
1.33945e-213	0.517622	0.226	0.052	4.0075e-209	4	Os01g0551800		Similar to protein ABIL1.
2.83731e-213	0.38233	0.115	0.013	8.48894e-209	4	Os10g0464000		Similar to Hypersensitive-induced response protein.
1.10734e-212	0.345672	0.139	0.02	3.31306e-208	4	Os02g0109200		Protein of unknown function DUF793 family protein.
9.62412e-208	0.696431	0.267	0.074	2.87944e-203	4	Os03g0829200		Similar to Soluble epoxide hydrolase.
5.18058e-206	0.540008	0.262	0.067	1.54998e-201	4	Os12g0431700		Hypothetical conserved gene.
8.37689e-204	0.659595	0.268	0.075	2.50628e-199	4	Os04g0492800	OsCML22	Similar to H0425E08.6 protein.
8.73352e-200	0.638779	0.289	0.087	2.61298e-195	4	Os07g0679700	OsVAL2, VAL2	Transcriptional factor B3 family protein.
3.19672e-196	0.574214	0.281	0.081	9.56426e-192	4	Os07g0150100	OsOSCA3.1, OSCA3.1, OsIOSCA3.1, OsERD4, OsDDP7, DDP7, OsDDP7.1, OsDDP7.2	Protein of unknown function DUF221 domain containing protein.
1.07737e-194	0.550653	0.26	0.072	3.22338e-190	4	Os06g0565900		Similar to Potential phospholipid-transporting ATPase 4 (EC 3.6.3.1) (Aminophospholipid flippase 4).
1.06896e-192	0.725685	0.298	0.093	3.19821e-188	4	Os01g0681900	OsGLT1, OsNADH-GOGAT1, NADH-GOGAT1, OsNADH-GOGAT, GOGAT, NADH-GOGAT, OsGOGAT1, GOGAT1	Non-protein coding transcript.
3.27773e-190	0.559573	0.208	0.049	9.80664e-186	4	Os01g0609000	OsABCG34, OsPDR10, OsPDR1	Similar to Pleiotropic drug resistance protein 3.
1.97953e-185	0.492631	0.202	0.046	5.92257e-181	4	Os02g0551700		Protein of unknown function DUF668 domain containing protein.
6.1585e-185	0.504079	0.202	0.047	1.84256e-180	4	Os05g0579900	OsDjC52	Similar to 10A19I.11.
2.48339e-184	1.01427	0.289	0.089	7.43007e-180	4	Os12g0571100	MT-1-4b, OsMT1d, MT1d, OsMT-I-4c, MT1c, OsMT1c	Metallothionein-like protein, ROS (reactive oxygen species) scavenger, Antioxidant
2.6232e-183	0.462593	0.204	0.048	7.84835e-179	4	Os05g0489000		Endonuclease/exonuclease/phosphatase domain containing protein.
5.60397e-181	0.556693	0.248	0.07	1.67665e-176	4	Os12g0609600	OsSAUR57	Auxin responsive SAUR protein domain containing protein.
8.71244e-181	0.332854	0.155	0.028	2.60668e-176	4	Os04g0597300	OsWRKY37	Similar to WERKY protein (Fragment).
1.64478e-173	0.414796	0.169	0.035	4.92102e-169	4	Os03g0219300		Similar to Tubulin alpha-2 chain (Alpha-2 tubulin).
8.46788e-172	0.379161	0.146	0.027	2.53351e-167	4	Os03g0395100	OsPP53	Protein phosphatase 2C domain containing protein.
5.16715e-169	0.384916	0.141	0.025	1.54596e-164	4	Os11g0226400		Similar to Nitrate-induced NOI protein, expressed.
1.59726e-166	0.296978	0.125	0.02	4.77883e-162	4	Os03g0799200		Protein of unknown function DUF593 family protein.
7.99105e-161	0.386269	0.172	0.038	2.39084e-156	4	Os03g0788100		Similar to RING-H2 finger protein ATL1P (RING-H2 finger protein ATL3).
1.21873e-160	0.470987	0.217	0.06	3.64633e-156	4	Os06g0627100		Conserved hypothetical protein.
1.56979e-160	0.345739	0.128	0.022	4.69666e-156	4	Os09g0281800		Conserved hypothetical protein.
1.8164e-160	0.527023	0.251	0.078	5.43448e-156	4	Os03g0170100		Conserved hypothetical protein.
5.40112e-160	0.282113	0.105	0.015	1.61596e-155	4	Os06g0554700		Similar to kinesin motor protein-related.
4.11455e-159	0.308956	0.133	0.024	1.23103e-154	4	Os03g0356582		Phosphatidylinositol-4-phosphate 5-kinase, core domain containing protein.
7.65697e-159	0.455933	0.218	0.061	2.29089e-154	4	Os11g0175400	OsNIN6	Plant neutral invertase family protein.
8.15335e-159	0.49877	0.262	0.082	2.4394e-154	4	Os10g0398100		Plant disease resistance response protein family protein.
9.14294e-156	0.416333	0.121	0.02	2.73548e-151	4	Os03g0279700		Similar to ZPT2-12.
7.76412e-154	0.379899	0.167	0.038	2.32295e-149	4	Os02g0264300		Conserved hypothetical protein.
2.53474e-153	0.292884	0.11	0.017	7.58368e-149	4	Os01g0249100	OsEXPA9, OsEXP9, osaEXPa1.19	Similar to Expansin-A9.
2.53492e-152	0.619235	0.26	0.085	7.58422e-148	4	Os03g0183200	OsERF#069, OsERF069, OsERF69, AP2/EREBP#028, AP2/EREBP28	Similar to AP2 domain containing protein, expressed.
6.02931e-152	0.425835	0.189	0.049	1.80391e-147	4	Os01g0769100		Non-protein coding transcript.
1.56141e-151	0.50249	0.226	0.067	4.67159e-147	4	Os09g0476000		Prefoldin domain containing protein.
1.00821e-147	0.46838	0.205	0.058	3.01646e-143	4	Os01g0337900		Similar to Dihydrolipoamide dehydrogenase.
1.96838e-147	0.608923	0.24	0.077	5.88918e-143	4	Os02g0246900		Conserved hypothetical protein.
2.04127e-147	0.442254	0.288	0.095	6.10726e-143	4	Os05g0524500		Protein kinase, core domain containing protein.
3.80886e-147	0.328341	0.139	0.028	1.13957e-142	4	Os05g0586500	OsGAT1	Amino acid transporter, transmembrane family protein.
4.37502e-145	0.785464	0.128	0.024	1.30896e-140	4	Os12g0568200	OsMT1c, MT1c, OsMT-I-4b, MT-I-4b, OsMT1f, MT1f, MT1Lc, OsMT1Lc	Metallothionein-like protein type 1.
1.74309e-144	0.504382	0.253	0.085	5.21515e-140	4	Os11g0216000		Pyruvate kinase family protein.
5.39238e-140	0.359751	0.288	0.097	1.61335e-135	4	Os03g0699800	OsTHI36, THI36	Conserved hypothetical protein.
4.8998e-138	0.289286	0.118	0.022	1.46597e-133	4	Os01g0209800	OsCAT1	Similar to Cationic amino acid transporter (Fragment).
1.45825e-137	0.369554	0.159	0.038	4.36295e-133	4	Os07g0501800		Similar to Receptor-like protein kinase.
6.61891e-131	0.474459	0.213	0.067	1.98031e-126	4	Os03g0144800		Similar to Xyloglucan galactosyltransferase KATAMARI 1 (EC 2.4.1.-) (MURUS3 protein).
2.84305e-130	0.480725	0.209	0.065	8.50613e-126	4	Os03g0181800		Protein of unknown function DUF936, plant family protein.
4.86828e-130	0.276038	0.112	0.021	1.45654e-125	4	Os10g0482900	OsGRL19	Thioredoxin fold domain containing protein.
1.18121e-123	0.26107	0.116	0.023	3.53407e-119	4	Os03g0294700	OsETOL1, OsSTA97, ETOL1, STA97	Putative E3 ubiquitin ligase, Ethylene-overproduction protein1, Drought and submergence tolerance, Regulation of ethylene synthesis
3.99681e-123	1.37675	0.254	0.097	1.1958e-118	4	Os05g0526700		Harpin-induced 1 domain containing protein.
1.17376e-122	0.370555	0.15	0.038	3.51178e-118	4	Os11g0603100		Similar to predicted protein.
2.6235e-121	0.472088	0.22	0.074	7.84925e-117	4	Os08g0535800	ONAC005, ONAC5, ONAC035, ONAC35, ONAC046, ONAC46, ONAC052, ONAC52	No apical meristem (NAM) protein domain containing protein.
3.89022e-118	0.45874	0.213	0.072	1.16391e-113	4	Os08g0547500		Kinesin, motor domain domain containing protein.
9.78068e-118	0.368281	0.171	0.048	2.92628e-113	4	Os10g0171500		Similar to Cytochrome P450 CYP76H18.
1.46133e-117	0.324707	0.108	0.021	4.37215e-113	4	Os11g0129700	AP2/EREBP#131	Similar to AP2-1 protein (Fragment).
4.48109e-117	0.261205	0.116	0.024	1.3407e-112	4	Os10g0485800		Conserved hypothetical protein.
2.61313e-115	0.388155	0.166	0.045	7.81821e-111	4	Os02g0770500	OsWRKY32	Similar to WRKY transcription factor 32.
7.71733e-114	0.439495	0.221	0.077	2.30895e-109	4	Os08g0425800		Similar to DRP2 protein (Fragment).
1.52993e-113	0.416723	0.22	0.076	4.57741e-109	4	Os07g0134600		Serine/threonine protein kinase domain containing protein.
6.72362e-113	0.335689	0.148	0.039	2.01164e-108	4	Os08g0337700		RabGAP/TBC domain containing protein.
1.45379e-112	0.373211	0.161	0.045	4.3496e-108	4	Os02g0193800		Similar to cDNA clone:002-103-F09, full insert sequence.
6.69904e-108	0.395852	0.11	0.023	2.00428e-103	4	Os01g0937200		Peptidase aspartic, catalytic domain containing protein.
2.05814e-107	0.306076	0.125	0.03	6.15774e-103	4	Os12g0482500		Protein of unknown function DUF593 domain containing protein.
1.27388e-106	0.345458	0.148	0.04	3.81133e-102	4	Os02g0176650		Non-protein coding transcript.
2.52261e-104	0.361545	0.166	0.05	7.54738e-100	4	Os02g0143200		Armadillo-type fold domain containing protein.
2.86318e-104	0.685067	0.135	0.036	8.56636e-100	4	Os01g0317800		Alpha/beta hydrolase family protein.
3.2583e-104	0.274156	0.115	0.026	9.74852e-100	4	Os04g0561500	OsPOP9, POP9	Similar to Prolyl endopeptidase (EC 3.4.21.26) (Post-proline cleaving enzyme) (PE).
4.14442e-103	0.304679	0.126	0.031	1.23997e-98	4	Os04g0589700	OsPUB35	Zinc finger, RING/FYVE/PHD-type domain containing protein.
9.39595e-103	0.554625	0.184	0.061	2.81118e-98	4	Os07g0115500		Hypothetical protein.
7.80486e-101	0.311168	0.141	0.038	2.33514e-96	4	Os07g0516700		Conserved hypothetical protein.
1.21196e-99	0.361688	0.252	0.096	3.62605e-95	4	Os05g0138200		Similar to Chitinase (Class II) (EC 3.2.1.14).
1.93592e-99	0.355252	0.166	0.052	5.79209e-95	4	Os04g0666900	OsKCBP, KCBP	Similar to H1005F08.22 protein.
8.98446e-98	0.353022	0.229	0.086	2.68806e-93	4	Os06g0589300	OsABCA2, OsISC27	ABC transporter-like domain containing protein.
3.13535e-96	0.358901	0.183	0.061	9.38066e-92	4	Os06g0536100		Hypothetical conserved gene.
1.49225e-95	0.411539	0.214	0.082	4.46467e-91	4	Os03g0314700	OsISC11	NIF system FeS cluster assembly, NifU, C-terminal domain containing protein.
1.96309e-95	0.518587	0.236	0.096	5.87336e-91	4	Os01g0734466	rbohA, OsrbohA, Os rbohA, OsRbohA, OsRboh2	Similar to NAD(P)H oxidase (Fragment).
8.54396e-92	0.332429	0.166	0.054	2.55627e-87	4	Os01g0119050		Non-protein coding transcript.
4.99704e-90	0.429506	0.224	0.092	1.49506e-85	4	Os03g0829100		Similar to Soluble epoxide hydrolase.
2.66777e-89	0.253574	0.242	0.095	7.9817e-85	4	Os03g0155900	OsEXPA18, OsEXP18, osaEXPa1.3	Alpha-expansin OsEXPA18.
1.74473e-88	0.534768	0.158	0.052	5.22005e-84	4	Os01g0281600	OsENODL4	Cupredoxin domain containing protein.
2.53968e-88	0.264607	0.114	0.03	7.59848e-84	4	Os03g0211400		Calmodulin-binding, plant family protein.
3.89614e-88	0.374884	0.199	0.073	1.16569e-83	4	Os01g0838600		Zinc finger, C2H2-like domain containing protein.
3.19305e-86	0.314361	0.141	0.043	9.5533e-82	4	Os06g0354500	ACX3, OsACX3	Similar to Acyl-coenzyme A oxidase 3, peroxisomal precursor (EC 1.3.3.6) (AOX 3) (Medium-chain acyl-CoA oxidase) (AtCX3).
3.59383e-86	0.355469	0.179	0.064	1.07524e-81	4	Os12g0565300		Similar to Calmodulin-binding protein MPCBP.
5.41372e-86	0.294855	0.149	0.047	1.61973e-81	4	Os01g0119100		Similar to Glycosyltransferase.
3.11217e-85	0.409956	0.223	0.087	9.3113e-81	4	Os01g0704100	OsNRT2.3, OsNRT2;1, OsNRT2.3a, OsNRT2.3b, OsNRT2;3a, OsNRT2.5	Nitrate transporter, Nitrate transport
6.61615e-84	0.316501	0.202	0.077	1.97949e-79	4	Os08g0256000		Conserved hypothetical protein.
2.68742e-83	0.400716	0.147	0.048	8.04049e-79	4	Os03g0800000		Similar to Nitrate and chloride transporter.
6.90143e-82	0.264257	0.123	0.035	2.06484e-77	4	Os10g0437100	OsCAT7	Amino acid/polyamine transporter I family protein.
1.9153e-78	0.334184	0.228	0.094	5.7304e-74	4	Os02g0300700	OseIF1A-1	Similar to Eukaryotic translation initiation factor 1A (EIF-1A) (EIF-4C).
2.10069e-78	0.287111	0.125	0.036	6.28507e-74	4	Os04g0223500		Dimethylaniline monooxygenase, N-oxide-forming domain containing protein.
1.66604e-77	0.368025	0.198	0.079	4.98461e-73	4	Os11g0157400	OsEXO70A3, OsExo70A3, OrysaA3_Exo70	Exo70 exocyst complex subunit family protein.
2.21791e-77	0.32745	0.165	0.06	6.63576e-73	4	Os03g0334700	osALA1	Similar to Potential phospholipid-transporting ATPase VB (EC 3.6.3.1).
5.14801e-77	0.433863	0.197	0.08	1.54023e-72	4	Os04g0555300	FCO11	Similar to glycerol 3-phosphate permease.
8.48654e-77	0.287254	0.152	0.052	2.53909e-72	4	Os01g0559000		Protein of unknown function DUF1000 family protein.
5.83917e-76	0.272069	0.107	0.029	1.74702e-71	4	Os01g0961200	OsCBSCBSPB3	Cystathionine beta-synthase, core domain containing protein.
1.36382e-75	0.423728	0.214	0.092	4.0804e-71	4	Os09g0323000	OsUGE4	Similar to UDP-galactose 4-epimerase-like protein.
2.61411e-72	0.284853	0.22	0.092	7.82116e-68	4	Os01g0795700		Non-protein coding transcript.
4.95231e-72	0.361155	0.154	0.056	1.48168e-67	4	Os06g0203200		Flavin-containing monooxygenase FMO family protein.
8.6695e-72	0.354006	0.196	0.081	2.59383e-67	4	Os02g0190300	OsABCB9, OsPGP9, OsISC33	P-glycoprotein homologue.
7.47832e-70	0.284395	0.143	0.05	2.23744e-65	4	Os10g0492200		Glycosyltransferase AER61, uncharacterized domain containing protein.
1.90835e-69	0.346852	0.127	0.041	5.70958e-65	4	Os01g0620800		UDP-glucuronosyl/UDP-glucosyltransferase family protein.
5.42625e-69	0.283782	0.184	0.073	1.62348e-64	4	Os03g0832200	CRT	Similar to Calcium-binding protein precursor (Calreticulin).
9.48898e-67	0.372546	0.212	0.096	2.83901e-62	4	Os11g0147000		Similar to Long chain acyl-CoA synthetase 6 (EC 6.2.1.3).
3.68767e-66	0.351988	0.19	0.082	1.10331e-61	4	Os04g0162500		Zinc finger, C2H2-type domain containing protein.
4.1375e-66	0.313453	0.177	0.071	1.2379e-61	4	Os02g0562600	OsMLO10, MLO10	Similar to Seven trans-membrane protein (Fragment).
5.04135e-66	0.35081	0.152	0.058	1.50832e-61	4	Os01g0584200		Similar to Myosin XI-K headless derivative (Fragment).
6.30835e-66	0.26566	0.157	0.059	1.88739e-61	4	Os02g0736300		Membrane attack complex component/perforin/complement C9 family protein.
6.8054e-65	0.293121	0.144	0.053	2.03611e-60	4	Os03g0269900		Protein of unknown function DUF604 family protein.
2.29492e-64	0.280806	0.14	0.051	6.86616e-60	4	Os05g0131900		Hypothetical conserved gene.
5.91703e-64	0.508052	0.185	0.079	1.77032e-59	4	Os02g0684100		Sulfotransferase domain domain containing protein.
8.99882e-63	0.381686	0.178	0.073	2.69236e-58	4	Os01g0950000	OsGSTU41	Similar to Glutathione S-transferase GST 28 (EC 2.5.1.18) (Fragment).
1.18772e-62	0.35678	0.168	0.069	3.55354e-58	4	Os03g0259900		Protein of unknown function DUF593 family protein.
1.63627e-62	0.355919	0.184	0.08	4.89556e-58	4	Os03g0731500		Similar to Major surface glycoprotein-like.
8.71622e-62	0.349038	0.178	0.076	2.6078e-57	4	Os01g0773100		Similar to F20D22.3 protein.
9.22289e-62	0.309737	0.162	0.065	2.7594e-57	4	Os05g0252100		Protein of unknown function DUF620 family protein.
1.41278e-61	0.369412	0.213	0.096	4.2269e-57	4	Os06g0490400	prx80	Similar to Class III peroxidase 80.
3.16266e-59	0.261928	0.127	0.045	9.46237e-55	4	Os02g0719100		Similar to Fimbrin/plastin-like (Fragment).
9.6196e-58	0.473238	0.104	0.033	2.87809e-53	4	Os08g0440800	OsALDH11A3, GAPN	Glyceraldehyde-3-phosphate dehydrogenase.
5.11184e-57	0.403486	0.197	0.094	1.52941e-52	4	Os03g0666100	OsGNOM1, GNOM1, CRL4/GNOM1	Similar to GN (GNOM); GTP:GDP antiporter/ protein homodimerization.
1.35633e-56	0.353448	0.175	0.077	4.05799e-52	4	Os03g0744650		Similar to predicted protein.
1.38538e-56	0.31466	0.166	0.071	4.14493e-52	4	Os05g0550800		Serine/threonine protein kinase domain containing protein.
2.77374e-56	0.340205	0.134	0.051	8.29874e-52	4	Os04g0352400	OsFKBP62b, OsFKBP65	Peptidyl-prolyl cis-trans isomerase, FKBP-type domain containing protein.
7.59517e-56	0.334779	0.185	0.084	2.2724e-51	4	Os08g0457400	OsRLCK255	Similar to Avr9/Cf-9 induced kinase 1.
2.45053e-54	0.303013	0.202	0.095	7.33173e-50	4	Os02g0327500		Protein of unknown function DUF266, plant family protein.
1.51717e-53	0.254629	0.124	0.046	4.53922e-49	4	Os06g0107800	Bph29	Similar to RAV-like protein.
3.98741e-53	0.347959	0.183	0.085	1.19299e-48	4	Os02g0117700	Ugp2, OsUgp2	UDPase
5.42575e-53	0.337449	0.178	0.082	1.62333e-48	4	Os01g0168600		Similar to predicted protein.
2.29192e-52	0.440647	0.186	0.09	6.85721e-48	4	Os07g0603600		Similar to esterase PIR7B.
2.31031e-51	0.256509	0.146	0.061	6.91221e-47	4	Os07g0102400		Protein of unknown function DUF1084 family protein.
6.24879e-51	0.250313	0.137	0.055	1.86957e-46	4	Os05g0405600		Similar to Cytochrome P450 CYP721B4.
1.20656e-50	0.294221	0.154	0.067	3.6099e-46	4	Os06g0625900	OsHAK10	Potassium transporter, Salt stress response, Alkali tolerance
1.29163e-50	0.294075	0.18	0.084	3.86442e-46	4	Os03g0724100		Phosphatidylinositol transfer protein-like, N-terminal domain containing protein.
2.71067e-50	0.328027	0.124	0.047	8.11006e-46	4	Os06g0192400		Glycosyl transferase, family 31 protein.
4.582e-50	0.317386	0.156	0.068	1.37089e-45	4	Os05g0472400	OsZIP9	Similar to Zinc transporter 9.
1.61696e-49	0.285164	0.158	0.07	4.83777e-45	4	Os03g0186500		Myoactive tetradecapeptides family protein.
1.29461e-47	0.277231	0.152	0.068	3.87334e-43	4	Os11g0600900		Similar to Mannose-6-phosphate isomerase (ManA).
1.97072e-47	0.325719	0.173	0.083	5.89621e-43	4	Os01g0958500		Similar to RNA binding protein-like.
2.96323e-47	0.325411	0.192	0.096	8.8657e-43	4	Os12g0619000		IQ calmodulin-binding region domain containing protein.
2.39704e-46	0.34268	0.196	0.1	7.17169e-42	4	Os02g0490500		UDP-glucuronosyl/UDP-glucosyltransferase family protein.
3.69215e-46	0.360353	0.191	0.096	1.10465e-41	4	Os03g0152400	OsACS1	Similar to 4-coumarate--CoA ligase-like 1.
2.32578e-45	0.306128	0.189	0.094	6.95849e-41	4	Os10g0579600	OsPTR10, PTR10, OsNPF7.7, NPF7.7, OsNPF7.7-1, OsNPF7.7-2	TGF-beta receptor, type I/II extracellular region family protein.
4.60126e-45	0.299224	0.163	0.077	1.37665e-40	4	Os02g0751800		Phosphoglycerate mutase 1 family protein.
3.04762e-44	0.358089	0.168	0.078	9.11818e-40	4	Os07g0531400	prx104	Similar to Peroxidase 27 precursor (EC 1.11.1.7) (Atperox P27) (PRXR7) (ATP12a).
1.6605e-43	0.308755	0.197	0.1	4.96806e-39	4	Os09g0442100	OsRLCK272	Protein kinase, core domain containing protein.
2.41353e-40	0.266001	0.169	0.081	7.22103e-36	4	Os02g0773200		UspA domain containing protein.
4.6994e-40	0.257237	0.15	0.068	1.40601e-35	4	Os02g0112600	OsNRT2.2, OsNRT2.1	High-affinity nitrate transporter, Nitrate uptake, Nitrate transport
1.18643e-39	0.300649	0.18	0.095	3.54967e-35	4	Os02g0722500		Arf GTPase activating protein family protein.
6.75605e-36	0.28748	0.169	0.089	2.02134e-31	4	Os01g0744000		Similar to Kinesin heavy chain (Fragment).
4.80477e-35	0.310737	0.139	0.066	1.43754e-30	4	Os06g0507300		Similar to GAMYB-binding protein.
7.51215e-33	0.28602	0.148	0.077	2.24756e-28	4	Os01g0262500		TRAM/LAG1/CLN8 homology domain domain containing protein.
2.33166e-31	0.260509	0.163	0.089	6.97609e-27	4	Os10g0562100		Homeodomain-like containing protein.
1.31711e-30	0.439742	0.165	0.094	3.94067e-26	4	Os08g0375900		Similar to Peroxisomal coenzyme A diphosphatase NUDT7.
2.27202e-28	0.372145	0.171	0.099	6.79764e-24	4	Os07g0663500		Similar to Short-chain dehydrogenase/reductase (Fragment).
8.18662e-28	0.298433	0.155	0.088	2.44935e-23	4	Os03g0773600		Kinesin, motor region domain containing protein.
2.97753e-27	0.292296	0.149	0.084	8.90848e-23	4	Os03g0800500		Putative small multi-drug export family protein.
5.32637e-27	0.255553	0.154	0.086	1.5936e-22	4	Os05g0331200		Similar to External rotenone-insensitive NADPH dehydrogenase.
8.025e-26	0.268803	0.142	0.079	2.401e-21	4	Os02g0638900	OsWD40-47	Similar to Signal transducer.
1.44434e-24	0.252162	0.167	0.1	4.32133e-20	4	Os03g0156700	OsZNL	Nickel/cobalt transporter, high-affinity domain containing protein.
8.91123e-24	0.275737	0.157	0.094	2.66615e-19	4	Os02g0130100		SNO glutamine amidotransferase family protein.
3.37586e-21	0.275999	0.153	0.094	1.01002e-16	4	Os02g0748800	OsGRL4	Thioredoxin fold domain containing protein.
1.10685e-19	0.29142	0.132	0.077	3.31158e-15	4	Os07g0468100	OsGSTU46	Similar to Glutathione S-transferase GST 19 (EC 2.5.1.18).
3.51713e-19	0.31962	0.107	0.06	1.05229e-14	4	Os09g0315700	Osppc2b, ppc2b	Phosphoenolpyruvate carboxylase family protein.
0	1.81896	0.445	0.079	0	5	Os04g0105300		Protein of unknown function DUF1295 family protein.
0	1.54683	0.16	0.017	0	5	Os03g0135100	OsGSTF15	Glutathione S-transferase GSTF15.
0	1.46785	0.339	0.051	0	5	Os01g0543100	prx17	Similar to Peroxidase 72 precursor (EC 1.11.1.7) (Atperox P72) (PRXR8) (ATP6a).
0	1.18655	0.244	0.033	0	5	Os01g0327400	prx16, OsPOD1, POD1	Similar to Peroxidase (Fragment).
0	1.18263	0.405	0.047	0	5	Os03g0192600	OsLTPG3, OsLTPg3	Plant lipid transfer protein/Par allergen family protein.
0	1.1312	0.431	0.082	0	5	Os12g0569300		Thaumatin, pathogenesis-related family protein.
0	1.12319	0.524	0.065	0	5	Os02g0669000	OsGELP42	Lipase, GDSL domain containing protein.
0	0.966123	0.284	0.028	0	5	Os04g0464750		Non-protein coding transcript.
0	0.955819	0.452	0.084	0	5	Os03g0350100	BIP101	SAR DNA-binding protein-2.
0	0.936649	0.322	0.034	0	5	Os02g0709600		Protein of unknown function DUF617, plant family protein.
0	0.935426	0.333	0.044	0	5	Os01g0914000		Conserved hypothetical protein.
0	0.918043	0.208	0.012	0	5	Os04g0465300	OsGASR2, GASR2	A member of the GAST (gibberellin (GA)-Stimulated Transcript) family, Cell division, Differentiation of panicles
0	0.90956	0.374	0.1	0	5	Os01g0700000		Conserved hypothetical protein.
0	0.898512	0.466	0.096	0	5	Os01g0754100		Nucleic acid-binding, OB-fold domain containing protein.
0	0.820218	0.373	0.064	0	5	Os12g0447000		Non-protein coding transcript.
0	0.818618	0.283	0.032	0	5	Os01g0205900	prx2	Similar to Class III peroxidase GvPx2b (Fragment).
0	0.796732	0.437	0.093	0	5	Os02g0202500	OsAlba2, Alba2	Similar to nucleic acid binding.
0	0.773508	0.335	0.032	0	5	Os03g0347700	BTBN6	Protein containing a Bric-a-Brac/Tramtrack/Broad (BTB) complex and an NPH3domain (BTBN), Regulation of auxin transport
0	0.758008	0.426	0.1	0	5	Os01g0840700	OsRPL36.2	Similar to 60S ribosomal protein L36.
0	0.736463	0.37	0.082	0	5	Os02g0805200	OsPCNA, PCNA	Proliferating cell nuclear antigen (PCNA) (Cyclin).
0	0.711947	0.395	0.075	0	5	Os03g0410900		Like-Sm ribonucleoprotein, core family protein.
0	0.695359	0.336	0.064	0	5	Os08g0192900	OS-NUC	Nucleotide-binding, alpha-beta plait domain containing protein.
0	0.690692	0.387	0.083	0	5	Os03g0350300	BIP102	Similar to SAR DNA-binding protein-like protein.
0	0.688871	0.185	0.022	0	5	Os11g0150400		Stress responsive alpha-beta barrel domain containing protein.
0	0.676835	0.313	0.038	0	5	Os05g0345175		Similar to patellin-5.
0	0.675369	0.362	0.061	0	5	Os06g0274200	Nhp2	Similar to H/ACA ribonucleoprotein complex subunit 2 (H/ACA snoRNP protein NHP2) (High mobility group-like nuclear protein 2).
0	0.671745	0.405	0.1	0	5	Os02g0576700	OsNAPL6, NAPL6	Nucleosome assembly protein (NAP) family protein, H3/H4 histone chaperone, Abiotic stress response and adaptation
0	0.671018	0.385	0.082	0	5	Os08g0326600		Similar to GMP synthetase.
0	0.66941	0.375	0.078	0	5	Os12g0613500	BIP132	SRP40, C-terminal domain containing protein.
0	0.665263	0.234	0.035	0	5	Os03g0119300	OsSub25, SUB25	Peptidase S8, subtilisin-related domain containing protein.
0	0.64228	0.364	0.069	0	5	Os03g0352300		Similar to Nucleolar protein.
0	0.64159	0.369	0.074	0	5	Os09g0502000	rpL32_9.3, RPL32, OsrpL32_9.3, OsRPL32	Similar to Ribosomal L32.
0	0.638021	0.338	0.067	0	5	Os07g0508900	OsDof22, Dof22, OsDof-22	Hypothetical conserved gene.
0	0.634776	0.356	0.067	0	5	Os07g0636000		Similar to H/ACA ribonucleoprotein complex subunit 4 (EC 5.4.99.-) (Nucleolar protein NAP57 homolog) (Nopp-140 associated protein of 57 kDa homolog) (AtNAP57).
0	0.630629	0.202	0.014	0	5	Os11g0169200	OsLAX5, OsAUX5, LAX5, AUX5	Amino acid transporter, transmembrane domain containing protein.
0	0.608	0.364	0.074	0	5	Os11g0657300		Similar to Small nuclear ribonucleoprotein F (snRNP-F) (Sm protein F) (Sm-F) (SmF).
0	0.606495	0.309	0.045	0	5	Os02g0284800		Hypothetical protein.
0	0.605516	0.297	0.039	0	5	Os04g0613200		Pectin lyase fold/virulence factor domain containing protein.
0	0.600254	0.273	0.041	0	5	Os01g0170500		Protein of unknown function DUF239, plant domain containing protein.
0	0.581437	0.281	0.026	0	5	Os04g0498000		Protein of unknown function DUF828, plant family protein.
0	0.581401	0.378	0.09	0	5	Os03g0207250	OsRPL51	Ribosomal protein/NADH dehydrogenase domain domain containing protein.
0	0.58085	0.349	0.074	0	5	Os06g0116600	OsMORF2	Proteinase inhibitor, propeptide domain containing protein.
0	0.573628	0.38	0.097	0	5	Os08g0359600		Similar to 30S ribosomal protein S17.
0	0.557349	0.291	0.056	0	5	Os09g0397800		Hypothetical gene.
0	0.556064	0.287	0.036	0	5	Os02g0734800		Protein of unknown function DUF26 domain containing protein.
0	0.555037	0.287	0.039	0	5	Os05g0557700	LTN1, OsPHO2, PHO2.1, PHO2.2, OsUBC35, UBC35	Ubiquitin-conjugating E2 enzyme, Phosphate homeostasis, Negative regulator of the inorganic phosphate (Pi)-starvation response-signaling pathway
0	0.552854	0.308	0.059	0	5	Os04g0345100		Hypothetical gene.
0	0.550365	0.354	0.08	0	5	Os02g0282100		Conserved hypothetical protein.
0	0.545593	0.286	0.055	0	5	Os08g0430700		Similar to UVB-resistance protein-like.
0	0.538066	0.308	0.051	0	5	Os05g0176000	OsMed36_2, Med36_2	Similar to fibrillarin-2.
0	0.537731	0.289	0.05	0	5	Os02g0821800	OsMed18_1, Med18_1, OsMed36_1, Med36_1	Similar to Fibrillarin-2.
0	0.536218	0.316	0.06	0	5	Os03g0760700		Similar to Aspartate-semialdehyde dehydrogenase (EC 1.2.1.11) (Fragment).
0	0.517015	0.308	0.059	0	5	Os03g0639800	OsVPS2, VPS2	Snf7 family protein.
0	0.516638	0.341	0.073	0	5	Os08g0184300		Hypothetical protein.
0	0.512885	0.259	0.032	0	5	Os04g0495900		Hypothetical protein.
0	0.50908	0.328	0.072	0	5	Os04g0502300		Similar to 40S ribosomal protein S11.
0	0.506672	0.237	0.014	0	5	Os04g0386300		Similar to OSIGBa0148P16.3 protein.
0	0.491956	0.253	0.044	0	5	Os03g0675500		Hypothetical conserved gene.
0	0.491694	0.28	0.038	0	5	Os05g0228400	OsbHLH073	Basic helix-loop-helix dimerisation region bHLH domain containing protein.
0	0.479199	0.294	0.059	0	5	Os08g0330800		Conserved hypothetical protein.
0	0.478416	0.276	0.052	0	5	Os02g0591800		Brix domain containing protein.
0	0.472222	0.292	0.052	0	5	Os07g0549800		Similar to RGP-3 (Fragment).
0	0.467107	0.266	0.048	0	5	Os09g0571400	OsCYP19-3, Cyp1, OsCYP-25, OsCYP19-2a, OsCYP19-2b	Cyclophilin 1.
0	0.458335	0.277	0.052	0	5	Os07g0170300		YT521-B-like protein family protein.
0	0.457893	0.184	0.02	0	5	Os03g0822000	OsEXPA7, EXP7, OsEXP7, OsaEXPa1.26	Alpha-expansin OsEXPA7.
0	0.452321	0.183	0.012	0	5	Os05g0324600	OsOFP13, OsOFP19, OFP13, OFP19	OVATE domain-containing protein, Negative modulation of brassinosteroid (BR) response, Modulation of plant architecture
0	0.440517	0.266	0.035	0	5	Os02g0673700	OsDof2, OsDof9, Dof9, OsDof-9	Similar to OSIGBa0103M18.3 protein.
0	0.437612	0.239	0.036	0	5	Os12g0197700		Region of unknown function, putative Zinc finger, XS and XH domain containing protein.
0	0.435418	0.268	0.044	0	5	Os03g0622600		Conserved hypothetical protein.
0	0.435321	0.239	0.034	0	5	Os01g0812800		Ribosomal protein L30e domain containing protein.
0	0.427434	0.228	0.032	0	5	Os01g0198500		Conserved hypothetical protein.
0	0.411997	0.263	0.048	0	5	Os04g0662100		Similar to 40S ribosomal protein S4-like.
0	0.409947	0.21	0.012	0	5	Os02g0131000		Conserved hypothetical protein.
0	0.400601	0.239	0.036	0	5	Os01g0755700		Zinc finger, RING/FYVE/PHD-type domain containing protein.
0	0.40038	0.245	0.037	0	5	Os05g0547600		Hypothetical protein.
0	0.395375	0.157	0.013	0	5	Os01g0200300	Oshox29, OsHox29, OSHB5	Similar to Homeobox-leucine zipper protein HOX29.
0	0.394347	0.176	0.014	0	5	Os02g0642200	OsREM1.4	Similar to Remorin.
0	0.37274	0.171	0.011	0	5	Os08g0173700	OsERF#080, OsERF080, OsERF80, AP2/EREBP#069, AP2/EREBP69	Similar to Ethylene-responsive transcription factor 4 (Ethylene-responsive element binding factor 4) (Related to APETALA-2 protein 5) (EREBP-4) (AtERF4).
0	0.363347	0.219	0.033	0	5	Os11g0135400	ARP	60S acidic ribosomal protein P0.
0	0.356549	0.172	0.012	0	5	Os01g0769200	OsSub4, SUB4	Peptidase S8, subtilisin-related domain containing protein.
0	0.35072	0.219	0.03	0	5	Os04g0465100	prx55	Haem peroxidase, plant/fungal/bacterial family protein.
0	0.32081	0.134	0.009	0	5	Os12g0498900		Conserved hypothetical protein.
0	0.30338	0.187	0.021	0	5	Os03g0848400		B-cell receptor-associated 31-like family protein.
0	0.289303	0.149	0.013	0	5	Os10g0394200	OsSub60, SUB60	Similar to subtilase family protein.
0	0.273638	0.166	0.013	0	5	Os04g0447900	OsOFP24, OsOFP15	Domain of unknown function DUF623 domain containing protein.
2.50535e-307	0.468044	0.289	0.058	7.49576e-303	5	Os08g0559600	Dad	Similar to Dihydroxy-acid dehydratase (EC 4.2.1.9) (DAD).
4.63776e-303	0.388105	0.256	0.046	1.38757e-298	5	Os01g0551400		Hypothetical conserved gene.
7.00651e-302	0.346041	0.189	0.025	2.09628e-297	5	Os03g0370500		Similar to H/ACA ribonucleoprotein complex subunit 4 (EC 5.4.99.-) (Nucleolar protein NAP57 homolog) (Nopp-140 associated protein of 57 kDa homolog) (AtNAP57).
1.56516e-299	1.1003	0.318	0.075	4.68279e-295	5	Os09g0483400		Similar to Ubiquitin/ribosomal fusion protein (Fragment).
4.38794e-299	0.358705	0.234	0.039	1.31283e-294	5	Os02g0186700		Conserved hypothetical protein.
1.95684e-297	0.364166	0.241	0.042	5.85468e-293	5	Os02g0276900	OsbHLH072	Basic helix-loop-helix dimerisation region bHLH domain containing protein.
2.77539e-294	0.586888	0.287	0.06	8.30368e-290	5	Os06g0621900	OsEXPA16, OsEXP16, osaEXPa1.27	Similar to Alpha-expansin OsEXPA16 (Fragment).
2.48191e-292	0.489297	0.287	0.06	7.42563e-288	5	Os04g0446500	OsFKBP58, OsFKBP53a, BIP122	Similar to OSIGBa0140O07.15 protein.
3.30342e-292	0.370426	0.25	0.046	9.8835e-288	5	Os07g0670600		Ribosome biogenesis factor, NIP7 domain containing protein.
2.76129e-289	0.323767	0.211	0.033	8.2615e-285	5	Os11g0105400	RPL9, OsRPL9	Ribosomal protein L10 family protein.
1.38559e-288	0.289081	0.189	0.026	4.14555e-284	5	Os05g0583400		Similar to Mitochondrial import receptor subunit TOM7 (Translocase of outer membrane 7 kDa subunit).
3.30668e-288	0.438091	0.261	0.05	9.89326e-284	5	Os06g0326500		Mitochondrial glycoprotein family protein.
4.54774e-288	0.526354	0.321	0.075	1.36064e-283	5	Os03g0586800		Similar to Lysyl-tRNA synthetase (EC 6.1.1.6) (Lysine--tRNA ligase) (LysRS).
1.81611e-286	0.449047	0.255	0.048	5.43361e-282	5	Os03g0166000	OsAlba4, Alba4	Alba, DNA/RNA-binding protein family protein.
7.25541e-286	0.340104	0.218	0.035	2.17074e-281	5	Os01g0143300		Similar to Glycine-rich protein (Fragment).
1.01471e-284	0.515112	0.372	0.098	3.03592e-280	5	Os02g0102700		Similar to AGL157Cp.
7.00309e-284	0.561725	0.299	0.067	2.09525e-279	5	Os03g0301800		Similar to Kinesin-like polypeptides 9 (Fragment).
1.52862e-280	0.414669	0.26	0.051	4.57347e-276	5	Os01g0924300	OsWD40-29	WD40 repeat-like domain containing protein.
2.21121e-280	0.327037	0.22	0.037	6.61571e-276	5	Os06g0300600		Similar to Decoy.
1.5794e-279	0.338039	0.231	0.041	4.7254e-275	5	Os08g0542100		Similar to 60S ribosomal protein L7.
3.6618e-278	0.639498	0.265	0.055	1.09557e-273	5	Os06g0327400		Conserved hypothetical protein.
6.43725e-278	0.398731	0.257	0.05	1.92596e-273	5	Os07g0415200		Ribosomal protein L25/L23 domain containing protein.
1.04221e-277	0.408391	0.292	0.064	3.1182e-273	5	Os03g0852500		Similar to NIR3.
1.10804e-274	0.372433	0.248	0.047	3.31515e-270	5	Os04g0497600		Lupus La protein family protein.
1.43726e-273	0.385782	0.26	0.052	4.30015e-269	5	Os12g0133050		Similar to 60S acidic ribosomal protein P0.
2.10376e-272	0.358882	0.154	0.018	6.29423e-268	5	Os01g0773400		Conserved hypothetical protein.
4.02778e-271	0.337534	0.228	0.041	1.20507e-266	5	Os01g0763000		Protein of unknown function DUF2039 domain containing protein.
2.83906e-270	0.470599	0.283	0.062	8.49417e-266	5	Os04g0620700	OsNUC1	Nucleolin-like protein, Salt stress response
6.59709e-266	0.391217	0.282	0.062	1.97378e-261	5	Os08g0508600		Similar to Pre-rRNA-processing protein TSR2.
1.0077e-265	0.438215	0.304	0.071	3.01493e-261	5	Os03g0851100		Similar to Translational elongation factor EF-TuM.
9.54444e-263	0.367956	0.263	0.055	2.8556e-258	5	Os07g0626100		Similar to 50S ribosomal protein L7/L12.
3.65314e-262	0.328918	0.216	0.038	1.09298e-257	5	Os04g0487300		Similar to DNA-directed RNA polymerases II 24 kDa polypeptide.
3.20822e-257	0.292465	0.168	0.023	9.59869e-253	5	Os03g0122300	FLS	Flavanone 3-hydroxylase, Positive regulation of flavonoid biosynthesis, Resistance to brown planthopper (BPH)
1.7916e-256	0.303122	0.17	0.024	5.36028e-252	5	Os07g0603100		Nucleotide-binding, alpha-beta plait domain containing protein.
3.95239e-256	0.371597	0.21	0.037	1.18251e-251	5	Os04g0459700		Similar to H0219H12.3 protein.
1.2399e-255	0.457558	0.307	0.075	3.70966e-251	5	Os05g0452600		Similar to 50S ribosomal protein L33.
6.37596e-255	0.468027	0.18	0.027	1.90762e-250	5	Os10g0114400	OsBRI1	Protein kinase, catalytic domain domain containing protein.
8.86115e-255	0.333313	0.255	0.053	2.65117e-250	5	Os02g0205000		Ribosomal protein L19 family protein.
1.21154e-254	0.43887	0.295	0.07	3.6248e-250	5	Os05g0557800		Similar to 50S ribosomal protein L21.
1.14596e-253	0.472212	0.327	0.086	3.4286e-249	5	Os05g0528900		Ribosomal protein L9 family protein.
3.12703e-253	0.331759	0.235	0.046	9.35576e-249	5	Os03g0622300		Conserved hypothetical protein.
3.9513e-253	0.48988	0.3	0.074	1.18219e-248	5	Os12g0118400		Similar to Inwardly rectifying potassium channel subunit.
1.34559e-252	0.453822	0.321	0.081	4.02586e-248	5	Os01g0666900		Non-protein coding transcript.
3.42251e-252	0.422836	0.297	0.072	1.02398e-247	5	Os04g0685100		Ribosomal biogenesis regulatory protein family protein.
6.93979e-252	0.287093	0.17	0.025	2.07632e-247	5	Os09g0359800	OsPRMT1	Similar to Arginine methyltransferase pam1 (Pam1).
3.78282e-251	0.488604	0.353	0.099	1.13178e-246	5	Os05g0104800	eIF-3f, OseIF3f	Eukaryotic translation initiation factor 3 subunit f, Microgametogenesis
4.98374e-251	0.46766	0.338	0.091	1.49108e-246	5	Os03g0240800		Similar to AGL157Cp.
1.39115e-250	0.388906	0.234	0.046	4.16218e-246	5	Os10g0124000		Ribosomal protein L7A/RS6 family domain containing protein.
2.84357e-250	0.446445	0.197	0.033	8.50768e-246	5	Os02g0114100		Protein of unknown function DUF6, transmembrane domain containing protein.
1.49031e-248	0.344264	0.262	0.057	4.45886e-244	5	Os03g0619400		Chaperone, tailless complex polypeptide 1 domain containing protein.
2.3056e-248	0.349499	0.251	0.052	6.89812e-244	5	Os08g0310100	Cen8.t00833	Ribosomal protein L15 family protein.
7.70424e-248	0.292541	0.18	0.028	2.30503e-243	5	Os01g0951200	UMPS1	Similar to Orotidine 5'-phosphate decarboxylase (EC 4.1.1.23) (OMP decarboxylase) (OMPDCase) (OMPdecase) (Uridine 5'-monophosphate synthase) (UMP synthase).
2.04177e-247	0.401066	0.26	0.057	6.10877e-243	5	Os05g0364300		Non-protein coding transcript.
2.14149e-247	0.447144	0.274	0.063	6.40711e-243	5	Os12g0409000	OsSHM3, SHM3, OsSHMT3, SHMT3	Similar to Serine hydroxymethyltransferase.
2.32751e-247	0.476689	0.287	0.068	6.96369e-243	5	Os09g0542000	OsAlba7, Alba7	Similar to Ribonuclease P.
2.33979e-247	0.408496	0.273	0.062	7.00042e-243	5	Os03g0187000		Similar to EMB514.
1.67895e-246	0.412584	0.281	0.066	5.02324e-242	5	Os02g0481000		Translation protein SH3-like domain containing protein.
5.22165e-246	0.578474	0.234	0.048	1.56226e-241	5	Os03g0669100		Similar to predicted protein.
9.35317e-246	0.350761	0.242	0.05	2.79837e-241	5	Os11g0216400	OsMORF1	Peptidase S8, subtilisin-related domain containing protein.
2.45629e-244	0.409621	0.303	0.077	7.34899e-240	5	Os07g0166600		Conserved hypothetical protein.
3.4813e-244	0.472854	0.339	0.093	1.04157e-239	5	Os03g0125300		D111/G-patch domain containing protein.
1.99709e-243	0.429651	0.305	0.078	5.97509e-239	5	Os02g0440000		Similar to Diaminopimelate decarboxylase.
6.19947e-243	0.323914	0.112	0.01	1.85482e-238	5	Os05g0200400		Similar to Cytochrome P450 CYP90D10.b.
6.43437e-242	0.466156	0.273	0.063	1.9251e-237	5	Os07g0207400		Similar to RF12 protein (Fragment).
5.40861e-241	0.331141	0.234	0.048	1.6182e-236	5	Os11g0266000		Protein of unknown function DUF1665 family protein.
2.05518e-240	0.689496	0.29	0.072	6.1489e-236	5	Os02g0773200		UspA domain containing protein.
1.07515e-239	0.340844	0.231	0.047	3.21673e-235	5	Os08g0150800		Similar to Tyrosyl-tRNA synthetase (Tyrosyl-tRNA ligase; TyrRS). class-I aaRS.
5.99612e-239	0.409606	0.266	0.061	1.79398e-234	5	Os02g0724300		Non-protein coding transcript.
6.03946e-239	0.548541	0.346	0.099	1.80695e-234	5	Os08g0535600		Zinc finger, Tim10/DDP-type family protein.
7.37628e-239	0.430116	0.32	0.085	2.20691e-234	5	Os02g0255200		Similar to Ribosomal protein S15a homolog.
1.47423e-236	0.549477	0.304	0.084	4.41074e-232	5	Os03g0836300		Harpin-induced 1 domain containing protein.
2.03434e-236	0.387232	0.265	0.061	6.08653e-232	5	Os01g0839300		Similar to 50S ribosomal protein L17.
1.18637e-235	0.328927	0.246	0.053	3.5495e-231	5	Os10g0466200		Ribosomal protein L11 family protein.
3.00879e-235	0.401907	0.294	0.075	9.00201e-231	5	Os08g0320000		Similar to tyrosyl-tRNA synthetase.
3.96063e-234	0.463579	0.335	0.094	1.18498e-229	5	Os06g0690600		Conserved hypothetical protein.
8.81769e-234	0.316848	0.193	0.034	2.63816e-229	5	Os05g0328000		Hypothetical protein.
1.55224e-233	0.273362	0.206	0.038	4.64413e-229	5	Os06g0236900		Similar to tRNA (guanine-N(7)-)-methyltransferase (EC 2.1.1.33) (tRNA(m7G46)- methyltransferase) (Methyltransferase-like protein 1).
8.03185e-231	0.28954	0.211	0.04	2.40305e-226	5	Os07g0573600	OsREX1-S	Nucleotide excision repair, TFIIH, subunit TTDA domain containing protein.
1.35136e-227	0.380466	0.269	0.064	4.04312e-223	5	Os04g0388900		Similar to U6 snRNA-associated Sm-like protein LSm6 (Sm protein F).
2.88956e-227	0.27	0.195	0.035	8.64526e-223	5	Os01g0251100		Similar to 50S ribosomal protein L3-2, chloroplast precursor.
7.86497e-227	0.301521	0.235	0.05	2.35312e-222	5	Os04g0477900		Similar to Cysteine proteinase EP-B 1 precursor (EC 3.4.22.-).
3.73037e-226	0.265283	0.152	0.022	1.11609e-221	5	Os06g0142800	OsPRMT710	Ribosomal L11 methyltransferase domain containing protein.
3.32702e-225	0.260644	0.214	0.042	9.9541e-221	5	Os01g0250600		Conserved hypothetical protein.
3.1292e-224	0.38452	0.266	0.064	9.36227e-220	5	Os01g0372700		Similar to Asparaginyl-tRNA synthetase, cytoplasmic 1 (EC 6.1.1.22) (Asparagine-- tRNA ligase 1) (AsnRS 1).
3.86374e-224	0.263838	0.191	0.034	1.15599e-219	5	Os02g0804300		Methyltransferase type 11 domain containing protein.
8.72092e-224	0.389508	0.298	0.078	2.60921e-219	5	Os09g0498100		Similar to 30S ribosomal protein S16.
1.6428e-223	0.291975	0.229	0.048	4.91509e-219	5	Os05g0555800		Similar to 60S ribosomal protein L35a-3.
1.64356e-223	0.256901	0.17	0.027	4.91736e-219	5	Os07g0475800		Eukaryotic rRNA processing family protein.
4.39042e-223	0.332635	0.241	0.054	1.31357e-218	5	Os11g0311100		Similar to Pantothenate kinase family protein.
5.0821e-223	1.43848	0.158	0.024	1.52051e-218	5	Os12g0568900		Thaumatin, pathogenesis-related family protein.
1.58273e-222	0.358839	0.219	0.045	4.73537e-218	5	Os05g0353400	OsImpbeta1, OsImp beta 1	Armadillo-like helical domain containing protein.
4.40392e-221	0.252302	0.18	0.031	1.31761e-216	5	Os04g0129600		Similar to OSIGBa0131J24.6 protein.
9.72138e-220	0.400156	0.306	0.084	2.90854e-215	5	Os04g0663300		Similar to PHD finger-like domain protein 5A (Splicing factor 3B associated 14 kDa protein) (SF3b14b).
1.47448e-218	0.38032	0.284	0.074	4.41148e-214	5	Os08g0151400		Similar to Small nuclear ribonucleoprotein homolog.
3.59557e-216	0.426394	0.205	0.041	1.07576e-211	5	Os04g0413500	gif1, CIN2, OsCIN2, OsGIF1	Cell-wall invertase, Carbon partitioning during early grain filling
1.12703e-215	0.403145	0.185	0.034	3.37196e-211	5	Os02g0219800	OsTET2	Tetraspanin domain containing protein.
4.01513e-215	0.446509	0.304	0.086	1.20129e-210	5	Os07g0572900	RPS13, OsRPS13	Similar to 40S ribosomal protein S13.
2.55107e-214	0.405226	0.29	0.077	7.63254e-210	5	Os01g0144700		Conserved hypothetical protein.
2.83486e-213	0.39379	0.291	0.079	8.48163e-209	5	Os08g0513300		Helix-hairpin-helix motif, class 2 domain containing protein.
6.66059e-212	0.388449	0.265	0.067	1.99278e-207	5	Os01g0706500		Ribosomal protein L28e domain containing protein.
9.62215e-212	0.39577	0.288	0.077	2.87885e-207	5	Os01g0616500		Similar to 50S ribosomal protein L22.
1.20726e-210	0.260135	0.184	0.034	3.612e-206	5	Os01g0801700	OsGCD1	Homolog of Arabidopsis GCD1 (GAMETE CELLS DEFECTIVE1), Early embryogenesis and endosperm development
2.36592e-210	0.262202	0.178	0.032	7.07861e-206	5	Os07g0270900		Mak16 protein family protein.
4.26683e-210	0.435617	0.288	0.079	1.27659e-205	5	Os02g0102900	OsCPn60beta2, OsCPn60b2	Similar to RuBisCO subunit binding-protein beta subunit, chloroplast (60 kDa chaperonin beta subunit) (CPN-60 beta) (Fragment).
5.43308e-210	0.29799	0.131	0.017	1.62552e-205	5	Os11g0149400	OsPSK2	Similar to Phytosulfokines 2 precursor.
3.71675e-209	0.252441	0.107	0.011	1.11201e-204	5	Os02g0718050		Non-protein coding transcript.
1.19745e-206	0.655698	0.175	0.032	3.58265e-202	5	Os03g0143200		Non-protein coding transcript.
1.40091e-206	0.33042	0.226	0.051	4.19139e-202	5	Os04g0603200	OsRMT1, RMT1	Similar to C-terminal zinc-finger (Fragment).
8.22375e-205	0.31268	0.144	0.021	2.46046e-200	5	Os01g0788200		Nuclear transport factor 2 domain containing protein.
5.83201e-204	0.364646	0.23	0.053	1.74488e-199	5	Os03g0831500		Similar to Phosphoribosylformylglycinamidine cyclo-ligase, chloroplast/mitochondrial precursor (EC 6.3.3.1) (AIRS) (Phosphoribosyl-aminoimidazole synthetase) (AIR synthase) (VUpur5).
7.82751e-202	0.285934	0.192	0.038	2.34191e-197	5	Os01g0583200		Zinc finger, C2H2, LYAR-type domain containing protein.
3.93923e-201	0.321504	0.231	0.054	1.17858e-196	5	Os01g0148700		Protein of unknown function DUF1677, Oryza sativa family protein.
4.63939e-201	0.276904	0.181	0.034	1.38806e-196	5	Os04g0651700		Non-protein coding transcript.
5.88232e-201	0.32161	0.204	0.043	1.75993e-196	5	Os03g0391700	OsbHLH138	Helix-loop-helix DNA-binding domain containing protein.
2.64007e-200	0.321419	0.223	0.051	7.89883e-196	5	Os03g0569900		Similar to RNA Binding Protein 45.
3.38395e-200	0.376941	0.304	0.088	1.01244e-195	5	Os02g0126700		Similar to Small nuclear ribonucleoprotein homolog.
1.17912e-199	0.300802	0.218	0.049	3.52782e-195	5	Os06g0103400		Nucleic acid-binding, OB-fold domain containing protein.
1.54909e-198	0.282183	0.178	0.034	4.63474e-194	5	Os04g0480400		Similar to OSIGBa0158F13.7 protein.
4.01252e-198	0.305673	0.21	0.046	1.20051e-193	5	Os10g0366400		Conserved hypothetical protein.
1.81889e-197	0.352882	0.236	0.057	5.44192e-193	5	Os05g0549700		Similar to Threonine synthase, chloroplast precursor (EC 4.2.3.1) (TS).
2.77372e-195	0.287615	0.227	0.053	8.2987e-191	5	Os11g0256200		Protein of unknown function DUF842, eukaryotic family protein.
4.26794e-194	0.351195	0.203	0.044	1.27692e-189	5	Os05g0282900		Conserved hypothetical protein.
2.26052e-192	0.327523	0.225	0.053	6.76325e-188	5	Os09g0417400	OsbHLH100	Hypothetical conserved gene.
1.27477e-191	0.382419	0.287	0.082	3.81399e-187	5	Os01g0757500		CS domain domain containing protein.
6.72584e-190	0.317052	0.245	0.062	2.0123e-185	5	Os02g0617900		Non-protein coding transcript.
2.48403e-188	0.257847	0.164	0.03	7.43197e-184	5	Os05g0567400		Ribosomal RNA methyltransferase J domain containing protein.
6.85575e-188	0.355085	0.287	0.083	2.05117e-183	5	Os06g0650100	RUB2, OsRUB2, NEDD8	Similar to Ubiquitin-NEDD8-like protein RUB2.
2.23399e-187	0.269745	0.197	0.042	6.68387e-183	5	Os01g0224500		Conserved hypothetical protein.
9.72813e-187	0.39067	0.282	0.082	2.91056e-182	5	Os06g0331500		Conserved hypothetical protein.
1.10752e-186	0.30045	0.207	0.046	3.31358e-182	5	Os02g0581200		Similar to OSIGBa0115M15.3 protein.
1.52641e-185	0.480087	0.244	0.064	4.56687e-181	5	Os01g0756600		Protein of unknown function DUF642 family protein.
2.18606e-185	0.399925	0.272	0.076	6.54048e-181	5	Os09g0509000	OsMORF8	Similar to DAG protein.
1.19e-183	0.409974	0.295	0.09	3.56035e-179	5	Os07g0292800		Ribosomal protein L24e domain containing protein.
1.22345e-183	0.318158	0.25	0.067	3.66045e-179	5	Os02g0658300		Conserved hypothetical protein.
2.8953e-183	0.407087	0.204	0.047	8.66245e-179	5	Os02g0195800	OsDjC17	Similar to Chaperone protein dnaJ 6 (AtJ6) (AtDjC6).
4.13908e-183	0.363245	0.284	0.084	1.23837e-178	5	Os11g0139100		Similar to 50S ribosomal protein L24.
1.18097e-182	0.338872	0.193	0.042	3.53334e-178	5	Os06g0256800		Hypothetical conserved gene.
3.21082e-182	0.2794	0.165	0.031	9.60645e-178	5	Os01g0106500		Conserved hypothetical protein.
1.53198e-180	0.309668	0.252	0.068	4.58353e-176	5	Os07g0412400		Similar to Adenylate kinase isoenzyme 6 (EC 2.7.4.3) (ATP-AMP transphosphorylase 6).
3.42737e-180	1.59142	0.144	0.025	1.02543e-175	5	Os03g0134900	OsGSTF14, GST14	Similar to Glutathione S-transferase GSTF14 (Fragment).
2.22079e-179	0.406428	0.266	0.076	6.6444e-175	5	Os12g0514500		Similar to Heat-shock protein precursor.
1.91942e-178	0.966164	0.112	0.015	5.74272e-174	5	Os01g0326000	prx12	Similar to Peroxidase (Fragment).
1.77178e-177	0.321605	0.102	0.012	5.301e-173	5	Os06g0364500		Conserved hypothetical protein.
9.71876e-177	0.4049	0.177	0.037	2.90775e-172	5	Os03g0120400		Heavy metal transport/detoxification protein domain containing protein.
5.2678e-176	0.31755	0.235	0.062	1.57607e-171	5	Os03g0288400		Similar to kinesin like protein.
7.04814e-176	0.360917	0.274	0.081	2.10873e-171	5	Os11g0545000		NOP5, N-terminal domain containing protein.
1.959e-175	0.262605	0.209	0.05	5.86114e-171	5	Os12g0604800		Tetratricopeptide-like helical domain containing protein.
3.41092e-174	0.256886	0.16	0.031	1.02051e-169	5	Os03g0831100		Armadillo-like helical domain containing protein.
1.52184e-173	0.268996	0.198	0.045	4.55319e-169	5	Os07g0658200		Similar to 30S ribosomal protein S9.
4.08896e-173	0.295234	0.193	0.044	1.22338e-168	5	Os03g0699200		BRCT domain containing protein.
1.54235e-172	0.38161	0.283	0.086	4.61455e-168	5	Os02g0553600	SI1	Similar to RNA polymerase II transcriptional coactivator KIWI.
3.43205e-172	0.333456	0.255	0.073	1.02684e-167	5	Os11g0133900		Conserved hypothetical protein.
3.83352e-172	0.250529	0.162	0.032	1.14695e-167	5	Os08g0471900		Zinc finger, ZPR1-type domain containing protein.
4.1499e-170	0.266676	0.193	0.044	1.24161e-165	5	Os09g0352400		Similar to Bystin.
6.98158e-170	0.374804	0.289	0.09	2.08882e-165	5	Os10g0321700	RBP-159	Similar to Ribonucleoprotein like protein.
2.47938e-169	0.271105	0.198	0.046	7.41807e-165	5	Os02g0290400		Ribosomal biogenesis, methyltransferase, EMG1/NEP1 domain containing protein.
8.60098e-169	0.263131	0.119	0.018	2.57333e-164	5	Os03g0777100		Conserved hypothetical protein.
5.0124e-168	0.274866	0.166	0.034	1.49966e-163	5	Os03g0221500		Glycoside hydrolase, family 17 protein.
5.73726e-168	0.296217	0.203	0.049	1.71653e-163	5	Os02g0130000		Similar to SWIb domain-containing protein (Fragment).
8.00043e-168	0.41104	0.301	0.097	2.39365e-163	5	Os03g0174500	OsAdSS, AdSS	Similar to Adenylosuccinate synthetase, chloroplast precursor (EC 6.3.4.4) (IMP-- aspartate ligase) (AdSS) (AMPSase) (Fragment).
8.61944e-167	0.298919	0.153	0.03	2.57885e-162	5	Os06g0562200	OsPYL/RCAR9, PYL9, OsPYL9, OsPYL2, PYL2	Bet v I allergen family protein.
2.02583e-166	0.288827	0.204	0.05	6.06108e-162	5	Os05g0166450		Hypothetical gene.
2.36615e-166	0.257673	0.162	0.033	7.07929e-162	5	Os03g0313600		Similar to Genes for GrpE, DnaK and DnaJ, complete and partial cds. (Fragment).
6.04886e-166	0.289961	0.217	0.055	1.80976e-161	5	Os01g0810000		Utp11 family protein.
7.98486e-166	0.264022	0.181	0.04	2.38899e-161	5	Os05g0232700		Conserved hypothetical protein.
1.69119e-164	0.259034	0.213	0.054	5.05987e-160	5	Os07g0544900	OsRPL28	Ribosomal protein L28 family protein.
1.86368e-164	0.270314	0.201	0.048	5.57594e-160	5	Os01g0511200		Conserved hypothetical protein.
1.92374e-161	0.37681	0.289	0.094	5.75562e-157	5	Os04g0244400	OsGRX12	Thioredoxin fold domain containing protein.
1.14082e-160	0.278433	0.196	0.047	3.41321e-156	5	Os08g0538000		Similar to Glycyl-tRNA synthetase, mitochondrial precursor (EC 6.1.1.14) (Glycine--tRNA ligase) (GlyRS).
2.61498e-158	0.275385	0.208	0.053	7.82376e-154	5	Os03g0198400		Similar to Seryl-tRNA synthetase (EC 6.1.1.11) (Serine--tRNA ligase) (SerRS) (Fragment).
7.85422e-158	0.267357	0.211	0.055	2.3499e-153	5	Os07g0668200		Similar to adenyl cyclase.
1.90036e-157	0.328099	0.289	0.093	5.68569e-153	5	Os12g0244200		Ribosomal protein L37, mitochondrial domain containing protein.
1.51555e-155	0.278154	0.235	0.067	4.53436e-151	5	Os05g0256000	OsWD40-116, OseIF3i, eIF3i, EIF3I	Similar to TGF-beta receptor-interacting protein 1.
7.62745e-154	0.304454	0.241	0.07	2.28206e-149	5	Os07g0408700	OsSPDS1, OsSPDS, SPDS	Similar to Spermidine synthase 2 (EC 2.5.1.16) (Putrescine aminopropyltransferase 2) (SPDSY 2).
8.19436e-153	0.251353	0.233	0.066	2.45167e-148	5	Os01g0734100		Similar to 50S ribosomal protein L20.
2.79336e-151	0.262019	0.186	0.045	8.35745e-147	5	Os03g0279600		Conserved hypothetical protein.
3.3928e-150	0.309798	0.234	0.067	1.01509e-145	5	Os09g0520700	OsRH7	Similar to RNA helicase.
9.33951e-150	0.281112	0.206	0.055	2.79429e-145	5	Os07g0562900		Hypothetical conserved gene.
3.1046e-148	0.271526	0.216	0.06	9.28867e-144	5	Os03g0853800		Protein of unknown function DUF1301 family protein.
6.22463e-148	0.340696	0.23	0.067	1.86235e-143	5	Os12g0197500	OsSGS3	Homolog of Arabidopsis suppressor of gene silencing 3, Cofactor of RNA-dependent RNA polymerase, Defense response to virus
3.53386e-147	0.71005	0.116	0.02	1.0573e-142	5	Os06g0652600		Similar to Lustrin A.
2.07394e-146	0.276092	0.235	0.07	6.20502e-142	5	Os09g0525200		Protein of unknown function DUF947 family protein.
5.28809e-145	0.374763	0.26	0.085	1.58214e-140	5	Os06g0232300	PIN1C, OsPIN1C, OsPIN1c, OsPIN1a	Similar to Auxin transport protein REH1.
1.37892e-143	0.311779	0.211	0.06	4.1256e-139	5	Os01g0236300	OsARF16, OsARF2, OsARF1	Similar to Auxin response factor 18.
1.36489e-142	0.276659	0.203	0.054	4.0836e-138	5	Os05g0145600	RBP-23	Pentatricopeptide repeat containing protein.
1.14409e-141	0.334041	0.277	0.093	3.42301e-137	5	Os08g0517900		Similar to 30S ribosomal protein S16.
7.40076e-138	0.255726	0.193	0.052	2.21423e-133	5	Os03g0274800	OsRLCK107	Similar to Protein kinase APK1A, chloroplast precursor (EC 2.7.1.-).
1.16336e-137	0.258374	0.219	0.064	3.48066e-133	5	Os08g0338700		Similar to Chaperone GrpE type 2.
2.20656e-135	0.365473	0.264	0.089	6.6018e-131	5	Os02g0158400		ssDNA-binding transcriptional regulator family protein.
4.12425e-135	0.278797	0.201	0.056	1.23393e-130	5	Os12g0147500		DNA/RNA helicase, DEAD/DEAH box type, N-terminal domain containing protein.
2.04602e-134	0.274113	0.24	0.076	6.1215e-130	5	Os10g0406800		Armadillo-like helical domain containing protein.
6.10304e-134	0.259887	0.199	0.055	1.82597e-129	5	Os04g0576500		Peptidase C1A, papain C-terminal domain containing protein.
2.01293e-133	0.318848	0.135	0.028	6.02247e-129	5	Os06g0220000		Similar to Phi-1 protein.
1.71032e-132	0.34792	0.262	0.09	5.11709e-128	5	Os03g0143400	htpB	Similar to mitochondrial chaperonin-60 [Oryza sativa (japonica cultivar-group)].
1.83405e-132	0.304791	0.216	0.064	5.48731e-128	5	Os04g0445200		RmlC-like jelly roll fold domain containing protein.
2.26282e-132	0.496554	0.203	0.059	6.77013e-128	5	Os02g0219900		Similar to Epstein-Barr nuclear antigen-1 (EBNA-1).
1.00984e-131	0.286587	0.254	0.085	3.02135e-127	5	Os12g0556400		Similar to GAG1At protein.
3.72133e-129	0.286142	0.254	0.085	1.11338e-124	5	Os07g0681000		Similar to Eukaryotic translation initiation factor 2 beta subunit (eIF-2-beta) (P38).
4.17858e-129	0.251245	0.207	0.06	1.25019e-124	5	Os05g0528200		Similar to 50S ribosomal protein L20.
6.46785e-126	0.262691	0.218	0.067	1.93512e-121	5	Os10g0407100		Ribosomal protein L32p domain containing protein.
1.42614e-125	0.302991	0.272	0.097	4.26686e-121	5	Os06g0231300	ROX3	CS domain domain containing protein.
3.19535e-125	0.381281	0.155	0.038	9.56018e-121	5	Os01g0803300		Protein of unknown function DUF6, transmembrane domain containing protein.
1.97724e-124	0.254321	0.186	0.052	5.91571e-120	5	Os05g0372200		Surfeit locus 6 family protein.
7.57554e-124	0.29432	0.218	0.068	2.26653e-119	5	Os03g0299900	OsAGD2	Similar to Plastid aminotransferase (Fragment).
5.27179e-122	0.335685	0.24	0.082	1.57727e-117	5	Os01g0758200	OsDof6, Dof6, OsDof-6	Similar to Dof2 (Fragment).
5.24399e-120	0.254282	0.225	0.073	1.56895e-115	5	Os04g0428900		Similar to CSN8.
8.6135e-119	0.338987	0.237	0.081	2.57707e-114	5	Os08g0261100		Protein of unknown function DUF1218 family protein.
1.74918e-118	0.307109	0.264	0.097	5.23336e-114	5	Os05g0556700		Similar to Cct2-prov protein.
9.08437e-115	0.28912	0.265	0.099	2.71795e-110	5	Os03g0385900	rps11, s11-1	Mitochondrial ribosomal protein S11 (Nuclear encoded).
2.01645e-114	0.269009	0.168	0.046	6.03303e-110	5	Os01g0969000		Similar to Chloroplast outer envelope 24 kD protein.
1.59638e-111	0.29242	0.164	0.045	4.77622e-107	5	Os05g0462200		Hypothetical conserved gene.
1.27277e-109	0.356867	0.234	0.082	3.808e-105	5	Os03g0412300		Heavy metal transport/detoxification protein domain containing protein.
2.0888e-109	0.308611	0.116	0.025	6.24948e-105	5	Os03g0760800	OsGASR1, GASR1	A member of the GAST (gibberellin (GA)-Stimulated Transcript) family, Control of seedling growth and &alpha;-amylase expression, Cell proliferation in meristems and panicles development
1.19247e-107	0.27749	0.214	0.072	3.56776e-103	5	Os01g0616900		Ctps protein.
1.55438e-107	0.295917	0.162	0.046	4.65053e-103	5	Os01g0851600		3-oxo-5-alpha-steroid 4-dehydrogenase, C-terminal domain containing protein.
1.15742e-106	0.265845	0.238	0.087	3.46287e-102	5	Os11g0429433		Hypothetical gene.
5.2941e-106	0.283848	0.25	0.094	1.58394e-101	5	Os10g0508400		Similar to Methionine aminopeptidase-like protein.
4.2505e-105	0.537036	0.247	0.095	1.27171e-100	5	Os12g0628100	OsADF11	Similar to Actin-depolymerizing factor 6 (ADF-6) (AtADF6).
2.24745e-102	0.873409	0.249	0.096	6.72416e-98	5	Os12g0569200		Conserved hypothetical protein.
3.25506e-102	0.350524	0.228	0.083	9.7388e-98	5	Os02g0501350		Conserved hypothetical protein.
2.54638e-100	0.265919	0.245	0.091	7.61851e-96	5	Os02g0670400		Similar to HMGc1 protein.
1.71286e-99	0.251019	0.223	0.08	5.12472e-95	5	Os10g0159300		Conserved hypothetical protein.
2.44704e-99	0.2631	0.255	0.099	7.32129e-95	5	Os10g0580800	OsClpP4, ClpP4, OsClp11, CLP11	Similar to NClpP4 (Fragment).
4.62618e-99	0.257156	0.233	0.088	1.38411e-94	5	Os06g0667500		Similar to 14 kDa zinc-binding protein (Protein kinase C inhibitor) (PKCI).
4.68638e-99	0.257399	0.233	0.087	1.40212e-94	5	Os12g0176800		Similar to Heterochromatin protein (Fragment).
7.17443e-92	0.323053	0.193	0.067	2.14652e-87	5	Os08g0108100		Pectinesterase inhibitor domain containing protein.
1.09017e-90	0.271628	0.105	0.024	3.26167e-86	5	Os06g0168600	v3, RNRL1, rnrl1, RNR1, RNRL	Ribonucleotide reductase, Chloroplast biogenesis
5.71205e-85	0.250269	0.218	0.086	1.70899e-80	5	Os01g0142200		Kinase binding protein CGI-121 domain containing protein.
5.83311e-84	0.261804	0.187	0.067	1.74521e-79	5	Os03g0259900		Protein of unknown function DUF593 family protein.
3.73205e-82	0.342147	0.169	0.058	1.11659e-77	5	Os08g0485000		Similar to PHI-1.
5.8915e-80	0.264067	0.239	0.098	1.76268e-75	5	Os09g0551600		Similar to HMGd1 protein (Nucleasome/chromatin assembly factor D protein NFD101).
6.49501e-79	0.260823	0.125	0.037	1.94324e-74	5	Os02g0829100	OsRPA32, RPA32, RPA2A	Replication protein A 30kDa.
7.62231e-75	0.259943	0.225	0.095	2.28052e-70	5	Os01g0276500		Similar to Histidine biosynthesis bifunctional protein hisIE, chloroplast precursor [Includes: Phosphoribosyl-AMP cyclohydrolase (EC 3.5.4.19) (PRA-CH); Phosphoribosyl-ATP pyrophosphatase (EC 3.6.1.31) (PRA-PH)].
3.44659e-71	0.259009	0.197	0.079	1.03119e-66	5	Os09g0557900	OsENODL21	Similar to Protein phosphatase 2C gamma isoform (EC 3.1.3.16) (PP2C-gamma) (Protein phosphatase magnesium-dependent 1 gamma) (Protein phosphatase 1C) (Fibroblast growth factor inducible protein 13) (FIN13).
1.23897e-59	0.312084	0.207	0.093	3.70688e-55	5	Os02g0752200		Similar to Beta-D-xylosidase.
3.41392e-58	0.416903	0.205	0.092	1.02141e-53	5	Os10g0377150	OsAGP9	Hypothetical protein.
2.81635e-41	0.387878	0.106	0.041	8.42623e-37	5	Os09g0414900		Similar to GASA5-like protein (Fragment).
1.24694e-28	0.265117	0.176	0.097	3.73071e-24	5	Os11g0180000		Plant disease resistance response protein family protein.
1.42704e-27	0.562714	0.108	0.052	4.26957e-23	5	Os01g0786500	OsUCL1	Similar to early nodulin 20.
4.73981e-27	0.326786	0.127	0.064	1.4181e-22	5	Os03g0151500		Conserved hypothetical protein.
9.7538e-26	0.46508	0.142	0.077	2.91824e-21	5	Os02g0203700	SRZ1	Similar to Testis expressed sequence 13A protein.
1.80629e-13	0.335894	0.109	0.066	5.40425e-09	5	Os01g0149800	OsMT2a, MT2a, met6, Osmet6, OsMT-2, MT-2, rgMT-2, OsMT-I-2a, OsMT2-1, MT-I-2a, MT2-1	Metallothionein-like protein type 2.
4.43201e-09	0.28762	0.108	0.074	0.000132601	5	Os12g0203200		Conserved hypothetical protein.
0	1.05956	0.457	0.1	0	6	Os01g0706850		Non-protein coding transcript.
0	0.654809	0.395	0.098	0	6	Os02g0628200		Protein of unknown function DUF250 domain containing protein.
0	0.532231	0.385	0.062	0	6	Os06g0179500		Protein of unknown function DUF247, plant family protein.
0	0.520852	0.343	0.051	0	6	Os08g0115800	ONAC029, ONAC29, OsSWN2, OsSWN2L, OsSWN2S	No apical meristem (NAM) protein domain containing protein.
0	0.506903	0.392	0.081	0	6	Os02g0792600		Hypothetical conserved gene.
0	0.48729	0.375	0.088	0	6	Os12g0106300	OsTBL1, TBL1, OsXOAT13	Xylan acetyltransferase, Resistance to bacterial leaf blight disease
0	0.406748	0.381	0.089	0	6	Os07g0634900	OsMYB86	Hypothetical conserved gene.
0	0.395056	0.364	0.082	0	6	Os05g0286100		Similar to Zinc-finger protein KNUCKLES.
0	0.286376	0.231	0.034	0	6	Os08g0102400	OsOFP28, OsOFP25	Hypothetical conserved gene.
3.07535e-288	0.470139	0.34	0.082	9.20113e-284	6	Os01g0710700		Lipase, class 3 family protein.
5.33938e-279	0.27752	0.242	0.044	1.59749e-274	6	Os09g0437100	OsSAUR37	Similar to SAUR33-auxin-responsive SAUR family member.
5.95429e-277	0.334916	0.337	0.08	1.78147e-272	6	Os02g0726300	OsDof4, OsDof8, Dof8, OsDof-8, DOF8	Similar to AOBP (Ascorbate oxidase promoter-binding protein).
4.52751e-241	0.516024	0.34	0.094	1.35459e-236	6	Os12g0577200		Conserved hypothetical protein.
8.3484e-224	0.312075	0.291	0.073	2.49776e-219	6	Os01g0329900	OsGELP14	Similar to Lipase homolog (Fragment).
4.98341e-218	0.250018	0.284	0.072	1.49099e-213	6	Os04g0110200		Similar to H0201G08.7 protein.
2.86735e-215	0.295607	0.306	0.084	8.57884e-211	6	Os06g0667100	OsHAP5B, NF-YC, CBF-C, OsNF-YC4, Os-NF-YC4, NF-YC4, NFYC4, OsNF-YC4-3, NF-YC4-3	Similar to Nuclear Y/CCAAT-box binding factor C subunit NF-YC.
4.0547e-212	0.348652	0.336	0.098	1.21313e-207	6	Os01g0876800		RNA-binding region RNP-1 (RNA recognition motif) domain containing protein.
7.07931e-209	0.592854	0.269	0.068	2.11806e-204	6	Os07g0468100	OsGSTU46	Similar to Glutathione S-transferase GST 19 (EC 2.5.1.18).
2.60775e-186	0.329251	0.311	0.095	7.80214e-182	6	Os06g0701900	OsSAUR27	Similar to small auxin up RNA1.
4.49722e-163	0.299377	0.252	0.071	1.34552e-158	6	Os07g0549100		Conserved hypothetical protein.
1.13159e-150	0.34944	0.207	0.053	3.38559e-146	6	Os09g0427125		Hypothetical conserved gene.
1.27249e-147	0.284822	0.294	0.096	3.80716e-143	6	Os03g0817800	OsTBL6, TBL6, OsXOAT11	Protein of unknown function DUF231 domain containing protein.
1.18792e-146	0.284976	0.291	0.097	3.55413e-142	6	Os04g0672300		Similar to H0322F07.3 protein.
3.05476e-138	0.32134	0.242	0.075	9.13953e-134	6	Os07g0257200	OsNRAMP5, OsNramp5	Manganese and Cadmium transporter, Mn and Cd uptake
2.24639e-137	0.359207	0.29	0.099	6.72096e-133	6	Os02g0131800	OsNRAMP4, Nrat1, Nramp6, OsNRAT1, FCO5	Trivalent AI influx transporter, Aluminum (Al) tolerance
2.56238e-137	0.251451	0.256	0.082	7.66637e-133	6	Os07g0689800		Tetratricopeptide-like helical domain containing protein.
4.11459e-136	0.336476	0.236	0.072	1.23104e-131	6	Os12g0609600	OsSAUR57	Auxin responsive SAUR protein domain containing protein.
2.39148e-122	0.282088	0.272	0.097	7.15506e-118	6	Os01g0211800	OsbZIP02, OsbZIP2, OsSTA8	Similar to VirE2-interacting protein VIP1.
4.15287e-108	0.335184	0.228	0.077	1.2425e-103	6	Os08g0389700		Conserved hypothetical protein.
1.97441e-83	0.255836	0.227	0.089	5.90725e-79	6	Os02g0597700		Ubiquitin domain containing protein.
6.87518e-65	0.286343	0.224	0.099	2.05698e-60	6	Os02g0634700	OsSCP8	Similar to Serine carboxypeptidase II-like protein.
1.8822e-56	0.489425	0.214	0.099	5.63134e-52	6	Os10g0109300	prx125	Similar to Peroxidase (EC 1.11.1.7).
0	1.51156	0.265	0.02	0	7	Os01g0373700		Conserved hypothetical protein.
0	1.44105	0.471	0.07	0	7	Os01g0793900		Conserved hypothetical protein.
0	1.35769	0.485	0.07	0	7	Os01g0298400		Myb transcription factor domain containing protein.
0	1.29591	0.416	0.092	0	7	Os11g0168500	OsERF#118, OsERF118, AP2/EREBP#117, AP2/EREBP117	Hypothetical conserved gene.
0	1.27858	0.426	0.062	0	7	Os05g0578100		Protein of unknown function DUF1645 family protein.
0	1.2545	0.343	0.047	0	7	Os03g0766600		Conserved hypothetical protein.
0	1.23332	0.394	0.094	0	7	Os05g0119100		Hypothetical protein.
0	1.16228	0.447	0.08	0	7	Os05g0132700		Similar to R2R3 Myb-like protein.
0	1.15201	0.326	0.04	0	7	Os04g0464100		Heavy metal transport/detoxification protein domain containing protein.
0	1.12424	0.278	0.038	0	7	Os07g0127700	PR1b	Similar to Pathogenesis-related protein class 1.
0	1.10463	0.346	0.039	0	7	Os10g0380100	Os-THT2, OsTHT2	Transferase family protein.
0	1.09656	0.442	0.097	0	7	Os04g0600300	AOX1b, OsAOX1b	Homodimeric diiron-carboxylate protein, Cyanide-resistant respiration in mitochondria, Reactive oxygen species (ROS) scavenging
0	1.08458	0.395	0.094	0	7	Os01g0795600		Conserved hypothetical protein.
0	1.06747	0.313	0.051	0	7	Os04g0660900		TGF-beta receptor, type I/II extracellular region family protein.
0	1.03915	0.385	0.086	0	7	Os09g0492900		Conserved hypothetical protein.
0	1.03137	0.267	0.042	0	7	Os11g0112400	prx130	Peroxidase (EC 1.11.1.7).
0	1.02976	0.19	0.016	0	7	Os02g0702100		Similar to transcription factor GT-3b.
0	1.02296	0.375	0.083	0	7	Os10g0467000		Conserved hypothetical protein.
0	1.02016	0.334	0.051	0	7	Os12g0639500		ATPase, AAA-type, core domain containing protein.
0	0.991723	0.334	0.061	0	7	Os05g0442700	ONAC012, ONAC12	No apical meristem (NAM) protein domain containing protein.
0	0.919703	0.317	0.057	0	7	Os12g0181600	OsAAP11B, AAP11B, OsAAP15, AAP15	Amino acid transporter, transmembrane domain containing protein.
0	0.87717	0.295	0.04	0	7	Os03g0270000		Protein of unknown function DUF296 domain containing protein.
0	0.86838	0.36	0.073	0	7	Os01g0757200	OsGA2ox3, ga2ox 3, OsGA2ox-3, GA2ox3, GA2ox-3	GA 2-oxidase3, GA metabolism
0	0.867496	0.241	0.034	0	7	Os01g0705200	OsLEA14, OsLEA14a, OsLEA14b, wsi18, pwsi18, OsLEA14/WSI18	Late embryogenesis abundant protein repeat containing protein.
0	0.856375	0.343	0.068	0	7	Os09g0533600	OsRLCK278, RLCK278	Receptor-like cytoplasmic kinase, Resistance to multiple bacterial and fungal pathogens
0	0.819936	0.114	0.006	0	7	Os01g0373800		Non-protein coding transcript.
0	0.787373	0.383	0.085	0	7	Os01g0725000		Similar to H0402C08.3 protein.
0	0.735839	0.189	0.013	0	7	Os10g0393800	OsGELP105	Lipase, GDSL domain containing protein.
0	0.728125	0.296	0.055	0	7	Os05g0231700	OsTIP4;1, TIP4-1	Similar to Tonoplast intrinsic protein.
0	0.714647	0.216	0.028	0	7	Os09g0400500		Serine/threonine protein kinase domain containing protein.
0	0.705969	0.309	0.041	0	7	Os04g0385600	Os_F0796	Tetratricopeptide-like helical domain containing protein.
0	0.535189	0.205	0.019	0	7	Os01g0695800	MDR4, OsABCB5, ABCB5, OsPGP5, OsMDR7, OsISC28, MRP4, OsABCB11, ABCB11	Similar to MDR-like ABC transporter.
0	0.49892	0.206	0.023	0	7	Os04g0571600		Multi antimicrobial extrusion protein MatE family protein.
0	0.403026	0.124	0.006	0	7	Os11g0684000	OsJAmyb, JAmyb, OsJAMyb	Similar to Transcription factor MYB21 (Myb-related protein 21) (AtMYB21) (Myb homolog 3) (AtMyb3).
0	0.307516	0.143	0.011	0	7	Os01g0305300		Non-protein coding transcript.
3.83049e-302	0.389541	0.127	0.009	1.14605e-297	7	Os02g0759400	OsRING-1	Zinc finger, RING/FYVE/PHD-type domain containing protein.
9.39489e-302	0.798312	0.389	0.096	2.81086e-297	7	Os03g0125900		Conserved hypothetical protein.
1.19661e-298	0.458494	0.169	0.018	3.58015e-294	7	Os09g0456800	HSfB1, OsHsfB1, OsHsf-23, HSF23, OsHsf23, TBF1	Similar to Heat stress transcription factor Spl7 (Heat shock transcription factor) (Heat shock factor RHSF10).
6.5902e-296	0.939836	0.378	0.092	1.97172e-291	7	Os03g0802200	OsFbox176, Os_F0077	Non-protein coding transcript.
2.03728e-295	0.619882	0.162	0.016	6.09533e-291	7	Os02g0824100		Cytochrome P450 family protein.
2.45105e-295	0.74265	0.36	0.084	7.3333e-291	7	Os02g0209400		Conserved hypothetical protein.
4.2867e-290	0.6895	0.277	0.052	1.28254e-285	7	Os09g0526500		C2 calcium/lipid-binding region, CaLB domain containing protein.
9.10284e-290	0.596473	0.257	0.044	2.72348e-285	7	Os05g0127200	OsPLC4	Similar to Phospholipase C (Fragment).
1.38178e-289	1.10274	0.355	0.083	4.13415e-285	7	Os07g0587300		Hypothetical conserved gene.
1.45829e-289	0.734305	0.255	0.044	4.36306e-285	7	Os01g0305200		Lg106-like family protein.
1.98905e-288	1.07212	0.357	0.087	5.95104e-284	7	Os03g0240600	OsUPS, OsPUB41	U-box containing E3 ligase, Response to phosphate starvation
5.03562e-288	0.615679	0.194	0.025	1.50661e-283	7	Os11g0227700		Similar to Non-TIR-NBS-LRR type resistance protein.
5.13583e-284	0.806376	0.377	0.095	1.53659e-279	7	Os11g0153300		Conserved hypothetical protein.
9.68153e-281	0.937628	0.25	0.043	2.89662e-276	7	Os09g0444900		Similar to plant viral-response family protein.
1.26352e-277	0.413431	0.129	0.01	3.78032e-273	7	Os01g0159800	OsbHLH035	Similar to DNA binding protein.
5.41734e-277	0.851134	0.334	0.078	1.62081e-272	7	Os03g0822400		Conserved hypothetical protein.
3.63997e-276	0.691952	0.343	0.081	1.08904e-271	7	Os02g0614700		B30.2/SPRY domain domain containing protein.
1.5692e-274	1.10064	0.377	0.098	4.69488e-270	7	Os03g0194600		Protein of unknown function DUF568, DOMON-like domain containing protein.
2.77195e-273	0.746855	0.303	0.065	8.29339e-269	7	Os05g0582600	OsSCP30	Peptidase S10, serine carboxypeptidase family protein.
6.45237e-267	0.740149	0.343	0.084	1.93049e-262	7	Os07g0597200		Protein kinase, core domain containing protein.
2.37092e-266	0.543286	0.216	0.034	7.09355e-262	7	Os04g0562500		Similar to H0211B05.7 protein.
1.26052e-265	0.713351	0.343	0.083	3.77134e-261	7	Os02g0682300		RING-type E3 ligase, Negative regulation of cuticular wax biosynthesis, Drought stress response
6.25494e-263	0.56587	0.281	0.058	1.87142e-258	7	Os01g0819700		Hypothetical conserved gene.
3.67784e-262	0.325046	0.105	0.007	1.10037e-257	7	Os06g0685200	Os_F0663	Hypothetical conserved gene.
5.58068e-259	0.672716	0.186	0.026	1.66968e-254	7	Os01g0139700		Conserved hypothetical protein.
1.06263e-258	0.627403	0.186	0.026	3.17928e-254	7	Os11g0502700		Glycosyl transferase, family 31 domain containing protein.
1.16413e-251	0.757208	0.299	0.067	3.48296e-247	7	Os04g0450900		Protein kinase PKN/PRK1, effector domain containing protein.
2.43614e-251	0.992948	0.315	0.076	7.28868e-247	7	Os12g0635400		VQ domain containing protein.
7.86715e-251	0.483526	0.259	0.051	2.35377e-246	7	Os04g0429050	OsERF#100, OsERF100, AP2/EREBP#036, AP2/EREBP36	Similar to OSIGBa0093L02.1 protein.
2.05133e-250	0.461524	0.171	0.022	6.13739e-246	7	Os02g0462800	OsWRKY42, WRKY-42	WRKY transcription factor 42, Transcriptional repressor, Promotion of leaf senescence
1.62528e-248	0.707228	0.271	0.057	4.86269e-244	7	Os12g0181500	OsAAP11A, AAP11A, OsAAP16, AAP16	Amino acid permease, Transport of amino acids
2.30763e-248	0.743837	0.26	0.053	6.90421e-244	7	Os06g0725100	OsGELP89	Lipase, GDSL domain containing protein.
3.76443e-247	0.949555	0.314	0.076	1.12628e-242	7	Os07g0564500		Pyridine nucleotide-disulphide oxidoreductase, NAD-binding region domain containing protein.
3.01893e-246	0.840914	0.277	0.061	9.03234e-242	7	Os01g0816100	OsNAC4, NAC68, ONAC068, OnNAC4*, OnNAC4, OsNAC4/ONAC068	Plant-specific transcription factor, Regulation of hypersensitive response (HR) cell death
3.34126e-244	0.699568	0.152	0.018	9.99671e-240	7	Os05g0464300		Conserved hypothetical protein.
3.37677e-240	0.966824	0.339	0.089	1.0103e-235	7	Os02g0300700	OseIF1A-1	Similar to Eukaryotic translation initiation factor 1A (EIF-1A) (EIF-4C).
1.30252e-239	0.801453	0.305	0.074	3.89701e-235	7	Os01g0699400		Serine/threonine protein kinase domain containing protein.
2.41415e-238	0.434565	0.117	0.01	7.2229e-234	7	Os02g0270200	OsSub14, SUB14	Similar to Subtilase.
1.71442e-236	0.719226	0.306	0.074	5.12936e-232	7	Os08g0550400		Similar to RING-H2 finger protein ATL5P.
1.83711e-234	1.08204	0.193	0.031	5.49645e-230	7	Os12g0112000	Pox, prx135	Similar to Peroxidase precursor (EC 1.11.1.7) (Fragment).
8.48848e-233	0.980088	0.104	0.008	2.53967e-228	7	Os03g0267000	OsHSP18.0-CI, HSP18.0-CI, HSP18.0, OsHsp18.0, OsHSP18.0, Oshsp18.0, OsSHSP1, OsMSR3, OsHSP20, OsHSP18.6	Low molecular mass heat shock protein Oshsp18.0.
4.03679e-232	0.820529	0.255	0.054	1.20777e-227	7	Os11g0242200	OsPP2C74, PP2C74, OsPP120	Protein phosphatase 2C-like domain containing protein.
1.35026e-231	0.874547	0.18	0.027	4.03984e-227	7	Os11g0506800	OsBAG5	Similar to BAG domain containing protein.
2.55055e-231	0.680934	0.219	0.04	7.63098e-227	7	Os03g0710000		Protein of unknown function DUF292, eukaryotic domain containing protein.
4.49504e-230	0.634938	0.26	0.055	1.34487e-225	7	Os11g0144900		Conserved hypothetical protein.
4.9216e-224	0.736166	0.278	0.063	1.47249e-219	7	Os08g0549900		Conserved hypothetical protein.
7.44928e-220	0.610695	0.238	0.049	2.22875e-215	7	Os03g0315400	OsMYB2, MYB2	Similar to Typical P-type R2R3 Myb protein (Fragment).
1.75472e-219	0.710205	0.317	0.084	5.24994e-215	7	Os03g0838800		Zinc finger, C2H2 domain containing protein.
2.46326e-218	0.607106	0.249	0.054	7.36981e-214	7	Os11g0155100	OsFbox568, Os_F0335	Similar to F-box domain containing protein.
1.45172e-217	0.852702	0.173	0.027	4.34341e-213	7	Os04g0352066		Conserved hypothetical protein.
1.46423e-217	0.448041	0.184	0.03	4.38082e-213	7	Os08g0404900		Hypothetical conserved gene.
7.29797e-215	0.608177	0.196	0.034	2.18348e-210	7	Os02g0756800		Phosphate-induced protein 1 conserved region family protein.
3.83338e-214	0.467072	0.22	0.043	1.14691e-209	7	Os06g0260000		Conserved hypothetical protein.
2.52962e-213	0.790753	0.314	0.085	7.56836e-209	7	Os01g0699500	MAP3K6	Serine/threonine protein kinase domain containing protein.
3.11353e-213	0.710125	0.211	0.04	9.31537e-209	7	Os09g0400700		Conserved hypothetical protein.
1.63983e-211	0.67635	0.177	0.028	4.90621e-207	7	Os06g0133300		Hypothetical conserved gene.
6.8488e-211	0.778206	0.274	0.067	2.04909e-206	7	Os03g0820500	OsADF3	Actin depolymerizing factor, Actin-binding protein, Abiotic stress response
6.97611e-210	0.571685	0.2	0.036	2.08718e-205	7	Os12g0478400	OsRLCK368, OsWAK, OsWAK125, WAK125	EGF-type aspartate/asparagine hydroxylation site domain containing protein.
1.43012e-208	0.60388	0.338	0.095	4.27878e-204	7	Os03g0206400		Conserved hypothetical protein.
1.18872e-206	0.608844	0.176	0.029	3.55654e-202	7	Os10g0542900	Cht8, OsChia2a, Cht2, Rcht2, Chia2a	Similar to chitinase.
3.60217e-206	0.458889	0.102	0.009	1.07773e-201	7	Os06g0586000		Conserved hypothetical protein.
1.55636e-205	0.394888	0.164	0.025	4.65648e-201	7	Os08g0443800	OsTET12	Tetraspanin domain containing protein.
1.30732e-204	0.452141	0.142	0.019	3.91137e-200	7	Os07g0688200	R2R3-MYB	Similar to Typical P-type R2R3 Myb protein (Fragment).
1.78046e-203	0.453973	0.23	0.048	5.32695e-199	7	Os06g0690200	OsRLCK215	Serine/threonine protein kinase-related domain containing protein.
3.517e-202	0.782095	0.203	0.039	1.05225e-197	7	Os03g0316200	OsGolS1, GolS1	Galactinol synthase
6.68262e-202	0.471038	0.153	0.022	1.99937e-197	7	Os02g0736900		Conserved hypothetical protein.
7.69222e-202	0.492525	0.243	0.053	2.30144e-197	7	Os01g0127700	OsRLCK19	Conserved hypothetical protein.
1.06537e-201	0.706476	0.274	0.068	3.18747e-197	7	Os08g0143600	OsDAD1;2, DAD1;2	Similar to Avr9/Cf-9 rapidly elicited protein 14 (Fragment).
6.40113e-201	0.484901	0.241	0.053	1.91515e-196	7	Os06g0214300		Alpha/beta hydrolase fold-3 domain containing protein.
1.14489e-200	0.371494	0.161	0.025	3.42541e-196	7	Os06g0158100	OsWRKY113	Similar to WRKY transcription factor 63.
1.78089e-199	0.707392	0.318	0.091	5.32826e-195	7	Os02g0627100	OsPAL1, PAL, OsPAL06, ZB8, pal/zb8, PAL06, rPAL-P5, ZB8PAL, OsPAL, OsPAL2, OsPAL4, PAL4, PAL/ZB8, OsPAL6, PAL6	Similar to Phenylalanine ammonia-lyase (EC 4.3.1.5).
5.30326e-199	0.575028	0.246	0.056	1.58668e-194	7	Os05g0420300	OsERF#131, OsERF131, AP2/EREBP#094, AP2/EREBP94, SERF1	Salt- and H2O2- responsive transcription factor, Salt tolerance
5.8349e-198	0.4314	0.169	0.028	1.74574e-193	7	Os09g0115500	OsCBSX2	Proteinase inhibitor I3, Kunitz legume domain containing protein.
8.26654e-197	0.502503	0.189	0.035	2.47326e-192	7	Os04g0414500	OsFbox208, Os_F0775	Similar to H0622F05.2 protein.
3.25913e-196	0.708886	0.255	0.061	9.751e-192	7	Os10g0466800		Conserved hypothetical protein.
2.14879e-193	0.388979	0.165	0.027	6.42896e-189	7	Os03g0207400	OsPP2C29, PP2C29, OsPP46	Similar to Protein phosphatase 2C-like.
8.39807e-190	0.617097	0.314	0.093	2.51262e-185	7	Os04g0669475		Conserved hypothetical protein.
7.83097e-188	0.25924	0.154	0.024	2.34295e-183	7	Os08g0167249		Similar to CTV.15.
3.32564e-187	0.609674	0.301	0.086	9.94998e-183	7	Os02g0526400	ClpD1, OsERD1, ERD1, OSClpD, osClpD, OsClpD1, OsClpD1.1, OsClpD1.2, OsClpD1.3, OsClpD1.4	Similar to ATP-dependent Clp protease ATP-binding subunit.
6.45294e-187	0.907048	0.157	0.025	1.93066e-182	7	Os06g0216700	OsSCL3	Cupredoxin domain containing protein.
1.82085e-185	0.351083	0.124	0.016	5.4478e-181	7	Os01g0508500	RH2	Conserved hypothetical protein.
2.81212e-185	0.578185	0.24	0.057	8.41357e-181	7	Os12g0608500		Serine/threonine protein kinase-related domain containing protein.
7.98365e-185	0.588246	0.278	0.073	2.38863e-180	7	Os01g0170000	RS5, OsRS5	Raffinose synthase family protein.
1.10933e-184	0.331125	0.127	0.016	3.31901e-180	7	Os01g0606900	OsDjC10, DjC10, Bph33(t), Bph33	Heat shock protein DnaJ, N-terminal domain containing protein.
4.91985e-184	0.429749	0.191	0.037	1.47197e-179	7	Os03g0188200		Zinc finger, RING/FYVE/PHD-type domain containing protein.
1.74186e-183	0.687789	0.305	0.088	5.21147e-179	7	Os10g0147200		Similar to Thaumatin-like protein.
2.33189e-183	0.606266	0.263	0.067	6.97677e-179	7	Os06g0147600		Conserved hypothetical protein.
4.17173e-183	0.33382	0.11	0.012	1.24814e-178	7	Os03g0373500		Hypothetical protein.
4.56725e-183	0.778645	0.179	0.033	1.36648e-178	7	Os05g0186300	OscytME2, cytME2	Similar to NADP-malic enzyme.
1.07911e-182	0.950504	0.25	0.063	3.22858e-178	7	Os04g0450000		Zinc finger, FYVE/PHD-type domain containing protein.
2.74936e-182	0.798076	0.199	0.041	8.22582e-178	7	Os06g0146600		Hypothetical protein.
6.15793e-180	0.508133	0.171	0.03	1.84239e-175	7	Os02g0527200		Similar to OSIGBa0142C11.2 protein.
1.09842e-179	0.487621	0.2	0.041	3.28635e-175	7	Os04g0448300		Peptidase A1 domain containing protein.
1.20209e-178	0.442253	0.206	0.044	3.59653e-174	7	Os02g0705550		Non-protein coding transcript.
7.31217e-178	0.314067	0.101	0.01	2.18773e-173	7	Os03g0816700		Tubby, C-terminal domain containing protein.
3.78131e-176	0.53537	0.159	0.027	1.13133e-171	7	Os02g0654600		Domain of unknown function DUF632 domain containing protein.
4.25982e-176	0.660219	0.174	0.033	1.2745e-171	7	Os01g0160800		Similar to Protein synthesis inhibitor II (EC 3.2.2.22) (Ribosome-inactivating protein II) (rRNA N-glycosidase).
5.96969e-176	0.42121	0.231	0.055	1.78607e-171	7	Os06g0288100	PK	Similar to Receptor-like protein kinase.
1.58937e-175	0.489162	0.136	0.02	4.75523e-171	7	Os03g0439000		Conserved hypothetical protein.
2.49499e-175	0.51446	0.203	0.044	7.46476e-171	7	Os09g0364400		Conserved hypothetical protein.
3.33654e-174	0.880662	0.205	0.045	9.98258e-170	7	Os01g0864500	OsSDS1	Harpin-induced 1 domain containing protein.
4.17674e-173	0.489218	0.221	0.052	1.24964e-168	7	Os03g0268600	OsPP2C30, PP2C30, OsPP48, PP48	Similar to Protein phosphatase type 2C.
7.92151e-173	0.584099	0.243	0.061	2.37004e-168	7	Os12g0635700		Similar to GNS1/SUR4 membrane protein.
1.21868e-172	0.503681	0.26	0.067	3.64618e-168	7	Os01g0722300		Myb transcription factor domain containing protein.
2.8189e-172	0.445118	0.245	0.062	8.43386e-168	7	Os02g0313700	OsNTMC2T6.2	Similar to NTMC2T6.1/NTMC2TYPE6.1.
[truncated: 4,016 more rows]
