# Supplementary material for: Single-cell transcriptome atlas and chromatin accessibility landscape reveal differentiation trajectories in the rice root
Source: Nat Commun. 2021 Apr 6;12:2053. doi: 10.1038/s41467-021-22352-4 (PMC8024345; doi:10.1038/s41467-021-22352-4)
Supplement: Supplementary file 7 — Supplementary Data 3 [file 41467_2021_22352_MOESM7_ESM.xlsx]

## Sheet: Full name of the genes
Gene ID	Symbol	Full name	Figure	Reference (PMID)
Os01g0248900	OsEXPA8	ALPHA-EXPANSIN 8	Fig. 1d; Supplementary Fig. 9	24124527
Os02g0595900	OsNAR2.1	ACTIVATOR FOR NRT2	Fig. 1d; Supplementary Fig. 9; Supplementary Fig. 11	21486304
Os12g0637100	OsPAP10c	PURPLE ACID PHOSPHATASE 10C	Fig. 1d; Supplementary Fig. 9	27411391
Os10g0122600	OsSNDP1	Sec14-nodulin domain-containing protein 1	Fig. 1d; Supplementary Fig. 9	23456248
Os03g0150800	OsPT2	PHOSPHATE TRANSPORTER 2	Fig. 1d; Supplementary Fig. 9; Supplementary Fig. 11	24491113
Os10g0578200	OsCSLD1	CELLULOSE SYNTHASE LIKE D1	Fig. 1d; Supplementary Fig. 9	17259288
Os06g0108600	OsEXPA17	ALPHA-EXPANSIN 17	Fig. 1d; Supplementary Fig. 9	21309868
Os06g0184000	OsRHL1	ROOTHAIRLESS1	Fig. 1d; Supplementary Fig. 9	30545904
Os04g0452700	OsMST1	MONOSACCHARIDE TRANSPORTER 1	Fig. 1d; Supplementary Fig. 9	11038054
Os03g0107300	LSI2	LOW SILICON RICE 2	Fig. 1d; Supplementary Fig. 9	25922485
Os03g0820500	OsADF3	ACTIN DEPOLYMERIZING FACTOR 3	Fig. 1d; Supplementary Fig. 9	24279948
Os04g0540900	STRK1	salt tolerance receptor-like cytoplasmic kinase 1	Fig. 1d; Supplementary Fig. 9	29581216
Os07g0134000	OsAAP6	amino acid permease 6	Fig. 1d; Supplementary Fig. 9	25209128
Os02g0745100	Lsi1	LOW SILICON RICE 1	Fig. 1d; Supplementary Fig. 9	20163552
Os04g0684300	OsCASP1	CASPARIAN STRIP DOMAIN PROTEIN 1	Fig. 1d; Supplementary Fig. 9	31484684
Os12g0122000	OsSCR2	SCARECROW 2	Fig. 1d; Supplementary Fig. 9	30825332
Os05g0420300	SERF1	ETHYLENE RESPONSE FACTOR 131/SALT-RESPONSIVE ERF1	Fig. 1d	24046061
Os03g0216700	OsFRDL1	FRD3-like protein 1	Fig. 1d; Supplementary Fig. 9	19011004
Os10g0524300	OsEMSA1	EMBRYO SAC 1	Fig. 1d; Supplementary Fig. 9	28979272
Os07g0525100	OsCLIP	OsCOLE1-INTERACTING PROTEIN	Fig. 1d; Supplementary Fig. 9	27265035
Os04g0445000	OsSKOR	STELAR K+ OUTWARD RECTIFIER	Fig. 1d; Supplementary Fig. 9
Os10g0467800	OsCESA7	Cellulose synthase A catalytic subunit 7	Fig. 1d; Supplementary Fig. 9	27092937
Os09g0422500	OsCESA9	Cellulose synthase A catalytic subunit 9	Fig. 1d; Supplementary Fig. 9	21209026
Os04g0536500	OsSWN6	SECONDARY WALL NAC DOMAIN PROTEIN 6	Fig. 1d; Supplementary Fig. 9	28483876
Os03g0640800	OsHB4	HOMEODOMAIN CONTAINING PROTEIN 4	Fig. 1d; Supplementary Fig. 9	29367235
Os06g0614000	OsFTIP1	FT-INTERACTING PROTEIN1	Fig. 1d; Supplementary Fig. 9	28254780
Os06g0676000	OsNramp3	BACTERIOCIDE EFFECT 3	Fig. 1d; Supplementary Fig. 9	24048172
Os01g0236300	OsARF16	AUXIN RESPONSE FACTOR 16	Fig. 1d	22913536
Os03g0279200	H2A	Histone H2A	Fig. 1d; Supplementary Fig. 9
Os08g0490900	H2B.2	Histone H2B.2	Fig. 1d; Supplementary Fig. 9
Os02g0805200	OsPCNA	PROLIFERATING CELL NUCLEAR ANTIGEN	Fig. 1d; Supplementary Fig. 9	15806324
Os02g0829100	OsRPA32	Replication protein A 32kDa subunit	Fig. 1d; Supplementary Fig. 9	16428324
Os08g0512600	OsCDKB2;1	CYCLIN-DEPENDENT KINASE B2;1	Fig. 1d; Supplementary Fig. 9
Os01g0805600	CycB1;1	B-type cyclin 1;1	Fig. 1d; Supplementary Fig. 9	23346890
Os12g0555600	OsCSLD4	CURLED LEAF AND DWARF 1	Fig. 1d; Supplementary Fig. 9	23519729
Os04g0486500	OsMAD2		Fig. 1d; Supplementary Fig. 9
Os02g0810200	OsSTD1	STEMLESS DWARF 1	Fig. 1d; Supplementary Fig. 9	30071144
Os06g0127800	DLT	DWARF AND LOW-TILLERING	Fig. 1d; Supplementary Fig. 9	20830595
Os07g0105700	OsDLK	DUAL LOCALISATION KINESIN	Fig. 1d; Supplementary Fig. 9	29483672
Os03g0286900	OsRCI2-5	rare cold-inducible 2-5	Fig. 1d; Supplementary Fig. 9	24938613
Os01g0745700	OsGATA6	GATA transcription factor 6	Fig. 3e
Os01g0131600	OsERF108	ETHYLENE RESPONSE FACTOR 108	Fig. 3e
Os02g0747900	OsBUL1	BRASSINOSTEROID UPREGULATED 1-LIKE1	Fig. 3e	27879391
Os05g0520300	OsGATA1	GATA transcription factor 1	Fig. 3e; Supplementary Fig. 5e
Os05g0597100	OsHDT1	HISTONE DEACETYLASE 1	Fig. 3e	21760907
Os03g0729500	OsGRF6	GROWTH REGULATING FACTOR 6	Fig. 3e	27250748; 24596329
Os03g0720800	OsMYB52	myb transcription factor 52	Fig. 4e
Os11g0207600	OsMYB12	myb transcription factor 12	Fig. 4e
Os01g0274500	OsEXPA11	ALPHA-EXPANSIN 11	Fig. 4g
Os10g0158400	OsPKS16	POLYKETIDE SYNTHASE 16	Fig. 4g
At3g63490/Os05g0388500	PRPL1	PLASTID RIBOSOMAL PROTEIN L1	Fig. 5d	25147272
At1g12560/Os10g0535900	EXPA7	EXPANSIN A7	Fig. 5d	21309868
At1g30850/Os06g0574000	RSH4	ROOT HAIR SPECIFIC 4	Fig. 5d	21248074
At1g24620/Os01g0949500	CML25	CALMODULIN LIKE 25	Fig. 5d	19448035
At1g24180/Os02g0739600	IAR4	IAA-CONJUGATE-RESISTANT 4	Fig. 5d	19395411
At3g51460/Os02g0554300	RHD4	ROOT HAIR DEFECTIVE 4	Fig. 5d	18281508
At2g39830/Os03g0267800	DAR2	DA1-RELATED PROTEIN 2/LATERAL ROOT DEVELOPMENT 3	Fig. 5e	21749503
At2g03500/Os01g0176700	EFM	EARLY FLOWERING MYB PROTEIN	Fig. 5e	25132385
At1g18880/Os03g0687000	NPF2.9	NRT1/ PTR FAMILY 2.9	Fig. 5e	21571952
At5g04080/Os01g0948600	CYSTM12	CYSTEINE-RICH TRANSMEMBRANE MODULE 12	Fig. 5e
At1g20850/Os05g0108600	XCP2	XYLEM CYSTEINE PEPTIDASE 2	Fig. 5f	18573193
At1g62990/Os03g0123500	KNAT7	KNOTTED-LIKE HOMEOBOX OF ARABIDOPSIS THALIANA 7	Fig. 5f	18952777
At1g68810/Os03g0260600	T5L1	TMO5-LIKE1	Fig. 5f	25131670
At1g12260/Os02g0643600	VND4	VASCULAR RELATED NAC-DOMAIN PROTEIN 4	Fig. 5f	25148240
At1g71930/Os08g0103900	VND7	VASCULAR RELATED NAC-DOMAIN PROTEIN 7	Fig. 5f	16103214
Os05g0420300	ERF131	ETHYLENE RESPONSE FACTOR 131	Supplementary Fig. 9
Os01g0854500	OsWOX5	WUSCHEL-related homeobox 5	Supplementary Fig. 9	25106855
Os05g0438700	H3	Histone H3	Supplementary Fig. 9
Os06g0159450	H3R-11	H3 histone H3R-11	Supplementary Fig. 9
Os02g0620600	AMT1;2	AMMONIUM TRANSPORTER 1;2	Supplementary Fig. 10	12881500
Os02g0620500	AMT1;3	AMMONIUM TRANSPORTER 1;3	Supplementary Fig. 10	12881500
Os03g0838400	AMT3;2	AMMONIUM TRANSPORTER 3;2	Supplementary Fig. 10	21678052
Os02g0550800	AMT3;3	AMMONIUM TRANSPORTER 3;3	Supplementary Fig. 10	21678052
Os06g0581000	OsNRT1.2	nitrate transporter 1.2	Supplementary Fig. 10
Os02g0112100	OsNRT2.1	nitrate transporter 2.1	Supplementary Fig. 10	21220781
Os02g0112600	OsNRT2.2	nitrate transporter 2.2	Supplementary Fig. 10	21220781
Os01g0704100	OsNRT2.3	nitrate transporter 2.3	Supplementary Fig. 10	21220781
Os06g0701700	OsHKT1;1	HIGH-AFFINITY K+ TRANSPORTER 1	Supplementary Fig. 10	28582424
Os04g0613900	OsHAK11	HIGH-AFFINITY POTASSIUM(K+) TRANSPORTER 11	Supplementary Fig. 10	27582185
Os06g0325200	OsPT10	PHOSPHATE TRANSPORTER 10	Supplementary Fig. 10	24344809
Os03g0195800	OsSultr1;1	SULPHATE TRANSPORTER 1;1	Supplementary Fig. 10	21221698
Os03g0195450	OsSultr2;1	SULPHATE TRANSPORTER 2;1	Supplementary Fig. 10
Os04g065500	OsACA11	CA2+-ATPASE 11	Supplementary Fig. 10
Os04g0653200	OsCAX3	Ca(2+)/H(+) EXCHANGER 3	Supplementary Fig. 10	16043430
Os02g0650300	OsYSL15	YELLOW STRIP-LIKE GENE 15	Supplementary Fig. 10	19049971; 19376836
Os01g0770700	OsCOPT1	COPPER TRANSPORTER 1	Supplementary Fig. 10	28631167
Os01g0232000	OsTIP4;3	TONOPLAST INTRINSIC PROTEIN 4;3	Supplementary Fig. 10	16033806
Os01g0111500	OsRSL1	ROOT HAIR DEFECTIVE-SIX LIKE 1	Supplementary Fig. 5e	27494519
Os06g0653200	OsbHLH158	basic helix-loop-helix protein 158	Supplementary Fig. 5e
Os10g0557600	OsGATA7	GATA transcription factor 7	Supplementary Fig. 5e	29345105
Os09g0532900	OsMYB42	myb transcription factor 42	Supplementary Fig. 5e	26070439
At1g33280	ANAC015	NAC DOMAIN CONTAINING PROTEIN 15/BEARSKIN 1	Supplementary Fig. 7e	20197506
At1g79580	ANAC033	SOMBRERO	Supplementary Fig. 7e	20197506
At1g73590	PIN1	PIN-FORMED 1	Supplementary Fig. 7e	30270572
At3g20840	PLT1	PLETHORA 1	Supplementary Fig. 7e	15454085
At2g04025	RGF3	ROOT MERISTEM GROWTH FACTOR 3	Supplementary Fig. 7e	22307643
At3g25980	AtMAD2	MITOTIC ARREST-DEFICIENT 2	Supplementary Fig. 7e	20706207
At5g13840	CCS52B	CELL CYCLE SWITCH PROTEIN 52 B/FIZZY-RELATED 3	Supplementary Fig. 7e	20706207
At5g49270	COBL9	COBRA-LIKE 9/MUTANT ROOT HAIR 4	Supplementary Fig. 7e	22253603
At4g22080	RHS14	ROOT HAIR SPECIFIC 14	Supplementary Fig. 7e	19448035
At2g03720	MRH6	MORPHOGENESIS OF ROOT HAIR 6	Supplementary Fig. 7e	22253603
At3g02240	GLV4	GOLVEN 4/ROOT MERISTEM GROWTH FACTOR 7	Supplementary Fig. 7e	22307643
At1g79840	GL2	GLABRA 2	Supplementary Fig. 7e	7926739
At5g64620	ATC/VIF2	CELL WALL / VACUOLAR INHIBITOR OF FRUCTOSIDASE 2	Supplementary Fig. 7e	15327983
At5g57620	MYB36	MYB DOMAIN PROTEIN 36	Supplementary Fig. 7e	26124109
At4g20140	SGN3	SCHENGEN 3/GASSHO1	Supplementary Fig. 7e	25233277
At5g06200	CASP4	CASPARIAN STRIP MEMBRANE DOMAIN PROTEIN 4	Supplementary Fig. 7e	24920445
At3g11550	CASP2	CASPARIAN STRIP MEMBRANE DOMAIN PROTEIN 2	Supplementary Fig. 7e	24920445
At4g19840	AtPP2-A1	PHLOEM PROTEIN 2-A1	Supplementary Fig. 7e	24269669
At1g05760	RTM1	RESTRICTED TEV MOVEMENT 1	Supplementary Fig. 7e	10618445
At2g15310	ARFB1A	ADP-RIBOSYLATION FACTOR B1A	Supplementary Fig. 7e	15723828
At1g79430	APL	ALTERED PHLOEM DEVELOPMENT	Supplementary Fig. 7e	14614507
At3g25710	TMO5	TARGET OF MONOPTEROS 5	Supplementary Fig. 7e	20220754
At5g48070	AtXTH20	XYLOGLUCAN ENDOTRANSGLUCOSYLASE/HYDROLASE 20	Supplementary Fig. 7e	27582757
At2g31083	CLE5	CLAVATA3/ESR-RELATED 5	Supplementary Fig. 7e	20884811
At1g22710	SUC2	SUCROSE-PROTON SYMPORTER 2	Supplementary Fig. 7e	31197803
At3g23430	PHO1	PHOSPHATE 1	Supplementary Fig. 7e	11971143
At1g32450	NPF7.3	NRT1/ PTR FAMILY 7.3	Supplementary Fig. 7e	28739644
At1g68810	T5L1	TMO5-LIKE1	Supplementary Fig. 7e	25131670
At1g20850	XCP2	XYLEM CYSTEINE PEPTIDASE 2	Supplementary Fig. 7e	18573193
At5g44030	CESA4	CELLULOSE SYNTHASE A4/IRREGULAR XYLEM 5	Supplementary Fig. 7e	25533953
At3g16920	AtCTL2	CHITINASE-LIKE PROTEIN 2	Supplementary Fig. 7e	20056293
At2g37090	IRX9	IRREGULAR XYLEM 9	Supplementary Fig. 7e	16844780
