# Supplementary material for: Single-cell transcriptome atlas and chromatin accessibility landscape reveal differentiation trajectories in the rice root
Source: Nat Commun. 2021 Apr 6;12:2053. doi: 10.1038/s41467-021-22352-4 (PMC8024345; doi:10.1038/s41467-021-22352-4)
Supplement: Supplementary file 8 — Supplementary Data 4 [file 41467_2021_22352_MOESM8_ESM.xlsx]

## Sheet: C0
GO_acc	term_type	Term	pvalue	FDR
GO:0006869	P	lipid transport	1.8e-15	1.7e-13
GO:0010876	P	lipid localization	1.8e-15	1.7e-13
GO:0033036	P	macromolecule localization	2.4e-11	1.5e-09
GO:0051179	P	localization	6e-08	1.9e-06
GO:0006810	P	transport	5.2e-08	1.9e-06
GO:0051234	P	establishment of localization	5.2e-08	1.9e-06
GO:0006073	P	cellular glucan metabolic process	4e-06	9.3e-05
GO:0044042	P	glucan metabolic process	4e-06	9.3e-05
GO:0044264	P	cellular polysaccharide metabolic process	6.2e-06	0.00012
GO:0044255	P	cellular lipid metabolic process	6.5e-06	0.00012
GO:0008610	P	lipid biosynthetic process	1.3e-05	0.00022
GO:0005976	P	polysaccharide metabolic process	3.7e-05	0.00057
GO:0006629	P	lipid metabolic process	7.9e-05	0.0011
GO:0005975	P	carbohydrate metabolic process	0.00019	0.0026
GO:0055114	P	oxidation reduction	0.00048	0.006
GO:0006979	P	response to oxidative stress	0.0009	0.01
GO:0044262	P	cellular carbohydrate metabolic process	0.0012	0.014
GO:0006950	P	response to stress	0.0036	0.037
GO:0042221	P	response to chemical stimulus	0.0089	0.088
GO:0050896	P	response to stimulus	0.011	0.099
GO:0055085	P	transmembrane transport	0.028	0.25
GO:0019752	P	carboxylic acid metabolic process	0.048	0.38
GO:0006082	P	organic acid metabolic process	0.049	0.38
GO:0043436	P	oxoacid metabolic process	0.048	0.38
GO:0042180	P	cellular ketone metabolic process	0.051	0.38
GO:0044281	P	small molecule metabolic process	0.067	0.48
GO:0044249	P	cellular biosynthetic process	1	1
GO:0006807	P	nitrogen compound metabolic process	1	1
GO:0034645	P	cellular macromolecule biosynthetic process	1	1
GO:0050789	P	regulation of biological process	0.75	1
GO:0006139	P	nucleobase, nucleoside, nucleotide and nucleic acid metabolic process	1	1
GO:0044260	P	cellular macromolecule metabolic process	1	1
GO:0016043	P	cellular component organization	0.41	1
GO:0065007	P	biological regulation	0.79	1
GO:0009987	P	cellular process	1	1
GO:0050794	P	regulation of cellular process	0.71	1
GO:0009059	P	macromolecule biosynthetic process	1	1
GO:0008152	P	metabolic process	1	1
GO:0044238	P	primary metabolic process	1	1
GO:0019538	P	protein metabolic process	1	1
GO:0009058	P	biosynthetic process	1	1
GO:0044237	P	cellular metabolic process	1	1
GO:0043170	P	macromolecule metabolic process	1	1
GO:0003924	F	GTPase activity	1.2e-05	0.0013
GO:0005507	F	copper ion binding	2.2e-05	0.0013
GO:0005525	F	GTP binding	3.1e-05	0.0013
GO:0032561	F	guanyl ribonucleotide binding	3.1e-05	0.0013
GO:0019001	F	guanyl nucleotide binding	3.5e-05	0.0013
GO:0016798	F	hydrolase activity, acting on glycosyl bonds	0.0002	0.0053
GO:0016491	F	oxidoreductase activity	0.00018	0.0053
GO:0016209	F	antioxidant activity	0.00024	0.0055
GO:0004553	F	hydrolase activity, hydrolyzing O-glycosyl compounds	0.00043	0.009
GO:0016684	F	oxidoreductase activity, acting on peroxide as acceptor	0.0011	0.018
GO:0004601	F	peroxidase activity	0.0011	0.018
GO:0005506	F	iron ion binding	0.0031	0.048
GO:0020037	F	heme binding	0.0038	0.054
GO:0046906	F	tetrapyrrole binding	0.0041	0.054
GO:0016758	F	transferase activity, transferring hexosyl groups	0.0046	0.057
GO:0017111	F	nucleoside-triphosphatase activity	0.011	0.13
GO:0016757	F	transferase activity, transferring glycosyl groups	0.013	0.13
GO:0016462	F	pyrophosphatase activity	0.013	0.13
GO:0016818	F	hydrolase activity, acting on acid anhydrides, in phosphorus-containing anhydrides	0.014	0.14
GO:0016817	F	hydrolase activity, acting on acid anhydrides	0.015	0.14
GO:0050662	F	coenzyme binding	0.022	0.2
GO:0005215	F	transporter activity	0.043	0.36
GO:0005198	F	structural molecule activity	0.045	0.36
GO:0048037	F	cofactor binding	0.077	0.6
GO:0009055	F	electron carrier activity	0.11	0.79
GO:0000166	F	nucleotide binding	0.44	1
GO:0016740	F	transferase activity	1	1
GO:0046872	F	metal ion binding	0.61	1
GO:0005488	F	binding	1	1
GO:0046914	F	transition metal ion binding	0.82	1
GO:0017076	F	purine nucleotide binding	0.69	1
GO:0005524	F	ATP binding	1	1
GO:0016787	F	hydrolase activity	0.29	1
GO:0043169	F	cation binding	0.51	1
GO:0003824	F	catalytic activity	0.53	1
GO:0032559	F	adenyl ribonucleotide binding	1	1
GO:0032555	F	purine ribonucleotide binding	0.73	1
GO:0032553	F	ribonucleotide binding	0.73	1
GO:0043167	F	ion binding	0.51	1
GO:0030554	F	adenyl nucleotide binding	0.99	1
GO:0005515	F	protein binding	0.9	1
GO:0001883	F	purine nucleoside binding	0.99	1
GO:0001882	F	nucleoside binding	1	1
GO:0016021	C	integral to membrane	1.6e-05	0.00031
GO:0044425	C	membrane part	1.9e-05	0.00031
GO:0031224	C	intrinsic to membrane	2.2e-05	0.00031
GO:0005618	C	cell wall	3.1e-05	0.00032
GO:0030312	C	external encapsulating structure	0.0001	0.00086
GO:0005576	C	extracellular region	0.0007	0.0049
GO:0016020	C	membrane	0.0011	0.0064
GO:0044464	C	cell part	0.038	0.18
GO:0005623	C	cell	0.038	0.18
GO:0044424	C	intracellular part	0.97	1
GO:0043229	C	intracellular organelle	0.92	1
GO:0005622	C	intracellular	0.89	1
GO:0043226	C	organelle	0.92	1

## Sheet: C1
GO_acc	term_type	Term	pvalue	FDR
GO:0071554	P	cell wall organization or biogenesis	2e-11	7.3e-09
GO:0071669	P	plant-type cell wall organization or biogenesis	1.3e-10	1.6e-08
GO:0009664	P	plant-type cell wall organization	1.3e-10	1.6e-08
GO:0055114	P	oxidation reduction	2e-09	1.8e-07
GO:0006979	P	response to oxidative stress	1.4e-08	1e-06
GO:0071555	P	cell wall organization	1.3e-07	8.3e-06
GO:0042221	P	response to chemical stimulus	5.2e-06	0.00027
GO:0055085	P	transmembrane transport	0.00025	0.012
GO:0006950	P	response to stress	0.00041	0.017
GO:0006811	P	ion transport	0.0014	0.051
GO:0050896	P	response to stimulus	0.0026	0.087
GO:0051179	P	localization	0.0078	0.19
GO:0006810	P	transport	0.0071	0.19
GO:0051234	P	establishment of localization	0.0071	0.19
GO:0016052	P	carbohydrate catabolic process	0.0075	0.19
GO:0005975	P	carbohydrate metabolic process	0.0091	0.21
GO:0009308	P	amine metabolic process	0.023	0.5
GO:0006812	P	cation transport	0.04	0.82
GO:0009117	P	nucleotide metabolic process	0.05	0.84
GO:0009056	P	catabolic process	0.044	0.84
GO:0016053	P	organic acid biosynthetic process	0.053	0.84
GO:0046394	P	carboxylic acid biosynthetic process	0.053	0.84
GO:0006753	P	nucleoside phosphate metabolic process	0.05	0.84
GO:0044262	P	cellular carbohydrate metabolic process	0.062	0.95
GO:0080090	P	regulation of primary metabolic process	0.39	1
GO:0019222	P	regulation of metabolic process	0.43	1
GO:0016310	P	phosphorylation	0.66	1
GO:0031323	P	regulation of cellular metabolic process	0.36	1
GO:0006139	P	nucleobase, nucleoside, nucleotide and nucleic acid metabolic process	1	1
GO:0019752	P	carboxylic acid metabolic process	0.25	1
GO:0044249	P	cellular biosynthetic process	1	1
GO:0034641	P	cellular nitrogen compound metabolic process	0.2	1
GO:0006807	P	nitrogen compound metabolic process	1	1
GO:0045449	P	regulation of transcription	0.29	1
GO:0044281	P	small molecule metabolic process	0.22	1
GO:0034645	P	cellular macromolecule biosynthetic process	1	1
GO:0044283	P	small molecule biosynthetic process	0.16	1
GO:0009057	P	macromolecule catabolic process	0.074	1
GO:0050789	P	regulation of biological process	0.28	1
GO:0044267	P	cellular protein metabolic process	0.87	1
GO:0044260	P	cellular macromolecule metabolic process	1	1
GO:0010468	P	regulation of gene expression	0.34	1
GO:0006520	P	cellular amino acid metabolic process	0.14	1
GO:0060255	P	regulation of macromolecule metabolic process	0.4	1
GO:0010467	P	gene expression	0.93	1
GO:0065007	P	biological regulation	0.27	1
GO:0055086	P	nucleobase, nucleoside and nucleotide metabolic process	0.072	1
GO:0031326	P	regulation of cellular biosynthetic process	0.33	1
GO:0006508	P	proteolysis	0.95	1
GO:0006468	P	protein amino acid phosphorylation	0.55	1
GO:0009987	P	cellular process	1	1
GO:0006629	P	lipid metabolic process	0.51	1
GO:0019219	P	regulation of nucleobase, nucleoside, nucleotide and nucleic acid metabolic process	0.29	1
GO:0043687	P	post-translational protein modification	0.46	1
GO:0009889	P	regulation of biosynthetic process	0.33	1
GO:0006464	P	protein modification process	0.21	1
GO:0050794	P	regulation of cellular process	0.23	1
GO:0009058	P	biosynthetic process	1	1
GO:0044106	P	cellular amine metabolic process	0.18	1
GO:0043412	P	macromolecule modification	0.24	1
GO:0009059	P	macromolecule biosynthetic process	1	1
GO:0051171	P	regulation of nitrogen compound metabolic process	0.29	1
GO:0008152	P	metabolic process	0.93	1
GO:0043436	P	oxoacid metabolic process	0.25	1
GO:0044238	P	primary metabolic process	1	1
GO:0006519	P	cellular amino acid and derivative metabolic process	0.28	1
GO:0042180	P	cellular ketone metabolic process	0.27	1
GO:0006082	P	organic acid metabolic process	0.26	1
GO:0019538	P	protein metabolic process	0.93	1
GO:0044237	P	cellular metabolic process	1	1
GO:0043170	P	macromolecule metabolic process	1	1
GO:0006796	P	phosphate metabolic process	0.65	1
GO:0010556	P	regulation of macromolecule biosynthetic process	0.33	1
GO:0006350	P	transcription	0.39	1
GO:0006793	P	phosphorus metabolic process	0.65	1
GO:0016491	F	oxidoreductase activity	5e-10	1.5e-07
GO:0016684	F	oxidoreductase activity, acting on peroxide as acceptor	2.5e-09	1.9e-07
GO:0004601	F	peroxidase activity	2.5e-09	1.9e-07
GO:0005506	F	iron ion binding	2.6e-09	1.9e-07
GO:0016209	F	antioxidant activity	9.9e-09	4.8e-07
GO:0020037	F	heme binding	9.5e-09	4.8e-07
GO:0046906	F	tetrapyrrole binding	1.2e-08	5e-07
GO:0022891	F	substrate-specific transmembrane transporter activity	2.5e-05	0.00091
GO:0015075	F	ion transmembrane transporter activity	6.9e-05	0.0022
GO:0022857	F	transmembrane transporter activity	9.3e-05	0.0027
GO:0016757	F	transferase activity, transferring glycosyl groups	0.00012	0.003
GO:0022892	F	substrate-specific transporter activity	0.00012	0.003
GO:0022804	F	active transmembrane transporter activity	0.00028	0.0062
GO:0016887	F	ATPase activity	0.00046	0.0097
GO:0003824	F	catalytic activity	0.00071	0.014
GO:0050662	F	coenzyme binding	0.00083	0.015
GO:0017111	F	nucleoside-triphosphatase activity	0.001	0.018
GO:0016462	F	pyrophosphatase activity	0.0013	0.021
GO:0016818	F	hydrolase activity, acting on acid anhydrides, in phosphorus-containing anhydrides	0.0016	0.025
GO:0016817	F	hydrolase activity, acting on acid anhydrides	0.0017	0.025
GO:0005215	F	transporter activity	0.0024	0.033
GO:0050660	F	FAD binding	0.0033	0.044
GO:0048037	F	cofactor binding	0.0042	0.054
GO:0015291	F	secondary active transmembrane transporter activity	0.0087	0.1
GO:0009055	F	electron carrier activity	0.0088	0.1
GO:0004553	F	hydrolase activity, hydrolyzing O-glycosyl compounds	0.016	0.18
GO:0004497	F	monooxygenase activity	0.024	0.26
GO:0016798	F	hydrolase activity, acting on glycosyl bonds	0.031	0.33
GO:0016758	F	transferase activity, transferring hexosyl groups	0.035	0.35
GO:0008324	F	cation transmembrane transporter activity	0.043	0.42
GO:0043565	F	sequence-specific DNA binding	0.055	0.52
GO:0043169	F	cation binding	0.35	1
GO:0004674	F	protein serine/threonine kinase activity	0.46	1
GO:0000166	F	nucleotide binding	0.24	1
GO:0016740	F	transferase activity	1	1
GO:0046872	F	metal ion binding	0.54	1
GO:0008270	F	zinc ion binding	1	1
GO:0005488	F	binding	1	1
GO:0003676	F	nucleic acid binding	1	1
GO:0003677	F	DNA binding	1	1
GO:0017076	F	purine nucleotide binding	0.19	1
GO:0005524	F	ATP binding	0.42	1
GO:0016787	F	hydrolase activity	0.66	1
GO:0016301	F	kinase activity	0.61	1
GO:0016788	F	hydrolase activity, acting on ester bonds	1	1
GO:0016772	F	transferase activity, transferring phosphorus-containing groups	1	1
GO:0032559	F	adenyl ribonucleotide binding	0.43	1
GO:0032555	F	purine ribonucleotide binding	0.49	1
GO:0032553	F	ribonucleotide binding	0.49	1
GO:0008233	F	peptidase activity	0.92	1
GO:0043167	F	ion binding	0.35	1
GO:0030554	F	adenyl nucleotide binding	0.14	1
GO:0016773	F	phosphotransferase activity, alcohol group as acceptor	0.59	1
GO:0005515	F	protein binding	0.99	1
GO:0004175	F	endopeptidase activity	0.5	1
GO:0001883	F	purine nucleoside binding	0.14	1
GO:0001882	F	nucleoside binding	0.15	1
GO:0030528	F	transcription regulator activity	0.39	1
GO:0004672	F	protein kinase activity	0.55	1
GO:0003700	F	transcription factor activity	0.14	1
GO:0070011	F	peptidase activity, acting on L-amino acid peptides	0.91	1
GO:0046914	F	transition metal ion binding	0.76	1
GO:0005576	C	extracellular region	2.5e-09	1e-07
GO:0016020	C	membrane	0.00016	0.0034
GO:0031224	C	intrinsic to membrane	0.00076	0.011
GO:0016021	C	integral to membrane	0.0015	0.015
GO:0044425	C	membrane part	0.01	0.085
GO:0043231	C	intracellular membrane-bounded organelle	1	1
GO:0044424	C	intracellular part	1	1
GO:0043229	C	intracellular organelle	1	1
GO:0005622	C	intracellular	1	1
GO:0043227	C	membrane-bounded organelle	1	1
GO:0044464	C	cell part	0.89	1
GO:0005623	C	cell	0.89	1
GO:0043226	C	organelle	1	1

## Sheet: C2
GO_acc	term_type	Term	pvalue	FDR
GO:0044281	P	small molecule metabolic process	2.2e-09	8.6e-07
GO:0055114	P	oxidation reduction	1.3e-06	0.00025
GO:0034641	P	cellular nitrogen compound metabolic process	2.3e-06	0.0003
GO:0044271	P	cellular nitrogen compound biosynthetic process	1.2e-05	0.00092
GO:0005975	P	carbohydrate metabolic process	9.6e-06	0.00092
GO:0019318	P	hexose metabolic process	1.8e-05	0.0012
GO:0044283	P	small molecule biosynthetic process	2.5e-05	0.0012
GO:0006519	P	cellular amino acid and derivative metabolic process	2.5e-05	0.0012
GO:0005996	P	monosaccharide metabolic process	3.8e-05	0.0016
GO:0009309	P	amine biosynthetic process	4.3e-05	0.0017
GO:0006790	P	sulfur metabolic process	4.8e-05	0.0017
GO:0006006	P	glucose metabolic process	5.9e-05	0.0019
GO:0018130	P	heterocycle biosynthetic process	0.00013	0.0039
GO:0019320	P	hexose catabolic process	0.00021	0.0052
GO:0046365	P	monosaccharide catabolic process	0.00021	0.0052
GO:0006007	P	glucose catabolic process	0.00021	0.0052
GO:0006066	P	alcohol metabolic process	0.00023	0.0052
GO:0046164	P	alcohol catabolic process	0.00029	0.0058
GO:0044275	P	cellular carbohydrate catabolic process	0.00029	0.0058
GO:0019752	P	carboxylic acid metabolic process	0.00055	0.0089
GO:0044262	P	cellular carbohydrate metabolic process	0.00052	0.0089
GO:0009308	P	amine metabolic process	0.00047	0.0089
GO:0043436	P	oxoacid metabolic process	0.00055	0.0089
GO:0006082	P	organic acid metabolic process	0.00056	0.0089
GO:0042180	P	cellular ketone metabolic process	0.00061	0.0094
GO:0055086	P	nucleobase, nucleoside and nucleotide metabolic process	0.00069	0.0098
GO:0006979	P	response to oxidative stress	0.00066	0.0098
GO:0044106	P	cellular amine metabolic process	0.00089	0.012
GO:0016052	P	carbohydrate catabolic process	0.0012	0.016
GO:0044282	P	small molecule catabolic process	0.0019	0.025
GO:0006950	P	response to stress	0.0057	0.07
GO:0050896	P	response to stimulus	0.0078	0.093
GO:0042221	P	response to chemical stimulus	0.0093	0.11
GO:0030001	P	metal ion transport	0.0093	0.11
GO:0009117	P	nucleotide metabolic process	0.01	0.11
GO:0006753	P	nucleoside phosphate metabolic process	0.01	0.11
GO:0046483	P	heterocycle metabolic process	0.011	0.11
GO:0044265	P	cellular macromolecule catabolic process	0.018	0.18
GO:0006810	P	transport	0.031	0.3
GO:0051234	P	establishment of localization	0.031	0.3
GO:0051179	P	localization	0.033	0.31
GO:0006520	P	cellular amino acid metabolic process	0.034	0.32
GO:0009057	P	macromolecule catabolic process	0.043	0.38
GO:0009056	P	catabolic process	0.044	0.38
GO:0044248	P	cellular catabolic process	0.05	0.43
GO:0006812	P	cation transport	0.056	0.47
GO:0006811	P	ion transport	0.094	0.77
GO:0055085	P	transmembrane transport	0.12	0.96
GO:0080090	P	regulation of primary metabolic process	0.96	1
GO:0019222	P	regulation of metabolic process	0.97	1
GO:0031326	P	regulation of cellular biosynthetic process	0.96	1
GO:0031323	P	regulation of cellular metabolic process	0.96	1
GO:0044249	P	cellular biosynthetic process	1	1
GO:0006807	P	nitrogen compound metabolic process	1	1
GO:0045449	P	regulation of transcription	0.95	1
GO:0050789	P	regulation of biological process	0.91	1
GO:0006139	P	nucleobase, nucleoside, nucleotide and nucleic acid metabolic process	1	1
GO:0044260	P	cellular macromolecule metabolic process	1	1
GO:0060255	P	regulation of macromolecule metabolic process	0.97	1
GO:0010467	P	gene expression	1	1
GO:0065007	P	biological regulation	0.88	1
GO:0006350	P	transcription	0.97	1
GO:0010468	P	regulation of gene expression	0.96	1
GO:0009987	P	cellular process	1	1
GO:0019219	P	regulation of nucleobase, nucleoside, nucleotide and nucleic acid metabolic process	0.95	1
GO:0009889	P	regulation of biosynthetic process	0.96	1
GO:0050794	P	regulation of cellular process	0.89	1
GO:0034645	P	cellular macromolecule biosynthetic process	1	1
GO:0009059	P	macromolecule biosynthetic process	1	1
GO:0051171	P	regulation of nitrogen compound metabolic process	0.95	1
GO:0008152	P	metabolic process	0.36	1
GO:0006508	P	proteolysis	0.32	1
GO:0044238	P	primary metabolic process	0.99	1
GO:0019538	P	protein metabolic process	0.99	1
GO:0009058	P	biosynthetic process	0.99	1
GO:0044237	P	cellular metabolic process	1	1
GO:0043170	P	macromolecule metabolic process	1	1
GO:0010556	P	regulation of macromolecule biosynthetic process	0.96	1
GO:0016491	F	oxidoreductase activity	3.8e-08	7.3e-06
GO:0004867	F	serine-type endopeptidase inhibitor activity	3.9e-05	0.0025
GO:0004197	F	cysteine-type endopeptidase activity	3.9e-05	0.0025
GO:0030414	F	peptidase inhibitor activity	8.8e-05	0.0033
GO:0004866	F	endopeptidase inhibitor activity	8.8e-05	0.0033
GO:0048037	F	cofactor binding	0.0001	0.0033
GO:0016209	F	antioxidant activity	0.00024	0.0065
GO:0003824	F	catalytic activity	0.00034	0.0081
GO:0016684	F	oxidoreductase activity, acting on peroxide as acceptor	0.00081	0.016
GO:0004601	F	peroxidase activity	0.00081	0.016
GO:0004857	F	enzyme inhibitor activity	0.0026	0.046
GO:0004553	F	hydrolase activity, hydrolyzing O-glycosyl compounds	0.0039	0.062
GO:0016798	F	hydrolase activity, acting on glycosyl bonds	0.0079	0.11
GO:0050662	F	coenzyme binding	0.0079	0.11
GO:0030234	F	enzyme regulator activity	0.018	0.23
GO:0016829	F	lyase activity	0.037	0.44
GO:0043169	F	cation binding	0.26	1
GO:0000166	F	nucleotide binding	0.99	1
GO:0016740	F	transferase activity	1	1
GO:0046872	F	metal ion binding	0.62	1
GO:0016757	F	transferase activity, transferring glycosyl groups	0.27	1
GO:0005488	F	binding	1	1
GO:0020037	F	heme binding	0.14	1
GO:0017076	F	purine nucleotide binding	1	1
GO:0005524	F	ATP binding	1	1
GO:0016787	F	hydrolase activity	0.43	1
GO:0016788	F	hydrolase activity, acting on ester bonds	0.98	1
GO:0046906	F	tetrapyrrole binding	0.15	1
GO:0016772	F	transferase activity, transferring phosphorus-containing groups	1	1
GO:0032555	F	purine ribonucleotide binding	1	1
GO:0032553	F	ribonucleotide binding	1	1
GO:0043167	F	ion binding	0.27	1
GO:0008234	F	cysteine-type peptidase activity	0.23	1
GO:0005506	F	iron ion binding	0.13	1
GO:0008233	F	peptidase activity	0.38	1
GO:0005215	F	transporter activity	0.19	1
GO:0030554	F	adenyl nucleotide binding	1	1
GO:0005515	F	protein binding	0.99	1
GO:0004175	F	endopeptidase activity	0.24	1
GO:0001883	F	purine nucleoside binding	1	1
GO:0001882	F	nucleoside binding	1	1
GO:0032559	F	adenyl ribonucleotide binding	1	1
GO:0070011	F	peptidase activity, acting on L-amino acid peptides	0.36	1
GO:0046914	F	transition metal ion binding	1	1
GO:0005576	C	extracellular region	0.017	0.44
GO:0016021	C	integral to membrane	0.16	1
GO:0016020	C	membrane	0.7	1
GO:0044424	C	intracellular part	1	1
GO:0044425	C	membrane part	0.38	1
GO:0005622	C	intracellular	1	1
GO:0031224	C	intrinsic to membrane	0.17	1
GO:0044464	C	cell part	1	1
GO:0005623	C	cell	1	1

## Sheet: C3
GO_acc	term_type	Term	pvalue	FDR
GO:0006979	P	response to oxidative stress	6.2e-09	5.1e-07
GO:0042221	P	response to chemical stimulus	5.6e-07	2.3e-05
GO:0055114	P	oxidation reduction	8.1e-05	0.0022
GO:0005975	P	carbohydrate metabolic process	0.0013	0.026
GO:0006950	P	response to stress	0.0018	0.029
GO:0050896	P	response to stimulus	0.0051	0.069
GO:0006629	P	lipid metabolic process	0.0067	0.078
GO:0055085	P	transmembrane transport	0.024	0.24
GO:0051179	P	localization	0.035	0.26
GO:0006810	P	transport	0.033	0.26
GO:0051234	P	establishment of localization	0.033	0.26
GO:0044281	P	small molecule metabolic process	0.045	0.31
GO:0044249	P	cellular biosynthetic process	1	1
GO:0006807	P	nitrogen compound metabolic process	1	1
GO:0044260	P	cellular macromolecule metabolic process	1	1
GO:0009987	P	cellular process	1	1
GO:0009058	P	biosynthetic process	1	1
GO:0008152	P	metabolic process	0.5	1
GO:0044238	P	primary metabolic process	1	1
GO:0019538	P	protein metabolic process	1	1
GO:0044237	P	cellular metabolic process	1	1
GO:0043170	P	macromolecule metabolic process	1	1
GO:0004601	F	peroxidase activity	8.6e-09	4.7e-07
GO:0016684	F	oxidoreductase activity, acting on peroxide as acceptor	8.6e-09	4.7e-07
GO:0016209	F	antioxidant activity	2.2e-08	8.2e-07
GO:0004553	F	hydrolase activity, hydrolyzing O-glycosyl compounds	8.7e-06	0.00024
GO:0016798	F	hydrolase activity, acting on glycosyl bonds	2.3e-05	0.00037
GO:0020037	F	heme binding	2.1e-05	0.00037
GO:0046906	F	tetrapyrrole binding	2.3e-05	0.00037
GO:0005506	F	iron ion binding	8.7e-05	0.0012
GO:0016491	F	oxidoreductase activity	0.00071	0.0086
GO:0016757	F	transferase activity, transferring glycosyl groups	0.012	0.13
GO:0016758	F	transferase activity, transferring hexosyl groups	0.02	0.2
GO:0022891	F	substrate-specific transmembrane transporter activity	0.024	0.22
GO:0003824	F	catalytic activity	0.027	0.23
GO:0022892	F	substrate-specific transporter activity	0.04	0.32
GO:0016787	F	hydrolase activity	0.048	0.35
GO:0022857	F	transmembrane transporter activity	0.053	0.37
GO:0005215	F	transporter activity	0.078	0.5
GO:0043169	F	cation binding	0.11	0.66
GO:0043167	F	ion binding	0.11	0.66
GO:0000166	F	nucleotide binding	0.99	1
GO:0016740	F	transferase activity	1	1
GO:0017076	F	purine nucleotide binding	0.99	1
GO:0046872	F	metal ion binding	0.27	1
GO:0016788	F	hydrolase activity, acting on ester bonds	0.59	1
GO:0046914	F	transition metal ion binding	0.27	1
GO:0032555	F	purine ribonucleotide binding	0.98	1
GO:0032553	F	ribonucleotide binding	0.98	1
GO:0005488	F	binding	1	1
GO:0005576	C	extracellular region	1.3e-07	4.3e-06
GO:0031224	C	intrinsic to membrane	0.036	0.4
GO:0016021	C	integral to membrane	0.032	0.4
GO:0044425	C	membrane part	0.099	0.82
GO:0043229	C	intracellular organelle	0.96	1
GO:0044424	C	intracellular part	0.97	1
GO:0043226	C	organelle	0.96	1
GO:0005623	C	cell	0.72	1
GO:0016020	C	membrane	0.35	1
GO:0005622	C	intracellular	0.98	1
GO:0044464	C	cell part	0.72	1

## Sheet: C4
GO_acc	term_type	Term	pvalue	FDR
GO:0006633	P	fatty acid biosynthetic process	5.1e-08	9.8e-06
GO:0006979	P	response to oxidative stress	4.2e-08	9.8e-06
GO:0006631	P	fatty acid metabolic process	2.1e-07	2.7e-05
GO:0006629	P	lipid metabolic process	2.5e-06	0.00019
GO:0016053	P	organic acid biosynthetic process	3.4e-06	0.00019
GO:0046394	P	carboxylic acid biosynthetic process	3.4e-06	0.00019
GO:0032787	P	monocarboxylic acid metabolic process	2.1e-06	0.00019
GO:0055114	P	oxidation reduction	7.2e-06	0.00034
GO:0042221	P	response to chemical stimulus	1e-05	0.00044
GO:0044255	P	cellular lipid metabolic process	2.7e-05	0.00096
GO:0008610	P	lipid biosynthetic process	2.5e-05	0.00096
GO:0044283	P	small molecule biosynthetic process	8.9e-05	0.0028
GO:0044281	P	small molecule metabolic process	0.00039	0.011
GO:0019752	P	carboxylic acid metabolic process	0.0021	0.046
GO:0051179	P	localization	0.0024	0.046
GO:0006082	P	organic acid metabolic process	0.0021	0.046
GO:0006810	P	transport	0.0021	0.046
GO:0043436	P	oxoacid metabolic process	0.0021	0.046
GO:0051234	P	establishment of localization	0.0021	0.046
GO:0042180	P	cellular ketone metabolic process	0.0023	0.046
GO:0007264	P	small GTPase mediated signal transduction	0.0037	0.068
GO:0044262	P	cellular carbohydrate metabolic process	0.0051	0.088
GO:0007242	P	intracellular signaling cascade	0.0053	0.088
GO:0023046	P	signaling process	0.009	0.14
GO:0023060	P	signal transmission	0.009	0.14
GO:0005975	P	carbohydrate metabolic process	0.0095	0.14
GO:0051649	P	establishment of localization in cell	0.013	0.18
GO:0051641	P	cellular localization	0.015	0.21
GO:0007165	P	signal transduction	0.015	0.21
GO:0006066	P	alcohol metabolic process	0.027	0.35
GO:0006950	P	response to stress	0.029	0.36
GO:0023052	P	signaling	0.078	0.94
GO:0050896	P	response to stimulus	0.081	0.95
GO:0032774	P	RNA biosynthetic process	0.77	1
GO:0019222	P	regulation of metabolic process	0.93	1
GO:0016310	P	phosphorylation	0.89	1
GO:0031323	P	regulation of cellular metabolic process	0.91	1
GO:0034645	P	cellular macromolecule biosynthetic process	1	1
GO:0044249	P	cellular biosynthetic process	1	1
GO:0006807	P	nitrogen compound metabolic process	1	1
GO:0045449	P	regulation of transcription	0.93	1
GO:0050789	P	regulation of biological process	0.5	1
GO:0080090	P	regulation of primary metabolic process	0.92	1
GO:0044267	P	cellular protein metabolic process	0.99	1
GO:0006355	P	regulation of transcription, DNA-dependent	0.72	1
GO:0010468	P	regulation of gene expression	0.95	1
GO:0060255	P	regulation of macromolecule metabolic process	0.92	1
GO:0010467	P	gene expression	1	1
GO:0065007	P	biological regulation	0.58	1
GO:0031326	P	regulation of cellular biosynthetic process	0.95	1
GO:0044260	P	cellular macromolecule metabolic process	1	1
GO:0033036	P	macromolecule localization	0.25	1
GO:0006811	P	ion transport	0.25	1
GO:0006468	P	protein amino acid phosphorylation	0.83	1
GO:0009987	P	cellular process	1	1
GO:0006139	P	nucleobase, nucleoside, nucleotide and nucleic acid metabolic process	1	1
GO:0019219	P	regulation of nucleobase, nucleoside, nucleotide and nucleic acid metabolic process	0.88	1
GO:0043687	P	post-translational protein modification	0.82	1
GO:0009889	P	regulation of biosynthetic process	0.95	1
GO:0006464	P	protein modification process	0.8	1
GO:0050794	P	regulation of cellular process	0.43	1
GO:0009058	P	biosynthetic process	1	1
GO:0043412	P	macromolecule modification	0.83	1
GO:0009059	P	macromolecule biosynthetic process	1	1
GO:0051171	P	regulation of nitrogen compound metabolic process	0.88	1
GO:0008152	P	metabolic process	0.99	1
GO:0016070	P	RNA metabolic process	0.88	1
GO:0044238	P	primary metabolic process	1	1
GO:0055085	P	transmembrane transport	0.22	1
GO:0019538	P	protein metabolic process	1	1
GO:0051252	P	regulation of RNA metabolic process	0.57	1
GO:0044237	P	cellular metabolic process	1	1
GO:0043170	P	macromolecule metabolic process	1	1
GO:0006796	P	phosphate metabolic process	0.87	1
GO:0010556	P	regulation of macromolecule biosynthetic process	0.95	1
GO:0006350	P	transcription	0.96	1
GO:0006351	P	transcription, DNA-dependent	0.77	1
GO:0006793	P	phosphorus metabolic process	0.87	1
GO:0016684	F	oxidoreductase activity, acting on peroxide as acceptor	7.3e-09	1.1e-06
GO:0004601	F	peroxidase activity	7.3e-09	1.1e-06
GO:0016209	F	antioxidant activity	2.6e-08	2.7e-06
GO:0005506	F	iron ion binding	1.5e-07	1.2e-05
GO:0016747	F	transferase activity, transferring acyl groups other than amino-acyl groups	1.7e-06	0.00011
GO:0016746	F	transferase activity, transferring acyl groups	3.1e-06	0.00014
GO:0020037	F	heme binding	3.2e-06	0.00014
GO:0046906	F	tetrapyrrole binding	3.9e-06	0.00015
GO:0016491	F	oxidoreductase activity	7.4e-06	0.00025
GO:0008415	F	acyltransferase activity	1.4e-05	0.00043
GO:0016757	F	transferase activity, transferring glycosyl groups	4.2e-05	0.0012
GO:0003779	F	actin binding	8.4e-05	0.0022
GO:0008092	F	cytoskeletal protein binding	0.0001	0.0024
GO:0031406	F	carboxylic acid binding	0.00039	0.0086
GO:0016758	F	transferase activity, transferring hexosyl groups	0.00085	0.018
GO:0050662	F	coenzyme binding	0.0048	0.093
GO:0005509	F	calcium ion binding	0.0051	0.093
GO:0048037	F	cofactor binding	0.0058	0.099
GO:0022892	F	substrate-specific transporter activity	0.011	0.16
GO:0050660	F	FAD binding	0.01	0.16
GO:0005215	F	transporter activity	0.012	0.17
GO:0003824	F	catalytic activity	0.02	0.27
GO:0030234	F	enzyme regulator activity	0.02	0.27
GO:0004553	F	hydrolase activity, hydrolyzing O-glycosyl compounds	0.025	0.33
GO:0009055	F	electron carrier activity	0.027	0.34
GO:0015075	F	ion transmembrane transporter activity	0.043	0.5
GO:0016874	F	ligase activity	0.042	0.5
GO:0016798	F	hydrolase activity, acting on glycosyl bonds	0.046	0.51
GO:0022891	F	substrate-specific transmembrane transporter activity	0.065	0.7
GO:0022857	F	transmembrane transporter activity	0.085	0.88
GO:0000166	F	nucleotide binding	0.43	1
GO:0016740	F	transferase activity	0.91	1
GO:0016818	F	hydrolase activity, acting on acid anhydrides, in phosphorus-containing anhydrides	0.17	1
GO:0030554	F	adenyl nucleotide binding	0.5	1
GO:0016817	F	hydrolase activity, acting on acid anhydrides	0.18	1
GO:0005524	F	ATP binding	0.84	1
GO:0005488	F	binding	1	1
GO:0016887	F	ATPase activity	0.17	1
GO:0003677	F	DNA binding	1	1
GO:0017076	F	purine nucleotide binding	0.32	1
GO:0022804	F	active transmembrane transporter activity	0.14	1
GO:0016787	F	hydrolase activity	0.96	1
GO:0016301	F	kinase activity	0.68	1
GO:0043169	F	cation binding	0.21	1
GO:0016788	F	hydrolase activity, acting on ester bonds	0.99	1
GO:0016772	F	transferase activity, transferring phosphorus-containing groups	1	1
GO:0032555	F	purine ribonucleotide binding	0.61	1
GO:0032553	F	ribonucleotide binding	0.61	1
GO:0016829	F	lyase activity	0.11	1
GO:0008270	F	zinc ion binding	1	1
GO:0043167	F	ion binding	0.21	1
GO:0046872	F	metal ion binding	0.26	1
GO:0016773	F	phosphotransferase activity, alcohol group as acceptor	0.66	1
GO:0005515	F	protein binding	0.55	1
GO:0003676	F	nucleic acid binding	1	1
GO:0001883	F	purine nucleoside binding	0.5	1
GO:0001882	F	nucleoside binding	0.5	1
GO:0016462	F	pyrophosphatase activity	0.16	1
GO:0030528	F	transcription regulator activity	0.82	1
GO:0004674	F	protein serine/threonine kinase activity	0.77	1
GO:0004672	F	protein kinase activity	0.84	1
GO:0032559	F	adenyl ribonucleotide binding	0.79	1
GO:0017111	F	nucleoside-triphosphatase activity	0.25	1
GO:0003700	F	transcription factor activity	0.62	1
GO:0046914	F	transition metal ion binding	0.87	1
GO:0005576	C	extracellular region	0.0013	0.065
GO:0016021	C	integral to membrane	0.0041	0.065
GO:0016020	C	membrane	0.0044	0.065
GO:0031224	C	intrinsic to membrane	0.0052	0.065
GO:0044425	C	membrane part	0.02	0.2
GO:0043234	C	protein complex	0.36	1
GO:0044424	C	intracellular part	1	1
GO:0043229	C	intracellular organelle	1	1
GO:0005622	C	intracellular	0.98	1
GO:0044444	C	cytoplasmic part	0.9	1
GO:0005737	C	cytoplasm	0.82	1
GO:0032991	C	macromolecular complex	0.87	1
GO:0044464	C	cell part	0.17	1
GO:0005623	C	cell	0.17	1
GO:0043226	C	organelle	1	1

## Sheet: C5
GO_acc	term_type	Term	pvalue	FDR
GO:0006412	P	translation	3.2e-200	7.9e-198
GO:0010467	P	gene expression	2.4e-114	3e-112
GO:0044267	P	cellular protein metabolic process	1.6e-102	1.3e-100
GO:0019538	P	protein metabolic process	8.7e-77	5.4e-75
GO:0034645	P	cellular macromolecule biosynthetic process	7.1e-62	3.3e-60
GO:0009059	P	macromolecule biosynthetic process	8e-62	3.3e-60
GO:0044249	P	cellular biosynthetic process	4.2e-57	1.5e-55
GO:0009058	P	biosynthetic process	6e-55	1.9e-53
GO:0044260	P	cellular macromolecule metabolic process	6.6e-30	1.8e-28
GO:0043170	P	macromolecule metabolic process	1.3e-24	3.1e-23
GO:0044237	P	cellular metabolic process	9.1e-24	2e-22
GO:0009987	P	cellular process	5.5e-23	1.1e-21
GO:0044238	P	primary metabolic process	1.2e-20	2.3e-19
GO:0006414	P	translational elongation	7.7e-17	1.4e-15
GO:0008152	P	metabolic process	4.6e-14	7.6e-13
GO:0006979	P	response to oxidative stress	0.0084	0.13
GO:0046907	P	intracellular transport	0.0092	0.13
GO:0044085	P	cellular component biogenesis	0.033	0.41
GO:0051649	P	establishment of localization in cell	0.03	0.41
GO:0042221	P	response to chemical stimulus	0.031	0.41
GO:0051641	P	cellular localization	0.035	0.41
GO:0006457	P	protein folding	0.052	0.53
GO:0006886	P	intracellular protein transport	0.052	0.53
GO:0006396	P	RNA processing	0.048	0.53
GO:0070727	P	cellular macromolecule localization	0.056	0.54
GO:0034613	P	cellular protein localization	0.056	0.54
GO:0008104	P	protein localization	0.19	1
GO:0080090	P	regulation of primary metabolic process	1	1
GO:0019222	P	regulation of metabolic process	1	1
GO:0031326	P	regulation of cellular biosynthetic process	1	1
GO:0031323	P	regulation of cellular metabolic process	1	1
GO:0006807	P	nitrogen compound metabolic process	1	1
GO:0050789	P	regulation of biological process	1	1
GO:0016043	P	cellular component organization	0.96	1
GO:0051179	P	localization	0.96	1
GO:0060255	P	regulation of macromolecule metabolic process	1	1
GO:0065007	P	biological regulation	1	1
GO:0033036	P	macromolecule localization	0.22	1
GO:0010468	P	regulation of gene expression	1	1
GO:0006996	P	organelle organization	0.93	1
GO:0006139	P	nucleobase, nucleoside, nucleotide and nucleic acid metabolic process	1	1
GO:0019219	P	regulation of nucleobase, nucleoside, nucleotide and nucleic acid metabolic process	1	1
GO:0006810	P	transport	0.96	1
GO:0009889	P	regulation of biosynthetic process	1	1
GO:0050794	P	regulation of cellular process	1	1
GO:0045184	P	establishment of protein localization	0.17	1
GO:0006950	P	response to stress	0.49	1
GO:0051171	P	regulation of nitrogen compound metabolic process	1	1
GO:0051234	P	establishment of localization	0.96	1
GO:0055114	P	oxidation reduction	0.98	1
GO:0016070	P	RNA metabolic process	0.96	1
GO:0050896	P	response to stimulus	0.55	1
GO:0010556	P	regulation of macromolecule biosynthetic process	1	1
GO:0015031	P	protein transport	0.17	1
GO:0003735	F	structural constituent of ribosome	1.4e-207	1.8e-205
GO:0005198	F	structural molecule activity	1.1e-198	7.1e-197
GO:0003746	F	translation elongation factor activity	2.6e-08	1.1e-06
GO:0008135	F	translation factor activity, nucleic acid binding	1.3e-07	4e-06
GO:0019843	F	rRNA binding	2.8e-05	0.0007
GO:0016684	F	oxidoreductase activity, acting on peroxide as acceptor	0.01	0.18
GO:0004601	F	peroxidase activity	0.01	0.18
GO:0016209	F	antioxidant activity	0.017	0.26
GO:0016491	F	oxidoreductase activity	0.99	1
GO:0016787	F	hydrolase activity	1	1
GO:0043169	F	cation binding	1	1
GO:0005488	F	binding	1	1
GO:0005524	F	ATP binding	1	1
GO:0000166	F	nucleotide binding	1	1
GO:0001883	F	purine nucleoside binding	1	1
GO:0001882	F	nucleoside binding	1	1
GO:0043167	F	ion binding	1	1
GO:0003676	F	nucleic acid binding	1	1
GO:0017076	F	purine nucleotide binding	1	1
GO:0005506	F	iron ion binding	0.7	1
GO:0020037	F	heme binding	0.54	1
GO:0032555	F	purine ribonucleotide binding	1	1
GO:0046872	F	metal ion binding	1	1
GO:0046914	F	transition metal ion binding	1	1
GO:0003824	F	catalytic activity	1	1
GO:0030554	F	adenyl nucleotide binding	1	1
GO:0032559	F	adenyl ribonucleotide binding	1	1
GO:0032553	F	ribonucleotide binding	1	1
GO:0005515	F	protein binding	1	1
GO:0003723	F	RNA binding	0.82	1
GO:0046906	F	tetrapyrrole binding	0.55	1
GO:0030529	C	ribonucleoprotein complex	1.9e-209	1.7e-207
GO:0005840	C	ribosome	2e-207	9.1e-206
GO:0044444	C	cytoplasmic part	8.2e-176	2.5e-174
GO:0005737	C	cytoplasm	1.5e-167	3.3e-166
GO:0032991	C	macromolecular complex	1e-165	1.8e-164
GO:0043232	C	intracellular non-membrane-bounded organelle	1.2e-129	1.5e-128
GO:0043228	C	non-membrane-bounded organelle	1.2e-129	1.5e-128
GO:0044424	C	intracellular part	3.3e-107	3.7e-106
GO:0043229	C	intracellular organelle	2e-100	1.8e-99
GO:0043226	C	organelle	2e-100	1.8e-99
GO:0005622	C	intracellular	3.8e-98	3.2e-97
GO:0044464	C	cell part	5.4e-76	3.8e-75
GO:0005623	C	cell	5.4e-76	3.8e-75
GO:0033279	C	ribosomal subunit	2.9e-26	1.9e-25
GO:0015935	C	small ribosomal subunit	7.1e-17	4.3e-16
GO:0015934	C	large ribosomal subunit	1.4e-10	7.8e-10
GO:0005853	C	eukaryotic translation elongation factor 1 complex	3.6e-08	1.9e-07
GO:0044422	C	organelle part	0.00054	0.0026
GO:0044446	C	intracellular organelle part	0.00054	0.0026
GO:0043234	C	protein complex	0.048	0.22
GO:0016020	C	membrane	1	1
GO:0043231	C	intracellular membrane-bounded organelle	1	1
GO:0043227	C	membrane-bounded organelle	1	1
GO:0005634	C	nucleus	1	1

## Sheet: C6
GO_acc	term_type	Term	pvalue	FDR
GO:0006979	P	response to oxidative stress	7.7e-10	9.3e-08
GO:0051258	P	protein polymerization	7.6e-10	9.3e-08
GO:0006073	P	cellular glucan metabolic process	2.5e-09	1.3e-07
GO:0044042	P	glucan metabolic process	2.5e-09	1.3e-07
GO:0005976	P	polysaccharide metabolic process	2.7e-09	1.3e-07
GO:0044264	P	cellular polysaccharide metabolic process	4.6e-09	1.8e-07
GO:0030243	P	cellulose metabolic process	6.5e-09	2e-07
GO:0030244	P	cellulose biosynthetic process	6.5e-09	2e-07
GO:0043623	P	cellular protein complex assembly	2.5e-08	6.6e-07
GO:0042221	P	response to chemical stimulus	1.1e-07	2.8e-06
GO:0007018	P	microtubule-based movement	1.4e-07	3e-06
GO:0009250	P	glucan biosynthetic process	1.6e-07	3.3e-06
GO:0033692	P	cellular polysaccharide biosynthetic process	3.1e-07	5.8e-06
GO:0000271	P	polysaccharide biosynthetic process	3.9e-07	6.7e-06
GO:0007017	P	microtubule-based process	4.8e-07	7.8e-06
GO:0070271	P	protein complex biogenesis	1.3e-06	1.8e-05
GO:0006461	P	protein complex assembly	1.3e-06	1.8e-05
GO:0034637	P	cellular carbohydrate biosynthetic process	3.7e-06	4.9e-05
GO:0034622	P	cellular macromolecular complex assembly	5.1e-06	6.1e-05
GO:0016051	P	carbohydrate biosynthetic process	5.1e-06	6.1e-05
GO:0034621	P	cellular macromolecular complex subunit organization	1.2e-05	0.00014
GO:0071555	P	cell wall organization	1.3e-05	0.00015
GO:0055114	P	oxidation reduction	1.4e-05	0.00015
GO:0071554	P	cell wall organization or biogenesis	1.5e-05	0.00015
GO:0065003	P	macromolecular complex assembly	3.2e-05	0.0003
GO:0022607	P	cellular component assembly	3.5e-05	0.00032
GO:0006950	P	response to stress	4.8e-05	0.00043
GO:0043933	P	macromolecular complex subunit organization	5.9e-05	0.00051
GO:0044262	P	cellular carbohydrate metabolic process	6.2e-05	0.00052
GO:0005975	P	carbohydrate metabolic process	0.00014	0.0012
GO:0044085	P	cellular component biogenesis	0.0002	0.0016
GO:0050896	P	response to stimulus	0.00022	0.0016
GO:0006629	P	lipid metabolic process	0.01	0.075
GO:0033036	P	macromolecule localization	0.014	0.1
GO:0016043	P	cellular component organization	0.065	0.45
GO:0006810	P	transport	0.11	0.73
GO:0051234	P	establishment of localization	0.11	0.73
GO:0051179	P	localization	0.12	0.74
GO:0044249	P	cellular biosynthetic process	0.99	1
GO:0006807	P	nitrogen compound metabolic process	1	1
GO:0034645	P	cellular macromolecule biosynthetic process	0.99	1
GO:0050789	P	regulation of biological process	0.84	1
GO:0006139	P	nucleobase, nucleoside, nucleotide and nucleic acid metabolic process	1	1
GO:0044260	P	cellular macromolecule metabolic process	1	1
GO:0043170	P	macromolecule metabolic process	1	1
GO:0065007	P	biological regulation	0.87	1
GO:0009987	P	cellular process	1	1
GO:0044238	P	primary metabolic process	1	1
GO:0050794	P	regulation of cellular process	0.81	1
GO:0009059	P	macromolecule biosynthetic process	0.99	1
GO:0008152	P	metabolic process	0.91	1
GO:0009058	P	biosynthetic process	0.99	1
GO:0044237	P	cellular metabolic process	1	1
GO:0016684	F	oxidoreductase activity, acting on peroxide as acceptor	1.1e-09	9.5e-08
GO:0004601	F	peroxidase activity	1.1e-09	9.5e-08
GO:0016209	F	antioxidant activity	3.2e-09	1.8e-07
GO:0035251	F	UDP-glucosyltransferase activity	1.4e-07	5.9e-06
GO:0008194	F	UDP-glycosyltransferase activity	2.5e-07	8.6e-06
GO:0046527	F	glucosyltransferase activity	3.1e-07	8.9e-06
GO:0003924	F	GTPase activity	4.2e-06	0.0001
GO:0005525	F	GTP binding	9.1e-06	0.00017
GO:0032561	F	guanyl ribonucleotide binding	9.1e-06	0.00017
GO:0019001	F	guanyl nucleotide binding	1e-05	0.00018
GO:0016616	F	oxidoreductase activity, acting on the CH-OH group of donors, NAD or NADP as acceptor	4.3e-05	0.00057
GO:0016757	F	transferase activity, transferring glycosyl groups	4.2e-05	0.00057
GO:0016758	F	transferase activity, transferring hexosyl groups	5.3e-05	0.00057
GO:0020037	F	heme binding	4.5e-05	0.00057
GO:0046906	F	tetrapyrrole binding	5.1e-05	0.00057
GO:0016491	F	oxidoreductase activity	5.1e-05	0.00057
GO:0016614	F	oxidoreductase activity, acting on CH-OH group of donors	0.00011	0.0012
GO:0005506	F	iron ion binding	0.00018	0.0017
GO:0050662	F	coenzyme binding	0.0022	0.02
GO:0016462	F	pyrophosphatase activity	0.0043	0.036
GO:0016818	F	hydrolase activity, acting on acid anhydrides, in phosphorus-containing anhydrides	0.0048	0.039
GO:0016817	F	hydrolase activity, acting on acid anhydrides	0.005	0.039
GO:0005198	F	structural molecule activity	0.0055	0.041
GO:0016798	F	hydrolase activity, acting on glycosyl bonds	0.0066	0.047
GO:0048037	F	cofactor binding	0.012	0.079
GO:0004553	F	hydrolase activity, hydrolyzing O-glycosyl compounds	0.016	0.11
GO:0017111	F	nucleoside-triphosphatase activity	0.04	0.25
GO:0003824	F	catalytic activity	0.072	0.44
GO:0016787	F	hydrolase activity	0.16	0.96
GO:0000166	F	nucleotide binding	0.26	1
GO:0016740	F	transferase activity	0.98	1
GO:0005488	F	binding	1	1
GO:0017076	F	purine nucleotide binding	0.66	1
GO:0043169	F	cation binding	0.79	1
GO:0032555	F	purine ribonucleotide binding	0.59	1
GO:0032553	F	ribonucleotide binding	0.59	1
GO:0043167	F	ion binding	0.79	1
GO:0046872	F	metal ion binding	0.81	1
GO:0005515	F	protein binding	0.48	1
GO:0046914	F	transition metal ion binding	0.82	1
GO:0005874	C	microtubule	1.3e-10	1e-08
GO:0015630	C	microtubule cytoskeleton	2.5e-09	9.4e-08
GO:0044430	C	cytoskeletal part	2.5e-08	6.3e-07
GO:0005856	C	cytoskeleton	2.7e-07	4.2e-06
GO:0005576	C	extracellular region	2.8e-07	4.2e-06
GO:0016020	C	membrane	0.0022	0.028
GO:0044425	C	membrane part	0.0081	0.088
GO:0016021	C	integral to membrane	0.016	0.15
GO:0031224	C	intrinsic to membrane	0.018	0.15
GO:0043234	C	protein complex	0.036	0.26
GO:0044464	C	cell part	0.041	0.26
GO:0005623	C	cell	0.041	0.26
GO:0043232	C	intracellular non-membrane-bounded organelle	0.41	1
GO:0044424	C	intracellular part	0.69	1
GO:0044422	C	organelle part	0.43	1
GO:0043229	C	intracellular organelle	0.53	1
GO:0044446	C	intracellular organelle part	0.43	1
GO:0043226	C	organelle	0.53	1
GO:0032991	C	macromolecular complex	0.24	1
GO:0043228	C	non-membrane-bounded organelle	0.41	1
GO:0005622	C	intracellular	0.78	1

## Sheet: C7
GO_acc	term_type	Term	pvalue	FDR
GO:0050789	P	regulation of biological process	1.3e-13	3e-11
GO:0050794	P	regulation of cellular process	9e-14	3e-11
GO:0080090	P	regulation of primary metabolic process	9.1e-13	4.2e-11
GO:0065007	P	biological regulation	1e-12	4.2e-11
GO:0009889	P	regulation of biosynthetic process	7.3e-13	4.2e-11
GO:0010556	P	regulation of macromolecule biosynthetic process	7.3e-13	4.2e-11
GO:0031326	P	regulation of cellular biosynthetic process	7.3e-13	4.2e-11
GO:0045449	P	regulation of transcription	7.4e-13	4.2e-11
GO:0010468	P	regulation of gene expression	9.9e-13	4.2e-11
GO:0019219	P	regulation of nucleobase, nucleoside, nucleotide and nucleic acid metabolic process	8.8e-13	4.2e-11
GO:0051171	P	regulation of nitrogen compound metabolic process	8.8e-13	4.2e-11
GO:0060255	P	regulation of macromolecule metabolic process	1.3e-12	4.9e-11
GO:0031323	P	regulation of cellular metabolic process	1.4e-12	5.2e-11
GO:0019222	P	regulation of metabolic process	2.2e-12	7.2e-11
GO:0006350	P	transcription	1.1e-11	3.4e-10
GO:0010467	P	gene expression	1.6e-07	4.6e-06
GO:0006355	P	regulation of transcription, DNA-dependent	0.00012	0.0031
GO:0051252	P	regulation of RNA metabolic process	0.00012	0.0031
GO:0006351	P	transcription, DNA-dependent	0.00027	0.0065
GO:0032774	P	RNA biosynthetic process	0.00028	0.0065
GO:0031497	P	chromatin assembly	0.0015	0.028
GO:0065004	P	protein-DNA complex assembly	0.0015	0.028
GO:0034728	P	nucleosome organization	0.0015	0.028
GO:0006334	P	nucleosome assembly	0.0015	0.028
GO:0006323	P	DNA packaging	0.0015	0.029
GO:0006470	P	protein amino acid dephosphorylation	0.0023	0.041
GO:0071103	P	DNA conformation change	0.0028	0.048
GO:0034622	P	cellular macromolecular complex assembly	0.0029	0.048
GO:0016311	P	dephosphorylation	0.0034	0.054
GO:0045454	P	cell redox homeostasis	0.0044	0.068
GO:0019725	P	cellular homeostasis	0.0058	0.086
GO:0034621	P	cellular macromolecular complex subunit organization	0.0062	0.089
GO:0042592	P	homeostatic process	0.0072	0.1
GO:0006464	P	protein modification process	0.01	0.14
GO:0016070	P	RNA metabolic process	0.012	0.15
GO:0030001	P	metal ion transport	0.012	0.15
GO:0065003	P	macromolecular complex assembly	0.013	0.16
GO:0043687	P	post-translational protein modification	0.013	0.16
GO:0022607	P	cellular component assembly	0.014	0.17
GO:0043412	P	macromolecule modification	0.015	0.17
GO:0065008	P	regulation of biological quality	0.016	0.18
GO:0055114	P	oxidation reduction	0.018	0.2
GO:0043933	P	macromolecular complex subunit organization	0.022	0.24
GO:0006979	P	response to oxidative stress	0.049	0.52
GO:0044085	P	cellular component biogenesis	0.055	0.57
GO:0009308	P	amine metabolic process	0.067	0.68
GO:0006796	P	phosphate metabolic process	0.073	0.71
GO:0006793	P	phosphorus metabolic process	0.073	0.71
GO:0006811	P	ion transport	0.092	0.87
GO:0006812	P	cation transport	0.1	0.93
GO:0044281	P	small molecule metabolic process	0.19	1
GO:0043436	P	oxoacid metabolic process	0.17	1
GO:0019538	P	protein metabolic process	0.67	1
GO:0006807	P	nitrogen compound metabolic process	0.98	1
GO:0044267	P	cellular protein metabolic process	0.16	1
GO:0044262	P	cellular carbohydrate metabolic process	0.27	1
GO:0044260	P	cellular macromolecule metabolic process	0.95	1
GO:0016043	P	cellular component organization	0.99	1
GO:0006629	P	lipid metabolic process	0.24	1
GO:0006810	P	transport	0.66	1
GO:0008152	P	metabolic process	0.28	1
GO:0051234	P	establishment of localization	0.66	1
GO:0050896	P	response to stimulus	0.36	1
GO:0006950	P	response to stress	0.18	1
GO:0006519	P	cellular amino acid and derivative metabolic process	0.28	1
GO:0016310	P	phosphorylation	0.35	1
GO:0044249	P	cellular biosynthetic process	0.57	1
GO:0034641	P	cellular nitrogen compound metabolic process	0.22	1
GO:0034645	P	cellular macromolecule biosynthetic process	0.56	1
GO:0006139	P	nucleobase, nucleoside, nucleotide and nucleic acid metabolic process	1	1
GO:0006508	P	proteolysis	1	1
GO:0009987	P	cellular process	0.97	1
GO:0044106	P	cellular amine metabolic process	0.17	1
GO:0051276	P	chromosome organization	0.99	1
GO:0006082	P	organic acid metabolic process	0.17	1
GO:0006333	P	chromatin assembly or disassembly	0.99	1
GO:0043170	P	macromolecule metabolic process	0.97	1
GO:0019752	P	carboxylic acid metabolic process	0.17	1
GO:0006325	P	chromatin organization	0.99	1
GO:0006520	P	cellular amino acid metabolic process	0.13	1
GO:0006468	P	protein amino acid phosphorylation	0.23	1
GO:0009058	P	biosynthetic process	0.58	1
GO:0009059	P	macromolecule biosynthetic process	0.56	1
GO:0042221	P	response to chemical stimulus	0.13	1
GO:0009056	P	catabolic process	0.36	1
GO:0051179	P	localization	0.67	1
GO:0006996	P	organelle organization	0.99	1
GO:0044238	P	primary metabolic process	0.89	1
GO:0005975	P	carbohydrate metabolic process	0.33	1
GO:0042180	P	cellular ketone metabolic process	0.17	1
GO:0044237	P	cellular metabolic process	0.93	1
GO:0003700	F	transcription factor activity	6.1e-10	2.2e-07
GO:0030528	F	transcription regulator activity	1.1e-08	1.9e-06
GO:0009055	F	electron carrier activity	6.2e-06	0.00074
GO:0010181	F	FMN binding	7.6e-05	0.0068
GO:0016491	F	oxidoreductase activity	0.00015	0.01
GO:0004722	F	protein serine/threonine phosphatase activity	0.00049	0.025
GO:0015035	F	protein disulfide oxidoreductase activity	0.00049	0.025
GO:0015036	F	disulfide oxidoreductase activity	0.00057	0.025
GO:0005507	F	copper ion binding	0.00084	0.033
GO:0005509	F	calcium ion binding	0.0011	0.039
GO:0016667	F	oxidoreductase activity, acting on sulfur group of donors	0.0019	0.063
GO:0048037	F	cofactor binding	0.0038	0.11
GO:0050662	F	coenzyme binding	0.0045	0.12
GO:0004721	F	phosphoprotein phosphatase activity	0.0058	0.15
GO:0043565	F	sequence-specific DNA binding	0.015	0.35
GO:0020037	F	heme binding	0.019	0.43
GO:0046906	F	tetrapyrrole binding	0.021	0.43
GO:0042578	F	phosphoric ester hydrolase activity	0.022	0.43
GO:0016791	F	phosphatase activity	0.026	0.48
GO:0019787	F	small conjugating protein ligase activity	0.028	0.49
GO:0005506	F	iron ion binding	0.032	0.54
GO:0016881	F	acid-amino acid ligase activity	0.045	0.73
GO:0016684	F	oxidoreductase activity, acting on peroxide as acceptor	0.056	0.83
GO:0004601	F	peroxidase activity	0.056	0.83
GO:0004497	F	monooxygenase activity	0.076	1
GO:0043169	F	cation binding	0.16	1
GO:0000166	F	nucleotide binding	0.54	1
GO:0016740	F	transferase activity	1	1
GO:0016746	F	transferase activity, transferring acyl groups	0.39	1
GO:0016747	F	transferase activity, transferring acyl groups other than amino-acyl groups	0.35	1
GO:0046872	F	metal ion binding	0.15	1
GO:0016209	F	antioxidant activity	0.082	1
GO:0004672	F	protein kinase activity	0.23	1
GO:0016818	F	hydrolase activity, acting on acid anhydrides, in phosphorus-containing anhydrides	0.35	1
GO:0016817	F	hydrolase activity, acting on acid anhydrides	0.35	1
GO:0016757	F	transferase activity, transferring glycosyl groups	0.35	1
GO:0004553	F	hydrolase activity, hydrolyzing O-glycosyl compounds	0.51	1
GO:0016758	F	transferase activity, transferring hexosyl groups	0.47	1
GO:0008270	F	zinc ion binding	1	1
GO:0005488	F	binding	0.72	1
GO:0003676	F	nucleic acid binding	1	1
GO:0003677	F	DNA binding	0.56	1
GO:0017076	F	purine nucleotide binding	0.7	1
GO:0005524	F	ATP binding	0.63	1
GO:0016787	F	hydrolase activity	0.96	1
GO:0016301	F	kinase activity	0.32	1
GO:0016788	F	hydrolase activity, acting on ester bonds	0.99	1
GO:0003824	F	catalytic activity	0.9	1
GO:0022892	F	substrate-specific transporter activity	0.65	1
GO:0016773	F	phosphotransferase activity, alcohol group as acceptor	0.29	1
GO:0016772	F	transferase activity, transferring phosphorus-containing groups	1	1
GO:0032555	F	purine ribonucleotide binding	0.71	1
GO:0032553	F	ribonucleotide binding	0.71	1
GO:0016798	F	hydrolase activity, acting on glycosyl bonds	0.29	1
GO:0008233	F	peptidase activity	1	1
GO:0016874	F	ligase activity	0.26	1
GO:0016829	F	lyase activity	0.27	1
GO:0043167	F	ion binding	0.17	1
GO:0022891	F	substrate-specific transmembrane transporter activity	0.52	1
GO:0005215	F	transporter activity	0.83	1
GO:0030554	F	adenyl nucleotide binding	0.62	1
GO:0005515	F	protein binding	0.98	1
GO:0004175	F	endopeptidase activity	0.92	1
GO:0001883	F	purine nucleoside binding	0.62	1
GO:0001882	F	nucleoside binding	0.62	1
GO:0016462	F	pyrophosphatase activity	0.32	1
GO:0022857	F	transmembrane transporter activity	0.73	1
GO:0004674	F	protein serine/threonine kinase activity	0.16	1
GO:0070011	F	peptidase activity, acting on L-amino acid peptides	1	1
GO:0032559	F	adenyl ribonucleotide binding	0.63	1
GO:0017111	F	nucleoside-triphosphatase activity	0.3	1
GO:0016879	F	ligase activity, forming carbon-nitrogen bonds	0.11	1
GO:0046914	F	transition metal ion binding	0.82	1
GO:0008287	C	protein serine/threonine phosphatase complex	0.0012	0.041
GO:0000786	C	nucleosome	0.00094	0.041
GO:0032993	C	protein-DNA complex	0.00094	0.041
GO:0016021	C	integral to membrane	0.34	1
GO:0016020	C	membrane	0.74	1
GO:0043234	C	protein complex	0.17	1
GO:0043231	C	intracellular membrane-bounded organelle	1	1
GO:0043232	C	intracellular non-membrane-bounded organelle	1	1
GO:0044424	C	intracellular part	1	1
GO:0044427	C	chromosomal part	0.99	1
GO:0044422	C	organelle part	1	1
GO:0043229	C	intracellular organelle	1	1
GO:0000785	C	chromatin	0.98	1
GO:0005622	C	intracellular	0.97	1
GO:0043227	C	membrane-bounded organelle	1	1
GO:0044425	C	membrane part	0.57	1
GO:0044446	C	intracellular organelle part	1	1
GO:0031224	C	intrinsic to membrane	0.37	1
GO:0032991	C	macromolecular complex	0.28	1
GO:0044464	C	cell part	0.87	1
GO:0005623	C	cell	0.87	1
GO:0043228	C	non-membrane-bounded organelle	1	1
GO:0005634	C	nucleus	0.99	1
GO:0043226	C	organelle	1	1
GO:0005694	C	chromosome	0.99	1
GO:0005737	C	cytoplasm	0.99	1

## Sheet: C8
GO_acc	term_type	Term	pvalue	FDR
GO:0055114	P	oxidation reduction	7.6e-09	3e-06
GO:0034641	P	cellular nitrogen compound metabolic process	0.0024	0.062
GO:0044282	P	small molecule catabolic process	0.0025	0.062
GO:0070647	P	protein modification by small protein conjugation or removal	0.0024	0.062
GO:0032446	P	protein modification by small protein conjugation	0.0024	0.062
GO:0031326	P	regulation of cellular biosynthetic process	0.0021	0.062
GO:0010468	P	regulation of gene expression	0.0024	0.062
GO:0009308	P	amine metabolic process	0.00083	0.062
GO:0009309	P	amine biosynthetic process	0.00061	0.062
GO:0009889	P	regulation of biosynthetic process	0.0021	0.062
GO:0050794	P	regulation of cellular process	0.0016	0.062
GO:0044106	P	cellular amine metabolic process	0.0011	0.062
GO:0016567	P	protein ubiquitination	0.0023	0.062
GO:0010556	P	regulation of macromolecule biosynthetic process	0.0021	0.062
GO:0006790	P	sulfur metabolic process	0.00036	0.062
GO:0006519	P	cellular amino acid and derivative metabolic process	0.001	0.062
GO:0031323	P	regulation of cellular metabolic process	0.0027	0.063
GO:0050789	P	regulation of biological process	0.0028	0.063
GO:0080090	P	regulation of primary metabolic process	0.0035	0.074
GO:0060255	P	regulation of macromolecule metabolic process	0.004	0.076
GO:0019752	P	carboxylic acid metabolic process	0.0044	0.076
GO:0043436	P	oxoacid metabolic process	0.0044	0.076
GO:0006082	P	organic acid metabolic process	0.0044	0.076
GO:0019222	P	regulation of metabolic process	0.0048	0.077
GO:0042180	P	cellular ketone metabolic process	0.0048	0.077
GO:0045449	P	regulation of transcription	0.0056	0.078
GO:0044271	P	cellular nitrogen compound biosynthetic process	0.0057	0.078
GO:0065007	P	biological regulation	0.0056	0.078
GO:0019219	P	regulation of nucleobase, nucleoside, nucleotide and nucleic acid metabolic process	0.0059	0.078
GO:0051171	P	regulation of nitrogen compound metabolic process	0.0059	0.078
GO:0045454	P	cell redox homeostasis	0.0078	0.1
GO:0044283	P	small molecule biosynthetic process	0.0096	0.12
GO:0019725	P	cellular homeostasis	0.0099	0.12
GO:0042592	P	homeostatic process	0.012	0.14
GO:0006350	P	transcription	0.013	0.15
GO:0044281	P	small molecule metabolic process	0.014	0.15
GO:0006520	P	cellular amino acid metabolic process	0.022	0.23
GO:0006979	P	response to oxidative stress	0.023	0.24
GO:0065008	P	regulation of biological quality	0.024	0.24
GO:0046394	P	carboxylic acid biosynthetic process	0.054	0.52
GO:0016053	P	organic acid biosynthetic process	0.054	0.52
GO:0044248	P	cellular catabolic process	0.088	0.83
GO:0009056	P	catabolic process	0.1	0.93
GO:0032774	P	RNA biosynthetic process	0.72	1
GO:0006950	P	response to stress	0.17	1
GO:0016310	P	phosphorylation	0.97	1
GO:0006139	P	nucleobase, nucleoside, nucleotide and nucleic acid metabolic process	1	1
GO:0034645	P	cellular macromolecule biosynthetic process	1	1
GO:0044249	P	cellular biosynthetic process	1	1
GO:0006807	P	nitrogen compound metabolic process	1	1
GO:0044267	P	cellular protein metabolic process	0.91	1
GO:0044260	P	cellular macromolecule metabolic process	1	1
GO:0006355	P	regulation of transcription, DNA-dependent	0.66	1
GO:0051179	P	localization	0.42	1
GO:0010467	P	gene expression	0.2	1
GO:0055085	P	transmembrane transport	0.3	1
GO:0006468	P	protein amino acid phosphorylation	0.95	1
GO:0009987	P	cellular process	1	1
GO:0043687	P	post-translational protein modification	0.37	1
GO:0006810	P	transport	0.41	1
GO:0006464	P	protein modification process	0.48	1
GO:0009058	P	biosynthetic process	1	1
GO:0043412	P	macromolecule modification	0.52	1
GO:0009059	P	macromolecule biosynthetic process	1	1
GO:0008152	P	metabolic process	0.72	1
GO:0006508	P	proteolysis	0.99	1
GO:0042221	P	response to chemical stimulus	0.14	1
GO:0051234	P	establishment of localization	0.41	1
GO:0046483	P	heterocycle metabolic process	0.16	1
GO:0016070	P	RNA metabolic process	0.93	1
GO:0044238	P	primary metabolic process	1	1
GO:0005975	P	carbohydrate metabolic process	0.48	1
GO:0019538	P	protein metabolic process	0.99	1
GO:0050896	P	response to stimulus	0.32	1
GO:0051252	P	regulation of RNA metabolic process	0.66	1
GO:0044237	P	cellular metabolic process	1	1
GO:0043170	P	macromolecule metabolic process	1	1
GO:0006796	P	phosphate metabolic process	0.75	1
GO:0006351	P	transcription, DNA-dependent	0.71	1
GO:0006793	P	phosphorus metabolic process	0.75	1
GO:0016491	F	oxidoreductase activity	1.4e-11	4.8e-09
GO:0009055	F	electron carrier activity	1e-08	1.7e-06
GO:0005507	F	copper ion binding	5.5e-07	6.2e-05
GO:0010181	F	FMN binding	2.8e-05	0.0023
GO:0005506	F	iron ion binding	0.00032	0.02
GO:0003700	F	transcription factor activity	0.00035	0.02
GO:0020037	F	heme binding	0.00045	0.022
GO:0046906	F	tetrapyrrole binding	0.00051	0.022
GO:0016667	F	oxidoreductase activity, acting on sulfur group of donors	0.00076	0.028
GO:0004842	F	ubiquitin-protein ligase activity	0.0027	0.09
GO:0043565	F	sequence-specific DNA binding	0.0032	0.098
GO:0048037	F	cofactor binding	0.0044	0.12
GO:0005509	F	calcium ion binding	0.0089	0.22
GO:0030528	F	transcription regulator activity	0.009	0.22
GO:0004497	F	monooxygenase activity	0.0097	0.22
GO:0019787	F	small conjugating protein ligase activity	0.012	0.26
GO:0016881	F	acid-amino acid ligase activity	0.021	0.41
GO:0016684	F	oxidoreductase activity, acting on peroxide as acceptor	0.026	0.44
GO:0004601	F	peroxidase activity	0.026	0.44
GO:0050662	F	coenzyme binding	0.024	0.44
GO:0043169	F	cation binding	0.029	0.45
GO:0043167	F	ion binding	0.029	0.45
GO:0016791	F	phosphatase activity	0.035	0.52
GO:0046872	F	metal ion binding	0.039	0.53
GO:0016209	F	antioxidant activity	0.039	0.53
GO:0016879	F	ligase activity, forming carbon-nitrogen bonds	0.057	0.74
GO:0042578	F	phosphoric ester hydrolase activity	0.073	0.92
GO:0000166	F	nucleotide binding	0.99	1
GO:0016740	F	transferase activity	1	1
GO:0016746	F	transferase activity, transferring acyl groups	0.12	1
GO:0016747	F	transferase activity, transferring acyl groups other than amino-acyl groups	0.099	1
GO:0004672	F	protein kinase activity	0.95	1
GO:0016818	F	hydrolase activity, acting on acid anhydrides, in phosphorus-containing anhydrides	0.68	1
GO:0016817	F	hydrolase activity, acting on acid anhydrides	0.69	1
GO:0016757	F	transferase activity, transferring glycosyl groups	0.17	1
GO:0004553	F	hydrolase activity, hydrolyzing O-glycosyl compounds	0.34	1
GO:0016758	F	transferase activity, transferring hexosyl groups	0.28	1
GO:0008270	F	zinc ion binding	1	1
GO:0005488	F	binding	1	1
GO:0003676	F	nucleic acid binding	1	1
GO:0003677	F	DNA binding	1	1
GO:0017076	F	purine nucleotide binding	1	1
GO:0005524	F	ATP binding	1	1
GO:0016787	F	hydrolase activity	0.99	1
GO:0016301	F	kinase activity	0.96	1
GO:0016788	F	hydrolase activity, acting on ester bonds	1	1
GO:0003824	F	catalytic activity	0.12	1
GO:0022892	F	substrate-specific transporter activity	0.45	1
GO:0016772	F	transferase activity, transferring phosphorus-containing groups	1	1
GO:0032555	F	purine ribonucleotide binding	1	1
GO:0032553	F	ribonucleotide binding	1	1
GO:0016798	F	hydrolase activity, acting on glycosyl bonds	0.15	1
GO:0008233	F	peptidase activity	0.98	1
GO:0016874	F	ligase activity	0.15	1
GO:0016829	F	lyase activity	0.15	1
GO:0022891	F	substrate-specific transmembrane transporter activity	0.33	1
GO:0005215	F	transporter activity	0.62	1
GO:0030554	F	adenyl nucleotide binding	0.99	1
GO:0016773	F	phosphotransferase activity, alcohol group as acceptor	0.95	1
GO:0005515	F	protein binding	1	1
GO:0004175	F	endopeptidase activity	0.65	1
GO:0001883	F	purine nucleoside binding	0.99	1
GO:0001882	F	nucleoside binding	0.99	1
GO:0016462	F	pyrophosphatase activity	0.66	1
GO:0022857	F	transmembrane transporter activity	0.52	1
GO:0004674	F	protein serine/threonine kinase activity	0.92	1
GO:0032559	F	adenyl ribonucleotide binding	1	1
GO:0017111	F	nucleoside-triphosphatase activity	0.64	1
GO:0070011	F	peptidase activity, acting on L-amino acid peptides	0.98	1
GO:0046914	F	transition metal ion binding	0.27	1
GO:0000151	C	ubiquitin ligase complex	0.0018	0.074
GO:0005576	C	extracellular region	0.0087	0.18
GO:0016021	C	integral to membrane	0.042	0.48
GO:0043234	C	protein complex	0.058	0.48
GO:0031224	C	intrinsic to membrane	0.051	0.48
GO:0044425	C	membrane part	0.13	0.87
GO:0016020	C	membrane	0.54	1
GO:0044424	C	intracellular part	1	1
GO:0005622	C	intracellular	1	1
GO:0032991	C	macromolecular complex	0.53	1
GO:0044464	C	cell part	1	1
GO:0005623	C	cell	1	1
GO:0005737	C	cytoplasm	0.99	1

## Sheet: C9
GO_acc	term_type	Term	pvalue	FDR
GO:0006412	P	translation	1.1e-63	2.8e-61
GO:0044267	P	cellular protein metabolic process	4.4e-29	5.6e-27
GO:0010467	P	gene expression	2.3e-27	1.9e-25
GO:0019538	P	protein metabolic process	3e-20	1.9e-18
GO:0034645	P	cellular macromolecule biosynthetic process	9.5e-10	4.1e-08
GO:0009059	P	macromolecule biosynthetic process	9.8e-10	4.1e-08
GO:0044249	P	cellular biosynthetic process	1.1e-08	3.9e-07
GO:0006414	P	translational elongation	3.3e-08	1e-06
GO:0009058	P	biosynthetic process	4.7e-08	1.3e-06
GO:0019318	P	hexose metabolic process	7.4e-06	0.00019
GO:0005996	P	monosaccharide metabolic process	1.7e-05	0.00039
GO:0006066	P	alcohol metabolic process	2e-05	0.00039
GO:0006006	P	glucose metabolic process	1.9e-05	0.00039
GO:0019320	P	hexose catabolic process	5.5e-05	0.0008
GO:0046365	P	monosaccharide catabolic process	5.5e-05	0.0008
GO:0044260	P	cellular macromolecule metabolic process	5.5e-05	0.0008
GO:0006007	P	glucose catabolic process	5.5e-05	0.0008
GO:0016052	P	carbohydrate catabolic process	5.7e-05	0.0008
GO:0046164	P	alcohol catabolic process	7.8e-05	0.00098
GO:0044275	P	cellular carbohydrate catabolic process	7.8e-05	0.00098
GO:0044262	P	cellular carbohydrate metabolic process	0.00012	0.0015
GO:0009987	P	cellular process	0.00016	0.0018
GO:0044237	P	cellular metabolic process	0.00016	0.0018
GO:0006096	P	glycolysis	0.00018	0.0019
GO:0043170	P	macromolecule metabolic process	0.00031	0.0031
GO:0045454	P	cell redox homeostasis	0.00045	0.0044
GO:0044238	P	primary metabolic process	0.0005	0.0047
GO:0019725	P	cellular homeostasis	0.00061	0.0055
GO:0006457	P	protein folding	0.00073	0.0063
GO:0044282	P	small molecule catabolic process	0.00075	0.0063
GO:0042592	P	homeostatic process	0.00077	0.0063
GO:0065008	P	regulation of biological quality	0.0019	0.015
GO:0008152	P	metabolic process	0.002	0.015
GO:0009057	P	macromolecule catabolic process	0.0024	0.018
GO:0044265	P	cellular macromolecule catabolic process	0.0026	0.019
GO:0005975	P	carbohydrate metabolic process	0.0028	0.02
GO:0071554	P	cell wall organization or biogenesis	0.0047	0.032
GO:0042221	P	response to chemical stimulus	0.0064	0.042
GO:0006091	P	generation of precursor metabolites and energy	0.0086	0.056
GO:0006979	P	response to oxidative stress	0.0089	0.056
GO:0044248	P	cellular catabolic process	0.011	0.07
GO:0009056	P	catabolic process	0.013	0.08
GO:0006950	P	response to stress	0.049	0.29
GO:0044281	P	small molecule metabolic process	0.067	0.39
GO:0055114	P	oxidation reduction	0.1	0.58
GO:0050896	P	response to stimulus	0.12	0.64
GO:0006807	P	nitrogen compound metabolic process	1	1
GO:0050789	P	regulation of biological process	0.96	1
GO:0065007	P	biological regulation	0.97	1
GO:0006139	P	nucleobase, nucleoside, nucleotide and nucleic acid metabolic process	1	1
GO:0006810	P	transport	0.5	1
GO:0050794	P	regulation of cellular process	0.94	1
GO:0051179	P	localization	0.51	1
GO:0051234	P	establishment of localization	0.5	1
GO:0055085	P	transmembrane transport	0.38	1
GO:0003735	F	structural constituent of ribosome	8.7e-72	1.4e-69
GO:0005198	F	structural molecule activity	1.1e-67	8.4e-66
GO:0016853	F	isomerase activity	0.0012	0.063
GO:0016684	F	oxidoreductase activity, acting on peroxide as acceptor	0.01	0.32
GO:0004601	F	peroxidase activity	0.01	0.32
GO:0016209	F	antioxidant activity	0.016	0.42
GO:0020037	F	heme binding	0.029	0.54
GO:0046906	F	tetrapyrrole binding	0.031	0.54
GO:0005509	F	calcium ion binding	0.027	0.54
GO:0016491	F	oxidoreductase activity	0.053	0.81
GO:0050662	F	coenzyme binding	0.058	0.81
GO:0005506	F	iron ion binding	0.071	0.91
GO:0000166	F	nucleotide binding	1	1
GO:0016740	F	transferase activity	1	1
GO:0046872	F	metal ion binding	1	1
GO:0004553	F	hydrolase activity, hydrolyzing O-glycosyl compounds	0.19	1
GO:0005488	F	binding	1	1
GO:0003676	F	nucleic acid binding	1	1
GO:0046914	F	transition metal ion binding	1	1
GO:0017076	F	purine nucleotide binding	1	1
GO:0005524	F	ATP binding	1	1
GO:0016787	F	hydrolase activity	1	1
GO:0043169	F	cation binding	1	1
GO:0016788	F	hydrolase activity, acting on ester bonds	1	1
GO:0003824	F	catalytic activity	1	1
GO:0032559	F	adenyl ribonucleotide binding	1	1
GO:0032555	F	purine ribonucleotide binding	1	1
GO:0032553	F	ribonucleotide binding	1	1
GO:0016798	F	hydrolase activity, acting on glycosyl bonds	0.26	1
GO:0043167	F	ion binding	1	1
GO:0005215	F	transporter activity	0.35	1
GO:0048037	F	cofactor binding	0.095	1
GO:0030554	F	adenyl nucleotide binding	1	1
GO:0003723	F	RNA binding	1	1
GO:0005515	F	protein binding	0.99	1
GO:0001883	F	purine nucleoside binding	1	1
GO:0001882	F	nucleoside binding	1	1
GO:0005840	C	ribosome	1e-71	9.2e-70
GO:0030529	C	ribonucleoprotein complex	1.3e-70	6e-69
GO:0044444	C	cytoplasmic part	3.8e-60	1.1e-58
GO:0005737	C	cytoplasm	2.1e-55	4.7e-54
GO:0032991	C	macromolecular complex	3.5e-44	6.3e-43
GO:0043232	C	intracellular non-membrane-bounded organelle	2e-36	2.6e-35
GO:0043228	C	non-membrane-bounded organelle	2e-36	2.6e-35
GO:0043229	C	intracellular organelle	1.1e-27	1.1e-26
GO:0043226	C	organelle	1.1e-27	1.1e-26
GO:0044424	C	intracellular part	1.9e-25	1.8e-24
GO:0005622	C	intracellular	4.9e-21	4e-20
GO:0044464	C	cell part	2.6e-18	1.8e-17
GO:0005623	C	cell	2.6e-18	1.8e-17
GO:0005783	C	endoplasmic reticulum	3.9e-05	0.00024
GO:0033279	C	ribosomal subunit	3.8e-05	0.00024
GO:0005576	C	extracellular region	0.00052	0.003
GO:0016021	C	integral to membrane	0.45	1
GO:0016020	C	membrane	0.65	1
GO:0043231	C	intracellular membrane-bounded organelle	0.99	1
GO:0044425	C	membrane part	0.72	1
GO:0044422	C	organelle part	0.85	1
GO:0043227	C	membrane-bounded organelle	0.97	1
GO:0044446	C	intracellular organelle part	0.85	1
GO:0031224	C	intrinsic to membrane	0.47	1

[truncated: 10 more sheets: C10, C11, C12, C13, C14, C15, C16, C17, C18, C19]
