# Supplementary material for: Single-cell transcriptome atlas and chromatin accessibility landscape reveal differentiation trajectories in the rice root
Source: Nat Commun. 2021 Apr 6;12:2053. doi: 10.1038/s41467-021-22352-4 (PMC8024345; doi:10.1038/s41467-021-22352-4)
Supplement: Supplementary file 9 — Supplementary Data 5 [file 41467_2021_22352_MOESM9_ESM.xlsx]

## Sheet: significantly accessible peaks
seqnames	start	end	width	strand	Conc	MZ	EZ	Fold	p.value	FDR	feature_id	annotation	geneChr	geneStart	geneEnd	geneLength	geneStrand	distanceToTSS	Transcript_ID	gene	Symbol	Description
chr12	20654991	20660866	5876	*	15.89	16.39	15.13	1.26	4.87e-301	2.63e-296	Os_53045	Promoter (1-2kb)	3	20648150	20653426	5277	2	-1565	Os12t0525300-00	Os12g0525300		Hypothetical protein.
chr07	22875677	22878277	2601	*	10.94	11.77	8.74	3.03	1.53e-296	4.13e-292	Os_36332	Promoter (<=1kb)	10	22874257	22875705	1449	2	0	Os07t0568700-02	Os07g0568700	OsFOR1, Osfor1	Polygalacturonase-inhibiting protein, Inhibitor of fungal polygalacturonase, Regulation of floral organ number
chr09	4692895	4695609	2715	*	14.91	15.38	14.19	1.19	7.57e-279	1.36e-274	Os_41992	Distal Intergenic	12	4704888	4706346	1459	2	10737	Os09t0263474-00	Os09g0263474		Conserved hypothetical protein.
chr12	20513154	20518250	5097	*	15.76	16.22	15.08	1.14	1.08e-259	1.46e-255	Os_53014	Distal Intergenic	3	20541795	20543788	1994	1	-23545	Os12t0524201-01	Os12g0524201		Hypothetical conserved gene.
chr12	20502731	20505597	2867	*	15.17	15.64	14.47	1.18	1.53e-258	1.66e-254	Os_53010	Distal Intergenic	3	20468948	20469291	344	1	33783	Os12t0522516-00	Os12g0522516		Similar to ATRL5 (ARABIDOPSIS RAD-LIKE 5); DNA binding / transcription factor.
chr12	20642178	20646529	4352	*	14.96	15.45	14.21	1.24	1.06e-254	9.58e-251	Os_53043	Downstream (1-2kb)	3	20648150	20653426	5277	2	6897	Os12t0525300-00	Os12g0525300		Hypothetical protein.
chr09	4726890	4732370	5481	*	15.91	16.38	15.21	1.17	1.64e-253	1.27e-249	Os_41998	Distal Intergenic	12	4737285	4737898	614	1	-4915	Os09t0263972-00	Os09g0263972		Hypothetical protein.
chr01	33519101	33522446	3346	*	15.28	15.77	14.54	1.22	1.41e-249	9.52e-246	Os_5547	Distal Intergenic	4	33533878	33534687	810	2	12241	Os01t0791033-00	Os01g0791033		Similar to ribulose-1, 5-bisphosphate carboxylase/oxygenase large subunit.
chr12	20534165	20537276	3112	*	15.04	15.52	14.33	1.18	8.58e-245	5.15e-241	Os_53021	Distal Intergenic	3	20541795	20543788	1994	1	-4519	Os12t0524201-01	Os12g0524201		Hypothetical conserved gene.
chr12	20506435	20509264	2830	*	15.28	15.75	14.58	1.17	4.64e-242	2.51e-238	Os_53012	Distal Intergenic	3	20541795	20543788	1994	1	-32531	Os12t0524201-01	Os12g0524201		Hypothetical conserved gene.
chr01	33839599	33841703	2105	*	11.02	11.79	9.24	2.55	5.86e-236	2.66e-232	Os_5615	Promoter (1-2kb)	4	33841675	33843236	1562	2	1533	Os01t0799600-01	Os01g0799600		Non-protein coding transcript.
chr01	33534724	33537910	3187	*	15.18	15.66	14.46	1.2	5.92e-236	2.66e-232	Os_5548	Promoter (<=1kb)	4	33533878	33534687	810	2	-37	Os01t0791033-00	Os01g0791033		Similar to ribulose-1, 5-bisphosphate carboxylase/oxygenase large subunit.
chr12	20528578	20530522	1945	*	14.62	15.1	13.89	1.21	1.54e-235	6.4e-232	Os_53019	Distal Intergenic	3	20541795	20543788	1994	1	-11273	Os12t0524201-01	Os12g0524201		Hypothetical conserved gene.
chr12	20497943	20500599	2657	*	14.96	15.43	14.26	1.17	2.6e-231	1e-227	Os_53007	Distal Intergenic	3	20468948	20469291	344	1	28995	Os12t0522516-00	Os12g0522516		Similar to ATRL5 (ARABIDOPSIS RAD-LIKE 5); DNA binding / transcription factor.
chr12	20665500	20668030	2531	*	14.2	14.68	13.47	1.21	6.42e-228	2.31e-224	Os_53048	Distal Intergenic	3	20648150	20653426	5277	2	-12074	Os12t0525300-00	Os12g0525300		Hypothetical protein.
chr10	2756006	2757574	1569	*	13.46	13.99	12.63	1.35	8.52e-226	2.88e-222	Os_45009	Distal Intergenic	1	2743360	2748402	5043	2	-7604	Os10t0145200-01	Os10g0145200	OsFbox537, Os_F0165	Cyclin-like F-box domain containing protein.
chr12	20526035	20528279	2245	*	14.68	15.16	13.95	1.2	2.07e-225	6.58e-222	Os_53018	Distal Intergenic	3	20541795	20543788	1994	1	-13516	Os12t0524201-01	Os12g0524201		Hypothetical conserved gene.
chr12	20628143	20629498	1356	*	14.06	14.55	13.33	1.21	1.31e-223	3.94e-220	Os_53040	Distal Intergenic	3	20648150	20653426	5277	2	23928	Os12t0525300-00	Os12g0525300		Hypothetical protein.
chr01	33582491	33585201	2711	*	14.95	15.42	14.24	1.17	4.8e-221	1.37e-217	Os_5553	Distal Intergenic	4	33590636	33591674	1039	2	6473	Os01t0793100-00	Os01g0793100		Similar to Polyphenol oxidase.
chr12	20523106	20524763	1658	*	14.24	14.72	13.53	1.19	1.13e-220	3.05e-217	Os_53016	Distal Intergenic	3	20541795	20543788	1994	1	-17032	Os12t0524201-01	Os12g0524201		Hypothetical conserved gene.
chr12	20638876	20640144	1269	*	13.88	14.37	13.13	1.24	1.79e-217	4.6e-214	Os_53042	Distal Intergenic	3	20648150	20653426	5277	2	13282	Os12t0525300-00	Os12g0525300		Hypothetical protein.
chr04	32883416	32886155	2740	*	14.77	15.24	14.06	1.18	3.32e-214	8.16e-211	Os_24157	Distal Intergenic	7	32868115	32869546	1432	2	-13870	Os04t0646100-01	Os04g0646100		Similar to cDNA clone:J013093N15, full insert sequence.
chr12	20540856	20544915	4060	*	15.07	15.54	14.37	1.17	2.71e-210	6.36e-207	Os_53023	Promoter (<=1kb)	3	20541795	20543788	1994	1	0	Os12t0524201-01	Os12g0524201		Hypothetical conserved gene.
chr12	20630036	20633371	3336	*	15.35	15.82	14.67	1.15	4.42e-206	9.96e-203	Os_53041	Distal Intergenic	3	20648150	20653426	5277	2	20055	Os12t0525300-00	Os12g0525300		Hypothetical protein.
chr02	643006	644950	1945	*	10.37	11.18	8.35	2.83	1.23e-205	2.66e-202	Os_7712	Promoter (1-2kb)	5	646112	649305	3194	1	-1162	Os02t0111900-01	Os02g0111900		DEAD-like helicase, N-terminal domain containing protein.
chr09	4695836	4697377	1542	*	13.67	14.15	12.94	1.21	4.2e-205	8.72e-202	Os_41993	Distal Intergenic	12	4704888	4706346	1459	2	8969	Os09t0263474-00	Os09g0263474		Conserved hypothetical protein.
chr03	9884306	9886879	2574	*	10.71	11.5	8.84	2.66	1.39e-204	2.79e-201	Os_15709	Distal Intergenic	6	9878106	9880793	2688	2	-3513	Os03t0286500-01	Os03g0286500		Similar to RNA-binding region containing protein 1 (HSRNASEB) (ssDNA binding protein SEB4) (CLL-associated antigen KW-5). Splice isoform 2.
chr12	20520729	20522886	2158	*	14.46	14.92	13.77	1.15	1.61e-203	3.11e-200	Os_53015	Distal Intergenic	3	20541795	20543788	1994	1	-18909	Os12t0524201-01	Os12g0524201		Hypothetical conserved gene.
chr09	4705535	4710507	4973	*	15.79	16.25	15.1	1.15	6.94e-202	1.29e-198	Os_41994	Promoter (<=1kb)	12	4704888	4706346	1459	2	0	Os09t0263474-00	Os09g0263474		Conserved hypothetical protein.
chr12	20558476	20560058	1583	*	13.92	14.39	13.21	1.17	4.83e-196	8.7e-193	Os_53026	Distal Intergenic	3	20548245	20548691	447	1	10231	Os12t0524750-00	Os12g0524750		Similar to ribosomal protein S7.
chr12	8530369	8533398	3030	*	14.73	15.2	14.01	1.19	7.23e-196	1.26e-192	Os_52090	Distal Intergenic	3	8496419	8497978	1560	2	-32391	Os12t0250900-01	Os12g0250900		BRCT domain containing protein.
chr09	4723450	4725209	1760	*	14.52	14.97	13.86	1.11	2.43e-193	4.1e-190	Os_41996	Distal Intergenic	12	4737285	4737898	614	1	-12076	Os09t0263972-00	Os09g0263972		Hypothetical protein.
chr01	33586620	33587527	908	*	13.24	13.74	12.47	1.27	2.6e-193	4.25e-190	Os_5555	Distal Intergenic	4	33590636	33591674	1039	2	4147	Os01t0793100-00	Os01g0793100		Similar to Polyphenol oxidase.
chr01	33538219	33539564	1346	*	13.91	14.38	13.19	1.2	4.76e-177	7.56e-174	Os_5549	Distal Intergenic	4	33533878	33534687	810	2	-3532	Os01t0791033-00	Os01g0791033		Similar to ribulose-1, 5-bisphosphate carboxylase/oxygenase large subunit.
chr01	31177727	31180044	2318	*	10.54	11.34	8.62	2.72	3.79e-174	5.85e-171	Os_5086	Promoter (<=1kb)	4	31180451	31181398	948	1	-407	Os01t0745850-00	Os01g0745850		Hypothetical protein.
chr12	20532386	20533897	1512	*	13.8	14.26	13.1	1.16	5.01e-173	7.52e-170	Os_53020	Distal Intergenic	3	20541795	20543788	1994	1	-7898	Os12t0524201-01	Os12g0524201		Hypothetical conserved gene.
chr01	24178007	24181169	3163	*	11.42	12.08	10.17	1.91	8.52e-173	1.24e-169	Os_3707	Promoter (<=1kb)	4	24181111	24183979	2869	1	0	Os01t0611000-01	Os01g0611000		Protein of unknown function DUF642 domain containing protein.
chr01	24178007	24181169	3163	*	11.42	12.08	10.17	1.91	8.52e-173	1.24e-169	Os_3707	Promoter (<=1kb)	4	24181111	24183979	2869	1	0	Os01t0611000-02	Os01g0611000		Protein of unknown function DUF642 domain containing protein.
chr12	20621441	20622454	1014	*	13.29	13.78	12.56	1.22	1.95e-168	2.77e-165	Os_53037	Distal Intergenic	3	20648150	20653426	5277	2	30972	Os12t0525300-00	Os12g0525300		Hypothetical protein.
chr02	636122	638275	2154	*	10.45	11.2	8.79	2.4	3.4e-165	4.71e-162	Os_7710	Promoter (2-3kb)	5	637013	640452	3440	2	2177	Os02t0111800-02	Os02g0111800	OsCLVATA, CLVATA	Protein kinase, core domain containing protein.
chr12	20539411	20540192	782	*	13.01	13.5	12.27	1.22	1.6e-164	2.16e-161	Os_53022	Promoter (1-2kb)	3	20541795	20543788	1994	1	-1603	Os12t0524201-01	Os12g0524201		Hypothetical conserved gene.
chr09	4678436	4679827	1392	*	13.53	14	12.83	1.17	4.88e-164	6.43e-161	Os_41990	Distal Intergenic	12	4704888	4706346	1459	2	26519	Os09t0263474-00	Os09g0263474		Conserved hypothetical protein.
chr12	20509755	20511182	1428	*	14.12	14.58	13.44	1.14	7.25e-164	9.32e-161	Os_53013	Distal Intergenic	3	20541795	20543788	1994	1	-30613	Os12t0524201-01	Os12g0524201		Hypothetical conserved gene.
chr12	20611273	20612745	1473	*	13.26	13.75	12.52	1.24	8.26e-164	1.04e-160	Os_53030	Distal Intergenic	3	20648150	20653426	5277	2	40681	Os12t0525300-00	Os12g0525300		Hypothetical protein.
chr12	8542985	8544518	1534	*	14.26	14.71	13.58	1.13	3.73e-162	4.58e-159	Os_52093	Distal Intergenic	3	8496419	8497978	1560	2	-45007	Os12t0250900-01	Os12g0250900		BRCT domain containing protein.
chr12	8540392	8542791	2400	*	14.54	15.01	13.86	1.15	6.1e-161	7.32e-158	Os_52092	Distal Intergenic	3	8496419	8497978	1560	2	-42414	Os12t0250900-01	Os12g0250900		BRCT domain containing protein.
chr01	33549396	33551715	2320	*	13.96	14.44	13.26	1.18	1.59e-159	1.86e-156	Os_5552	Distal Intergenic	4	33533878	33534687	810	2	-14709	Os01t0791033-00	Os01g0791033		Similar to ribulose-1, 5-bisphosphate carboxylase/oxygenase large subunit.
chr12	20619187	20619713	527	*	12.59	13.08	11.85	1.24	6.07e-148	6.97e-145	Os_53035	Distal Intergenic	3	20648150	20653426	5277	2	33713	Os12t0525300-00	Os12g0525300		Hypothetical protein.
chr05	8900704	8902959	2256	*	10.83	9.31	11.55	-2.25	1.02e-146	1.15e-143	Os_26141	Promoter (<=1kb)	8	8902501	8903789	1289	2	830	Os05t0247100-01	Os05g0247100	DIP3, XIP, OsHI-XIP	Similar to Glycosyl hydrolases family 18.
chr05	8900704	8902959	2256	*	10.83	9.31	11.55	-2.25	1.02e-146	1.15e-143	Os_26141	Promoter (<=1kb)	8	8902501	8903789	1289	2	830	Os05t0247100-02	Os05g0247100	DIP3, XIP, OsHI-XIP	Similar to Glycosyl hydrolases family 18.
chr04	32890548	32892468	1921	*	14.02	14.47	13.35	1.12	3.44e-142	3.8e-139	Os_24161	Distal Intergenic	7	32868115	32869546	1432	2	-21002	Os04t0646100-01	Os04g0646100		Similar to cDNA clone:J013093N15, full insert sequence.
chr12	20623074	20623593	520	*	12.23	12.74	11.44	1.29	9.4e-137	1.02e-133	Os_53038	Distal Intergenic	3	20648150	20653426	5277	2	29833	Os12t0525300-00	Os12g0525300		Hypothetical protein.
chr01	33543863	33544923	1061	*	12.47	12.97	11.71	1.26	1.73e-135	1.83e-132	Os_5550	Distal Intergenic	4	33533878	33534687	810	2	-9176	Os01t0791033-00	Os01g0791033		Similar to ribulose-1, 5-bisphosphate carboxylase/oxygenase large subunit.
chr02	32566057	32568329	2273	*	10.81	11.47	9.54	1.93	3.41e-135	3.54e-132	Os_12850	Promoter (<=1kb)	5	32567076	32569028	1953	1	0	Os02t0771666-00	Os02g0771666		Hypothetical gene.
chr09	4726041	4726649	609	*	12.93	13.4	12.24	1.16	2.56e-134	2.61e-131	Os_41997	Distal Intergenic	12	4737285	4737898	614	1	-10636	Os09t0263972-00	Os09g0263972		Hypothetical protein.
chr04	32886495	32887802	1308	*	13.62	14.08	12.93	1.15	3.33e-133	3.33e-130	Os_24158	Distal Intergenic	7	32868115	32869546	1432	2	-16949	Os04t0646100-01	Os04g0646100		Similar to cDNA clone:J013093N15, full insert sequence.
chr04	32889589	32890314	726	*	12.57	13.04	11.86	1.18	1.26e-128	1.24e-125	Os_24160	Distal Intergenic	7	32868115	32869546	1432	2	-20043	Os04t0646100-01	Os04g0646100		Similar to cDNA clone:J013093N15, full insert sequence.
chr10	21942592	21943480	889	*	9.35	10.19	7.07	3.12	2.63e-127	2.54e-124	Os_47468	Promoter (<=1kb)	1	21943291	21945186	1896	1	0	Os10t0557600-01	Os10g0557600	OsGATA7	GATA transcription factor, Brassinosteroids-mediated growth regulation, panicle development and grain shape/number/weight/yield
chr09	4710758	4711330	573	*	12.71	13.18	12.02	1.15	5.72e-127	5.42e-124	Os_41995	Distal Intergenic	12	4704888	4706346	1459	2	-4412	Os09t0263474-00	Os09g0263474		Conserved hypothetical protein.
chr12	20545184	20546516	1333	*	13.03	13.51	12.31	1.2	1.55e-124	1.44e-121	Os_53024	Promoter (1-2kb)	3	20548245	20548691	447	1	-1729	Os12t0524750-00	Os12g0524750		Similar to ribosomal protein S7.
chr12	20620428	20621059	632	*	12.32	12.81	11.58	1.23	1.58e-124	1.45e-121	Os_53036	Distal Intergenic	3	20648150	20653426	5277	2	32367	Os12t0525300-00	Os12g0525300		Hypothetical protein.
chr12	8538658	8539791	1134	*	13.13	13.58	12.46	1.12	5.11e-123	4.6e-120	Os_52091	Distal Intergenic	3	8496419	8497978	1560	2	-40680	Os12t0250900-01	Os12g0250900		BRCT domain containing protein.
chr06	30864281	30866041	1761	*	9.95	10.7	8.31	2.39	9.35e-123	8.28e-120	Os_33527	Promoter (<=1kb)	9	30866005	30866895	891	1	0	Os06t0725700-00	Os06g0725700		Protein of unknown function DUF241, plant family protein.
chr01	35953440	35954923	1484	*	9.4	10.23	7.29	2.94	3.05e-122	2.65e-119	Os_6048	Promoter (<=1kb)	4	35952915	35953433	519	2	-7	Os01t0838200-00	Os01g0838200		Conserved hypothetical protein.
chr08	27650803	27651559	757	*	9.15	10.02	6.67	3.35	4.56e-122	3.91e-119	Os_41393	Promoter (<=1kb)	11	27651568	27652508	941	1	-9	Os08t0551900-00	Os08g0551900		Hypothetical conserved gene.
chr12	20625819	20626440	622	*	12.85	13.31	12.17	1.14	7.34e-121	6.2e-118	Os_53039	Distal Intergenic	3	20648150	20653426	5277	2	26986	Os12t0525300-00	Os12g0525300		Hypothetical protein.
chr01	33545740	33546785	1046	*	13.39	13.81	12.78	1.03	3.61e-120	3e-117	Os_5551	Distal Intergenic	4	33533878	33534687	810	2	-11053	Os01t0791033-00	Os01g0791033		Similar to ribulose-1, 5-bisphosphate carboxylase/oxygenase large subunit.
chr12	20613686	20614345	660	*	12.31	12.8	11.54	1.26	1.28e-117	1.05e-114	Os_53031	Distal Intergenic	3	20648150	20653426	5277	2	39081	Os12t0525300-00	Os12g0525300		Hypothetical protein.
chr12	20576811	20577855	1045	*	12.1	12.59	11.36	1.23	2.15e-117	1.73e-114	Os_53027	Distal Intergenic	3	20548245	20548691	447	1	28566	Os12t0524750-00	Os12g0524750		Similar to ribosomal protein S7.
chr06	2119523	2121117	1595	*	10.18	10.91	8.63	2.28	7.18e-114	5.7e-111	Os_29589	Promoter (2-3kb)	9	2123412	2124781	1370	1	-2295	Os06t0140400-01	Os06g0140400	Oshox28, OsHox28	Similar to HAHB-6 (Fragment).
chr06	2119523	2121117	1595	*	10.18	10.91	8.63	2.28	7.18e-114	5.7e-111	Os_29589	Promoter (2-3kb)	9	2123412	2124781	1370	1	-2295	Os06t0140400-02	Os06g0140400	Oshox28, OsHox28	Similar to HAHB-6 (Fragment).
chr07	512842	514551	1710	*	9.77	10.52	8.1	2.42	4.61e-110	3.61e-107	Os_33688	Promoter (1-2kb)	10	515866	521916	6051	1	-1315	Os07t0109400-01	Os07g0109400		Conserved hypothetical protein.
chr10	21831563	21832479	917	*	9.32	10.14	7.27	2.87	5.95e-110	4.59e-107	Os_47440	Promoter (<=1kb)	1	21830158	21831694	1537	2	0	Os10t0555600-01	Os10g0555600	OsEXPB6, osaEXPb1.8	Beta-expansin precursor.
chr02	32572297	32574118	1822	*	9.88	10.6	8.36	2.25	7.94e-108	6.04e-105	Os_12853	Promoter (2-3kb)	5	32567078	32570042	2965	2	-2255	Os02t0771700-01	Os02g0771700	Gns9, GNS9	Glycoside hydrolase, family 17 protein.
chr11	7011398	7013871	2474	*	9.73	7.99	10.5	-2.51	1.51e-107	1.14e-104	Os_48805	Promoter (<=1kb)	2	7012258	7014813	2556	1	0	Os11t0232400-00	Os11g0232400		Conserved hypothetical protein.
chr09	4691242	4692022	781	*	12.53	13	11.81	1.2	1.57e-104	1.16e-101	Os_41991	Distal Intergenic	12	4704888	4706346	1459	2	14324	Os09t0263474-00	Os09g0263474		Conserved hypothetical protein.
chr10	21932240	21933889	1650	*	10.14	10.82	8.8	2.02	4.72e-104	3.44e-101	Os_47466	Promoter (1-2kb)	1	21934374	21935202	829	2	1313	Os10t0557133-00	Os10g0557133		Similar to H0315A08.1 protein.
chr07	23203321	23204690	1370	*	10.16	10.83	8.83	2	6.79e-103	4.89e-100	Os_36400	Promoter (<=1kb)	10	23202739	23203255	517	1	582	Os07t0573900-00	Os07g0573900	OsAGP27	Hypothetical conserved gene.
chr10	2758927	2759475	549	*	11.97	12.45	11.24	1.2	4.08e-102	2.9e-99	Os_45010	Distal Intergenic	1	2743360	2748402	5043	2	-10525	Os10t0145200-01	Os10g0145200	OsFbox537, Os_F0165	Cyclin-like F-box domain containing protein.
chr01	31726822	31728099	1278	*	10.12	10.79	8.82	1.97	5e-102	3.51e-99	Os_5207	Promoter (<=1kb)	4	31728015	31730360	2346	1	0	Os01t0756200-01	Os01g0756200	OsbZIP06, OsbZIP6	Similar to VirE2-interacting protein VIP1.
chr09	17108438	17109714	1277	*	9.3	10.09	7.43	2.66	3.83e-101	2.65e-98	Os_43523	Promoter (<=1kb)	12	17109830	17110935	1106	1	-116	Os09t0455250-00	Os09g0455250		Hypothetical protein.
chr10	19903687	19906253	2567	*	10.57	9.46	11.18	-1.72	2.68e-100	1.83e-97	Os_47026	Promoter (2-3kb)	1	19908394	19913800	5407	1	-2141	Os10t0516300-01	Os10g0516300		Similar to ETFQO (electron-transfer flavoprotein:ubiquinone oxidoreductase); catalytic/ electron carrier/ electron-transferring-flavoprotein dehydrogenase.
chr07	22878596	22879653	1058	*	9.32	10.11	7.4	2.72	3.52e-100	2.37e-97	Os_36333	Promoter (<=1kb)	10	22878520	22879309	790	2	0	Os07t0568800-01	Os07g0568800		Hypothetical protein.
chr02	8317333	8318766	1434	*	9.58	10.33	7.94	2.38	2.21e-99	1.48e-96	Os_9070	Distal Intergenic	5	8323866	8324946	1081	1	-5100	Os02t0247100-00	Os02g0247100	OsbZIP19	Similar to bZIP transcription factor family protein.
chr04	22450271	22451815	1545	*	10.36	11	9.2	1.8	3.38e-99	2.23e-96	Os_22085	Promoter (<=1kb)	7	22452038	22452591	554	2	776	Os04t0450701-00	Os04g0450701	OsAGP4	Hypothetical protein.
chr01	25191643	25193450	1808	*	10.09	10.76	8.76	2	8.83e-99	5.75e-96	Os_3920	Promoter (<=1kb)	4	25190735	25191743	1009	2	0	Os01t0630300-01	Os01g0630300		Helix-loop-helix DNA-binding domain containing protein.
chr03	31835827	31837652	1826	*	9.6	10.35	7.97	2.38	1.02e-98	6.55e-96	Os_19250	Distal Intergenic	6	31831388	31831979	592	2	-3848	Os03t0769025-00	Os03g0769025		Non-protein coding transcript.
chr10	14534639	14535766	1128	*	12.6	13.05	11.95	1.09	1.14e-96	7.26e-94	Os_46159	Promoter (1-2kb)	1	14532814	14543160	10347	1	1825	Os10t0415600-01	Os10g0415600	OsPOP21, POP21	Non-protein coding transcript.
chr10	14534639	14535766	1128	*	12.6	13.05	11.95	1.09	1.14e-96	7.26e-94	Os_46159	Promoter (1-2kb)	1	14532814	14543160	10347	1	1825	Os10t0415600-02	Os10g0415600	OsPOP21, POP21	Non-protein coding transcript.
chr10	14534639	14535766	1128	*	12.6	13.05	11.95	1.09	1.14e-96	7.26e-94	Os_46159	Promoter (1-2kb)	1	14532814	14543160	10347	1	1825	Os10t0415600-03	Os10g0415600	OsPOP21, POP21	Non-protein coding transcript.
chr05	7218098	7219250	1153	*	9.23	10.03	7.3	2.73	3.68e-96	2.31e-93	Os_25972	Promoter (<=1kb)	8	7219354	7219947	594	2	697	Os05t0217000-01	Os05g0217000	OsAGP23	Protein of unknown function DUF1070 family protein.
chr01	39127470	39128131	662	*	12.11	12.57	11.44	1.12	5.95e-96	3.69e-93	Os_6728	Downstream (1-2kb)	4	39121870	39122187	318	1	5600	Os01t0899425-00	Os01g0899425		Similar to ribulose 1, 5-bisphosphate carboxylase/oxygenase large subunit.
chr12	20615405	20616160	756	*	12.35	12.83	11.64	1.19	6.38e-96	3.91e-93	Os_53032	Distal Intergenic	3	20648150	20653426	5277	2	37266	Os12t0525300-00	Os12g0525300		Hypothetical protein.
chr12	20505865	20506065	201	*	11.77	12.27	11.01	1.26	1.47e-95	8.92e-93	Os_53011	Distal Intergenic	3	20541795	20543788	1994	1	-35730	Os12t0524201-01	Os12g0524201		Hypothetical conserved gene.
chr06	188923	190260	1338	*	9.9	10.59	8.51	2.08	8.13e-95	4.88e-92	Os_29227	Promoter (<=1kb)	9	190346	191129	784	1	-86	Os06t0102750-00	Os06g0102750	OsPUB12	Hypothetical conserved gene.
chr06	8848753	8850629	1877	*	10.28	10.91	9.13	1.78	2.09e-94	1.24e-91	Os_30724	Promoter (<=1kb)	9	8848154	8848833	680	2	0	Os06t0266800-01	Os06g0266800	OsGSR1, GASR7	Similar to Gibberellin-stimulated protein.
chr06	8848753	8850629	1877	*	10.28	10.91	9.13	1.78	2.09e-94	1.24e-91	Os_30724	Promoter (<=1kb)	9	8848154	8848833	680	2	0	Os06t0266800-02	Os06g0266800	OsGSR1, GASR7	Similar to Gibberellin-stimulated protein.
chr12	20472268	20473229	962	*	11.67	12.16	10.95	1.21	1.67e-93	9.82e-91	Os_53005	Distal Intergenic	3	20468948	20469291	344	1	3320	Os12t0522516-00	Os12g0522516		Similar to ATRL5 (ARABIDOPSIS RAD-LIKE 5); DNA binding / transcription factor.
chr12	20618230	20618667	438	*	12.15	12.64	11.4	1.24	1.53e-92	8.91e-90	Os_53034	Distal Intergenic	3	20648150	20653426	5277	2	34759	Os12t0525300-00	Os12g0525300		Hypothetical protein.
chr10	21861003	21862903	1901	*	10.36	10.99	9.21	1.78	1.65e-91	9.49e-89	Os_47454	Promoter (2-3kb)	1	21858853	21861259	2407	1	2150	Os10t0556100-01	Os10g0556100	OsEXPB4, OsaEXPb1.7	Similar to beta-expansin EXPB4.
chr10	21861003	21862903	1901	*	10.36	10.99	9.21	1.78	1.65e-91	9.49e-89	Os_47454	Promoter (2-3kb)	1	21858853	21861259	2407	1	2150	Os10t0556100-02	Os10g0556100	OsEXPB4, OsaEXPb1.7	Similar to beta-expansin EXPB4.
chr10	21861003	21862903	1901	*	10.36	10.99	9.21	1.78	1.65e-91	9.49e-89	Os_47454	Promoter (2-3kb)	1	21858853	21861259	2407	1	2150	Os10t0556100-03	Os10g0556100	OsEXPB4, OsaEXPb1.7	Similar to beta-expansin EXPB4.
chr03	13642713	13643752	1040	*	11.97	12.43	11.28	1.15	8.58e-91	4.88e-88	Os_16479	Distal Intergenic	6	13633732	13637491	3760	2	-5222	Os03t0356414-01	Os03g0356414	OsDIS1	Similar to Ubiquitin ligase SINAT5 (EC 6.3.2.-) (Seven in absentia homolog 5). Splice isoform 2.
chr01	24448285	24449132	848	*	9.51	10.24	7.98	2.26	3.28e-90	1.84e-87	Os_3754	Distal Intergenic	4	24460869	24465037	4169	1	-11737	Os01t0616300-01	Os01g0616300		Thioredoxin, core domain containing protein.
chr12	20662826	20663243	418	*	11.54	12.03	10.78	1.25	3.66e-90	2.04e-87	Os_53046	Distal Intergenic	3	20648150	20653426	5277	2	-9400	Os12t0525300-00	Os12g0525300		Hypothetical protein.
chr01	38043610	38045150	1541	*	10.15	10.79	8.96	1.83	8.13e-90	4.48e-87	Os_6494	Promoter (2-3kb)	4	38048047	38054353	6307	1	-2897	Os01t0876800-00	Os01g0876800		RNA-binding region RNP-1 (RNA recognition motif) domain containing protein.
chr12	20664576	20664952	377	*	11.66	12.15	10.92	1.23	6e-89	3.27e-86	Os_53047	Distal Intergenic	3	20648150	20653426	5277	2	-11150	Os12t0525300-00	Os12g0525300		Hypothetical protein.
chr12	13349226	13350011	786	*	12.42	12.87	11.76	1.11	9.08e-89	4.91e-86	Os_52481	Distal Intergenic	3	13355799	13356143	345	1	-5788	Os12t0422971-00	Os12g0422971		Similar to NADH dehydrogenase subunit 9.
chr03	31806951	31807887	937	*	9.57	10.29	8.09	2.19	1.25e-87	6.68e-85	Os_19243	Distal Intergenic	6	31802310	31804146	1837	1	4641	Os03t0767900-01	Os03g0767900		Uncharacterised protein family UPF0497, trans-membrane plant domain containing protein.
chr09	18373078	18374507	1430	*	9.16	9.95	7.33	2.62	1.36e-87	7.22e-85	Os_43773	Promoter (1-2kb)	12	18375696	18376579	884	1	-1189	Os09t0479200-01	Os09g0479200	OsRLCK275	Similar to Receptor protein kinase-like protein.
chr10	20801161	20802219	1059	*	10.31	9.21	10.93	-1.72	4.49e-87	2.35e-84	Os_47229	Promoter (2-3kb)	1	20796326	20798763	2438	2	-2398	Os10t0534700-01	Os10g0534700		Protein of unknown function DUF604 family protein.
chr04	12545836	12546390	555	*	12.05	12.5	11.39	1.11	7.3e-87	3.76e-84	Os_21012	Distal Intergenic	7	12534295	12539647	5353	2	-6189	Os04t0288500-01	Os04g0288500		Protein kinase, catalytic domain domain containing protein.
chr12	20501411	20501707	297	*	11.94	12.41	11.22	1.19	7.3e-87	3.76e-84	Os_53009	Distal Intergenic	3	20468948	20469291	344	1	32463	Os12t0522516-00	Os12g0522516		Similar to ATRL5 (ARABIDOPSIS RAD-LIKE 5); DNA binding / transcription factor.
chr12	20617014	20617528	515	*	11.91	12.4	11.17	1.23	8.69e-87	4.43e-84	Os_53033	Distal Intergenic	3	20648150	20653426	5277	2	35898	Os12t0525300-00	Os12g0525300		Hypothetical protein.
chr03	341662	343015	1354	*	9.3	10.07	7.53	2.54	4.55e-86	2.3e-83	Os_13626	Promoter (<=1kb)	6	340081	341505	1425	2	-157	Os03t0105633-00	Os03g0105633		Hypothetical protein.
chr01	33585925	33586293	369	*	11.46	11.96	10.69	1.27	4.73e-86	2.37e-83	Os_5554	Distal Intergenic	4	33590636	33591674	1039	2	5381	Os01t0793100-00	Os01g0793100		Similar to Polyphenol oxidase.
chr08	21507204	21509768	2565	*	10.94	9.89	11.54	-1.65	1.18e-85	5.86e-83	Os_40255	Intron (Os08t0441500-01/Os08g0441500, intron 4 of 4)	11	21506475	21513656	7182	2	3888	Os08t0441500-01	Os08g0441500	OS-CCR, OsCCR, CCR, OsCCR20, OsCCR14, CCR14	Cinnamoyl-CoA reductase, Lignin formation
chr08	21507204	21509768	2565	*	10.94	9.89	11.54	-1.65	1.18e-85	5.86e-83	Os_40255	Intron (Os08t0441500-01/Os08g0441500, intron 4 of 4)	11	21506475	21513656	7182	2	3888	Os08t0441500-02	Os08g0441500	OS-CCR, OsCCR, CCR, OsCCR20, OsCCR14, CCR14	Cinnamoyl-CoA reductase, Lignin formation
chr06	19865650	19868697	3048	*	9.9	10.59	8.53	2.06	1.8e-85	8.85e-83	Os_31652	Promoter (<=1kb)	9	19866405	19869942	3538	1	0	Os06t0532101-00	Os06g0532101		Hypothetical protein.
chr04	28023495	28025388	1894	*	10.9	9.96	11.46	-1.5	1.97e-85	9.57e-83	Os_23197	Promoter (1-2kb)	7	28016067	28021961	5895	2	-1534	Os04t0559200-01	Os04g0559200		Protein of unknown function DUF3741 domain containing protein.
chr04	28023495	28025388	1894	*	10.9	9.96	11.46	-1.5	1.97e-85	9.57e-83	Os_23197	Promoter (1-2kb)	7	28016067	28021961	5895	2	-1534	Os04t0559200-02	Os04g0559200		Protein of unknown function DUF3741 domain containing protein.
chr04	28023495	28025388	1894	*	10.9	9.96	11.46	-1.5	1.97e-85	9.57e-83	Os_23197	Promoter (1-2kb)	7	28016067	28021961	5895	2	-1534	Os04t0559200-03	Os04g0559200		Protein of unknown function DUF3741 domain containing protein.
chr01	23100770	23104104	3335	*	11.52	10.63	12.07	-1.44	2.47e-85	1.19e-82	Os_3529	Promoter (1-2kb)	4	23105376	23106077	702	2	1973	Os01t0591250-00	Os01g0591250		Hypothetical protein.
chr01	10246511	10247737	1227	*	9.75	8.35	10.45	-2.1	4.71e-85	2.25e-82	Os_1938	Distal Intergenic	4	10264587	10267953	3367	1	-16850	Os01t0286000-01	Os01g0286000		Snf7 family protein.
chr03	34211903	34214054	2152	*	10.7	9.73	11.28	-1.55	1.47e-84	6.95e-82	Os_19726	Promoter (1-2kb)	6	34215410	34218100	2691	1	-1356	Os03t0816200-01	Os03g0816200		Ribosomal protein S26e domain containing protein.
chr06	26461734	26463770	2037	*	10.39	9.31	11	-1.7	8.08e-83	3.8e-80	Os_32658	Promoter (<=1kb)	9	26456312	26461805	5494	2	0	Os06t0647400-02	Os06g0647400	OsProCP2, PROCP2	Similar to Lysosomal Pro-X carboxypeptidase.
chr03	5528738	5530906	2169	*	9.83	10.5	8.58	1.92	1.31e-82	6.1e-80	Os_14782	Promoter (<=1kb)	6	5530670	5534319	3650	1	0	Os03t0205700-01	Os03g0205700		BTB domain containing protein.
chr03	5528738	5530906	2169	*	9.83	10.5	8.58	1.92	1.31e-82	6.1e-80	Os_14782	Promoter (<=1kb)	6	5530670	5534319	3650	1	0	Os03t0205700-02	Os03g0205700		BTB domain containing protein.
chr11	22748777	22751267	2491	*	9.86	10.53	8.59	1.94	1.64e-82	7.55e-80	Os_50378	Distal Intergenic	2	22763793	22767680	3888	1	-12526	Os11t0597400-00	Os11g0597400		Similar to Leucine Rich Repeat family protein, expressed.
chr02	8322420	8323973	1554	*	10.02	10.68	8.78	1.9	2.97e-82	1.36e-79	Os_9072	Promoter (<=1kb)	5	8323866	8324946	1081	1	0	Os02t0247100-00	Os02g0247100	OsbZIP19	Similar to bZIP transcription factor family protein.
chr12	20525244	20525689	446	*	12.64	13.1	11.95	1.16	2.36e-81	1.07e-78	Os_53017	Distal Intergenic	3	20541795	20543788	1994	1	-16106	Os12t0524201-01	Os12g0524201		Hypothetical conserved gene.
chr08	27667485	27668569	1085	*	8.59	9.44	6.28	3.16	2.59e-81	1.17e-78	Os_41400	Promoter (<=1kb)	11	27669431	27670789	1359	1	-862	Os08t0553000-00	Os08g0553000		Protein of unknown function DUF241, plant domain containing protein.
chr12	20500917	20501152	236	*	11.62	12.1	10.9	1.2	2.74e-81	1.22e-78	Os_53008	Distal Intergenic	3	20468948	20469291	344	1	31969	Os12t0522516-00	Os12g0522516		Similar to ATRL5 (ARABIDOPSIS RAD-LIKE 5); DNA binding / transcription factor.
chr08	2940068	2944112	4045	*	10.95	10.07	11.49	-1.41	3.44e-81	1.52e-78	Os_38182	Exon (Os08t0151000-00/Os08g0151000, exon 5 of 5)	11	2934798	2940214	5417	1	5270	Os08t0151000-00	Os08g0151000		Similar to Myb-like DNA-binding domain, SHAQKYF class family protein.
chr05	3353743	3355347	1605	*	10.08	10.71	8.95	1.77	7.18e-81	3.15e-78	Os_25379	Promoter (<=1kb)	8	3348814	3352799	3986	2	-944	Os05t0157300-01	Os05g0157300		4Fe-4S ferredoxin, iron-sulpur binding domain domain containing protein.
chr05	3353743	3355347	1605	*	10.08	10.71	8.95	1.77	7.18e-81	3.15e-78	Os_25379	Promoter (<=1kb)	8	3348814	3352799	3986	2	-944	Os05t0157300-02	Os05g0157300		4Fe-4S ferredoxin, iron-sulpur binding domain domain containing protein.
chr05	3353743	3355347	1605	*	10.08	10.71	8.95	1.77	7.18e-81	3.15e-78	Os_25379	Promoter (<=1kb)	8	3348814	3352799	3986	2	-944	Os05t0157300-03	Os05g0157300		4Fe-4S ferredoxin, iron-sulpur binding domain domain containing protein.
chr02	22254397	22256050	1654	*	10.29	9.13	10.93	-1.8	8.72e-81	3.8e-78	Os_10857	Promoter (2-3kb)	5	22258833	22260681	1849	1	-2783	Os02t0579000-01	Os02g0579000	OsNAC1, ONAC027, ONAC27, NAC27, OMTN1, OsNAC1/ONAC027	No apical meristem (NAM) protein domain containing protein.
chr02	22254397	22256050	1654	*	10.29	9.13	10.93	-1.8	8.72e-81	3.8e-78	Os_10857	Promoter (2-3kb)	5	22258833	22260681	1849	1	-2783	Os02t0579000-02	Os02g0579000	OsNAC1, ONAC027, ONAC27, NAC27, OMTN1, OsNAC1/ONAC027	No apical meristem (NAM) protein domain containing protein.
chr02	28806117	28807786	1670	*	9.74	10.41	8.45	1.96	9.13e-81	3.95e-78	Os_12062	Promoter (1-2kb)	5	28808920	28811960	3041	1	-1134	Os02t0700300-01	Os02g0700300		Similar to Phosphate starvation response regulator-like protein.
chr12	25011114	25012833	1720	*	9.94	8.68	10.6	-1.92	1.15e-80	4.92e-78	Os_53566	Promoter (2-3kb)	3	25015035	25026459	11425	1	-2202	Os12t0595800-01	Os12g0595800		Similar to cDNA clone:J023098M23, full insert sequence.
chr12	25011114	25012833	1720	*	9.94	8.68	10.6	-1.92	1.15e-80	4.92e-78	Os_53566	Promoter (2-3kb)	3	25015035	25026459	11425	1	-2202	Os12t0595800-02	Os12g0595800		Similar to cDNA clone:J023098M23, full insert sequence.
chr12	25011114	25012833	1720	*	9.94	8.68	10.6	-1.92	1.15e-80	4.92e-78	Os_53566	Promoter (2-3kb)	3	25015035	25026459	11425	1	-2202	Os12t0595800-03	Os12g0595800		Similar to cDNA clone:J023098M23, full insert sequence.
chr12	25011114	25012833	1720	*	9.94	8.68	10.6	-1.92	1.15e-80	4.92e-78	Os_53566	Promoter (2-3kb)	3	25015035	25026459	11425	1	-2202	Os12t0595800-04	Os12g0595800		Similar to cDNA clone:J023098M23, full insert sequence.
chr03	13644393	13645244	852	*	12.21	12.66	11.55	1.11	1.66e-80	7.06e-78	Os_16480	Distal Intergenic	6	13633732	13637491	3760	2	-6902	Os03t0356414-01	Os03g0356414	OsDIS1	Similar to Ubiquitin ligase SINAT5 (EC 6.3.2.-) (Seven in absentia homolog 5). Splice isoform 2.
chr01	18683594	18684632	1039	*	12.41	12.86	11.76	1.1	1.69e-79	7.11e-77	Os_2952	Distal Intergenic	4	18687833	18688211	379	1	-3201	Os01t0523401-00	Os01g0523401		Similar to ribosomal protein S18.
chr03	13149802	13151950	2149	*	10.99	10.17	11.51	-1.35	3.15e-79	1.32e-76	Os_16423	Promoter (1-2kb)	6	13153018	13155544	2527	1	-1068	Os03t0351100-01	Os03g0351100	OsP, OsBBX9, OsCCT12	Similar to CONSTANS-like protein CO9 (Fragment).
chr03	13149802	13151950	2149	*	10.99	10.17	11.51	-1.35	3.15e-79	1.32e-76	Os_16423	Promoter (1-2kb)	6	13153018	13155544	2527	1	-1068	Os03t0351100-02	Os03g0351100	OsP, OsBBX9, OsCCT12	Similar to CONSTANS-like protein CO9 (Fragment).
chr01	32536114	32538819	2706	*	10.41	9.39	11	-1.61	1.99e-78	8.26e-76	Os_5362	Promoter (<=1kb)	4	32534857	32535912	1056	2	-202	Os01t0771000-01	Os01g0771000		Protein of unknown function DUF567 family protein.
chr12	20547444	20547851	408	*	11.31	11.8	10.56	1.24	8.97e-78	3.7e-75	Os_53025	Promoter (<=1kb)	3	20548245	20548691	447	1	-394	Os12t0524750-00	Os12g0524750		Similar to ribosomal protein S7.
chr01	28381746	28382295	550	*	11.31	11.79	10.59	1.2	1.45e-77	5.93e-75	Os_4495	Promoter (<=1kb)	4	28380902	28381855	954	2	0	Os01t0688000-01	Os01g0688000		Conserved hypothetical protein.
chr01	39116815	39117431	617	*	11.08	11.59	10.28	1.31	1.55e-77	6.29e-75	Os_6723	Promoter (<=1kb)	4	39117079	39117320	242	1	0	Os01t0899387-00	Os01g0899387		Conserved hypothetical protein.
chr05	8911152	8912590	1439	*	9.84	8.48	10.53	-2.05	7.2e-77	2.9e-74	Os_26143	Distal Intergenic	8	8902501	8903789	1289	2	-7363	Os05t0247100-01	Os05g0247100	DIP3, XIP, OsHI-XIP	Similar to Glycosyl hydrolases family 18.
chr05	8911152	8912590	1439	*	9.84	8.48	10.53	-2.05	7.2e-77	2.9e-74	Os_26143	Distal Intergenic	8	8902501	8903789	1289	2	-7363	Os05t0247100-02	Os05g0247100	DIP3, XIP, OsHI-XIP	Similar to Glycosyl hydrolases family 18.
chr02	31232231	31233723	1493	*	9.34	10.05	7.89	2.16	2.38e-76	9.52e-74	Os_12560	Promoter (<=1kb)	5	31233390	31234486	1097	1	0	Os02t0744800-01	Os02g0744800		Hypothetical protein.
chr10	22270519	22272935	2417	*	10.14	10.78	8.94	1.84	1.58e-75	6.26e-73	Os_47547	Promoter (1-2kb)	1	22274545	22278013	3469	1	-1610	Os10t0564000-01	Os10g0564000		K Homology, type 1, subgroup domain containing protein.
chr02	15326447	15328120	1674	*	9.18	9.93	7.48	2.46	6.68e-75	2.63e-72	Os_9849	Promoter (<=1kb)	5	15324744	15325572	829	2	-875	Os02t0459001-00	Os02g0459001		Conserved hypothetical protein.
chr12	13410207	13410949	743	*	11.75	12.2	11.09	1.11	6.99e-75	2.74e-72	Os_52502	Promoter (<=1kb)	3	13409857	13410534	678	2	0	Os12t0424300-00	Os12g0424300		Similar to rp13.
chr08	27669289	27670091	803	*	8.77	9.56	6.87	2.69	1.36e-74	5.3e-72	Os_41401	Promoter (<=1kb)	11	27669431	27670789	1359	1	0	Os08t0553000-00	Os08g0553000		Protein of unknown function DUF241, plant domain containing protein.
chr08	27652608	27653550	943	*	9.94	10.56	8.84	1.72	1.92e-73	7.41e-71	Os_41394	Promoter (<=1kb)	11	27652529	27654345	1817	1	79	Os08t0552000-00	Os08g0552000		Hypothetical conserved gene.
chr07	27637838	27640877	3040	*	9.93	10.55	8.82	1.73	2.21e-73	8.47e-71	Os_37275	Promoter (2-3kb)	10	27635604	27638590	2987	1	2234	Os07t0656800-01	Os07g0656800		Similar to catalytic/ methyltransferase.
chr12	20610444	20611086	643	*	11.8	12.28	11.07	1.21	3.99e-72	1.52e-69	Os_53029	Distal Intergenic	3	20648150	20653426	5277	2	42340	Os12t0525300-00	Os12g0525300		Hypothetical protein.
chr04	19978725	19980389	1665	*	10.57	11.11	9.7	1.4	6.12e-72	2.31e-69	Os_21633	Distal Intergenic	7	19994477	19996158	1682	1	-14088	Os04t0403200-01	Os04g0403200	SIP23	Zinc finger, RING-type domain containing protein.
chr05	25834331	25836086	1756	*	9.61	10.3	8.24	2.06	1.25e-71	4.68e-69	Os_28390	Promoter (<=1kb)	8	25833421	25834392	972	2	0	Os05t0520401-00	Os05g0520401		Hypothetical protein.
chr01	31728959	31729609	651	*	8.91	9.68	7.15	2.53	1.33e-71	4.95e-69	Os_5208	Promoter (<=1kb)	4	31728015	31730360	2346	1	944	Os01t0756200-01	Os01g0756200	OsbZIP06, OsbZIP6	Similar to VirE2-interacting protein VIP1.
chr09	19078855	19079992	1138	*	8.73	9.54	6.76	2.78	2.63e-71	9.74e-69	Os_43931	Promoter (<=1kb)	12	19076575	19078040	1466	2	-815	Os09t0492733-00	Os09g0492733		Non-protein coding transcript.
chr09	19300223	19303156	2934	*	11.38	10.6	11.88	-1.28	3.71e-71	1.36e-68	Os_43972	Promoter (<=1kb)	12	19303242	19303739	498	1	-86	Os09t0499201-00	Os09g0499201		Hypothetical gene.
chr06	27204405	27205807	1403	*	8.7	9.5	6.82	2.68	6.06e-71	2.21e-68	Os_32795	Promoter (<=1kb)	9	27200872	27204589	3718	2	0	Os06t0660300-00	Os06g0660300		Hypothetical protein.
chr01	18686203	18686874	672	*	12.07	12.53	11.4	1.14	1.4e-70	5.09e-68	Os_2953	Promoter (<=1kb)	4	18687833	18688211	379	1	-959	Os01t0523401-00	Os01g0523401		Similar to ribosomal protein S18.
chr03	212888	214337	1450	*	9.94	8.78	10.57	-1.79	1.75e-70	6.29e-68	Os_13600	Promoter (1-2kb)	6	211082	211817	736	1	1806	Os03t0103200-01	Os03g0103200	OsHyPRP04, HyP/GRP04, OsHyPRP4, HyP/GRP4	Similar to Physical impedance induced protein.
chr01	11774850	11777076	2227	*	9.67	10.33	8.43	1.9	3.32e-70	1.19e-67	Os_2193	Distal Intergenic	4	11783910	11784899	990	1	-6834	Os01t0313300-01	Os01g0313300	OsERF#068, OsERF068, OsERF68, AP2/EREBP#003, AP2/EREBP3, ERF2	Similar to EREBP-3 protein (Fragment).
chr09	15962173	15963627	1455	*	9.73	8.49	10.39	-1.9	3.46e-70	1.23e-67	Os_43291	Promoter (2-3kb)	12	15959434	15962646	3213	1	2739	Os09t0434500-01	Os09g0434500	OsEREBP, OsERF#072, OsERF072, OsERF72, AP2/EREBP#064, AP2/EREBP64, BIERF1, OsBIERF1, OsEBP2	Similar to Ethylene response factor 2.
chr01	11583405	11585684	2280	*	10.71	11.23	9.89	1.34	3.58e-70	1.26e-67	Os_2152	Promoter (<=1kb)	4	11585607	11586480	874	1	0	Os01t0309100-01	Os01g0309100		Similar to anther-specific protein SF18.
chr10	19927856	19929614	1759	*	10.13	10.73	9.1	1.63	5.64e-70	1.98e-67	Os_47033	Promoter (<=1kb)	1	19927163	19928868	1706	1	693	Os10t0516450-01	Os10g0516450		Non-protein coding transcript.
chr12	25310114	25311319	1206	*	10.26	10.83	9.29	1.54	1.54e-69	5.35e-67	Os_53603	Exon (Os12t0601300-01/Os12g0601300, exon 5 of 5)	3	25305806	25309728	3923	1	4308	Os12t0601200-01	Os12g0601200		Uridine kinase family protein.
chr12	25310114	25311319	1206	*	10.26	10.83	9.29	1.54	1.54e-69	5.35e-67	Os_53603	Exon (Os12t0601300-01/Os12g0601300, exon 5 of 5)	3	25305806	25309728	3923	1	4308	Os12t0601200-02	Os12g0601200		Uridine kinase family protein.
chr02	16017871	16019680	1810	*	11.13	10.37	11.63	-1.26	3.22e-69	1.11e-66	Os_9938	Distal Intergenic	5	16009711	16014282	4572	2	-3589	Os02t0471500-01	Os02g0471500	OsPP2C14, PP2C14, OsPP24	Protein phosphatase 2C domain containing protein.
chr02	16017871	16019680	1810	*	11.13	10.37	11.63	-1.26	3.22e-69	1.11e-66	Os_9938	Distal Intergenic	5	16009711	16014282	4572	2	-3589	Os02t0471500-02	Os02g0471500	OsPP2C14, PP2C14, OsPP24	Protein phosphatase 2C domain containing protein.
chr02	16017871	16019680	1810	*	11.13	10.37	11.63	-1.26	3.22e-69	1.11e-66	Os_9938	Distal Intergenic	5	16009711	16014282	4572	2	-3589	Os02t0471500-03	Os02g0471500	OsPP2C14, PP2C14, OsPP24	Protein phosphatase 2C domain containing protein.
chr04	27105173	27107620	2448	*	10.26	10.85	9.24	1.62	3.76e-69	1.29e-66	Os_23013	Distal Intergenic	7	27111204	27118461	7258	1	-3584	Os04t0541500-01	Os04g0541500	OsLCBK2	Long-chain base kinase, Regulation of disease resistance response and programmed cell death (PCD)
chr01	7917378	7917847	470	*	11.83	12.27	11.2	1.07	2.86e-68	9.78e-66	Os_1522	Distal Intergenic	4	7926858	7927564	707	2	9717	Os01t0243600-00	Os01g0243600		Conserved hypothetical protein.
chr12	21600010	21600400	391	*	11.63	12.07	10.98	1.1	3.95e-68	1.34e-65	Os_53125	Distal Intergenic	3	21594019	21596993	2975	1	5991	Os12t0540200-01	Os12g0540200		Hypothetical gene.
chr08	12797747	12798203	457	*	11.53	11.96	10.9	1.06	5.07e-68	1.71e-65	Os_39328	Distal Intergenic	11	12831054	12835606	4553	1	-32851	Os08t0307000-01	Os08g0307000		Conserved hypothetical protein.
chr04	34432268	34435430	3163	*	10.66	11.18	9.83	1.35	8.14e-68	2.73e-65	Os_24519	Promoter (1-2kb)	7	34436658	34438707	2050	1	-1228	Os04t0674500-01	Os04g0674500		Hypothetical protein.
chr09	17116952	17118724	1773	*	9.13	9.88	7.47	2.41	8.57e-68	2.86e-65	Os_43525	Distal Intergenic	12	17109289	17111059	1771	2	-5893	Os09t0455200-01	Os09g0455200	HSfB4c, OsHsfB4c, OsHsf-22, HSF22	Heat shock factor (HSF)-type, DNA-binding domain containing protein.
chr03	5211424	5213712	2289	*	10.56	9.69	11.09	-1.4	9.22e-68	3.05e-65	Os_14716	Promoter (<=1kb)	6	5206587	5211073	4487	2	-351	Os03t0199050-00	Os03g0199050		Hypothetical protein.
chr08	27646259	27647042	784	*	8.33	9.2	5.83	3.37	1.19e-67	3.91e-65	Os_41391	Promoter (<=1kb)	11	27646938	27647642	705	1	0	Os08t0551500-00	Os08g0551500		Protein of unknown function DUF241, plant family protein.
chr08	21505506	21506945	1440	*	10.31	9.37	10.88	-1.51	1.54e-67	5.05e-65	Os_40254	Exon (Os08t0441500-01/Os08g0441500, exon 5 of 5)	11	21500904	21505157	4254	1	4602	Os08t0441400-01	Os08g0441400		Cytochrome c oxidase, subunit VIb domain containing protein.
chr08	21505506	21506945	1440	*	10.31	9.37	10.88	-1.51	1.54e-67	5.05e-65	Os_40254	Exon (Os08t0441500-01/Os08g0441500, exon 5 of 5)	11	21500904	21505157	4254	1	4602	Os08t0441400-02	Os08g0441400		Cytochrome c oxidase, subunit VIb domain containing protein.
chr03	11972633	11974405	1773	*	9.99	8.83	10.62	-1.79	2.89e-67	9.39e-65	Os_16182	Promoter (1-2kb)	6	11973989	11976381	2393	2	1976	Os03t0327800-01	Os03g0327800	OsNAP, NAP, ONAC058, ONAC58, PS1	NAC Family transcriptional activator, Abiotic stress response, Positive regulator of leaf senescence
chr08	27656808	27657694	887	*	9.49	10.15	8.23	1.91	2.98e-67	9.65e-65	Os_41396	Promoter (<=1kb)	11	27656997	27658451	1455	1	0	Os08t0552300-00	Os08g0552300		Protein of unknown function DUF241, plant family protein.
chr08	24376163	24378009	1847	*	9.54	10.2	8.26	1.95	3.74e-67	1.2e-64	Os_40777	Promoter (1-2kb)	11	24379092	24382007	2916	1	-1083	Os08t0493800-01	Os08g0493800	OsRLCK256	Protein kinase, core domain containing protein.
chr04	28150588	28152472	1885	*	10.35	9.39	10.92	-1.53	3.99e-67	1.28e-64	Os_23227	Distal Intergenic	7	28155730	28157134	1405	1	-3258	Os04t0562500-00	Os04g0562500		Similar to H0211B05.7 protein.
chr03	849891	850706	816	*	9.25	9.96	7.8	2.16	4.29e-67	1.36e-64	Os_13732	Promoter (<=1kb)	6	850769	851768	1000	1	-63	Os03t0115000-01	Os03g0115000	OsENODL10	Cupredoxin domain containing protein.
chr03	30479643	30481782	2140	*	10.27	10.84	9.32	1.52	4.6e-67	1.45e-64	Os_18951	Promoter (<=1kb)	6	30476536	30480047	3512	2	0	Os03t0742850-00	Os03g0742850		Hypothetical protein.
chr06	2127216	2128306	1091	*	9.77	10.4	8.62	1.79	6.43e-67	2.02e-64	Os_29592	Distal Intergenic	9	2123412	2124781	1370	1	3804	Os06t0140400-01	Os06g0140400	Oshox28, OsHox28	Similar to HAHB-6 (Fragment).
chr06	2127216	2128306	1091	*	9.77	10.4	8.62	1.79	6.43e-67	2.02e-64	Os_29592	Distal Intergenic	9	2123412	2124781	1370	1	3804	Os06t0140400-02	Os06g0140400	Oshox28, OsHox28	Similar to HAHB-6 (Fragment).
chr05	15870689	15872812	2124	*	10.58	9.71	11.12	-1.41	9.75e-67	3.05e-64	Os_26642	Exon (Os05t0338900-00/Os05g0338900, exon 2 of 2)	8	15867456	15873587	6132	1	3233	Os05t0338900-00	Os05g0338900		Oligopeptide transporter domain containing protein.
chr04	20122117	20123765	1649	*	10.22	10.8	9.21	1.59	1.27e-66	3.93e-64	Os_21673	Promoter (<=1kb)	7	20120596	20122056	1461	2	-61	Os04t0405500-01	Os04g0405500		Conserved hypothetical protein.
chr08	27684100	27684799	700	*	8.82	9.58	7.09	2.5	1.27e-66	3.93e-64	Os_41407	Promoter (<=1kb)	11	27684127	27685646	1520	1	0	Os08t0553300-00	Os08g0553300		Hypothetical conserved gene.
chr11	7024262	7026248	1987	*	10.23	9.27	10.8	-1.52	1.65e-66	5.05e-64	Os_48809	Distal Intergenic	2	7011573	7018706	7134	2	-5556	Os11t0232100-01	Os11g0232100		Protein kinase, core domain containing protein.
chr11	7024262	7026248	1987	*	10.23	9.27	10.8	-1.52	1.65e-66	5.05e-64	Os_48809	Distal Intergenic	2	7011573	7018706	7134	2	-5556	Os11t0232100-02	Os11g0232100		Protein kinase, core domain containing protein.
chr03	1171504	1174067	2564	*	11.28	11.75	10.58	1.17	1.93e-66	5.88e-64	Os_13821	Promoter (<=1kb)	6	1172587	1176015	3429	1	0	Os03t0121250-00	Os03g0121250		Hypothetical protein.
chr04	33338426	33339208	783	*	9.06	9.78	7.59	2.19	1.95e-66	5.92e-64	Os_24253	Promoter (2-3kb)	7	33341978	33346528	4551	1	-2770	Os04t0653600-01	Os04g0653600	OsPLT1, AP2/EREBP#044, AP2/EREBP44	Similar to AINTEGUMENTA-like protein.
chr04	33338426	33339208	783	*	9.06	9.78	7.59	2.19	1.95e-66	5.92e-64	Os_24253	Promoter (2-3kb)	7	33341978	33346528	4551	1	-2770	Os04t0653600-02	Os04g0653600	OsPLT1, AP2/EREBP#044, AP2/EREBP44	Similar to AINTEGUMENTA-like protein.
chr12	20461761	20462442	682	*	10.73	11.24	9.95	1.28	3.14e-66	9.46e-64	Os_53002	Distal Intergenic	3	20468948	20469291	344	1	-6506	Os12t0522516-00	Os12g0522516		Similar to ATRL5 (ARABIDOPSIS RAD-LIKE 5); DNA binding / transcription factor.
chr10	20802748	20803697	950	*	10	8.97	10.59	-1.62	6.17e-66	1.85e-63	Os_47230	Promoter (2-3kb)	1	20801749	20806453	4705	2	2756	Os10t0534900-01	Os10g0534900		Similar to Prep (Fragment).
chr03	9876278	9878601	2324	*	10.44	11	9.51	1.49	1.15e-65	3.43e-63	Os_15707	Promoter (2-3kb)	6	9878106	9880793	2688	2	2192	Os03t0286500-01	Os03g0286500		Similar to RNA-binding region containing protein 1 (HSRNASEB) (ssDNA binding protein SEB4) (CLL-associated antigen KW-5). Splice isoform 2.
chr08	27392081	27393445	1365	*	9.19	9.9	7.71	2.2	1.19e-65	3.54e-63	Os_41326	Promoter (2-3kb)	11	27393304	27396084	2781	2	2639	Os08t0546900-01	Os08g0546900		Similar to NC domain-containing protein.
chr01	23287053	23289414	2362	*	10.65	11.17	9.82	1.35	1.6e-65	4.73e-63	Os_3555	Promoter (1-2kb)	4	23285238	23287336	2099	1	1815	Os01t0594300-01	Os01g0594300		Similar to leucine-rich repeat family protein / extensin family protein.
chr01	23287053	23289414	2362	*	10.65	11.17	9.82	1.35	1.6e-65	4.73e-63	Os_3555	Promoter (1-2kb)	4	23285238	23287336	2099	1	1815	Os01t0594300-02	Os01g0594300		Similar to leucine-rich repeat family protein / extensin family protein.
chr11	5808126	5809850	1725	*	8.99	9.71	7.5	2.21	1.3e-64	3.8e-62	Os_48697	Promoter (<=1kb)	2	5808714	5809427	714	1	0	Os11t0211800-01	Os11g0211800	OsDT11	Similar to Specific abundant protein-like protein 1.
chr02	28621100	28622528	1429	*	10.51	11.08	9.57	1.5	1.37e-64	4.01e-62	Os_12019	Promoter (<=1kb)	5	28622391	28624619	2229	1	0	Os02t0696500-01	Os02g0696500	OsXTH23, XTR3, OsXTR3	Concanavalin A-like lectin/glucanase domain containing protein.
chr02	28621100	28622528	1429	*	10.51	11.08	9.57	1.5	1.37e-64	4.01e-62	Os_12019	Promoter (<=1kb)	5	28622391	28624619	2229	1	0	Os02t0696500-02	Os02g0696500	OsXTH23, XTR3, OsXTR3	Concanavalin A-like lectin/glucanase domain containing protein.
chr01	39111589	39112005	417	*	11.14	11.61	10.46	1.15	1.66e-64	4.82e-62	Os_6721	Promoter (<=1kb)	4	39110685	39110934	250	2	-655	Os01t0899275-00	Os01g0899275		Similar to ATP synthase F0 subunit 9.
chr10	21854888	21855873	986	*	9.1	9.82	7.58	2.23	2.6e-64	7.51e-62	Os_47451	Promoter (2-3kb)	1	21858853	21861259	2407	1	-2980	Os10t0556100-01	Os10g0556100	OsEXPB4, OsaEXPb1.7	Similar to beta-expansin EXPB4.
chr10	21854888	21855873	986	*	9.1	9.82	7.58	2.23	2.6e-64	7.51e-62	Os_47451	Promoter (2-3kb)	1	21858853	21861259	2407	1	-2980	Os10t0556100-02	Os10g0556100	OsEXPB4, OsaEXPb1.7	Similar to beta-expansin EXPB4.
chr10	21854888	21855873	986	*	9.1	9.82	7.58	2.23	2.6e-64	7.51e-62	Os_47451	Promoter (2-3kb)	1	21858853	21861259	2407	1	-2980	Os10t0556100-03	Os10g0556100	OsEXPB4, OsaEXPb1.7	Similar to beta-expansin EXPB4.
chr01	4620277	4622584	2308	*	10.62	11.13	9.81	1.32	3.15e-64	9.05e-62	Os_871	Exon (Os01t0186700-01/Os01g0186700, exon 12 of 13)	4	4614891	4615825	935	1	5386	Os01t0186600-01	Os01g0186600		Conserved hypothetical protein.
chr02	28807815	28809095	1281	*	10.04	10.62	9.06	1.56	4.12e-64	1.18e-61	Os_12063	Promoter (<=1kb)	5	28808920	28811960	3041	1	0	Os02t0700300-01	Os02g0700300		Similar to Phosphate starvation response regulator-like protein.
chr01	3617586	3620292	2707	*	9.68	10.31	8.52	1.79	4.86e-64	1.38e-61	Os_665	Promoter (<=1kb)	4	3621211	3625338	4128	1	-919	Os01t0170300-01	Os01g0170300		Serine/threonine protein kinase-related domain containing protein.
chr10	20809633	20810566	934	*	9.67	8.56	10.29	-1.74	7.9e-64	2.23e-61	Os_47232	Distal Intergenic	1	20801749	20806453	4705	2	-3180	Os10t0534900-01	Os10g0534900		Similar to Prep (Fragment).
chr10	20481328	20482166	839	*	9.95	10.53	8.94	1.59	3.33e-63	9.37e-61	Os_47164	Distal Intergenic	1	20488627	20489877	1251	1	-6461	Os10t0527400-01	Os10g0527400	OsGSTU19, GSTU6, OsGSTU6.1, GSTU6.1	Similar to Tau class GST protein 3.
chr03	10771250	10772946	1697	*	10.66	11.2	9.77	1.43	3.7e-63	1.04e-60	Os_15920	Promoter (<=1kb)	6	10773687	10774800	1114	1	-741	Os03t0304550-00	Os03g0304550		Hypothetical conserved gene.
chr02	28999745	29000684	940	*	9.65	10.28	8.5	1.78	9.97e-63	2.78e-60	Os_12108	Promoter (1-2kb)	5	28995728	28998274	2547	2	-1471	Os02t0703700-00	Os02g0703700		Hypothetical protein.
chr09	15346826	15348589	1764	*	9.69	10.3	8.59	1.71	2.21e-62	6.12e-60	Os_43181	Promoter (<=1kb)	12	15345412	15346743	1332	2	-83	Os09t0423550-00	Os09g0423550		Non-protein coding transcript.
chr07	29337213	29338786	1574	*	9.65	10.3	8.44	1.86	2.63e-62	7.24e-60	Os_37669	Promoter (<=1kb)	10	29338795	29341149	2355	1	-9	Os07t0689800-01	Os07g0689800		Tetratricopeptide-like helical domain containing protein.
chr02	1549142	1551686	2545	*	11.3	11.76	10.63	1.13	2.7e-62	7.41e-60	Os_7867	Promoter (1-2kb)	5	1551553	1553359	1807	2	1673	Os02t0129700-01	Os02g0129700		Hypothetical protein.
chr01	39122256	39122576	321	*	10.9	11.4	10.13	1.27	3.23e-62	8.8e-60	Os_6726	Promoter (<=1kb)	4	39121870	39122187	318	1	386	Os01t0899425-00	Os01g0899425		Similar to ribulose 1, 5-bisphosphate carboxylase/oxygenase large subunit.
chr01	30905867	30906521	655	*	8.52	9.3	6.7	2.6	2.15e-61	5.84e-59	Os_5033	Promoter (<=1kb)	4	30905585	30906259	675	2	0	Os01t0740000-01	Os01g0740000		Hypothetical protein.
chr12	20668354	20668991	638	*	11.73	12.19	11.06	1.13	2.63e-61	7.09e-59	Os_53049	Distal Intergenic	3	20648150	20653426	5277	2	-14928	Os12t0525300-00	Os12g0525300		Hypothetical protein.
chr10	21928286	21929531	1246	*	10.76	11.29	9.93	1.36	3.08e-61	8.28e-59	Os_47465	Distal Intergenic	1	21934374	21935202	829	2	5671	Os10t0557133-00	Os10g0557133		Similar to H0315A08.1 protein.
chr01	9524268	9526041	1774	*	8.66	9.43	6.94	2.48	3.98e-61	1.06e-58	Os_1803	Promoter (<=1kb)	4	9526187	9526984	798	1	-146	Os01t0274500-00	Os01g0274500	OsEXPA11, OsEXP11, osaEXPa1.25	Similar to Expansin-A11.
chr03	4656499	4657771	1273	*	10.78	10.05	11.26	-1.21	9.4e-61	2.5e-58	Os_14581	Distal Intergenic	6	4660862	4661923	1062	1	-3091	Os03t0189100-01	Os03g0189100		Uncharacterised protein family UPF0503 domain containing protein.
chr08	26444412	26446199	1788	*	10.04	9.08	10.61	-1.53	1.06e-60	2.81e-58	Os_41159	Promoter (<=1kb)	11	26434718	26445150	10433	2	0	Os08t0530801-00	Os08g0530801		Hypothetical protein.
chr02	651454	652368	915	*	9.61	10.24	8.48	1.75	3.4e-60	8.96e-58	Os_7714	Promoter (<=1kb)	5	650638	651300	663	2	-154	Os02t0112000-00	Os02g0112000		Hypothetical protein.
chr07	10637767	10640067	2301	*	10	8.95	10.6	-1.66	8.42e-60	2.21e-57	Os_34881	Promoter (1-2kb)	10	10636445	10642943	6499	1	1322	Os07t0280200-01	Os07g0280200	OsACS7, ACS7	AMP-dependent synthetase and ligase domain containing protein.
chr03	3257582	3259968	2387	*	10.04	10.61	9.08	1.53	8.66e-60	2.26e-57	Os_14281	Promoter (<=1kb)	6	3260107	3270386	10280	1	-139	Os03t0161100-00	Os03g0161100		Similar to Viral A-type inclusion protein repeat containing protein, expressed.
chr09	18139805	18141603	1799	*	9.08	9.78	7.68	2.1	1.13e-59	2.93e-57	Os_43719	Promoter (<=1kb)	12	18141491	18144511	3021	1	0	Os09t0474100-01	Os09g0474100	OsbHLH085	Similar to TA1 protein (Fragment).
chr06	28862904	28864938	2035	*	8.86	9.6	7.29	2.31	1.58e-59	4.08e-57	Os_33136	Promoter (<=1kb)	9	28864997	28865815	819	1	-59	Os06t0692050-00	Os06g0692050		Conserved hypothetical protein.
chr10	4756897	4757918	1022	*	8.7	9.44	7.06	2.39	1.83e-59	4.69e-57	Os_45209	Promoter (<=1kb)	1	4757655	4758145	491	1	0	Os10t0169200-01	Os10g0169200		Conserved hypothetical protein.
chr01	27958000	27959589	1590	*	8.96	9.72	7.26	2.46	2.5e-59	6.4e-57	Os_4413	Promoter (<=1kb)	4	27960362	27961312	951	1	-773	Os01t0679550-00	Os01g0679550		Similar to Aspartic proteinase nepenthesin-2.
chr02	32837647	32840366	2720	*	9.88	10.47	8.85	1.62	6.31e-59	1.61e-56	Os_12899	Promoter (1-2kb)	5	32832832	32836481	3650	2	-1166	Os02t0776800-01	Os02g0776800	OsRPA70a, OsRPA1a, RPA1a	Replication protein A 70 kDa, Meiotic and somatic DNA repair
chr02	32837647	32840366	2720	*	9.88	10.47	8.85	1.62	6.31e-59	1.61e-56	Os_12899	Promoter (1-2kb)	5	32832832	32836481	3650	2	-1166	Os02t0776800-02	Os02g0776800	OsRPA70a, OsRPA1a, RPA1a	Replication protein A 70 kDa, Meiotic and somatic DNA repair
chr02	32837647	32840366	2720	*	9.88	10.47	8.85	1.62	6.31e-59	1.61e-56	Os_12899	Promoter (1-2kb)	5	32832832	32836481	3650	2	-1166	Os02t0776800-03	Os02g0776800	OsRPA70a, OsRPA1a, RPA1a	Replication protein A 70 kDa, Meiotic and somatic DNA repair
chr02	31429985	31432521	2537	*	10.32	10.85	9.49	1.36	7.52e-59	1.91e-56	Os_12595	Downstream (<1kb)	5	31423943	31425239	1297	2	-4746	Os02t0747900-01	Os02g0747900	ILI5, PGL2, Os170, OsBUL1, BUL1	Atypical basic helix-loop-helix protein, Control of cell elongation, Regulator of grain size and leaf angle
chr03	30918869	30921062	2194	*	10.72	9.91	11.24	-1.33	9.35e-59	2.36e-56	Os_19047	Promoter (<=1kb)	6	30920945	30921906	962	1	0	Os03t0750500-01	Os03g0750500		Hypothetical conserved gene.
chr02	31989299	31991077	1779	*	10.04	10.62	9.07	1.54	4.63e-58	1.16e-55	Os_12727	Promoter (<=1kb)	5	31986013	31989154	3142	2	-145	Os02t0759600-00	Os02g0759600		Hypothetical protein.
chr10	2914522	2915499	978	*	9.45	8.18	10.11	-1.94	6.07e-58	1.52e-55	Os_45039	Promoter (<=1kb)	1	2912901	2914656	1756	2	0	Os10t0148400-00	Os10g0148400		Similar to POT family protein.
chr03	2004831	2006348	1518	*	9.78	10.39	8.68	1.72	7.27e-58	1.81e-55	Os_14017	Promoter (1-2kb)	6	2003246	2004830	1585	1	1585	Os03t0136200-01	Os03g0136200	Ossmt2-1	24-methylenesterol C-methyltransferase 2 (EC 2.1.1.143) (24-sterol C- methyltransferase 2) (Sterol-C-methyltransferase 2).
chr07	1510517	1512123	1607	*	9.83	8.77	10.44	-1.67	8.38e-58	2.08e-55	Os_33838	Promoter (<=1kb)	10	1512025	1512958	934	1	0	Os07t0129200-01	Os07g0129200	OsPR1a, OsPR-1a, PR1a, OsPR1#074, OsPR1-74, PR-1a, OsSCP, SCP, OsPR1	Pathogenesis-related 1a protein, Regulation of abiotic stress responses
chr09	6984171	6985574	1404	*	9.22	7.85	9.91	-2.05	1.13e-57	2.8e-55	Os_42168	Distal Intergenic	12	6990927	6994473	3547	1	-5353	Os09t0293900-01	Os09g0293900	OsFKBP53, OsFKBP53b	Similar to FK506-binding protein 39 kDa.
chr02	31419926	31420874	949	*	8.64	9.42	6.82	2.61	1.17e-57	2.87e-55	Os_12590	Distal Intergenic	5	31423943	31425239	1297	2	4365	Os02t0747900-01	Os02g0747900	ILI5, PGL2, Os170, OsBUL1, BUL1	Atypical basic helix-loop-helix protein, Control of cell elongation, Regulator of grain size and leaf angle
chr08	5818189	5818585	397	*	11.24	11.68	10.62	1.06	1.17e-57	2.87e-55	Os_38638	Promoter (2-3kb)	11	5811115	5816028	4914	2	-2161	Os08t0200400-01	Os08g0200400		K Homology domain containing protein.
chr01	33837002	33837392	391	*	8.78	9.5	7.27	2.23	1.32e-57	3.22e-55	Os_5614	Promoter (<=1kb)	4	33837388	33840967	3580	1	0	Os01t0799500-01	Os01g0799500	TagI	Methyladenine glycosylase domain containing protein.
chr01	33837002	33837392	391	*	8.78	9.5	7.27	2.23	1.32e-57	3.22e-55	Os_5614	Promoter (<=1kb)	4	33837388	33840967	3580	1	0	Os01t0799500-02	Os01g0799500	TagI	Methyladenine glycosylase domain containing protein.
chr09	12029483	12030555	1073	*	9.36	10	8.16	1.84	1.67e-57	4.06e-55	Os_42623	Promoter (<=1kb)	12	12030285	12035067	4783	1	0	Os09t0366101-00	Os09g0366101		Hypothetical protein.
chr05	22324472	22326604	2133	*	10.21	9.31	10.76	-1.45	1.68e-57	4.06e-55	Os_27755	Promoter (2-3kb)	8	22317539	22321473	3935	2	-2999	Os05t0454800-00	Os05g0454800		Similar to CBL-interacting protein kinase 6.
chr08	27694922	27695626	705	*	8.32	9.13	6.26	2.87	2.13e-57	5.11e-55	Os_41411	Promoter (<=1kb)	11	27693974	27696402	2429	1	948	Os08t0553750-00	Os08g0553750		Protein of unknown function DUF241, plant domain containing protein.
chr01	40282202	40283945	1744	*	9.37	10.03	8.14	1.89	2.4e-57	5.73e-55	Os_6976	Promoter (1-2kb)	4	40285616	40287041	1426	1	-1671	Os01t0922350-00	Os01g0922350		Hypothetical protein.
chr12	20651344	20651774	431	*	11.26	11.74	10.55	1.19	2.42e-57	5.75e-55	Os_53044	Promoter (1-2kb)	3	20648150	20653426	5277	2	1652	Os12t0525300-00	Os12g0525300		Hypothetical protein.
chr05	14213716	14214990	1275	*	9.39	8.15	10.04	-1.9	2.62e-57	6.21e-55	Os_26456	Distal Intergenic	8	14222757	14223086	330	1	-7767	Os05t0311225-00	Os05g0311225		Non-protein coding transcript.
chr10	10811800	10812813	1014	*	10.18	10.74	9.23	1.51	4.03e-57	9.52e-55	Os_45660	Distal Intergenic	1	10766629	10768150	1522	2	-43650	Os10t0352500-01	Os10g0352500		Similar to cDNA clone:J013022N21, full insert sequence.
chr04	24764774	24766393	1620	*	10.93	11.4	10.21	1.19	4.31e-57	1.01e-54	Os_22534	Promoter (<=1kb)	7	24766251	24769310	3060	1	0	Os04t0495400-01	Os04g0495400		DOMON domain containing protein.
chr05	21005563	21008466	2904	*	9.72	10.33	8.61	1.73	5.52e-57	1.29e-54	Os_27503	Promoter (1-2kb)	8	21006679	21009677	2999	2	1211	Os05t0428400-00	Os05g0428400		Rossmann-like alpha/beta/alpha sandwich fold domain containing protein.
chr04	34019569	34021690	2122	*	9.3	8.08	9.95	-1.87	7.33e-57	1.71e-54	Os_24403	Distal Intergenic	7	34038375	34039430	1056	2	17740	Os04t0666800-01	Os04g0666800		Similar to H1005F08.21 protein.
chr03	17420495	17422324	1830	*	9.53	10.16	8.41	1.75	7.51e-57	1.74e-54	Os_17078	Promoter (<=1kb)	6	17422111	17426786	4676	1	0	Os03t0418700-01	Os03g0418700		Conserved hypothetical protein.
chr03	17420495	17422324	1830	*	9.53	10.16	8.41	1.75	7.51e-57	1.74e-54	Os_17078	Promoter (<=1kb)	6	17422111	17426786	4676	1	0	Os03t0418700-02	Os03g0418700		Conserved hypothetical protein.
chr01	21413934	21415969	2036	*	10.03	8.95	10.65	-1.7	8.02e-57	1.85e-54	Os_3276	Promoter (<=1kb)	4	21415022	21441440	26419	1	0	Os01t0563000-01	Os01g0563000	OsFKBP73	Hypothetical conserved gene.
chr01	21413934	21415969	2036	*	10.03	8.95	10.65	-1.7	8.02e-57	1.85e-54	Os_3276	Promoter (<=1kb)	4	21415022	21441440	26419	1	0	Os01t0563000-02	Os01g0563000	OsFKBP73	Hypothetical conserved gene.
chr01	21413934	21415969	2036	*	10.03	8.95	10.65	-1.7	8.02e-57	1.85e-54	Os_3276	Promoter (<=1kb)	4	21415022	21441440	26419	1	0	Os01t0563000-03	Os01g0563000	OsFKBP73	Hypothetical conserved gene.
chr01	21413934	21415969	2036	*	10.03	8.95	10.65	-1.7	8.02e-57	1.85e-54	Os_3276	Promoter (<=1kb)	4	21415022	21441440	26419	1	0	Os01t0563000-04	Os01g0563000	OsFKBP73	Hypothetical conserved gene.
chr01	21413934	21415969	2036	*	10.03	8.95	10.65	-1.7	8.02e-57	1.85e-54	Os_3276	Promoter (<=1kb)	4	21415022	21441440	26419	1	0	Os01t0563000-05	Os01g0563000	OsFKBP73	Hypothetical conserved gene.
chr01	21413934	21415969	2036	*	10.03	8.95	10.65	-1.7	8.02e-57	1.85e-54	Os_3276	Promoter (<=1kb)	4	21415022	21441440	26419	1	0	Os01t0563000-06	Os01g0563000	OsFKBP73	Hypothetical conserved gene.
chr03	11134320	11135515	1196	*	10.65	11.16	9.83	1.33	8.57e-57	1.97e-54	Os_15999	Promoter (1-2kb)	6	11133136	11134225	1090	1	1184	Os03t0311600-01	Os03g0311600		Helix-loop-helix DNA-binding domain containing protein.
chr01	33835324	33836311	988	*	9.75	10.35	8.72	1.63	1.16e-56	2.65e-54	Os_5613	Promoter (1-2kb)	4	33837388	33840967	3580	1	-1077	Os01t0799500-01	Os01g0799500	TagI	Methyladenine glycosylase domain containing protein.
chr01	33835324	33836311	988	*	9.75	10.35	8.72	1.63	1.16e-56	2.65e-54	Os_5613	Promoter (1-2kb)	4	33837388	33840967	3580	1	-1077	Os01t0799500-02	Os01g0799500	TagI	Methyladenine glycosylase domain containing protein.
chr06	21418086	21419167	1082	*	8.67	6.96	9.43	-2.48	2.75e-56	6.28e-54	Os_31863	Promoter (2-3kb)	9	21419757	21421894	2138	2	2727	Os06t0560300-00	Os06g0560300	ONAC094, ONAC94	Similar to NAC-type transcription factor.
chr07	22917627	22919827	2201	*	10.91	10.16	11.4	-1.24	4.69e-56	1.07e-53	Os_36340	Promoter (1-2kb)	10	22920999	22922468	1470	1	-1172	Os07t0569500-01	Os07g0569500		Nicotinamide N-methyltransferase, putative domain containing protein.
chr05	19326100	19327729	1630	*	11.05	11.5	10.39	1.11	7.19e-56	1.62e-53	Os_27197	Promoter (<=1kb)	8	19325595	19326042	448	1	505	Os05t0397100-00	Os05g0397100		Hypothetical protein.
chr01	3509770	3511980	2211	*	10.48	9.67	11	-1.33	9e-56	2.03e-53	Os_638	Promoter (<=1kb)	4	3511944	3515900	3957	1	0	Os01t0168600-01	Os01g0168600		Similar to predicted protein.
chr03	2501681	2504123	2443	*	10.4	10.91	9.61	1.3	1.58e-55	3.54e-53	Os_14128	Promoter (1-2kb)	6	2506064	2507170	1107	1	-1941	Os03t0145200-01	Os03g0145200	OsGATA4	Zinc finger, NHR/GATA-type domain containing protein.
chr08	26097487	26099122	1636	*	9.64	10.26	8.55	1.71	1.91e-55	4.25e-53	Os_41095	Distal Intergenic	11	26102849	26105352	2504	1	-3727	Os08t0524800-01	Os08g0524800	OsbHLH091	Similar to TA1 protein (Fragment).
chr12	13388478	13388768	291	*	11.05	11.49	10.41	1.08	6.24e-55	1.39e-52	Os_52494	Promoter (<=1kb)	3	13388164	13388454	291	1	314	Os12t0423484-00	Os12g0423484		Similar to NADH dehydrogenase subunit K.
chr04	19566890	19568097	1208	*	9.89	8.89	10.48	-1.59	7.07e-55	1.57e-52	Os_21548	Promoter (<=1kb)	7	19566018	19566769	752	2	-121	Os04t0396550-01	Os04g0396550		Hypothetical conserved gene.
chr03	1180730	1181325	596	*	8.25	9.05	6.32	2.73	7.72e-55	1.7e-52	Os_13825	Promoter (<=1kb)	6	1178482	1180131	1650	2	-599	Os03t0121300-01	Os03g0121300	prx34	Similar to Peroxidase 1.
chr03	1180730	1181325	596	*	8.25	9.05	6.32	2.73	7.72e-55	1.7e-52	Os_13825	Promoter (<=1kb)	6	1178482	1180131	1650	2	-599	Os03t0121300-02	Os03g0121300	prx34	Similar to Peroxidase 1.
chr10	12047022	12048372	1351	*	9.93	10.5	8.96	1.54	1.02e-54	2.23e-52	Os_45845	Promoter (<=1kb)	1	12048474	12052756	4283	1	-102	Os10t0377450-00	Os10g0377450		Hypothetical gene.
chr01	1798617	1801404	2788	*	11.91	11.38	12.3	-0.92	1.03e-54	2.26e-52	Os_336	Promoter (1-2kb)	4	1801983	1803280	1298	2	1876	Os01t0132766-01	Os01g0132766		Zinc finger, C2H2-like domain containing protein.
chr04	18592788	18594024	1237	*	9.27	8.06	9.91	-1.86	1.13e-54	2.46e-52	Os_21377	Promoter (1-2kb)	7	18589059	18595952	6894	2	1928	Os04t0380000-01	Os04g0380000		Similar to OSIGBa0092E09.6 protein.
chr04	18592788	18594024	1237	*	9.27	8.06	9.91	-1.86	1.13e-54	2.46e-52	Os_21377	Promoter (1-2kb)	7	18589059	18595952	6894	2	1928	Os04t0380000-02	Os04g0380000		Similar to OSIGBa0092E09.6 protein.
chr03	5578718	5580495	1778	*	10.62	9.78	11.15	-1.37	1.63e-54	3.54e-52	Os_14799	Promoter (2-3kb)	6	5582059	5582713	655	2	2218	Os03t0206400-01	Os03g0206400		Conserved hypothetical protein.
chr03	5578718	5580495	1778	*	10.62	9.78	11.15	-1.37	1.63e-54	3.54e-52	Os_14799	Promoter (2-3kb)	6	5582059	5582713	655	2	2218	Os03t0206400-02	Os03g0206400		Conserved hypothetical protein.
chr01	10309915	10310611	697	*	9.05	7.72	9.73	-2.01	3.62e-54	7.81e-52	Os_1949	Promoter (1-2kb)	4	10312342	10314826	2485	1	-1731	Os01t0286900-01	Os01g0286900	OsIAA4	Similar to Auxin-responsive protein IAA31 (Indoleacetic acid-induced protein 31).
chr01	24447117	24447801	685	*	8.36	9.13	6.56	2.57	3.8e-54	8.17e-52	Os_3753	Distal Intergenic	4	24460869	24465037	4169	1	-13068	Os01t0616300-01	Os01g0616300		Thioredoxin, core domain containing protein.
chr07	24152005	24154126	2122	*	10.22	10.76	9.36	1.4	6.39e-54	1.37e-51	Os_36606	Promoter (<=1kb)	10	24149718	24152074	2357	2	0	Os07t0592600-01	Os07g0592600	OsGH3-8, OsMGH3, OsGH3.8, GH3.8, OsGH3-2	Indole-3-acetic acid (IAA)-amido synthetase, Auxin signaling and defense signaling in a pathogen-nonspecific manner
chr05	8903520	8904012	493	*	8.91	7.55	9.6	-2.05	9.94e-54	2.12e-51	Os_26142	Promoter (<=1kb)	8	8902501	8903789	1289	2	0	Os05t0247100-01	Os05g0247100	DIP3, XIP, OsHI-XIP	Similar to Glycosyl hydrolases family 18.
chr05	8903520	8904012	493	*	8.91	7.55	9.6	-2.05	9.94e-54	2.12e-51	Os_26142	Promoter (<=1kb)	8	8902501	8903789	1289	2	0	Os05t0247100-02	Os05g0247100	DIP3, XIP, OsHI-XIP	Similar to Glycosyl hydrolases family 18.
chr12	19529582	19531788	2207	*	10.1	9.25	10.63	-1.39	1.39e-53	2.95e-51	Os_52916	Downstream (<1kb)	3	19531967	19534815	2849	2	3027	Os12t0508266-01	Os12g0508266		Histone deacetylase superfamily protein.
chr07	29319389	29320790	1402	*	9.56	8.52	10.16	-1.64	2.09e-53	4.42e-51	Os_37664	Promoter (2-3kb)	10	29323098	29324607	1510	1	-2308	Os07t0689600-01	Os07g0689600	OsNAS3	Nicotianamine synthase 3 (EC 2.5.1.43) (S-adenosyl-L-methionine:S- adenosyl-L-methionine:S-adenosyl-methionine 3-amino-3- carboxypropyltransferase 3) (OsNAS3).
chr05	279373	280363	991	*	9.16	7.82	9.84	-2.02	2.36e-53	4.97e-51	Os_24799	Promoter (1-2kb)	8	276939	278024	1086	2	-1349	Os05t0105050-00	Os05g0105050		Hypothetical conserved gene.
chr05	5872155	5873011	857	*	8.45	6.77	9.2	-2.43	3.5e-53	7.36e-51	Os_25769	Promoter (<=1kb)	8	5870175	5873986	3812	2	975	Os05t0195700-01	Os05g0195700		Similar to Transcription factor MYBS2.
chr05	5872155	5873011	857	*	8.45	6.77	9.2	-2.43	3.5e-53	7.36e-51	Os_25769	Promoter (<=1kb)	8	5870175	5873986	3812	2	975	Os05t0195700-02	Os05g0195700		Similar to Transcription factor MYBS2.
chr03	14467935	14469893	1959	*	10.02	9.02	10.61	-1.6	3.62e-53	7.58e-51	Os_16607	Promoter (<=1kb)	6	14469692	14471204	1513	1	0	Os03t0368900-01	Os03g0368900	prx45	Haem peroxidase family protein.
chr12	13342296	13342648	353	*	11.06	11.5	10.42	1.07	4.41e-53	9.19e-51	Os_52480	Distal Intergenic	3	13328428	13329690	1263	2	-12606	Os12t0422800-01	Os12g0422800		Conserved hypothetical protein.
chr07	4047707	4049206	1500	*	9.74	8.71	10.33	-1.62	5.34e-53	1.11e-50	Os_34207	Promoter (<=1kb)	10	4049784	4054523	4740	1	-578	Os07t0176600-01	Os07g0176600	OsNek3, OsSTA192	Serine/threonine protein kinase, Never-in-mitosis A (NIMA)-related kinase, Pollen germination
chr03	4579098	4580585	1488	*	8.62	9.34	7.07	2.27	7.01e-53	1.45e-50	Os_14556	Distal Intergenic	6	4584815	4587005	2191	1	-4230	Os03t0187525-00	Os03g0187525		Hypothetical protein.
chr06	2116522	2118432	1911	*	10.57	11.06	9.81	1.25	7.67e-53	1.58e-50	Os_29588	Promoter (<=1kb)	9	2112539	2116561	4023	2	0	Os06t0140300-01	Os06g0140300		Leucine-rich repeat, N-terminal domain containing protein.
chr09	14698754	14700210	1457	*	10.28	9.46	10.81	-1.35	9.24e-53	1.9e-50	Os_43063	Promoter (<=1kb)	12	14694461	14699068	4608	2	0	Os09t0413600-01	Os09g0413600		Ribosomal protein L34e domain containing protein.
chr09	14698754	14700210	1457	*	10.28	9.46	10.81	-1.35	9.24e-53	1.9e-50	Os_43063	Promoter (<=1kb)	12	14694461	14699068	4608	2	0	Os09t0413600-02	Os09g0413600		Ribosomal protein L34e domain containing protein.
chr07	26667339	26669065	1727	*	9.24	9.88	8.06	1.82	1.08e-52	2.22e-50	Os_37122	Promoter (<=1kb)	10	26667948	26669931	1984	1	0	Os07t0640600-00	Os07g0640600		Hypothetical genes.
chr09	12906327	12908113	1787	*	10.25	9.41	10.78	-1.37	1.24e-52	2.52e-50	Os_42798	Distal Intergenic	12	12913683	12914824	1142	1	-5570	Os09t0381600-01	Os09g0381600		Conserved hypothetical protein.
chr08	27682218	27683057	840	*	9.29	9.94	8.09	1.85	1.91e-52	3.89e-50	Os_41406	Promoter (<=1kb)	11	27682525	27683919	1395	1	0	Os08t0553200-00	Os08g0553200		Protein of unknown function DUF241, plant family protein.
chr05	5650986	5653188	2203	*	9.62	8.55	10.23	-1.67	2.38e-52	4.82e-50	Os_25736	Promoter (1-2kb)	8	5654289	5654629	341	1	-1101	Os05t0192200-00	Os05g0192200		Hypothetical protein.
chr06	28848848	28851263	2416	*	9.97	9.08	10.52	-1.44	4.49e-52	9.05e-50	Os_33132	Promoter (<=1kb)	9	28847313	28848022	710	2	-826	Os06t0691600-01	Os06g0691600	OsCML29	EF-Hand type domain containing protein.
chr03	11380676	11381446	771	*	9.04	7.79	9.7	-1.91	4.98e-52	1e-49	Os_16052	Distal Intergenic	6	11367200	11368889	1690	1	13476	Os03t0316200-01	Os03g0316200	OsGolS1, GolS1	Galactinol synthase
chr07	27673698	27675248	1551	*	9.52	8.47	10.12	-1.66	5.12e-52	1.02e-49	Os_37286	Promoter (2-3kb)	10	27677463	27679473	2011	1	-2215	Os07t0657400-01	Os07g0657400		Glycosyltransferase AER61, uncharacterized domain containing protein.
chr04	32678762	32680132	1371	*	9.42	10.04	8.32	1.72	5.25e-52	1.05e-49	Os_24117	Promoter (<=1kb)	7	32671919	32678320	6402	2	-442	Os04t0642000-01	Os04g0642000	OsABCB16, ABCB16, OsPGP16, OsMDR12	Similar to MDR-like p-glycoprotein.
chr04	32678762	32680132	1371	*	9.42	10.04	8.32	1.72	5.25e-52	1.05e-49	Os_24117	Promoter (<=1kb)	7	32671919	32678320	6402	2	-442	Os04t0642000-02	Os04g0642000	OsABCB16, ABCB16, OsPGP16, OsMDR12	Similar to MDR-like p-glycoprotein.
chr07	28676316	28678464	2149	*	10.24	9.41	10.77	-1.36	1.25e-51	2.48e-49	Os_37498	Promoter (<=1kb)	10	28678458	28680010	1553	1	0	Os07t0677300-01	Os07g0677300	POXgX9, OsPOXgX9, prx112	Peroxidase.
chr10	16864417	16865722	1306	*	9.56	8.46	10.17	-1.71	1.46e-51	2.9e-49	Os_46476	Promoter (1-2kb)	1	16861849	16863370	1522	2	-1047	Os10t0459300-00	Os10g0459300		Exostosin-like family protein.
chr03	9020434	9021366	933	*	9.45	8.37	10.07	-1.7	1.56e-51	3.08e-49	Os_15502	Promoter (1-2kb)	6	9022593	9023708	1116	1	-1227	Os03t0270000-01	Os03g0270000		Protein of unknown function DUF296 domain containing protein.
chr12	20669565	20669901	337	*	10.47	10.96	9.73	1.22	1.59e-51	3.12e-49	Os_53050	Distal Intergenic	3	20648150	20653426	5277	2	-16139	Os12t0525300-00	Os12g0525300		Hypothetical protein.
chr02	22260481	22262308	1828	*	10.55	9.71	11.08	-1.36	1.93e-51	3.77e-49	Os_10859	Promoter (1-2kb)	5	22258833	22260681	1849	1	1648	Os02t0579000-01	Os02g0579000	OsNAC1, ONAC027, ONAC27, NAC27, OMTN1, OsNAC1/ONAC027	No apical meristem (NAM) protein domain containing protein.
chr02	22260481	22262308	1828	*	10.55	9.71	11.08	-1.36	1.93e-51	3.77e-49	Os_10859	Promoter (1-2kb)	5	22258833	22260681	1849	1	1648	Os02t0579000-02	Os02g0579000	OsNAC1, ONAC027, ONAC27, NAC27, OMTN1, OsNAC1/ONAC027	No apical meristem (NAM) protein domain containing protein.
chr03	12098698	12099893	1196	*	9.72	10.29	8.78	1.51	1.97e-51	3.83e-49	Os_16206	Distal Intergenic	6	12104108	12108324	4217	2	8431	Os03t0329500-01	Os03g0329500	OsCel9D, Cel9D, OsGLU1, OsGH9A1, GH9A1	Similar to Endo-1, 4-beta-glucanase (EC 3.2.1.4).
chr01	686968	688184	1217	*	9.61	10.24	8.48	1.77	2.66e-51	5.16e-49	Os_142	Promoter (1-2kb)	4	689788	693923	4136	1	-1604	Os01t0112800-00	Os01g0112800		Disease resistance protein domain containing protein.
chr04	29317185	29319059	1875	*	10.14	9.22	10.7	-1.49	4.04e-51	7.81e-49	Os_23449	Promoter (<=1kb)	7	29317364	29318451	1088	2	0	Os04t0580800-01	Os04g0580800	OsRFPH2-6	Zinc finger, RING/FYVE/PHD-type domain containing protein.
chr11	7036729	7037883	1155	*	8.99	7.72	9.66	-1.93	5.5e-51	1.06e-48	Os_48810	Distal Intergenic	2	7011573	7018706	7134	2	-18023	Os11t0232100-01	Os11g0232100		Protein kinase, core domain containing protein.
chr11	7036729	7037883	1155	*	8.99	7.72	9.66	-1.93	5.5e-51	1.06e-48	Os_48810	Distal Intergenic	2	7011573	7018706	7134	2	-18023	Os11t0232100-02	Os11g0232100		Protein kinase, core domain containing protein.
chr11	22481525	22483086	1562	*	9.02	7.67	9.71	-2.04	8.52e-51	1.64e-48	Os_50341	Downstream (2-3kb)	2	22485140	22490224	5085	2	7138	Os11t0591400-01	Os11g0591400		Conserved hypothetical protein.
chr12	2612445	2613558	1114	*	9	7.7	9.67	-1.97	1.44e-50	2.76e-48	Os_51412	Promoter (<=1kb)	3	2605807	2612489	6683	2	0	Os12t0152900-01	Os12g0152900	OsbZIP83	bZIP transcription factor, bZIP-1 domain containing protein.
chr01	7761879	7762183	305	*	9.62	10.19	8.63	1.56	1.72e-50	3.28e-48	Os_1496	Distal Intergenic	4	7771395	7774272	2878	1	-9212	Os01t0240600-01	Os01g0240600		Hypothetical conserved gene.
chr04	119777	121393	1617	*	9.79	10.36	8.83	1.53	1.99e-50	3.79e-48	Os_20194	Downstream (<1kb)	7	121735	125238	3504	2	3845	Os04t0101800-01	Os04g0101800	MHZ2, OsMHZ2, OsSOR1	RING finger E3 ubiquitin ligase, Regulation of root-specific ethylene response
chr08	27685750	27686458	709	*	9	9.66	7.76	1.91	2.5e-50	4.74e-48	Os_41408	Promoter (<=1kb)	11	27685838	27687265	1428	1	0	Os08t0553400-00	Os08g0553400		Hypothetical conserved gene.
chr01	31195583	31197105	1523	*	10.13	10.66	9.3	1.35	2.59e-50	4.89e-48	Os_5089	Promoter (1-2kb)	4	31198401	31198781	381	1	-1296	Os01t0746000-00	Os01g0746000		Similar to Phosphoenolpyruvate carboxylase.
chr05	190705	191731	1027	*	9.74	8.77	10.32	-1.55	4.16e-50	7.84e-48	Os_24782	Promoter (<=1kb)	8	189770	191128	1359	1	935	Os05t0103300-01	Os05g0103300		Similar to AT.I.24-5 protein (Fragment).
chr05	190705	191731	1027	*	9.74	8.77	10.32	-1.55	4.16e-50	7.84e-48	Os_24782	Promoter (<=1kb)	8	189770	191128	1359	1	935	Os05t0103300-02	Os05g0103300		Similar to AT.I.24-5 protein (Fragment).
chr09	12651299	12652917	1619	*	9.72	8.71	10.31	-1.6	4.22e-50	7.91e-48	Os_42748	Promoter (1-2kb)	12	12646004	12650074	4071	2	-1225	Os09t0376800-01	Os09g0376800		Similar to Trehalose-6-phosphate synthase (Fragment).
chr02	2019453	2020814	1362	*	10.21	10.75	9.33	1.43	5.21e-50	9.73e-48	Os_7955	Promoter (2-3kb)	5	2021051	2023488	2438	2	2674	Os02t0138000-00	Os02g0138000		Leucine-rich repeat, plant specific containing protein.
chr02	10719411	10720480	1070	*	9.47	10.07	8.41	1.67	5.78e-50	1.08e-47	Os_9374	Promoter (2-3kb)	5	10715073	10716741	1669	2	-2670	Os02t0285300-01	Os02g0285300	OsDREPP2, DREPP2	DREPP plasma membrane polypeptide family protein.
chr10	2474552	2475996	1445	*	9.96	9.07	10.5	-1.43	9.62e-50	1.79e-47	Os_44979	Promoter (1-2kb)	1	2477209	2489739	12531	1	-1213	Os10t0140200-01	Os10g0140200		Glycoside hydrolase, family 38 domain containing protein.
chr03	4284907	4287401	2495	*	11.39	10.82	11.8	-0.98	1.17e-49	2.16e-47	Os_14490	Promoter (<=1kb)	6	4287354	4291799	4446	1	0	Os03t0181800-01	Os03g0181800		Protein of unknown function DUF936, plant family protein.
chr03	4284907	4287401	2495	*	11.39	10.82	11.8	-0.98	1.17e-49	2.16e-47	Os_14490	Promoter (<=1kb)	6	4287354	4291799	4446	1	0	Os03t0181800-02	Os03g0181800		Protein of unknown function DUF936, plant family protein.
chr01	39198058	39198454	397	*	10.64	11.1	9.95	1.16	1.44e-49	2.65e-47	Os_6743	Promoter (2-3kb)	4	39195620	39196972	1353	1	2438	Os01t0900700-00	Os01g0900700		Similar to predicted protein.
chr08	25347472	25347791	320	*	10.65	11.12	9.95	1.17	2.13e-49	3.91e-47	Os_40946	Promoter (2-3kb)	11	25344705	25346336	1632	1	2767	Os08t0511000-01	Os08g0511000		Pentatricopeptide repeat domain containing protein.
chr12	13385366	13386074	709	*	11.4	11.82	10.79	1.02	2.94e-49	5.38e-47	Os_52492	Promoter (<=1kb)	3	13386281	13386559	279	1	-207	Os12t0423313-00	Os12g0423313		Similar to NADH dehydrogenase subunit K.
chr09	17110930	17111948	1019	*	8.65	9.37	7.11	2.26	2.95e-49	5.39e-47	Os_43524	Promoter (<=1kb)	12	17109289	17111059	1771	2	0	Os09t0455200-01	Os09g0455200	HSfB4c, OsHsfB4c, OsHsf-22, HSF22	Heat shock factor (HSF)-type, DNA-binding domain containing protein.
chr01	39351406	39351891	486	*	10.63	11.09	9.95	1.14	3.19e-49	5.8e-47	Os_6778	Distal Intergenic	4	39344943	39345206	264	2	-6200	Os01t0904000-00	Os01g0904000		Conserved hypothetical protein.
chr12	23518393	23519953	1561	*	9.2	9.83	8.05	1.78	3.87e-49	7.02e-47	Os_53353	Promoter (1-2kb)	3	23519969	23521221	1253	2	1268	Os12t0571300-01	Os12g0571300		Conserved hypothetical protein.
chr08	5215338	5216832	1495	*	9.45	8.34	10.07	-1.72	5.08e-49	9.18e-47	Os_38563	Distal Intergenic	11	5222230	5223304	1075	1	-5398	Os08t0189200-01	Os08g0189200	OsGLP8-3, GER2	Germin-like protein 8-3, Disease resistance
chr04	22996420	22997710	1291	*	10.69	9.97	11.17	-1.2	5.24e-49	9.43e-47	Os_22183	Promoter (1-2kb)	7	22994561	22996624	2064	1	1859	Os04t0460600-01	Os04g0460600	OsNAC2, ONAC004, ONAC4, ONAC034, ONAC34, ONAC058, ONAC58, OMTN2, Ostil1, OsNAC2/ONAC004, OsORE1.2	Similar to H0219H12.10 protein.
chr04	22996420	22997710	1291	*	10.69	9.97	11.17	-1.2	5.24e-49	9.43e-47	Os_22183	Promoter (1-2kb)	7	22994561	22996624	2064	1	1859	Os04t0460600-02	Os04g0460600	OsNAC2, ONAC004, ONAC4, ONAC034, ONAC34, ONAC058, ONAC58, OMTN2, Ostil1, OsNAC2/ONAC004, OsORE1.2	Similar to H0219H12.10 protein.
chr05	1647569	1648337	769	*	8.91	7.55	9.6	-2.05	6.55e-49	1.17e-46	Os_25070	Distal Intergenic	8	1652025	1655698	3674	1	-3688	Os05t0128100-01	Os05g0128100		Hypothetical conserved gene.
chr05	1647569	1648337	769	*	8.91	7.55	9.6	-2.05	6.55e-49	1.17e-46	Os_25070	Distal Intergenic	8	1652025	1655698	3674	1	-3688	Os05t0128100-02	Os05g0128100		Hypothetical conserved gene.
chr05	1647569	1648337	769	*	8.91	7.55	9.6	-2.05	6.55e-49	1.17e-46	Os_25070	Distal Intergenic	8	1652025	1655698	3674	1	-3688	Os05t0128100-03	Os05g0128100		Hypothetical conserved gene.
chr05	192087	193385	1299	*	9.48	8.39	10.1	-1.71	7.31e-49	1.31e-46	Os_24783	Promoter (<=1kb)	8	193291	193927	637	1	0	Os05t0103400-01	Os05g0103400		Protein of unknown function DUF3339 domain containing protein.
chr09	16804136	16805541	1406	*	8.41	9.16	6.73	2.43	7.94e-49	1.42e-46	Os_43454	Distal Intergenic	12	16787925	16788658	734	1	16211	Os09t0449000-01	Os09g0449000	OsMS1, tms9-1, OsPTC1, MS1, TMS9-1	Hypothetical conserved gene.
chr09	21445386	21446772	1387	*	8.47	9.21	6.85	2.36	1.06e-48	1.88e-46	Os_44433	Distal Intergenic	12	21450584	21452639	2056	1	-3812	Os09t0543900-01	Os09g0543900	Os-PHT3, OsPHT3	Transferase family protein.
chr09	21445386	21446772	1387	*	8.47	9.21	6.85	2.36	1.06e-48	1.88e-46	Os_44433	Distal Intergenic	12	21450584	21452639	2056	1	-3812	Os09t0543900-02	Os09g0543900	Os-PHT3, OsPHT3	Transferase family protein.
chr05	1561230	1562603	1374	*	10.21	9.4	10.73	-1.33	1.13e-48	2e-46	Os_25060	Exon (Os05t0127500-01/Os05g0127500, exon 3 of 3)	8	1553622	1557016	3395	2	-4214	Os05t0127450-00	Os05g0127450		Non-protein coding transcript.
chr12	20486753	20487135	383	*	10.96	11.4	10.31	1.09	1.4e-48	2.47e-46	Os_53006	Distal Intergenic	3	20468948	20469291	344	1	17805	Os12t0522516-00	Os12g0522516		Similar to ATRL5 (ARABIDOPSIS RAD-LIKE 5); DNA binding / transcription factor.
chr04	4455968	4458081	2114	*	9.56	10.16	8.52	1.64	1.41e-48	2.48e-46	Os_20515	Promoter (<=1kb)	7	4459041	4461260	2220	1	-960	Os04t0165801-00	Os04g0165801		Hypothetical protein.
chr01	35381979	35383052	1074	*	10.2	10.7	9.42	1.27	1.45e-48	2.54e-46	Os_5918	Promoter (2-3kb)	4	35378733	35379626	894	2	-2353	Os01t0826800-01	Os01g0826800		Conserved hypothetical protein.
chr10	207657	209541	1885	*	9.2	9.83	8.06	1.77	1.46e-48	2.56e-46	Os_44748	Distal Intergenic	1	227823	234634	6812	1	-18282	Os10t0102900-00	Os10g0102900		Similar to OSIGBa0140C02.4 protein.
chr02	7423760	7424561	802	*	8.26	6.52	9.02	-2.5	1.58e-48	2.76e-46	Os_8934	Distal Intergenic	5	7431357	7433852	2496	1	-6796	Os02t0231600-01	Os02g0231600		Similar to Transposase (Fragment).
chr12	10320908	10323014	2107	*	9.82	8.76	10.42	-1.66	1.72e-48	2.98e-46	Os_52267	Promoter (<=1kb)	3	10320410	10321997	1588	2	0	Os12t0277900-01	Os12g0277900		Hypothetical conserved gene.
chr12	13395518	13395805	288	*	10.79	11.24	10.15	1.09	1.72e-48	2.98e-46	Os_52496	Promoter (2-3kb)	3	13398325	13398474	150	2	2669	Os12t0423944-00	Os12g0423944		Non-protein coding transcript.
chr03	11141352	11143646	2295	*	9.56	10.17	8.49	1.68	1.9e-48	3.28e-46	Os_16001	Distal Intergenic	6	11133136	11134225	1090	1	8216	Os03t0311600-01	Os03g0311600		Helix-loop-helix DNA-binding domain containing protein.
chr02	26141630	26143352	1723	*	10.03	9.19	10.55	-1.36	2.18e-48	3.75e-46	Os_11530	Promoter (<=1kb)	5	26143311	26144729	1419	1	0	Os02t0649300-01	Os02g0649300	Oshox24, OsHox24, OsSLI1	HD-ZIP I protein, Transcription activator, Stress response, Panicle development
chr03	16281319	16282904	1586	*	9.32	8.25	9.93	-1.68	3.07e-48	5.26e-46	Os_16912	Promoter (<=1kb)	6	16282782	16290478	7697	1	0	Os03t0401100-01	Os03g0401100		Similar to Protein kinase domain containing protein, expressed.
chr09	37664	40836	3173	*	9.02	9.68	7.76	1.92	3.85e-48	6.58e-46	Os_41567	Distal Intergenic	12	145181	145517	337	1	-104345	Os09t0100750-01	Os09g0100750		Hypothetical gene.
chr03	11155418	11157051	1634	*	8.55	9.28	6.99	2.3	4.44e-48	7.57e-46	Os_16004	Promoter (<=1kb)	6	11156621	11157004	384	1	0	Os03t0312100-00	Os03g0312100		Hypothetical conserved gene.
chr07	2648912	2650040	1129	*	9.53	8.5	10.13	-1.63	4.96e-48	8.42e-46	Os_33976	Promoter (1-2kb)	10	2643540	2647773	4234	2	-1139	Os07t0150700-01	Os07g0150700	OsCIPK23, Os-CIPK23	Serine/threonine protein kinase, Pollination and drought stress responses, Reguration of potassium uptake by CBL1-CIPK23 complex
chr06	1352652	1353752	1101	*	9.81	10.35	8.93	1.42	4.97e-48	8.42e-46	Os_29409	Promoter (1-2kb)	9	1347280	1351207	3928	2	-1445	Os06t0125000-00	Os06g0125000		Similar to NBS-LRR disease resistance protein homologue.
chr04	12056359	12057836	1478	*	8.77	9.48	7.33	2.15	5.01e-48	8.46e-46	Os_20961	Distal Intergenic	7	12062977	12063828	852	2	5992	Os04t0282400-01	Os04g0282400		Similar to FPF1 protein-like (RAA1).
chr07	22300476	22302878	2403	*	9.88	8.92	10.44	-1.52	6.57e-48	1.11e-45	Os_36215	Promoter (1-2kb)	10	22304614	22305141	528	1	-1736	Os07t0558250-00	Os07g0558250		Non-protein coding transcript.
chr03	11128139	11129866	1728	*	9.23	9.88	8.04	1.84	8.93e-48	1.5e-45	Os_15997	Distal Intergenic	6	11133136	11134225	1090	1	-3270	Os03t0311600-01	Os03g0311600		Helix-loop-helix DNA-binding domain containing protein.
chr03	177027	177891	865	*	8.6	9.31	7.14	2.18	9.94e-48	1.66e-45	Os_13587	Promoter (1-2kb)	6	169880	175129	5250	2	-1898	Os03t0102400-01	Os03g0102400		Similar to 2-phosphoglycerate kinase-related.
chr06	31048721	31050505	1785	*	9.61	10.17	8.66	1.51	1.45e-47	2.42e-45	Os_33555	Promoter (<=1kb)	9	31047398	31048514	1117	2	-207	Os06t0728902-01	Os06g0728902	OsGSL6	Similar to predicted protein.
chr07	22060778	22062703	1926	*	10.64	9.95	11.1	-1.14	1.96e-47	3.25e-45	Os_36176	Promoter (1-2kb)	10	22056455	22059701	3247	2	-1077	Os07t0553900-01	Os07g0553900		Conserved hypothetical protein.
chr06	4353721	4356272	2552	*	9.96	9.1	10.5	-1.39	1.98e-47	3.28e-45	Os_29981	Promoter (<=1kb)	9	4347162	4353377	6216	2	-344	Os06t0186400-01	Os06g0186400	OsSCP32	Similar to Serine carboxypeptidase II-2 precursor (EC 3.4.16.6) (CP-MII.2) (Fragment).
chr06	28239936	28240815	880	*	8.7	9.41	7.27	2.13	2.25e-47	3.71e-45	Os_33019	Promoter (1-2kb)	9	28234460	28238335	3876	2	-1601	Os06t0678800-01	Os06g0678800		Similar to Pollen-specific protein NTP303 precursor.
chr02	29244962	29246110	1149	*	9.32	8.27	9.92	-1.66	2.38e-47	3.91e-45	Os_12143	Distal Intergenic	5	29238147	29239269	1123	2	-5693	Os02t0707200-00	Os02g0707200	OsDof7, Dof7, OsDof-7	Similar to Dof-like protein 34.
chr12	20469822	20470258	437	*	10.3	10.78	9.57	1.21	2.39e-47	3.92e-45	Os_53004	Promoter (<=1kb)	3	20468948	20469291	344	1	874	Os12t0522516-00	Os12g0522516		Similar to ATRL5 (ARABIDOPSIS RAD-LIKE 5); DNA binding / transcription factor.
chr06	27515851	27518680	2830	*	10.01	9.16	10.54	-1.37	2.6e-47	4.26e-45	Os_32850	Exon (Os06t0665800-01/Os06g0665800, exon 7 of 9)	9	27517100	27523604	6505	2	4924	Os06t0665800-01	Os06g0665800	OsHMA9, oshma9-1, oshma9-2, HMA9	Similar to heavy metal ATPase.
chr06	27515851	27518680	2830	*	10.01	9.16	10.54	-1.37	2.6e-47	4.26e-45	Os_32850	Exon (Os06t0665800-01/Os06g0665800, exon 7 of 9)	9	27517100	27523604	6505	2	4924	Os06t0665800-02	Os06g0665800	OsHMA9, oshma9-1, oshma9-2, HMA9	Similar to heavy metal ATPase.
chr12	13391041	13391827	787	*	11.66	12.07	11.08	0.99	2.65e-47	4.33e-45	Os_52495	Promoter (2-3kb)	3	13388164	13388454	291	1	2877	Os12t0423484-00	Os12g0423484		Similar to NADH dehydrogenase subunit K.
chr03	10766832	10768288	1457	*	10.25	10.75	9.47	1.28	2.92e-47	4.73e-45	Os_15918	Distal Intergenic	6	10773687	10774800	1114	1	-5399	Os03t0304550-00	Os03g0304550		Hypothetical conserved gene.
chr05	14230343	14231458	1116	*	9.75	8.8	10.32	-1.52	2.92e-47	4.73e-45	Os_26459	Distal Intergenic	8	14222757	14223086	330	1	7586	Os05t0311225-00	Os05g0311225		Non-protein coding transcript.
chr03	751722	752698	977	*	8.51	9.25	6.95	2.3	3.88e-47	6.28e-45	Os_13706	Exon (Os03t0113500-01/Os03g0113500, exon 3 of 3)	6	752025	756172	4148	2	3474	Os03t0113500-01	Os03g0113500		Conserved hypothetical protein.
chr09	16144560	16146153	1594	*	9.88	10.41	9.02	1.39	3.91e-47	6.31e-45	Os_43324	Promoter (<=1kb)	12	16143938	16144535	598	2	-25	Os09t0437400-00	Os09g0437400	OsSAUR38	Similar to SAUR family protein.
chr03	28717958	28718415	458	*	10.67	11.12	10.01	1.11	4.24e-47	6.82e-45	Os_18563	Promoter (1-2kb)	6	28708663	28716214	7552	2	-1744	Os03t0711300-01	Os03g0711300		Serine/threonine protein kinase domain containing protein.
chr03	28717958	28718415	458	*	10.67	11.12	10.01	1.11	4.24e-47	6.82e-45	Os_18563	Promoter (1-2kb)	6	28708663	28716214	7552	2	-1744	Os03t0711300-02	Os03g0711300		Serine/threonine protein kinase domain containing protein.
chr07	22525216	22527459	2244	*	10.18	9.42	10.68	-1.26	4.54e-47	7.28e-45	Os_36266	Distal Intergenic	10	22515343	22518319	2977	2	-6897	Os07t0562950-00	Os07g0562950		Non-protein coding transcript.
chr12	227209	229159	1951	*	9.26	9.88	8.17	1.71	4.87e-47	7.79e-45	Os_50990	Promoter (1-2kb)	3	226239	230184	3946	2	1025	Os12t0104400-01	Os12g0104400		Fatty acid desaturase, type 1 domain containing protein.
chr12	13396373	13396981	609	*	11.37	11.79	10.76	1.03	5.37e-47	8.55e-45	Os_52497	Promoter (1-2kb)	3	13398325	13398474	150	2	1493	Os12t0423944-00	Os12g0423944		Non-protein coding transcript.
chr07	22019629	22020446	818	*	8	8.8	6.05	2.74	8.19e-47	1.3e-44	Os_36169	Promoter (<=1kb)	10	22015802	22019184	3383	2	-445	Os07t0553400-01	Os07g0553400	OsCslF3, OsCSLF3	Cellulose synthase-like protein
chr08	27693126	27694119	994	*	9.38	9.97	8.38	1.59	1.14e-46	1.81e-44	Os_41410	Promoter (<=1kb)	11	27693974	27696402	2429	1	0	Os08t0553750-00	Os08g0553750		Protein of unknown function DUF241, plant domain containing protein.
chr03	7733410	7734456	1047	*	10.46	9.76	10.93	-1.17	1.32e-46	2.09e-44	Os_15242	Distal Intergenic	6	7740991	7749358	8368	1	-6535	Os03t0246500-01	Os03g0246500		Protein of unknown function DUF869, plant family protein.
chr03	7733410	7734456	1047	*	10.46	9.76	10.93	-1.17	1.32e-46	2.09e-44	Os_15242	Distal Intergenic	6	7740991	7749358	8368	1	-6535	Os03t0246500-02	Os03g0246500		Protein of unknown function DUF869, plant family protein.
chr03	7733410	7734456	1047	*	10.46	9.76	10.93	-1.17	1.32e-46	2.09e-44	Os_15242	Distal Intergenic	6	7740991	7749358	8368	1	-6535	Os03t0246500-03	Os03g0246500		Protein of unknown function DUF869, plant family protein.
chr03	5412204	5414002	1799	*	10.28	9.53	10.76	-1.23	2.58e-46	4.07e-44	Os_14754	Distal Intergenic	6	5422148	5426577	4430	1	-8146	Os03t0203200-01	Os03g0203200	d14(d10), dwf13, d10, d14, D88, HTD2, OsD14, qPPB3, D88/D14, HTD4	Alpha/beta hydrolase, Strigolactone receptor, Strigolactone perception, Reguration of shoot branching
chr03	5412204	5414002	1799	*	10.28	9.53	10.76	-1.23	2.58e-46	4.07e-44	Os_14754	Distal Intergenic	6	5422148	5426577	4430	1	-8146	Os03t0203200-02	Os03g0203200	d14(d10), dwf13, d10, d14, D88, HTD2, OsD14, qPPB3, D88/D14, HTD4	Alpha/beta hydrolase, Strigolactone receptor, Strigolactone perception, Reguration of shoot branching
chr02	5311940	5313842	1903	*	9.41	8.37	10.01	-1.64	2.63e-46	4.13e-44	Os_8569	Promoter (2-3kb)	5	5316388	5324083	7696	1	-2546	Os02t0194900-00	Os02g0194900	OsbZIP17	Basic-leucine zipper (bZIP) transcription factor domain containing protein.
chr09	17849671	17851671	2001	*	10.75	11.19	10.1	1.09	2.72e-46	4.25e-44	Os_43665	Promoter (1-2kb)	12	17852398	17853104	707	2	1433	Os09t0469600-01	Os09g0469600		Non-protein coding transcript.
chr01	39114204	39114656	453	*	11.29	11.72	10.67	1.05	2.75e-46	4.3e-44	Os_6722	Promoter (<=1kb)	4	39114759	39115037	279	2	381	Os01t0899350-00	Os01g0899350		Similar to ATP synthase F0 subunit 9.
chr09	13641891	13642991	1101	*	9.64	8.64	10.22	-1.58	5.39e-46	8.38e-44	Os_42894	Promoter (1-2kb)	12	13631743	13640237	8495	2	-1654	Os09t0394300-01	Os09g0394300	OsGH9B11	Glycoside hydrolase, family 9 protein.
chr07	521092	523573	2482	*	9.24	9.85	8.18	1.67	6.51e-46	1.01e-43	Os_33690	Promoter (2-3kb)	10	523766	525765	2000	2	2192	Os07t0109500-01	Os07g0109500	OsRPL13a, RPL13a	Ribosomal protein L13 family protein.
chr06	6211456	6213564	2109	*	9.7	10.24	8.8	1.44	8.02e-46	1.24e-43	Os_30307	Promoter (<=1kb)	9	6213604	6214069	466	1	-40	Os06t0220701-00	Os06g0220701		Hypothetical gene.
chr03	4658357	4659751	1395	*	10.65	9.93	11.13	-1.21	8.46e-46	1.3e-43	Os_14582	Promoter (1-2kb)	6	4660862	4661923	1062	1	-1111	Os03t0189100-01	Os03g0189100		Uncharacterised protein family UPF0503 domain containing protein.
chr01	38024182	38026317	2136	*	10.11	9.35	10.61	-1.26	8.47e-46	1.3e-43	Os_6488	Promoter (<=1kb)	4	38022813	38024140	1328	2	-42	Os01t0876300-01	Os01g0876300	OsFbox051, OsFbox51, Os_F0330	F-box associated type 1 domain containing protein.
chr01	38024182	38026317	2136	*	10.11	9.35	10.61	-1.26	8.47e-46	1.3e-43	Os_6488	Promoter (<=1kb)	4	38022813	38024140	1328	2	-42	Os01t0876300-02	Os01g0876300	OsFbox051, OsFbox51, Os_F0330	F-box associated type 1 domain containing protein.
chr06	29954366	29956094	1729	*	9.2	9.82	8.08	1.74	1.02e-45	1.56e-43	Os_33361	Promoter (1-2kb)	9	29951260	29953086	1827	2	-1280	Os06t0708075-00	Os06g0708075		Non-protein coding transcript.
chr02	8722861	8725086	2226	*	10.89	10.29	11.31	-1.02	1.09e-45	1.66e-43	Os_9122	Downstream (1-2kb)	5	8726689	8730601	3913	2	5515	Os02t0254700-01	Os02g0254700	OsSPMS2	Similar to Spermidine synthase 3.
chr10	20712332	20713836	1505	*	10.98	10.4	11.39	-0.99	1.99e-45	3.03e-43	Os_47207	Promoter (<=1kb)	1	20714505	20715564	1060	1	-669	Os10t0532600-01	Os10g0532600	OsOFP17, OsOFP27	Protein of unknown function DUF623, plant domain containing protein.
chr08	21514724	21515750	1027	*	9.97	9.13	10.49	-1.37	2.14e-45	3.26e-43	Os_40257	Promoter (1-2kb)	11	21506475	21513656	7182	2	-1068	Os08t0441500-01	Os08g0441500	OS-CCR, OsCCR, CCR, OsCCR20, OsCCR14, CCR14	Cinnamoyl-CoA reductase, Lignin formation
chr08	21514724	21515750	1027	*	9.97	9.13	10.49	-1.37	2.14e-45	3.26e-43	Os_40257	Promoter (1-2kb)	11	21506475	21513656	7182	2	-1068	Os08t0441500-02	Os08g0441500	OS-CCR, OsCCR, CCR, OsCCR20, OsCCR14, CCR14	Cinnamoyl-CoA reductase, Lignin formation
chr03	24403772	24405497	1726	*	8.76	7.44	9.44	-2	2.63e-45	3.99e-43	Os_17834	Promoter (<=1kb)	6	24401251	24402892	1642	2	-880	Os03t0637600-02	Os03g0637600		Leucine-rich repeat, plant specific containing protein.
chr03	24403772	24405497	1726	*	8.76	7.44	9.44	-2	2.63e-45	3.99e-43	Os_17834	Promoter (<=1kb)	6	24401251	24402892	1642	2	-880	Os03t0637600-04	Os03g0637600		Leucine-rich repeat, plant specific containing protein.
chr04	30866099	30867357	1259	*	8.81	7.51	9.48	-1.96	3.17e-45	4.8e-43	Os_23762	Promoter (2-3kb)	7	30869610	30871743	2134	1	-2253	Os04t0609500-00	Os04g0609500		Transferase family protein.
chr09	7469779	7471017	1239	*	8.97	9.61	7.79	1.82	3.21e-45	4.85e-43	Os_42230	Promoter (<=1kb)	12	7470846	7483164	12319	1	0	Os09t0300800-01	Os09g0300800		Protein of unknown function DUF247, plant family protein.
chr05	2218903	2221782	2880	*	10.86	10.17	11.32	-1.15	3.56e-45	5.36e-43	Os_25196	Promoter (<=1kb)	8	2219581	2220618	1038	2	0	Os05t0138300-01	Os05g0138300	OsLti6b, Lti6b, OsLTI6B, OsRCI2-6	Similar to ICT protein (Fragment).
chr05	2218903	2221782	2880	*	10.86	10.17	11.32	-1.15	3.56e-45	5.36e-43	Os_25196	Promoter (<=1kb)	8	2219581	2220618	1038	2	0	Os05t0138300-03	Os05g0138300	OsLti6b, Lti6b, OsLTI6B, OsRCI2-6	Similar to ICT protein (Fragment).
chr05	26857067	26858490	1424	*	10.04	9.25	10.55	-1.29	4.13e-45	6.19e-43	Os_28558	Promoter (<=1kb)	8	26858474	26860247	1774	1	0	Os05t0541000-01	Os05g0541000		Hypothetical protein.
chr05	16375625	16376980	1356	*	9.87	9.05	10.4	-1.35	4.8e-45	7.19e-43	Os_26729	Distal Intergenic	8	16362771	16364006	1236	2	-11619	Os05t0347400-01	Os05g0347400	OsG1L9	Protein of unknown function DUF640 domain containing protein.
chr02	33407013	33408021	1009	*	8.38	9.1	6.86	2.24	5e-45	7.47e-43	Os_12991	Promoter (<=1kb)	5	33408020	33408939	920	1	0	Os02t0786500-01	Os02g0786500	OsPR1#021, OsPR1-21	Similar to PR-1a pathogenesis related protein (Hv-1a) precursor.
chr04	19265385	19266385	1001	*	8.96	7.72	9.62	-1.9	6.36e-45	9.47e-43	Os_21494	Promoter (2-3kb)	7	19269218	19271304	2087	1	-2833	Os04t0391500-01	Os04g0391500	OsACR6	Similar to ACR4.
chr04	19265385	19266385	1001	*	8.96	7.72	9.62	-1.9	6.36e-45	9.47e-43	Os_21494	Promoter (2-3kb)	7	19269218	19271304	2087	1	-2833	Os04t0391500-02	Os04g0391500	OsACR6	Similar to ACR4.
chr06	28182459	28183090	632	*	9.39	9.97	8.38	1.59	7e-45	1.04e-42	Os_33009	Distal Intergenic	9	28189634	28190855	1222	1	-6544	Os06t0678100-00	Os06g0678100		Conserved hypothetical protein.
chr08	17478885	17480465	1581	*	10.55	11.03	9.82	1.21	7.57e-45	1.12e-42	Os_39667	Distal Intergenic	11	17470308	17471234	927	2	-7651	Os08t0373400-00	Os08g0373400		Conserved hypothetical protein.
chr02	27673243	27673527	285	*	10.92	11.38	10.23	1.14	9.25e-45	1.37e-42	Os_11843	Promoter (1-2kb)	5	27667933	27671383	3451	2	-1860	Os02t0677800-01	Os02g0677800		Similar to 40S ribosomal protein S13.
chr07	23180421	23183595	3175	*	11.13	11.53	10.58	0.96	1.11e-44	1.63e-42	Os_36395	Promoter (<=1kb)	10	23178491	23182078	3588	2	0	Os07t0573450-00	Os07g0573450		Hypothetical protein.
chr01	22970750	22972164	1415	*	9.96	9.09	10.49	-1.4	1.13e-44	1.66e-42	Os_3507	Distal Intergenic	4	22980027	22983152	3126	2	10988	Os01t0589000-01	Os01g0589000		Nucleic acid-binding, OB-fold domain containing protein.
chr05	11609675	11612324	2650	*	10.69	9.97	11.17	-1.21	1.2e-44	1.75e-42	Os_26278	Promoter (2-3kb)	8	11614444	11615071	628	1	-2120	Os05t0278550-00	Os05g0278550		Hypothetical gene.
chr09	18764895	18766045	1151	*	9.57	8.65	10.12	-1.48	1.2e-44	1.75e-42	Os_43855	Distal Intergenic	12	18769773	18771493	1721	1	-3728	Os09t0486700-01	Os09g0486700		Similar to P90 ribosomal S6 kinase.
chr03	30991292	30992948	1657	*	10.84	10.19	11.28	-1.08	1.52e-44	2.21e-42	Os_19065	Promoter (1-2kb)	6	30989898	30991596	1699	1	1394	Os03t0751600-01	Os03g0751600		Similar to Circumsporozoite protein.
chr03	30991292	30992948	1657	*	10.84	10.19	11.28	-1.08	1.52e-44	2.21e-42	Os_19065	Promoter (1-2kb)	6	30989898	30991596	1699	1	1394	Os03t0751600-02	Os03g0751600		Similar to Circumsporozoite protein.
chr09	18161160	18161883	724	*	8.53	9.22	7.13	2.09	1.64e-44	2.39e-42	Os_43724	Promoter (1-2kb)	12	18159760	18160621	862	1	1400	Os09t0474501-01	Os09g0474501		Similar to Sodium/hydrogen exchanger family protein.
chr12	13355261	13355766	506	*	11.38	11.79	10.81	0.97	2.14e-44	3.1e-42	Os_52482	Promoter (<=1kb)	3	13355799	13356143	345	1	-33	Os12t0422971-00	Os12g0422971		Similar to NADH dehydrogenase subunit 9.
chr02	8325820	8326652	833	*	7.9	8.71	5.91	2.8	2.16e-44	3.12e-42	Os_9073	Promoter (1-2kb)	5	8323866	8324946	1081	1	1954	Os02t0247100-00	Os02g0247100	OsbZIP19	Similar to bZIP transcription factor family protein.
chr10	19610236	19612580	2345	*	9.63	10.18	8.71	1.47	2.47e-44	3.56e-42	Os_46957	Promoter (<=1kb)	1	19608763	19610390	1628	2	0	Os10t0510050-00	Os10g0510050		Hypothetical gene.
chr01	41180450	41182267	1818	*	8.81	9.48	7.53	1.95	3.19e-44	4.59e-42	Os_7192	Promoter (<=1kb)	4	41179510	41180259	750	1	940	Os01t0937900-00	Os01g0937900	OsAGP2	Conserved hypothetical protein.
chr12	25327179	25328191	1013	*	10.32	10.81	9.58	1.22	6.17e-44	8.83e-42	Os_53610	Promoter (<=1kb)	3	25327128	25329069	1942	2	878	Os12t0601500-01	Os12g0601500		Conserved hypothetical protein.
chr09	18766394	18767327	934	*	9.4	8.44	9.97	-1.53	7.24e-44	1.03e-41	Os_43856	Promoter (2-3kb)	12	18769773	18771493	1721	1	-2446	Os09t0486700-01	Os09g0486700		Similar to P90 ribosomal S6 kinase.
chr01	1514850	1515883	1034	*	9.58	10.14	8.67	1.47	7.29e-44	1.04e-41	Os_278	Promoter (<=1kb)	4	1515837	1516714	878	1	0	Os01t0127600-01	Os01g0127600		Similar to Bowman-Birk type proteinase inhibitor D-II precursor (IV).
chr06	1533312	1534716	1405	*	9.27	8.22	9.87	-1.65	7.58e-44	1.08e-41	Os_29462	Distal Intergenic	9	1530110	1531684	1575	1	3202	Os06t0129000-01	Os06g0129000		Hypothetical conserved gene.
chr02	28748810	28750868	2059	*	10.37	9.64	10.86	-1.22	9.34e-44	1.32e-41	Os_12053	Promoter (<=1kb)	5	28749597	28752795	3199	1	0	Os02t0699000-01	Os02g0699000	OsNPF7.2, NPF7.2	Tonoplast localized low-affinity nitrate transporter, Nitrate accumulation and homeostasis
chr09	19076833	19078335	1503	*	9.5	10.07	8.54	1.53	1.23e-43	1.74e-41	Os_43930	Promoter (<=1kb)	12	19076575	19078040	1466	2	0	Os09t0492733-00	Os09g0492733		Non-protein coding transcript.
chr12	13781822	13784412	2591	*	9.83	8.95	10.37	-1.42	1.49e-43	2.1e-41	Os_52522	Promoter (<=1kb)	3	13761554	13782378	20825	2	0	Os12t0429200-01	Os12g0429200	OsBgal13, OsBGal13	Similar to Relative to SR12 protein (Fragment).
chr07	25257261	25260254	2994	*	10.78	10.1	11.24	-1.14	1.56e-43	2.2e-41	Os_36800	Promoter (<=1kb)	10	25260329	25260955	627	1	-75	Os07t0613600-01	Os07g0613600		Hypothetical conserved gene.
chr05	24582557	24583323	767	*	8.82	9.5	7.49	2.01	1.65e-43	2.31e-41	Os_28182	Promoter (<=1kb)	8	24583251	24584927	1677	1	0	Os05t0499300-01	Os05g0499300	Pox1(Px, Pe), PRX74, Px, Pe, Pox1, prx74	Similar to Peroxidase (EC 1.11.1.7).
chr11	2904450	2906818	2369	*	9.08	9.7	7.94	1.76	1.76e-43	2.47e-41	Os_48295	Promoter (<=1kb)	2	2904929	2905975	1047	1	0	Os11t0159900-00	Os11g0159900		Protein of unknown function DUF241, plant domain containing protein.
chr01	10487541	10489164	1624	*	9.95	9.09	10.48	-1.39	1.79e-43	2.5e-41	Os_1973	Promoter (<=1kb)	4	10487870	10488107	238	2	0	Os01t0289750-00	Os01g0289750		Non-protein coding transcript.
chr02	35261938	35262678	741	*	9.08	7.87	9.73	-1.86	1.95e-43	2.71e-41	Os_13405	Promoter (<=1kb)	5	35261577	35261775	199	1	361	Os02t0821301-00	Os02g0821301		Non-protein coding transcript.
chr05	23499796	23500346	551	*	8.3	9.02	6.76	2.26	2.02e-43	2.8e-41	Os_27990	Promoter (2-3kb)	8	23495654	23497572	1919	2	-2224	Os05t0477600-01	Os05g0477600	OsEXP4 (Os-EXP4), OsEXPA4, OsEXP4, Os-EXP4, OsaEXPa1.22	Alpha-expansin OsEXPA4.
chr05	23499796	23500346	551	*	8.3	9.02	6.76	2.26	2.02e-43	2.8e-41	Os_27990	Promoter (2-3kb)	8	23495654	23497572	1919	2	-2224	Os05t0477600-02	Os05g0477600	OsEXP4 (Os-EXP4), OsEXPA4, OsEXP4, Os-EXP4, OsaEXPa1.22	Alpha-expansin OsEXPA4.
chr10	4405298	4406789	1492	*	9.4	8.37	9.99	-1.62	2.09e-43	2.89e-41	Os_45176	Promoter (1-2kb)	1	4407574	4408531	958	2	1742	Os10t0164001-00	Os10g0164001		Non-protein coding transcript.
chr03	7810973	7812665	1693	*	10.13	10.63	9.38	1.25	2.55e-43	3.52e-41	Os_15261	Promoter (2-3kb)	6	7815147	7817732	2586	1	-2482	Os03t0247900-01	Os03g0247900	OsACR9	F5O11.14 (ACR8).
chr07	4919201	4922205	3005	*	10.16	10.65	9.41	1.23	2.69e-43	3.7e-41	Os_34345	Promoter (<=1kb)	10	4915426	4920406	4981	2	0	Os07t0191250-00	Os07g0191250		Hypothetical protein.
chr05	20199984	20201254	1271	*	9.24	9.83	8.23	1.6	3.05e-43	4.19e-41	Os_27357	Promoter (1-2kb)	8	20196728	20198228	1501	2	-1756	Os05t0412900-01	Os05g0412900		Hypothetical protein.
chr11	7050354	7051254	901	*	8.28	6.74	9.01	-2.26	4.21e-43	5.77e-41	Os_48813	Distal Intergenic	2	7056514	7058106	1593	2	6852	Os11t0233000-00	Os11g0233000		Similar to Leucine Rich Repeat family protein.
chr05	22662361	22663209	849	*	8.54	9.23	7.17	2.06	4.59e-43	6.27e-41	Os_27821	Promoter (2-3kb)	8	22665339	22666001	663	1	-2130	Os05t0461600-01	Os05g0461600		Similar to SIK1 protein (Nucleolar protein NOP56).
chr01	4953831	4955193	1363	*	9.85	9.05	10.37	-1.32	4.73e-43	6.45e-41	Os_944	Promoter (2-3kb)	4	4949133	4951123	1991	2	-2708	Os01t0192000-01	Os01g0192000	OsDOS, OsC3H2, C3H2, OsTZF2, OsCCCH-Zn-4	CCCH-type zinc finger protein, Negative regulator for leaf senescence
chr01	4953831	4955193	1363	*	9.85	9.05	10.37	-1.32	4.73e-43	6.45e-41	Os_944	Promoter (2-3kb)	4	4949133	4951123	1991	2	-2708	Os01t0192000-02	Os01g0192000	OsDOS, OsC3H2, C3H2, OsTZF2, OsCCCH-Zn-4	CCCH-type zinc finger protein, Negative regulator for leaf senescence
chr10	3848149	3850239	2091	*	9.33	9.91	8.36	1.56	5.11e-43	6.95e-41	Os_45114	Promoter (1-2kb)	1	3849207	3851647	2441	2	1408	Os10t0160100-01	Os10g0160100		Glycoside hydrolase, family 17 protein.
chr10	3848149	3850239	2091	*	9.33	9.91	8.36	1.56	5.11e-43	6.95e-41	Os_45114	Promoter (1-2kb)	1	3849207	3851647	2441	2	1408	Os10t0160100-02	Os10g0160100		Glycoside hydrolase, family 17 protein.
chr05	27638895	27640898	2004	*	10.28	9.57	10.75	-1.17	5.59e-43	7.58e-41	Os_28732	Promoter (<=1kb)	8	27640763	27641333	571	1	0	Os05t0555800-00	Os05g0555800		Similar to 60S ribosomal protein L35a-3.
chr02	31850002	31851668	1667	*	10.32	10.8	9.6	1.2	6.69e-43	9.06e-41	Os_12700	Promoter (<=1kb)	5	31851463	31852644	1182	1	0	Os02t0757100-01	Os02g0757100	OsPHI-1	Similar to Phi-1 protein.
chr02	14278517	14279364	848	*	10.33	10.86	9.48	1.38	7.07e-43	9.54e-41	Os_9768	Distal Intergenic	5	14333093	14333865	773	1	-53729	Os02t0445100-01	Os02g0445100	OsSAUR8	Similar to Auxin-induced SAUR-like protein.
chr03	12562145	12563314	1170	*	9.11	8.02	9.73	-1.71	7.56e-43	1.02e-40	Os_16306	Promoter (2-3kb)	6	12556849	12559702	2854	2	-2443	Os03t0338000-01	Os03g0338000		Similar to alanine--glyoxylate aminotransferase 2.
chr12	4677577	4678714	1138	*	10.92	11.33	10.34	0.99	9.37e-43	1.26e-40	Os_51751	Distal Intergenic	3	4658298	4658659	362	2	-18918	Os12t0191901-00	Os12g0191901		Hypothetical gene.
chr01	30026407	30027724	1318	*	9.62	10.18	8.68	1.5	9.37e-43	1.26e-40	Os_4846	Promoter (<=1kb)	4	30025366	30026465	1100	2	0	Os01t0720400-01	Os01g0720400	OsACP1, ACP1	HAD-superfamily subfamily IB hydrolase, hypothetical 1 protein.
chr04	11240772	11242467	1696	*	9.7	8.79	10.25	-1.46	9.94e-43	1.33e-40	Os_20894	Intron (Os04t0269600-02/Os04g0269600, intron 2 of 4)	7	11236469	11243987	7519	1	4303	Os04t0269600-01	Os04g0269600	OsDAO2, OsCuDAO2, CuDAO2	Similar to Primary amine oxidase.
chr04	11240772	11242467	1696	*	9.7	8.79	10.25	-1.46	9.94e-43	1.33e-40	Os_20894	Intron (Os04t0269600-02/Os04g0269600, intron 2 of 4)	7	11236469	11243987	7519	1	4303	Os04t0269600-02	Os04g0269600	OsDAO2, OsCuDAO2, CuDAO2	Similar to Primary amine oxidase.
chr04	11240772	11242467	1696	*	9.7	8.79	10.25	-1.46	9.94e-43	1.33e-40	Os_20894	Intron (Os04t0269600-02/Os04g0269600, intron 2 of 4)	7	11236469	11243987	7519	1	4303	Os04t0269600-03	Os04g0269600	OsDAO2, OsCuDAO2, CuDAO2	Similar to Primary amine oxidase.
chr04	11240772	11242467	1696	*	9.7	8.79	10.25	-1.46	9.94e-43	1.33e-40	Os_20894	Intron (Os04t0269600-02/Os04g0269600, intron 2 of 4)	7	11236469	11243987	7519	1	4303	Os04t0269600-04	Os04g0269600	OsDAO2, OsCuDAO2, CuDAO2	Similar to Primary amine oxidase.
chr03	26348967	26351671	2705	*	9.98	9.12	10.52	-1.41	1.1e-42	1.47e-40	Os_18165	Exon (Os03t0668400-01/Os03g0668400, exon 4 of 8)	6	26344497	26351566	7070	1	4470	Os03t0668400-01	Os03g0668400		Peptidase C12, ubiquitin carboxyl-terminal hydrolase 1 domain containing protein.
chr05	27709719	27710730	1012	*	8.99	9.64	7.77	1.87	1.39e-42	1.85e-40	Os_28750	Promoter (1-2kb)	8	27712396	27717699	5304	1	-1666	Os05t0557200-01	Os05g0557200		Armadillo-type fold domain containing protein.
chr05	27709719	27710730	1012	*	8.99	9.64	7.77	1.87	1.39e-42	1.85e-40	Os_28750	Promoter (1-2kb)	8	27712396	27717699	5304	1	-1666	Os05t0557200-02	Os05g0557200		Armadillo-type fold domain containing protein.
chr07	28926366	28928322	1957	*	10.92	11.33	10.35	0.98	1.6e-42	2.12e-40	Os_37556	Promoter (1-2kb)	10	28930212	28932930	2719	1	-1890	Os07t0682500-01	Os07g0682500		Hypothetical protein.
chr03	1512618	1514057	1440	*	10.46	9.82	10.91	-1.09	1.62e-42	2.15e-40	Os_13897	Promoter (<=1kb)	6	1514817	1519042	4226	1	-760	Os03t0126825-01	Os03g0126825		Hypothetical gene.
chr01	37107620	37108949	1330	*	9.45	8.48	10.03	-1.55	1.81e-42	2.39e-40	Os_6288	Distal Intergenic	4	37097377	37099130	1754	2	-8490	Os01t0858350-01	Os01g0858350		Similar to cytochrome P450.
chr01	20598836	20600939	2104	*	10.93	10.32	11.36	-1.04	2.04e-42	2.68e-40	Os_3157	Promoter (<=1kb)	4	20598327	20598592	266	2	-244	Os01t0550250-00	Os01g0550250		Non-protein coding transcript.
chr12	24681788	24682554	767	*	10.92	11.33	10.33	1	2.49e-42	3.28e-40	Os_53529	Distal Intergenic	3	24687073	24687559	487	2	5005	Os12t0590066-00	Os12g0590066		Hypothetical conserved gene.
chr10	21829946	21830404	459	*	7.96	8.74	6.18	2.55	3.07e-42	4.02e-40	Os_47439	Promoter (<=1kb)	1	21830469	21831011	543	1	-65	Os10t0555651-00	Os10g0555651		Conserved hypothetical protein.
chr01	5152486	5153414	929	*	8.72	7.49	9.38	-1.89	3.87e-42	5.06e-40	Os_1006	Distal Intergenic	4	5149335	5150341	1007	1	3151	Os01t0195801-00	Os01g0195801	OsbHLH027	Hypothetical conserved gene.
chr02	5583684	5584788	1105	*	8.63	9.3	7.33	1.97	3.94e-42	5.13e-40	Os_8617	Downstream (2-3kb)	5	5576675	5577121	447	2	-6563	Os02t0199600-00	Os02g0199600		Similar to F-box domain containing protein.
chr03	31426135	31429808	3674	*	10.98	10.36	11.41	-1.05	4.06e-42	5.29e-40	Os_19151	Exon (Os03t0759700-01/Os03g0759700, exon 7 of 7)	6	31422049	31426612	4564	1	4086	Os03t0759700-01	Os03g0759700	OsbHLH066	Similar to ER33 protein (Fragment).
chr01	35691107	35692498	1392	*	9.58	10.12	8.69	1.43	4.54e-42	5.89e-40	Os_5982	Promoter (<=1kb)	4	35688062	35691424	3363	2	0	Os01t0833500-01	Os01g0833500	OsSCP5	Similar to Serine carboxypeptidase II-1 precursor (EC 3.4.16.6) (CP-MII.1) (Fragment).
chr03	13601062	13601914	853	*	9.08	9.71	7.93	1.78	4.66e-42	6.04e-40	Os_16472	Promoter (1-2kb)	6	13603026	13605298	2273	1	-1112	Os03t0355700-00	Os03g0355700		Hypothetical conserved gene.
chr06	21641883	21644969	3087	*	10.5	9.84	10.95	-1.11	4.92e-42	6.36e-40	Os_31890	Promoter (<=1kb)	9	21637467	21641983	4517	2	0	Os06t0563000-01	Os06g0563000		Ndr family protein.
chr01	26636117	26638211	2095	*	9.38	8.44	9.94	-1.51	5.44e-42	7.02e-40	Os_4158	Exon (Os01t0655800-01/Os01g0655800, exon 17 of 19)	4	26628877	26636906	8030	1	7240	Os01t0655800-01	Os01g0655800		Similar to ACS-like protein.
chr03	11733049	11733605	557	*	8.95	7.81	9.58	-1.77	6.34e-42	8.15e-40	Os_16123	Promoter (1-2kb)	6	11730721	11731577	857	2	-1472	Os03t0323600-01	Os03g0323600	OsDjC29	Similar to DnaJ domain containing protein, expressed.
chr04	28085048	28086883	1836	*	9.12	7.99	9.74	-1.75	7.06e-42	9.05e-40	Os_23210	Promoter (<=1kb)	7	28084097	28085839	1743	1	951	Os04t0560700-01	Os04g0560700		Conserved hypothetical protein.
chr01	42004482	42006306	1825	*	9.77	8.87	10.32	-1.45	7.59e-42	9.7e-40	Os_7348	Promoter (1-2kb)	4	42000362	42002680	2319	2	-1802	Os01t0953500-01	Os01g0953500		C2 calcium-dependent membrane targeting domain containing protein.
chr08	19196676	19196968	293	*	10.44	10.89	9.8	1.09	7.6e-42	9.7e-40	Os_39889	Distal Intergenic	11	19190880	19192397	1518	1	5796	Os08t0402100-01	Os08g0402100		Lateral organ boundaries, LOB domain containing protein.
chr06	30758193	30760162	1970	*	9.89	9.03	10.42	-1.39	7.67e-42	9.77e-40	Os_33494	Promoter (<=1kb)	9	30754645	30758412	3768	2	0	Os06t0724000-01	Os06g0724000	OsbZIP56, OsFD5	Basic-leucine zipper (bZIP) transcription factor domain containing protein.
chr06	30758193	30760162	1970	*	9.89	9.03	10.42	-1.39	7.67e-42	9.77e-40	Os_33494	Promoter (<=1kb)	9	30754645	30758412	3768	2	0	Os06t0724000-02	Os06g0724000	OsbZIP56, OsFD5	Basic-leucine zipper (bZIP) transcription factor domain containing protein.
chr06	30758193	30760162	1970	*	9.89	9.03	10.42	-1.39	7.67e-42	9.77e-40	Os_33494	Promoter (<=1kb)	9	30754645	30758412	3768	2	0	Os06t0724000-03	Os06g0724000	OsbZIP56, OsFD5	Basic-leucine zipper (bZIP) transcription factor domain containing protein.
chr01	14676192	14676801	610	*	8.43	9.13	7	2.13	8.84e-42	1.12e-39	Os_2550	Downstream (2-3kb)	4	14679306	14683391	4086	2	6590	Os01t0360600-01	Os01g0360600		Dephospho-CoA kinase family protein.
chr01	37277479	37278763	1285	*	9.35	9.93	8.38	1.55	9.83e-42	1.24e-39	Os_6318	Promoter (<=1kb)	4	37275755	37277138	1384	2	-341	Os01t0860900-01	Os01g0860900		Conserved hypothetical protein.
chr11	28120593	28123447	2855	*	11.44	10.84	11.87	-1.03	9.84e-42	1.24e-39	Os_50885	Promoter (<=1kb)	2	28120864	28121925	1062	1	0	Os11t0691100-00	Os11g0691100	OsiWAK1, WAK1	Similar to Protein kinase.
chr12	20463825	20464371	547	*	10.59	11.03	9.95	1.07	1.12e-41	1.42e-39	Os_53003	Distal Intergenic	3	20468948	20469291	344	1	-4577	Os12t0522516-00	Os12g0522516		Similar to ATRL5 (ARABIDOPSIS RAD-LIKE 5); DNA binding / transcription factor.
chr12	27276252	27280401	4150	*	12.38	11.91	12.73	-0.82	1.17e-41	1.47e-39	Os_53949	Promoter (<=1kb)	3	27271708	27276782	5075	2	0	Os12t0636200-01	Os12g0636200		Similar to Prep (Fragment).
chr12	27276252	27280401	4150	*	12.38	11.91	12.73	-0.82	1.17e-41	1.47e-39	Os_53949	Promoter (<=1kb)	3	27271708	27276782	5075	2	0	Os12t0636200-02	Os12g0636200		Similar to Prep (Fragment).
chr12	27276252	27280401	4150	*	12.38	11.91	12.73	-0.82	1.17e-41	1.47e-39	Os_53949	Promoter (<=1kb)	3	27271708	27276782	5075	2	0	Os12t0636200-03	Os12g0636200		Similar to Prep (Fragment).
chr01	10108914	10110095	1182	*	8.99	9.62	7.85	1.77	1.17e-41	1.47e-39	Os_1902	Distal Intergenic	4	10099352	10102948	3597	2	-5966	Os01t0282800-02	Os01g0282800	OsTUB1, TUBB1, OSTB-34	Similar to Tubulin beta-5 chain (Beta-5 tubulin).
chr01	42915928	42917502	1575	*	8.88	9.52	7.7	1.82	1.29e-41	1.61e-39	Os_7527	Promoter (1-2kb)	4	42917737	42918706	970	2	1204	Os01t0972300-01	Os01g0972300		DVL family protein.
chr12	8557049	8557542	494	*	10.27	10.74	9.56	1.18	1.33e-41	1.67e-39	Os_52094	Distal Intergenic	3	8496419	8497978	1560	2	-59071	Os12t0250900-01	Os12g0250900		BRCT domain containing protein.
chr02	2025194	2026406	1213	*	8.89	9.52	7.75	1.77	1.41e-41	1.76e-39	Os_7957	Promoter (1-2kb)	5	2021051	2023488	2438	2	-1706	Os02t0138000-00	Os02g0138000		Leucine-rich repeat, plant specific containing protein.
chr07	23109178	23110374	1197	*	10.24	9.41	10.77	-1.36	1.69e-41	2.1e-39	Os_36372	Promoter (<=1kb)	10	23110169	23111254	1086	1	0	Os07t0572400-01	Os07g0572400		Conserved hypothetical protein.
chr11	8676458	8677364	907	*	9.33	8.31	9.92	-1.61	2.36e-41	2.93e-39	Os_49009	Promoter (<=1kb)	2	8677314	8678820	1507	1	0	Os11t0260100-00	Os11g0260100		SAM dependent carboxyl methyltransferase family protein.
chr02	31644515	31646313	1799	*	10.8	10.12	11.26	-1.14	2.64e-41	3.28e-39	Os_12645	Promoter (2-3kb)	5	31648754	31650407	1654	1	-2441	Os02t0752800-01	Os02g0752800	OsERF#049, OsERF049, OsERF49, AP2/EREBP#132, AP2/EREBP132	Similar to Dehydration responsive element binding protein 2B (DREB2B protein).
chr02	31644515	31646313	1799	*	10.8	10.12	11.26	-1.14	2.64e-41	3.28e-39	Os_12645	Promoter (2-3kb)	5	31648754	31650407	1654	1	-2441	Os02t0752800-02	Os02g0752800	OsERF#049, OsERF049, OsERF49, AP2/EREBP#132, AP2/EREBP132	Similar to Dehydration responsive element binding protein 2B (DREB2B protein).
chr04	16289065	16289512	448	*	9.87	10.37	9.09	1.29	2.69e-41	3.32e-39	Os_21196	Promoter (<=1kb)	7	16289053	16289534	482	2	22	Os04t0343050-00	Os04g0343050		Similar to Cytochrome c oxidase subunit 2.
chr02	6997936	6998937	1002	*	9.95	9.17	10.45	-1.28	3.07e-41	3.79e-39	Os_8844	Distal Intergenic	5	7006163	7010507	4345	1	-7226	Os02t0224800-01	Os02g0224800		Ndr family protein.
chr02	6997936	6998937	1002	*	9.95	9.17	10.45	-1.28	3.07e-41	3.79e-39	Os_8844	Distal Intergenic	5	7006163	7010507	4345	1	-7226	Os02t0224800-02	Os02g0224800		Ndr family protein.
chr08	24980254	24981177	924	*	9.66	8.8	10.19	-1.4	3.13e-41	3.85e-39	Os_40895	Distal Intergenic	11	24976288	24976736	449	1	3966	Os08t0505001-01	Os08g0505001		Conserved hypothetical protein.
chr04	22346724	22348164	1441	*	9.71	8.81	10.26	-1.45	3.67e-41	4.51e-39	Os_22058	Promoter (<=1kb)	7	22347957	22349743	1787	1	0	Os04t0448300-01	Os04g0448300		Peptidase A1 domain containing protein.
chr04	22346724	22348164	1441	*	9.71	8.81	10.26	-1.45	3.67e-41	4.51e-39	Os_22058	Promoter (<=1kb)	7	22347957	22349743	1787	1	0	Os04t0448300-02	Os04g0448300		Peptidase A1 domain containing protein.
chr07	25445166	25446542	1377	*	10.76	10.08	11.21	-1.13	3.68e-41	4.51e-39	Os_36840	Promoter (<=1kb)	10	25446542	25447193	652	1	0	Os07t0617100-01	Os07g0617100		Plant disease resistance response protein family protein.
chr02	17995291	17997383	2093	*	9.71	10.25	8.84	1.4	3.94e-41	4.81e-39	Os_10162	Distal Intergenic	5	17990539	17991624	1086	2	-3667	Os02t0505700-01	Os02g0505700		Hypothetical protein.
chr11	9907884	9909036	1153	*	9.06	7.96	9.68	-1.72	3.99e-41	4.87e-39	Os_49111	Distal Intergenic	2	9896885	9898239	1355	2	-9645	Os11t0278300-00	Os11g0278300		Hypothetical conserved gene.
chr08	24270519	24272201	1683	*	9.33	9.9	8.38	1.52	4.04e-41	4.91e-39	Os_40757	Promoter (1-2kb)	11	24274040	24277403	3364	1	-1839	Os08t0491200-01	Os08g0491200		Serine/threonine protein kinase domain containing protein.
chr01	33516314	33518574	2261	*	14.18	14.66	13.45	1.21	5.32e-41	6.46e-39	Os_5546	Distal Intergenic	4	33533878	33534687	810	2	16113	Os01t0791033-00	Os01g0791033		Similar to ribulose-1, 5-bisphosphate carboxylase/oxygenase large subunit.
chr09	17204039	17205150	1112	*	8.95	9.58	7.77	1.81	6.11e-41	7.4e-39	Os_43542	Downstream (2-3kb)	12	17207486	17208952	1467	2	3802	Os09t0456700-01	Os09g0456700		Conserved hypothetical protein.
chr10	22095937	22097622	1686	*	10.76	10.11	11.2	-1.09	6.37e-41	7.69e-39	Os_47495	Promoter (<=1kb)	1	22097270	22099220	1951	1	0	Os10t0560600-01	Os10g0560600		Non-protein coding transcript.
chr11	28826378	28828085	1708	*	9.12	8.07	9.73	-1.66	6.41e-41	7.73e-39	Os_50923	Promoter (<=1kb)	2	28827746	28828439	694	1	0	Os11t0704500-01	Os11g0704500	MT1a, OsMT1a, OsMT1e, OsMT-I-1a, OsMT1e-P, MTa, rgMT, OsMT-1, rgMT-1	Metallothionein-like protein type 1.
chr11	1379476	1380686	1211	*	8.3	9.01	6.86	2.16	6.56e-41	7.89e-39	Os_47985	Downstream (1-2kb)	2	1372531	1375731	3201	2	-3745	Os11t0129800-01	Os11g0129800		Hypothetical conserved gene.
chr08	27680873	27681345	473	*	8.14	8.89	6.52	2.37	6.7e-41	8.04e-39	Os_41405	Promoter (<=1kb)	11	27681236	27682174	939	2	829	Os08t0553150-00	Os08g0553150		Hypothetical protein.
chr12	13386544	13386743	200	*	11.16	11.6	10.53	1.07	7.25e-41	8.69e-39	Os_52493	Promoter (<=1kb)	3	13386281	13386559	279	1	263	Os12t0423313-00	Os12g0423313		Similar to NADH dehydrogenase subunit K.
chr08	27644518	27645156	639	*	7.96	8.73	6.23	2.5	8.53e-41	1.02e-38	Os_41390	Promoter (<=1kb)	11	27645208	27645921	714	1	-52	Os08t0551366-00	Os08g0551366		Protein of unknown function DUF241, plant domain containing protein.
chr02	25676970	25678626	1657	*	10.1	9.35	10.59	-1.24	9.44e-41	1.13e-38	Os_11446	Promoter (<=1kb)	5	25671552	25677242	5691	2	0	Os02t0639800-01	Os02g0639800	OsRDCP2	Hypothetical gene.
chr02	25676970	25678626	1657	*	10.1	9.35	10.59	-1.24	9.44e-41	1.13e-38	Os_11446	Promoter (<=1kb)	5	25671552	25677242	5691	2	0	Os02t0639800-02	Os02g0639800	OsRDCP2	Hypothetical gene.
chr02	25676970	25678626	1657	*	10.1	9.35	10.59	-1.24	9.44e-41	1.13e-38	Os_11446	Promoter (<=1kb)	5	25671552	25677242	5691	2	0	Os02t0639800-03	Os02g0639800	OsRDCP2	Hypothetical gene.
chr02	25676970	25678626	1657	*	10.1	9.35	10.59	-1.24	9.44e-41	1.13e-38	Os_11446	Promoter (<=1kb)	5	25671552	25677242	5691	2	0	Os02t0639800-04	Os02g0639800	OsRDCP2	Hypothetical gene.
chr02	25676970	25678626	1657	*	10.1	9.35	10.59	-1.24	9.44e-41	1.13e-38	Os_11446	Promoter (<=1kb)	5	25671552	25677242	5691	2	0	Os02t0639800-05	Os02g0639800	OsRDCP2	Hypothetical gene.
chr11	4066849	4068111	1263	*	8.58	7.29	9.25	-1.96	1.11e-40	1.32e-38	Os_48463	Exon (Os11t0180800-01/Os11g0180800, exon 3 of 13)	2	4043518	4074186	30669	2	6075	Os11t0180800-01	Os11g0180800		Conserved hypothetical protein.
chr01	35246409	35248045	1637	*	9.23	8.26	9.81	-1.55	1.29e-40	1.53e-38	Os_5898	Promoter (<=1kb)	4	35247876	35248925	1050	1	0	Os01t0824900-01	Os01g0824900		Protein of unknown function DUF688 domain containing protein.
chr01	26404617	26406042	1426	*	10.01	10.5	9.27	1.23	1.35e-40	1.6e-38	Os_4120	Promoter (1-2kb)	4	26401569	26403477	1909	2	-1140	Os01t0652800-01	Os01g0652800	OsTBL57, TBL57	Protein of unknown function DUF231, plant domain containing protein.
chr01	26404617	26406042	1426	*	10.01	10.5	9.27	1.23	1.35e-40	1.6e-38	Os_4120	Promoter (1-2kb)	4	26401569	26403477	1909	2	-1140	Os01t0652800-04	Os01g0652800	OsTBL57, TBL57	Protein of unknown function DUF231, plant domain containing protein.
chr07	26447830	26449016	1187	*	9.63	8.76	10.17	-1.42	1.45e-40	1.71e-38	Os_37072	Distal Intergenic	10	26456721	26457569	849	2	8553	Os07t0636800-01	Os07g0636800		Plant disease resistance response protein family protein.
chr04	24761905	24762981	1077	*	9.83	10.35	9.02	1.33	1.59e-40	1.87e-38	Os_22533	Promoter (<=1kb)	7	24761107	24761706	600	1	798	Os04t0495300-01	Os04g0495300		Similar to OSIGBa0159F11.7 protein.
chr08	27647984	27648511	528	*	8.17	8.92	6.52	2.4	1.65e-40	1.95e-38	Os_41392	Promoter (<=1kb)	11	27647781	27648439	659	2	0	Os08t0551600-01	Os08g0551600		Non-protein coding transcript.
chr12	17519198	17521272	2075	*	10.41	9.64	10.91	-1.27	2.08e-40	2.44e-38	Os_52728	Distal Intergenic	3	17514849	17515832	984	1	4349	Os12t0478900-00	Os12g0478900		Sterile alpha motif-type domain containing protein.
chr02	33187211	33188376	1166	*	9.2	8.22	9.78	-1.56	2.1e-40	2.46e-38	Os_12965	Distal Intergenic	5	33194536	33198569	4034	1	-6160	Os02t0782600-01	Os02g0782600		Synaptojanin, N-terminal domain containing protein.
chr02	33187211	33188376	1166	*	9.2	8.22	9.78	-1.56	2.1e-40	2.46e-38	Os_12965	Distal Intergenic	5	33194536	33198569	4034	1	-6160	Os02t0782600-02	Os02g0782600		Synaptojanin, N-terminal domain containing protein.
chr01	36662396	36663282	887	*	8.93	7.84	9.55	-1.71	2.18e-40	2.55e-38	Os_6200	Promoter (1-2kb)	4	36656370	36660768	4399	2	-1628	Os01t0851400-01	Os01g0851400		Machado-Joseph disease protein MJD family protein.
chr01	29850092	29851668	1577	*	9.5	8.54	10.07	-1.53	2.28e-40	2.66e-38	Os_4802	Distal Intergenic	4	29842914	29846824	3911	2	-3268	Os01t0717000-01	Os01g0717000		Similar to GmCK1p (EC 2.7.1.32).
chr01	29850092	29851668	1577	*	9.5	8.54	10.07	-1.53	2.28e-40	2.66e-38	Os_4802	Distal Intergenic	4	29842914	29846824	3911	2	-3268	Os01t0717000-02	Os01g0717000		Similar to GmCK1p (EC 2.7.1.32).
chr01	29850092	29851668	1577	*	9.5	8.54	10.07	-1.53	2.28e-40	2.66e-38	Os_4802	Distal Intergenic	4	29842914	29846824	3911	2	-3268	Os01t0717000-05	Os01g0717000		Similar to GmCK1p (EC 2.7.1.32).
chr08	27655574	27655822	249	*	7.59	8.42	5.42	3.01	2.29e-40	2.67e-38	Os_41395	Promoter (<=1kb)	11	27655402	27656790	1389	1	172	Os08t0552100-00	Os08g0552100		Hypothetical conserved gene.
chr05	27702830	27704325	1496	*	8.89	9.53	7.72	1.81	2.3e-40	2.68e-38	Os_28748	Promoter (1-2kb)	8	27702122	27705541	3420	2	1216	Os05t0557100-01	Os05g0557100		Peptidase A1 domain containing protein.
chr05	27993077	27994118	1042	*	8.56	7.26	9.23	-1.97	2.32e-40	2.68e-38	Os_28805	Promoter (2-3kb)	8	27989751	27990665	915	2	-2412	Os05t0562800-01	Os05g0562800		Protein of unknown function DUF679 family protein.
chr05	27993077	27994118	1042	*	8.56	7.26	9.23	-1.97	2.32e-40	2.68e-38	Os_28805	Promoter (2-3kb)	8	27989751	27990665	915	2	-2412	Os05t0562800-02	Os05g0562800		Protein of unknown function DUF679 family protein.
chr02	29916758	29918114	1357	*	11.17	10.64	11.56	-0.92	2.42e-40	2.8e-38	Os_12292	Promoter (<=1kb)	5	29914311	29915764	1454	2	-994	Os02t0721000-01	Os02g0721000	OsASPG1	Hypothetical protein.
chr03	4663057	4665296	2240	*	11.53	11.03	11.9	-0.87	2.57e-40	2.97e-38	Os_14583	Promoter (1-2kb)	6	4665311	4666944	1634	2	1648	Os03t0189300-01	Os03g0189300		Conserved hypothetical protein.
chr03	4663057	4665296	2240	*	11.53	11.03	11.9	-0.87	2.57e-40	2.97e-38	Os_14583	Promoter (1-2kb)	6	4665311	4666944	1634	2	1648	Os03t0189300-02	Os03g0189300		Conserved hypothetical protein.
chr09	17135699	17136269	571	*	9.03	7.87	9.66	-1.8	2.68e-40	3.08e-38	Os_43530	Distal Intergenic	12	17132211	17133470	1260	1	3488	Os09t0455300-01	Os09g0455300	OsbHLH120, bHLH120	Similar to INDEHISCENT protein.
chr11	3994120	3995253	1134	*	9.22	8.2	9.81	-1.61	2.68e-40	3.08e-38	Os_48446	Promoter (<=1kb)	2	3994804	3995784	981	1	0	Os11t0180000-01	Os11g0180000		Plant disease resistance response protein family protein.
chr03	7608376	7612923	4548	*	12.27	11.85	12.6	-0.76	2.77e-40	3.17e-38	Os_15209	Promoter (<=1kb)	6	7611919	7612989	1071	1	0	Os03t0243950-00	Os03g0243950		Hypothetical gene.
chr10	21858742	21859074	333	*	8.35	9.05	6.93	2.12	3.12e-40	3.58e-38	Os_47452	Promoter (<=1kb)	1	21858853	21861259	2407	1	0	Os10t0556100-01	Os10g0556100	OsEXPB4, OsaEXPb1.7	Similar to beta-expansin EXPB4.
chr10	21858742	21859074	333	*	8.35	9.05	6.93	2.12	3.12e-40	3.58e-38	Os_47452	Promoter (<=1kb)	1	21858853	21861259	2407	1	0	Os10t0556100-02	Os10g0556100	OsEXPB4, OsaEXPb1.7	Similar to beta-expansin EXPB4.
chr10	21858742	21859074	333	*	8.35	9.05	6.93	2.12	3.12e-40	3.58e-38	Os_47452	Promoter (<=1kb)	1	21858853	21861259	2407	1	0	Os10t0556100-03	Os10g0556100	OsEXPB4, OsaEXPb1.7	Similar to beta-expansin EXPB4.
chr03	12640685	12642518	1834	*	8.92	7.77	9.56	-1.79	3.37e-40	3.85e-38	Os_16328	Downstream (<1kb)	6	12643071	12646793	3723	2	4275	Os03t0340001-01	Os03g0340001		Uroporphyrinogen decarboxylase (URO-D) domain containing protein.
chr04	24725045	24725942	898	*	9.3	9.86	8.35	1.51	3.87e-40	4.41e-38	Os_22526	Promoter (<=1kb)	7	24725907	24728708	2802	1	0	Os04t0494600-01	Os04g0494600		Protein of unknown function DUF642 family protein.
chr03	178264	178779	516	*	7.82	8.63	5.8	2.83	4.22e-40	4.8e-38	Os_13588	Promoter (1-2kb)	6	179190	180206	1017	2	1427	Os03t0102500-01	Os03g0102500		Similar to Beta-expansin precursor (Fragment).
chr03	2495382	2496088	707	*	7.75	8.54	5.84	2.7	4.59e-40	5.21e-38	Os_14126	Promoter (<=1kb)	6	2495553	2499016	3464	1	0	Os03t0145050-01	Os03g0145050		Hypothetical gene.
chr02	30208281	30210245	1965	*	10.4	9.71	10.86	-1.15	4.88e-40	5.53e-38	Os_12345	Promoter (<=1kb)	5	30206964	30208303	1340	2	0	Os02t0726300-01	Os02g0726300	OsDof4, OsDof8, Dof8, OsDof-8, DOF8	Similar to AOBP (Ascorbate oxidase promoter-binding protein).
chr02	30208281	30210245	1965	*	10.4	9.71	10.86	-1.15	4.88e-40	5.53e-38	Os_12345	Promoter (<=1kb)	5	30206964	30208303	1340	2	0	Os02t0726300-03	Os02g0726300	OsDof4, OsDof8, Dof8, OsDof-8, DOF8	Similar to AOBP (Ascorbate oxidase promoter-binding protein).
chr04	234024	235825	1802	*	9.65	8.7	10.21	-1.51	4.91e-40	5.55e-38	Os_20216	Promoter (2-3kb)	7	238777	239343	567	1	-2952	Os04t0103400-01	Os04g0103400		Hypothetical conserved gene.
chr04	27625135	27625529	395	*	9.98	10.47	9.22	1.25	5.01e-40	5.65e-38	Os_23128	Promoter (2-3kb)	7	27627478	27628262	785	2	2733	Os04t0551600-01	Os04g0551600		Zinc finger, FYVE/PHD-type domain containing protein.
chr09	21419840	21422614	2775	*	10.24	10.71	9.54	1.17	5.46e-40	6.14e-38	Os_44431	Distal Intergenic	12	21409266	21410557	1292	2	-9283	Os09t0543400-00	Os09g0543400	ODCa, OsODC1, ODC1	Ornithine decarboxylase (EC 4.1.1.17).
chr03	4170517	4171228	712	*	8.46	7.1	9.15	-2.06	5.69e-40	6.39e-38	Os_14460	Promoter (1-2kb)	6	4173178	4179068	5891	1	-1950	Os03t0179400-01	Os03g0179400	GUDK, OsRLCK103	Drought-inducible receptor-like cytoplasmic kinase, Drought tolerance, Regulator of grain yield
chr06	27663467	27666587	3121	*	10.05	9.23	10.57	-1.34	6.41e-40	7.19e-38	Os_32879	Promoter (<=1kb)	9	27666632	27670507	3876	1	-45	Os06t0667900-00	Os06g0667900		Disease resistance protein domain containing protein.
chr08	21024890	21025967	1078	*	8.83	7.69	9.46	-1.77	6.65e-40	7.44e-38	Os_40172	Promoter (1-2kb)	11	21025942	21027916	1975	2	1949	Os08t0433500-01	Os08g0433500	ONAC106	Senescence-associated NAC transcription factor, Negative regulation of leaf senescence, Salt stress tolerance, Plant architecture
chr01	40372807	40373739	933	*	9.67	8.86	10.19	-1.34	6.76e-40	7.54e-38	Os_6993	Promoter (<=1kb)	4	40371950	40372684	735	1	857	Os01t0923000-01	Os01g0923000		Conserved hypothetical protein.
chr04	28025861	28026737	877	*	9.65	8.77	10.19	-1.42	8.08e-40	9e-38	Os_23198	Exon (Os04t0559400-02/Os04g0559400, exon 3 of 3)	7	28026561	28030509	3949	2	3772	Os04t0559400-01	Os04g0559400		Similar to Branched-chain-amino-acid aminotransferase 5, chloroplast precursor (EC 2.6.1.42) (Atbcat-5).
chr04	28025861	28026737	877	*	9.65	8.77	10.19	-1.42	8.08e-40	9e-38	Os_23198	Exon (Os04t0559400-02/Os04g0559400, exon 3 of 3)	7	28026561	28030509	3949	2	3772	Os04t0559400-02	Os04g0559400		Similar to Branched-chain-amino-acid aminotransferase 5, chloroplast precursor (EC 2.6.1.42) (Atbcat-5).
chr02	28958708	28959760	1053	*	9.11	9.7	8.07	1.63	8.19e-40	9.11e-38	Os_12093	Promoter (<=1kb)	5	28953036	28958936	5901	2	0	Os02t0702600-01	Os02g0702600	Os RopGEF4, OsRopGEF4, RopGEF4	Rop nucleotide exchanger, PRONE domain containing protein.
chr02	28958708	28959760	1053	*	9.11	9.7	8.07	1.63	8.19e-40	9.11e-38	Os_12093	Promoter (<=1kb)	5	28953036	28958936	5901	2	0	Os02t0702600-02	Os02g0702600	Os RopGEF4, OsRopGEF4, RopGEF4	Rop nucleotide exchanger, PRONE domain containing protein.
chr02	28958708	28959760	1053	*	9.11	9.7	8.07	1.63	8.19e-40	9.11e-38	Os_12093	Promoter (<=1kb)	5	28953036	28958936	5901	2	0	Os02t0702600-03	Os02g0702600	Os RopGEF4, OsRopGEF4, RopGEF4	Rop nucleotide exchanger, PRONE domain containing protein.
chr01	43078128	43079440	1313	*	9.74	10.27	8.88	1.39	9.4e-40	1.04e-37	Os_7558	Promoter (<=1kb)	4	43077383	43077649	267	1	745	Os01t0974900-00	Os01g0974900		Similar to 26S proteasome non-ATPase regulatory subunit 6.
chr02	32574779	32575456	678	*	8.35	9.05	6.97	2.08	9.68e-40	1.07e-37	Os_12854	Promoter (2-3kb)	5	32577692	32578623	932	1	-2236	Os02t0771900-00	Os02g0771900		Non-protein coding transcript.
chr06	26757359	26758660	1302	*	8.08	8.83	6.44	2.39	1.21e-39	1.33e-37	Os_32721	Promoter (<=1kb)	9	26756214	26757596	1383	2	0	Os06t0653200-01	Os06g0653200	OsbHLH158	Basic helix-loop-helix dimerisation region bHLH domain containing protein.
chr01	28614642	28615491	850	*	8.78	9.42	7.59	1.83	1.34e-39	1.47e-37	Os_4553	Distal Intergenic	4	28619585	28621117	1533	2	5626	Os01t0693400-01	Os01g0693400	AP2/EREBP#127	Pathogenesis-related transcriptional factor and ERF, DNA-binding domain containing protein.
chr01	39121281	39121650	370	*	11.2	11.61	10.63	0.98	1.39e-39	1.53e-37	Os_6725	Promoter (<=1kb)	4	39121870	39122187	318	1	-220	Os01t0899425-00	Os01g0899425		Similar to ribulose 1, 5-bisphosphate carboxylase/oxygenase large subunit.
chr09	6953452	6955038	1587	*	8.96	7.88	9.57	-1.69	1.4e-39	1.54e-37	Os_42158	Promoter (2-3kb)	12	6949087	6950619	1533	2	-2833	Os09t0293450-00	Os09g0293450		Non-protein coding transcript.
chr11	4753981	4754973	993	*	9.41	9.97	8.48	1.49	1.73e-39	1.9e-37	Os_48539	Downstream (2-3kb)	2	4757439	4761547	4109	2	6574	Os11t0195000-00	Os11g0195000		Similar to J033060E19, full insert sequence.
chr03	6827810	6828961	1152	*	9.26	8.3	9.83	-1.53	2.3e-39	2.52e-37	Os_15049	Intron (Os03t0229100-00/Os03g0229100, intron 1 of 2)	6	6826703	6832274	5572	2	3313	Os03t0229100-00	Os03g0229100	OsbHLH019	Similar to Helix-loop-helix DNA-binding domain containing protein.
chr01	42002636	42003547	912	*	9.11	8.09	9.7	-1.62	2.68e-39	2.92e-37	Os_7347	Promoter (<=1kb)	4	42000362	42002680	2319	2	0	Os01t0953500-01	Os01g0953500		C2 calcium-dependent membrane targeting domain containing protein.
chr05	7758005	7759443	1439	*	10.23	9.55	10.69	-1.14	2.68e-39	2.92e-37	Os_26030	Downstream (2-3kb)	8	7762104	7768316	6213	2	8873	Os05t0227700-01	Os05g0227700	eIF-3l, OseIF3l	Similar to Eukaryotic translation initiation factor 3 subunit 6-interacting protein.
chr05	7758005	7759443	1439	*	10.23	9.55	10.69	-1.14	2.68e-39	2.92e-37	Os_26030	Downstream (2-3kb)	8	7762104	7768316	6213	2	8873	Os05t0227700-02	Os05g0227700	eIF-3l, OseIF3l	Similar to Eukaryotic translation initiation factor 3 subunit 6-interacting protein.
chr05	7758005	7759443	1439	*	10.23	9.55	10.69	-1.14	2.68e-39	2.92e-37	Os_26030	Downstream (2-3kb)	8	7762104	7768316	6213	2	8873	Os05t0227700-03	Os05g0227700	eIF-3l, OseIF3l	Similar to Eukaryotic translation initiation factor 3 subunit 6-interacting protein.
chr11	3279144	3280233	1090	*	10.27	9.57	10.74	-1.17	2.72e-39	2.96e-37	Os_48341	Promoter (<=1kb)	2	3278451	3279419	969	2	0	Os11t0167800-01	Os11g0167800	OsASR5, Asr5, Asr1, OsASR1, OsASR2, ASR2	Similar to Anth (Pollen-specific desiccation-associated LLA23 protein).
chr08	23449204	23450058	855	*	8.32	9.03	6.87	2.16	2.91e-39	3.15e-37	Os_40583	Promoter (<=1kb)	11	23450766	23452993	2228	1	-708	Os08t0476100-01	Os08g0476100		Domain of unknown function DUF547 domain containing protein.
chr12	5472860	5474187	1328	*	9.45	9.99	8.57	1.42	3.49e-39	3.78e-37	Os_51838	Promoter (1-2kb)	3	5475227	5477351	2125	1	-1040	Os12t0204800-01	Os12g0204800		Disease resistance protein domain containing protein.
chr01	25037733	25038481	749	*	9.06	8.01	9.66	-1.65	3.71e-39	4e-37	Os_3884	Promoter (2-3kb)	4	25040769	25043903	3135	1	-2288	Os01t0627400-01	Os01g0627400	OsCYP72A17	Similar to Cytochrome P450 monooxygenase CYP72A5 (Fragment).
chr10	21945122	21947292	2171	*	10.26	10.78	9.46	1.32	3.74e-39	4.03e-37	Os_47469	Promoter (<=1kb)	1	21944163	21944875	713	2	-247	Os10t0557366-00	Os10g0557366		Conserved hypothetical protein.
chr01	40162898	40164559	1662	*	9.34	8.26	9.94	-1.68	4.32e-39	4.64e-37	Os_6944	Distal Intergenic	4	40167809	40170157	2349	1	-3250	Os01t0920100-01	Os01g0920100		Conserved hypothetical protein.
chr03	4812602	4814420	1819	*	10.87	10.3	11.27	-0.97	4.56e-39	4.9e-37	Os_14611	Promoter (1-2kb)	6	4815464	4820358	4895	1	-1044	Os03t0192500-01	Os03g0192500	OsBIPP2C1, OsPP45	Sporulation stage II, protein E C-terminal domain containing protein.
chr02	28979746	28981235	1490	*	9.26	9.82	8.31	1.51	5.11e-39	5.48e-37	Os_12101	Promoter (1-2kb)	5	28978652	28980231	1580	1	1094	Os02t0703300-01	Os02g0703300		Protein of unknown function DUF1218 family protein.
chr02	28979746	28981235	1490	*	9.26	9.82	8.31	1.51	5.11e-39	5.48e-37	Os_12101	Promoter (1-2kb)	5	28978652	28980231	1580	1	1094	Os02t0703300-02	Os02g0703300		Protein of unknown function DUF1218 family protein.
chr02	28979746	28981235	1490	*	9.26	9.82	8.31	1.51	5.11e-39	5.48e-37	Os_12101	Promoter (1-2kb)	5	28978652	28980231	1580	1	1094	Os02t0703300-03	Os02g0703300		Protein of unknown function DUF1218 family protein.
chr08	25580565	25581836	1272	*	10.1	9.38	10.58	-1.19	5.72e-39	6.12e-37	Os_40997	Distal Intergenic	11	25584990	25589000	4011	1	-3154	Os08t0515700-01	Os08g0515700	OsTCF	Protein of unknown function DUF547 domain containing protein.
chr08	2194136	2195363	1228	*	9.52	8.62	10.07	-1.45	6.26e-39	6.68e-37	Os_38100	Promoter (<=1kb)	11	2195441	2195872	432	2	509	Os08t0139400-01	Os08g0139400	OsPUB30	Non-protein coding transcript.
chr03	3374951	3376330	1380	*	9.7	8.89	10.22	-1.34	6.31e-39	6.72e-37	Os_14298	Downstream (2-3kb)	6	3378485	3379340	856	2	3010	Os03t0162300-01	Os03g0162300		Conserved hypothetical protein.
chr02	31265213	31266366	1154	*	8.67	7.34	9.35	-2.01	6.55e-39	6.97e-37	Os_12565	Promoter (<=1kb)	5	31266328	31269935	3608	1	0	Os02t0745100-01	Os02g0745100	lsi1, NIP2-1, OsNIP2;1, NIP2;1, OsLsi1, lsi(t), OsNIP2.1/OsLsi1/OsSIIT1, OsNIP2.1, NIP2.1	Aquaporin NIP III subfamily protein, Aquaporin, Silicon influx transporter, Arsenic species (As) uptake, Arsenite efflux, Selenite (Se) uptake, Water transport
chr04	19570437	19572273	1837	*	10.69	10.09	11.11	-1.02	6.86e-39	7.28e-37	Os_21550	Intron (Os04t0396500-01/Os04g0396500, intron 3 of 3)	7	19566018	19566769	752	2	-3668	Os04t0396550-01	Os04g0396550		Hypothetical conserved gene.
chr04	32040779	32041713	935	*	9.73	8.89	10.26	-1.37	7.15e-39	7.57e-37	Os_24013	Promoter (1-2kb)	7	32033904	32039009	5106	2	-1770	Os04t0629700-01	Os04g0629700		Similar to Kinesin-1 (Kinesin-like protein A).
chr04	32040779	32041713	935	*	9.73	8.89	10.26	-1.37	7.15e-39	7.57e-37	Os_24013	Promoter (1-2kb)	7	32033904	32039009	5106	2	-1770	Os04t0629700-02	Os04g0629700		Similar to Kinesin-1 (Kinesin-like protein A).
chr04	32040779	32041713	935	*	9.73	8.89	10.26	-1.37	7.15e-39	7.57e-37	Os_24013	Promoter (1-2kb)	7	32033904	32039009	5106	2	-1770	Os04t0629700-03	Os04g0629700		Similar to Kinesin-1 (Kinesin-like protein A).
chr05	7278258	7280143	1886	*	10.18	10.65	9.48	1.16	7.91e-39	8.36e-37	Os_25982	Promoter (<=1kb)	8	7279447	7282669	3223	1	0	Os05t0218663-00	Os05g0218663		Non-protein coding transcript.
chr06	28827051	28828925	1875	*	8.39	9.07	7.06	2.01	1.05e-38	1.11e-36	Os_33126	Promoter (1-2kb)	9	28825831	28826960	1130	1	1220	Os06t0691200-01	Os06g0691200		Similar to Thaumatin-like protein precursor.
chr02	25672688	25674364	1677	*	10.57	9.92	11.01	-1.1	1.21e-38	1.28e-36	Os_11445	Promoter (2-3kb)	5	25671552	25677242	5691	2	2878	Os02t0639800-01	Os02g0639800	OsRDCP2	Hypothetical gene.
chr02	25672688	25674364	1677	*	10.57	9.92	11.01	-1.1	1.21e-38	1.28e-36	Os_11445	Promoter (2-3kb)	5	25671552	25677242	5691	2	2878	Os02t0639800-02	Os02g0639800	OsRDCP2	Hypothetical gene.
chr02	25672688	25674364	1677	*	10.57	9.92	11.01	-1.1	1.21e-38	1.28e-36	Os_11445	Promoter (2-3kb)	5	25671552	25677242	5691	2	2878	Os02t0639800-03	Os02g0639800	OsRDCP2	Hypothetical gene.
chr02	25672688	25674364	1677	*	10.57	9.92	11.01	-1.1	1.21e-38	1.28e-36	Os_11445	Promoter (2-3kb)	5	25671552	25677242	5691	2	2878	Os02t0639800-04	Os02g0639800	OsRDCP2	Hypothetical gene.
chr02	25672688	25674364	1677	*	10.57	9.92	11.01	-1.1	1.21e-38	1.28e-36	Os_11445	Promoter (2-3kb)	5	25671552	25677242	5691	2	2878	Os02t0639800-05	Os02g0639800	OsRDCP2	Hypothetical gene.
chr02	29188943	29190711	1769	*	10.63	9.99	11.07	-1.08	1.33e-38	1.4e-36	Os_12133	Promoter (<=1kb)	5	29190864	29195545	4682	1	-153	Os02t0706400-01	Os02g0706400		Similar to RADIALIS.
chr02	31835911	31836894	984	*	8.21	8.92	6.75	2.17	1.41e-38	1.48e-36	Os_12696	Promoter (<=1kb)	5	31835161	31836353	1193	2	0	Os02t0756600-01	Os02g0756600		Similar to Phi-1 protein.
chr03	12551760	12553704	1945	*	10.34	9.69	10.79	-1.11	1.58e-38	1.66e-36	Os_16303	Promoter (<=1kb)	6	12546003	12552195	6193	2	0	Os03t0337900-01	Os03g0337900		Similar to predicted protein.
chr11	7010514	7011152	639	*	7.91	6.1	8.68	-2.59	1.79e-38	1.87e-36	Os_48804	Promoter (1-2kb)	2	7012258	7014813	2556	1	-1106	Os11t0232400-00	Os11g0232400		Conserved hypothetical protein.
chr01	36776361	36778923	2563	*	11.29	10.77	11.67	-0.9	2.19e-38	2.29e-36	Os_6226	Distal Intergenic	4	36771018	36772336	1319	1	5343	Os01t0853800-01	Os01g0853800		C2 calcium-dependent membrane targeting domain containing protein.
chr01	36776361	36778923	2563	*	11.29	10.77	11.67	-0.9	2.19e-38	2.29e-36	Os_6226	Distal Intergenic	4	36771018	36772336	1319	1	5343	Os01t0853800-04	Os01g0853800		C2 calcium-dependent membrane targeting domain containing protein.
chr09	16192826	16193317	492	*	8.68	9.32	7.5	1.82	2.23e-38	2.32e-36	Os_43337	Intron (Os09t0438000-01/Os09g0438000, intron 6 of 13)	12	16186630	16187435	806	2	-5391	Os09t0438050-00	Os09g0438050		Hypothetical protein.
chr01	7227756	7229201	1446	*	11.49	11.86	11	0.86	2.48e-38	2.58e-36	Os_1392	Promoter (2-3kb)	4	7216513	7225127	8615	2	-2629	Os01t0230200-01	Os01g0230200	OsbHLH074	Basic helix-loop-helix dimerisation region bHLH domain containing protein.
chr11	25896904	25898079	1176	*	9.07	8.02	9.67	-1.66	2.55e-38	2.64e-36	Os_50682	Promoter (<=1kb)	2	25895922	25897219	1298	2	0	Os11t0649700-01	Os11g0649700		Uncharacterised protein family UPF0497, trans-membrane plant subgroup domain containing protein.
chr03	4031324	4032568	1245	*	8.85	9.5	7.66	1.84	2.85e-38	2.95e-36	Os_14425	Distal Intergenic	6	4024383	4028509	4127	1	6941	Os03t0175600-01	Os03g0175600	OsCPA2	Similar to Nit protein 2 (CUA002).
chr10	20070989	20071373	385	*	10.79	11.21	10.2	1.02	3.56e-38	3.68e-36	Os_47068	Promoter (2-3kb)	1	20070802	20074175	3374	2	2802	Os10t0518900-01	Os10g0518900	ERCC1 (Rad10), ERCC1, Rad10	Similar to DNA excision repair protein ERCC-1 (EC 3.1.-.-) (AtERCC1) (AtRAD10) (Ultraviolet hypersensitive 7).
chr05	3620174	3621458	1285	*	9.5	8.63	10.04	-1.4	3.57e-38	3.68e-36	Os_25424	Distal Intergenic	8	3626394	3629080	2687	1	-4936	Os05t0161500-01	Os05g0161500		RelA/SpoT domain containing protein.
chr01	42210937	42211885	949	*	8.15	6.65	8.87	-2.22	3.94e-38	4.06e-36	Os_7400	Promoter (<=1kb)	4	42211884	42213685	1802	1	0	Os01t0957800-01	Os01g0957800	OsCYP71AA2	Cytochrome P450 domain containing protein.
chr07	11082851	11084155	1305	*	8.76	7.41	9.45	-2.04	4.16e-38	4.27e-36	Os_34912	Distal Intergenic	10	11090524	11091253	730	1	-6369	Os07t0287400-01	Os07g0287400	OsLTPd3, OsLtpIV.3	Plant lipid transfer protein/seed storage/trypsin-alpha amylase inhibitor domain containing protein.
chr11	19929241	19930330	1090	*	8.64	7.35	9.32	-1.97	4.23e-38	4.34e-36	Os_50044	Promoter (2-3kb)	2	19926363	19927472	1110	1	2878	Os11t0542800-01	Os11g0542800		Conserved hypothetical protein.
chr12	13382338	13382631	294	*	11.09	11.49	10.53	0.96	4.57e-38	4.68e-36	Os_52490	Distal Intergenic	3	13386281	13386559	279	1	-3650	Os12t0423313-00	Os12g0423313		Similar to NADH dehydrogenase subunit K.
chr07	25922731	25924019	1289	*	9.27	9.83	8.35	1.48	4.61e-38	4.71e-36	Os_36959	Promoter (<=1kb)	10	25920699	25922871	2173	2	0	Os07t0625800-01	Os07g0625800	OsLLA7, OsLTPG21, OsLTPg21, LLA7, LTPG21, LTPg21	Plant lipid transfer protein/Par allergen family protein.
chr07	25922731	25924019	1289	*	9.27	9.83	8.35	1.48	4.61e-38	4.71e-36	Os_36959	Promoter (<=1kb)	10	25920699	25922871	2173	2	0	Os07t0625800-02	Os07g0625800	OsLLA7, OsLTPG21, OsLTPg21, LLA7, LTPG21, LTPg21	Plant lipid transfer protein/Par allergen family protein.
chr02	19351326	19353679	2354	*	10.39	9.69	10.86	-1.16	4.95e-38	5.04e-36	Os_10421	Promoter (<=1kb)	5	19347064	19351299	4236	2	-27	Os02t0528000-00	Os02g0528000		Zinc finger, RING-type domain containing protein.
chr03	24344632	24346870	2239	*	9.13	9.72	8.09	1.63	5.99e-38	6.1e-36	Os_17827	Promoter (<=1kb)	6	24347498	24349006	1509	1	-628	Os03t0636700-00	Os03g0636700		IQ calmodulin-binding region domain containing protein.
chr02	32916137	32917805	1669	*	10.08	9.32	10.58	-1.26	6.01e-38	6.1e-36	Os_12916	Promoter (<=1kb)	5	32915472	32918514	3043	2	709	Os02t0777800-01	Os02g0777800	OsRLCK86	Protein kinase, catalytic domain domain containing protein.
chr04	15939696	15941088	1393	*	8.43	9.11	7.1	2.01	6.72e-38	6.81e-36	Os_21178	Distal Intergenic	7	15924375	15928109	3735	1	15321	Os04t0338100-01	Os04g0338100		Similar to IN2-2 protein.
chr01	15186377	15189284	2908	*	11.05	10.48	11.46	-0.98	7.49e-38	7.57e-36	Os_2606	Promoter (<=1kb)	4	15185168	15188301	3134	2	0	Os01t0369900-01	Os01g0369900	OsOPR10, OsOPR12, OsOPR01-1	Similar to 12-oxo-phytodienoic acid reductase6.
chr12	13408048	13408435	388	*	10.87	11.3	10.26	1.03	7.49e-38	7.57e-36	Os_52500	Promoter (2-3kb)	3	13409857	13410534	678	2	2099	Os12t0424300-00	Os12g0424300		Similar to rp13.
chr01	29477424	29478384	961	*	9.84	10.34	9.08	1.26	7.55e-38	7.61e-36	Os_4734	Promoter (<=1kb)	4	29479108	29482865	3758	1	-724	Os01t0709400-01	Os01g0709400		Survival protein SurE family protein.
chr12	9329196	9330998	1803	*	9.35	8.44	9.9	-1.45	8.31e-38	8.36e-36	Os_52169	Distal Intergenic	3	9299518	9318122	18605	2	-11074	Os12t0263800-01	Os12g0263800		Similar to cDNA clone:J013002B21, full insert sequence.
chr12	9329196	9330998	1803	*	9.35	8.44	9.9	-1.45	8.31e-38	8.36e-36	Os_52169	Distal Intergenic	3	9299518	9318122	18605	2	-11074	Os12t0263800-02	Os12g0263800		Similar to cDNA clone:J013002B21, full insert sequence.
chr12	9329196	9330998	1803	*	9.35	8.44	9.9	-1.45	8.31e-38	8.36e-36	Os_52169	Distal Intergenic	3	9299518	9318122	18605	2	-11074	Os12t0263800-03	Os12g0263800		Similar to cDNA clone:J013002B21, full insert sequence.
chr01	18834932	18835752	821	*	9.65	10.16	8.86	1.31	8.9e-38	8.94e-36	Os_2969	Promoter (<=1kb)	4	18835667	18836039	373	1	0	Os01t0525701-01	Os01g0525701		Similar to DVL4/RTFL17 (ROTUNDIFOLIA LIKE 17).
chr08	802382	803813	1432	*	8.64	9.3	7.37	1.93	8.97e-38	8.99e-36	Os_37913	Distal Intergenic	11	795470	797479	2010	2	-4903	Os08t0115200-01	Os08g0115200		IQ calmodulin-binding region domain containing protein.
chr10	22550538	22551414	877	*	10.4	10.84	9.76	1.07	9.74e-38	9.74e-36	Os_47595	Promoter (<=1kb)	1	22544857	22550187	5331	2	-351	Os10t0568600-00	Os10g0568600		Disease resistance protein domain containing protein.
chr06	360797	362361	1565	*	8.74	9.37	7.62	1.75	9.81e-38	9.8e-36	Os_29266	Promoter (1-2kb)	9	359669	361668	2000	1	1128	Os06t0105100-00	Os06g0105100	OsWRKY86, OsaLeg5	Similar to Legumain.
chr05	27040860	27042085	1226	*	10.04	9.31	10.52	-1.21	1.07e-37	1.06e-35	Os_28605	Promoter (1-2kb)	8	27043471	27048544	5074	1	-1386	Os05t0545000-01	Os05g0545000	OsSNDP6, SNDP6	Similar to Phosphatidylinositol transfer-like protein IV.
chr05	27040860	27042085	1226	*	10.04	9.31	10.52	-1.21	1.07e-37	1.06e-35	Os_28605	Promoter (1-2kb)	8	27043471	27048544	5074	1	-1386	Os05t0545000-02	Os05g0545000	OsSNDP6, SNDP6	Similar to Phosphatidylinositol transfer-like protein IV.
chr01	40873962	40875447	1486	*	10.19	9.48	10.66	-1.18	1.12e-37	1.12e-35	Os_7116	Promoter (<=1kb)	4	40875375	40876354	980	2	907	Os01t0931600-00	Os01g0931600		Tubby, C-terminal domain containing protein.
chr03	33792742	33794284	1543	*	11.09	10.59	11.46	-0.87	1.15e-37	1.14e-35	Os_19656	Promoter (<=1kb)	6	33791008	33792733	1726	2	-9	Os03t0808300-01	Os03g0808300	OsREM4.2	Remorin, C-terminal region domain containing protein.
chr06	29586090	29587457	1368	*	9.28	8.34	9.85	-1.51	1.27e-37	1.26e-35	Os_33281	Distal Intergenic	9	29580155	29581194	1040	2	-4896	Os06t0702000-01	Os06g0702000	OsSAUR28	Auxin responsive SAUR protein family protein.
chr06	31081480	31083033	1554	*	8.89	9.51	7.79	1.72	1.28e-37	1.26e-35	Os_33559	Promoter (<=1kb)	9	31082752	31083640	889	1	0	Os06t0729400-01	Os06g0729400		Similar to Gibberellin-regulated protein 2 precursor.
chr03	8682320	8683451	1132	*	9.71	10.23	8.9	1.33	1.34e-37	1.33e-35	Os_15429	Promoter (1-2kb)	6	8679830	8680692	863	2	-1628	Os03t0263950-00	Os03g0263950		Non-protein coding transcript.
chr04	19576734	19577576	843	*	9.45	8.59	9.98	-1.39	1.35e-37	1.33e-35	Os_21552	Distal Intergenic	7	19566018	19566769	752	2	-9965	Os04t0396550-01	Os04g0396550		Hypothetical conserved gene.
chr03	3818812	3820174	1363	*	9.63	10.15	8.82	1.33	2.18e-37	2.15e-35	Os_14383	Intron (Os03t0171300-01/Os03g0171300, intron 1 of 5)	6	3814378	3823216	8839	2	3042	Os03t0171300-01	Os03g0171300	PGL1	Atypical non-DNA-binding bHLH protein, Inhibitor of a typical bHLH, Positive regulation of grain length and weight
chr02	2392430	2393041	612	*	10.13	10.59	9.44	1.15	2.21e-37	2.17e-35	Os_8012	Intron (Os02t0143100-01/Os02g0143100, intron 7 of 8)	5	2388400	2394345	5946	1	4030	Os02t0143100-01	Os02g0143100		Similar to Sucrose-phosphatase (EC 3.1.3.24).
chr01	39118584	39118888	305	*	10.68	11.11	10.06	1.05	2.41e-37	2.36e-35	Os_6724	Promoter (1-2kb)	4	39117079	39117320	242	1	1505	Os01t0899387-00	Os01g0899387		Conserved hypothetical protein.
chr01	21202281	21204330	2050	*	10.66	10.05	11.08	-1.04	2.53e-37	2.48e-35	Os_3245	Promoter (<=1kb)	4	21201971	21203280	1310	1	310	Os01t0559550-00	Os01g0559550		Non-protein coding transcript.
chr04	23743730	23744894	1165	*	9.55	8.69	10.09	-1.4	2.58e-37	2.51e-35	Os_22331	Promoter (1-2kb)	7	23735317	23742375	7059	2	-1355	Os04t0474700-01	Os04g0474700	Os4bglu11, Os4BGlu11	Similar to OSIGBa0135C13.6 protein.
chr01	34455505	34456813	1309	*	9.35	8.46	9.9	-1.44	2.58e-37	2.51e-35	Os_5722	Promoter (1-2kb)	4	34445750	34454439	8690	2	-1066	Os01t0810800-01	Os01g0810800		Hypothetical conserved gene.
chr06	27432404	27433728	1325	*	9.5	8.65	10.03	-1.38	2.58e-37	2.51e-35	Os_32835	Promoter (<=1kb)	9	27433420	27440995	7576	1	0	Os06t0664300-01	Os06g0664300		Similar to Vacuolar sorting receptor 6 precursor (AtVSR6) (Epidermal growth factor receptor-like protein 6) (AtELP6) (BP80-like protein d) (AtBP80d).
chr04	26016383	26019752	3370	*	11.58	11.12	11.92	-0.8	2.59e-37	2.52e-35	Os_22780	Distal Intergenic	7	26013363	26016187	2825	1	3020	Os04t0519700-01	Os04g0519700	OsARF10	Similar to Auxin response factor 10.
chr11	28840055	28841747	1693	*	10.34	10.78	9.71	1.08	2.69e-37	2.61e-35	Os_50927	Promoter (1-2kb)	2	28838859	28842804	3946	2	1057	Os11t0704600-01	Os11g0704600		Similar to Beta-1, 3 glucanase precursor (EC 3.2.1.39).
chr11	28840055	28841747	1693	*	10.34	10.78	9.71	1.08	2.69e-37	2.61e-35	Os_50927	Promoter (1-2kb)	2	28838859	28842804	3946	2	1057	Os11t0704600-02	Os11g0704600		Similar to Beta-1, 3 glucanase precursor (EC 3.2.1.39).
chr11	28840055	28841747	1693	*	10.34	10.78	9.71	1.08	2.69e-37	2.61e-35	Os_50927	Promoter (1-2kb)	2	28838859	28842804	3946	2	1057	Os11t0704600-03	Os11g0704600		Similar to Beta-1, 3 glucanase precursor (EC 3.2.1.39).
chr04	27002422	27004856	2435	*	10.84	10.23	11.27	-1.04	2.84e-37	2.75e-35	Os_22983	Promoter (<=1kb)	7	27001089	27002536	1448	2	0	Os04t0539601-00	Os04g0539601		Hypothetical gene.
chr11	25516843	25518376	1534	*	9.75	8.9	10.28	-1.38	2.87e-37	2.77e-35	Os_50646	Distal Intergenic	2	25522647	25523204	558	2	4828	Os11t0643600-00	Os11g0643600		Hypothetical conserved gene.
chr07	288658	289285	628	*	9.31	9.89	8.33	1.56	2.88e-37	2.78e-35	Os_33646	Promoter (1-2kb)	10	291076	291795	720	1	-1791	Os07t0105000-00	Os07g0105000	OsUCL20	Cupredoxin domain containing protein.
chr01	20604514	20605798	1285	*	10.3	9.68	10.74	-1.06	3.89e-37	3.75e-35	Os_3160	Promoter (2-3kb)	4	20599445	20602258	2814	2	-2256	Os01t0550300-01	Os01g0550300		Similar to Gda-1 protein.
chr01	20604514	20605798	1285	*	10.3	9.68	10.74	-1.06	3.89e-37	3.75e-35	Os_3160	Promoter (2-3kb)	4	20599445	20602258	2814	2	-2256	Os01t0550300-02	Os01g0550300		Similar to Gda-1 protein.
chr11	8572155	8573655	1501	*	9.44	8.53	9.99	-1.46	3.99e-37	3.83e-35	Os_48997	Promoter (<=1kb)	2	8568422	8572176	3755	2	0	Os11t0258500-00	Os11g0258500		Disease resistance protein domain containing protein.
chr03	5423321	5426558	3238	*	11.08	10.54	11.47	-0.93	4.21e-37	4.04e-35	Os_14757	Promoter (1-2kb)	6	5422148	5426577	4430	1	1173	Os03t0203200-01	Os03g0203200	d14(d10), dwf13, d10, d14, D88, HTD2, OsD14, qPPB3, D88/D14, HTD4	Alpha/beta hydrolase, Strigolactone receptor, Strigolactone perception, Reguration of shoot branching
chr03	5423321	5426558	3238	*	11.08	10.54	11.47	-0.93	4.21e-37	4.04e-35	Os_14757	Promoter (1-2kb)	6	5422148	5426577	4430	1	1173	Os03t0203200-02	Os03g0203200	d14(d10), dwf13, d10, d14, D88, HTD2, OsD14, qPPB3, D88/D14, HTD4	Alpha/beta hydrolase, Strigolactone receptor, Strigolactone perception, Reguration of shoot branching
chr01	41210617	41212563	1947	*	11.15	10.64	11.52	-0.88	4.34e-37	4.15e-35	Os_7202	Promoter (1-2kb)	4	41214311	41217063	2753	1	-1748	Os01t0938900-01	Os01g0938900		Similar to Nascent polypeptide-associated complex alpha subunit-like protein 3 (NAC-alpha-like protein 3) (Alpha-NAC-like protein 3).
chr01	41210617	41212563	1947	*	11.15	10.64	11.52	-0.88	4.34e-37	4.15e-35	Os_7202	Promoter (1-2kb)	4	41214311	41217063	2753	1	-1748	Os01t0938900-02	Os01g0938900		Similar to Nascent polypeptide-associated complex alpha subunit-like protein 3 (NAC-alpha-like protein 3) (Alpha-NAC-like protein 3).
chr01	34673933	34674718	786	*	8.54	7.28	9.21	-1.92	4.59e-37	4.39e-35	Os_5775	Promoter (1-2kb)	4	34674484	34676184	1701	2	1466	Os01t0815400-01	Os01g0815400		Conserved hypothetical protein.
chr07	13750438	13751615	1178	*	10.24	9.51	10.72	-1.2	5.76e-37	5.5e-35	Os_35141	Distal Intergenic	10	13741551	13747205	5655	2	-3233	Os07t0424400-01	Os07g0424400	OsCesA3, OsCESA3, OS_CESA03	Similar to Cellulose synthase-7.
chr07	13750438	13751615	1178	*	10.24	9.51	10.72	-1.2	5.76e-37	5.5e-35	Os_35141	Distal Intergenic	10	13741551	13747205	5655	2	-3233	Os07t0424400-02	Os07g0424400	OsCesA3, OsCESA3, OS_CESA03	Similar to Cellulose synthase-7.
chr07	13750438	13751615	1178	*	10.24	9.51	10.72	-1.2	5.76e-37	5.5e-35	Os_35141	Distal Intergenic	10	13741551	13747205	5655	2	-3233	Os07t0424400-03	Os07g0424400	OsCesA3, OsCESA3, OS_CESA03	Similar to Cellulose synthase-7.
chr07	13750438	13751615	1178	*	10.24	9.51	10.72	-1.2	5.76e-37	5.5e-35	Os_35141	Distal Intergenic	10	13741551	13747205	5655	2	-3233	Os07t0424400-04	Os07g0424400	OsCesA3, OsCESA3, OS_CESA03	Similar to Cellulose synthase-7.
chr07	13750438	13751615	1178	*	10.24	9.51	10.72	-1.2	5.76e-37	5.5e-35	Os_35141	Distal Intergenic	10	13741551	13747205	5655	2	-3233	Os07t0424400-05	Os07g0424400	OsCesA3, OsCESA3, OS_CESA03	Similar to Cellulose synthase-7.
chr07	13750438	13751615	1178	*	10.24	9.51	10.72	-1.2	5.76e-37	5.5e-35	Os_35141	Distal Intergenic	10	13741551	13747205	5655	2	-3233	Os07t0424400-06	Os07g0424400	OsCesA3, OsCESA3, OS_CESA03	Similar to Cellulose synthase-7.
chr04	34907596	34908951	1356	*	10.81	10.26	11.21	-0.94	6.63e-37	6.32e-35	Os_24623	Promoter (1-2kb)	7	34908578	34910477	1900	2	1526	Os04t0683700-01	Os04g0683700	OsAAE3, AAE3, OsOCS, OCS	4-coumarate-Co-A ligase (4CL) like protein, Adenosine monophosphate binding protein, Regulation of rice blast resistance, floret development, and lignin biosynthesis
chr06	26892979	26894581	1603	*	9.94	9.14	10.45	-1.31	6.72e-37	6.39e-35	Os_32751	Distal Intergenic	9	26904473	26908029	3557	1	-9892	Os06t0656000-00	Os06g0656000		Hypothetical conserved gene.
chr01	36649630	36651037	1408	*	10.45	9.85	10.87	-1.02	6.91e-37	6.56e-35	Os_6195	Promoter (1-2kb)	4	36643577	36648018	4442	2	-1612	Os01t0851100-01	Os01g0851100		GDP-fucose protein O-fucosyltransferase domain containing protein.
chr01	36649630	36651037	1408	*	10.45	9.85	10.87	-1.02	6.91e-37	6.56e-35	Os_6195	Promoter (1-2kb)	4	36643577	36648018	4442	2	-1612	Os01t0851100-02	Os01g0851100		GDP-fucose protein O-fucosyltransferase domain containing protein.
chr10	20819469	20820809	1341	*	8.88	7.76	9.5	-1.74	7.84e-37	7.43e-35	Os_47233	Distal Intergenic	1	20833195	20833699	505	1	-12386	Os10t0535575-00	Os10g0535575		Hypothetical protein.
chr01	8689554	8691457	1904	*	9.92	9.1	10.44	-1.34	8.79e-37	8.32e-35	Os_1650	Promoter (<=1kb)	4	8689258	8689797	540	2	0	Os01t0259300-01	Os01g0259300		Non-protein coding transcript.
chr05	18578638	18579556	919	*	8.16	6.71	8.87	-2.16	9.05e-37	8.55e-35	Os_27056	Promoter (<=1kb)	8	18575668	18578864	3197	2	0	Os05t0384600-01	Os05g0384600	OsABCG13, OsABCG13_1, OsABCG13_2	ABC transporter-like domain containing protein.
chr05	18578638	18579556	919	*	8.16	6.71	8.87	-2.16	9.05e-37	8.55e-35	Os_27056	Promoter (<=1kb)	8	18575668	18578864	3197	2	0	Os05t0384600-02	Os05g0384600	OsABCG13, OsABCG13_1, OsABCG13_2	ABC transporter-like domain containing protein.
chr12	13378039	13378318	280	*	10.54	10.97	9.91	1.06	1.06e-36	1e-34	Os_52488	Promoter (2-3kb)	3	13375575	13375991	417	2	-2048	Os12t0423142-00	Os12g0423142		Similar to NADH dehydrogenase subunit 3.
chr02	8319374	8319782	409	*	7.99	8.77	6.23	2.54	1.31e-36	1.23e-34	Os_9071	Distal Intergenic	5	8323866	8324946	1081	1	-4084	Os02t0247100-00	Os02g0247100	OsbZIP19	Similar to bZIP transcription factor family protein.
chr11	22241346	22241901	556	*	7.77	8.56	5.92	2.64	1.56e-36	1.47e-34	Os_50297	Promoter (2-3kb)	2	22241918	22244524	2607	2	2623	Os11t0587300-00	Os11g0587300		Conserved hypothetical protein.
chr12	13051673	13052026	354	*	10.6	11.03	9.99	1.04	1.59e-36	1.49e-34	Os_52463	Distal Intergenic	3	13055949	13060893	4945	2	8867	Os12t0419700-01	Os12g0419700		Hypothetical gene.
chr12	13383316	13383659	344	*	10.55	10.97	9.97	1	1.64e-36	1.54e-34	Os_52491	Promoter (2-3kb)	3	13386281	13386559	279	1	-2622	Os12t0423313-00	Os12g0423313		Similar to NADH dehydrogenase subunit K.
chr03	1834603	1836508	1906	*	9.98	9.17	10.5	-1.33	1.71e-36	1.6e-34	Os_13981	Promoter (1-2kb)	6	1831422	1832828	1407	2	-1775	Os03t0132250-00	Os03g0132250		Hypothetical protein.
chr05	7236449	7237742	1294	*	9.01	7.97	9.61	-1.64	1.74e-36	1.63e-34	Os_25976	Distal Intergenic	8	7249980	7251356	1377	1	-12238	Os05t0217700-01	Os05g0217700	OsBURP07, OsBURP7	BURP domain containing protein.
chr03	10762079	10762741	663	*	8.49	9.14	7.25	1.89	1.79e-36	1.67e-34	Os_15915	Distal Intergenic	6	10752594	10759841	7248	1	9485	Os03t0304400-01	Os03g0304400		Zinc finger, RING/FYVE/PHD-type domain containing protein.
chr05	24585001	24585922	922	*	8.83	9.45	7.7	1.75	1.84e-36	1.71e-34	Os_28183	Promoter (1-2kb)	8	24587145	24588976	1832	1	-1223	Os05t0499400-01	Os05g0499400	prx75	Haem peroxidase family protein.
chr05	24585001	24585922	922	*	8.83	9.45	7.7	1.75	1.84e-36	1.71e-34	Os_28183	Promoter (1-2kb)	8	24587145	24588976	1832	1	-1223	Os05t0499400-02	Os05g0499400	prx75	Haem peroxidase family protein.
chr04	34910384	34911843	1460	*	10.67	10.1	11.08	-0.98	1.96e-36	1.82e-34	Os_24624	Promoter (<=1kb)	7	34908578	34910477	1900	2	0	Os04t0683700-01	Os04g0683700	OsAAE3, AAE3, OsOCS, OCS	4-coumarate-Co-A ligase (4CL) like protein, Adenosine monophosphate binding protein, Regulation of rice blast resistance, floret development, and lignin biosynthesis
chr01	40422209	40424493	2285	*	10.72	10.12	11.14	-1.03	1.99e-36	1.84e-34	Os_7004	Distal Intergenic	4	40403818	40409611	5794	2	-12598	Os01t0923700-01	Os01g0923700	OHK2, HK, OsHK3, Ohk, Crl2, Ohk2, OsHK3b	Similar to Histidine kinase.
chr01	40422209	40424493	2285	*	10.72	10.12	11.14	-1.03	1.99e-36	1.84e-34	Os_7004	Distal Intergenic	4	40403818	40409611	5794	2	-12598	Os01t0923700-02	Os01g0923700	OHK2, HK, OsHK3, Ohk, Crl2, Ohk2, OsHK3b	Similar to Histidine kinase.
chr01	40422209	40424493	2285	*	10.72	10.12	11.14	-1.03	1.99e-36	1.84e-34	Os_7004	Distal Intergenic	4	40403818	40409611	5794	2	-12598	Os01t0923700-03	Os01g0923700	OHK2, HK, OsHK3, Ohk, Crl2, Ohk2, OsHK3b	Similar to Histidine kinase.
chr01	40422209	40424493	2285	*	10.72	10.12	11.14	-1.03	1.99e-36	1.84e-34	Os_7004	Distal Intergenic	4	40403818	40409611	5794	2	-12598	Os01t0923700-04	Os01g0923700	OHK2, HK, OsHK3, Ohk, Crl2, Ohk2, OsHK3b	Similar to Histidine kinase.
chr09	16354810	16355320	511	*	9.96	10.42	9.27	1.16	2.05e-36	1.9e-34	Os_43370	Promoter (<=1kb)	12	16351480	16354470	2991	2	-340	Os09t0440851-01	Os09g0440851		Hypothetical gene.
chr05	25401503	25402484	982	*	10.13	10.64	9.33	1.31	2.11e-36	1.95e-34	Os_28311	Promoter (2-3kb)	8	25399448	25401593	2146	1	2055	Os05t0512600-01	Os05g0512600		X8 domain containing protein.
chr06	15970631	15971890	1260	*	9.44	8.6	9.97	-1.37	2.25e-36	2.08e-34	Os_31349	Promoter (2-3kb)	9	15968621	15973950	5330	2	2060	Os06t0475400-01	Os06g0475400		Glycosyltransferase AER61, uncharacterized domain containing protein.
chr02	24846068	24848385	2318	*	10.23	9.55	10.69	-1.15	2.27e-36	2.09e-34	Os_11274	Exon (Os02t0623500-02/Os02g0623500, exon 14 of 14)	5	24858109	24859923	1815	1	-9724	Os02t0623550-00	Os02g0623550		Non-protein coding transcript.
chr03	27210110	27211206	1097	*	8.71	7.47	9.36	-1.89	2.37e-36	2.18e-34	Os_18285	Promoter (<=1kb)	6	27208712	27210035	1324	2	-75	Os03t0682822-00	Os03g0682822		Hypothetical protein.
chr11	1806445	1808251	1807	*	10.28	9.56	10.76	-1.19	2.41e-36	2.21e-34	Os_48048	Promoter (<=1kb)	2	1808129	1809534	1406	1	0	Os11t0138900-01	Os11g0138900		Alpha/beta hydrolase fold-3 domain containing protein.
chr11	1806445	1808251	1807	*	10.28	9.56	10.76	-1.19	2.41e-36	2.21e-34	Os_48048	Promoter (<=1kb)	2	1808129	1809534	1406	1	0	Os11t0138900-02	Os11g0138900		Alpha/beta hydrolase fold-3 domain containing protein.
chr03	16810203	16811385	1183	*	9.11	8.16	9.68	-1.52	2.54e-36	2.33e-34	Os_16983	Distal Intergenic	6	16804298	16805869	1572	2	-4334	Os03t0408600-01	Os03g0408600	Os NSP1, NSP1	GRAS-domain transcription factor, Strigolactone (SL) biosynthesis
chr02	28137810	28139100	1291	*	9.46	10.01	8.55	1.47	3.49e-36	3.19e-34	Os_11917	Promoter (<=1kb)	5	28136347	28137459	1113	2	-351	Os02t0686800-01	Os02g0686800		Protein of unknown function DUF581 family protein.
chr03	33023975	33025635	1661	*	8.68	7.54	9.3	-1.76	3.55e-36	3.24e-34	Os_19490	Promoter (<=1kb)	6	33023016	33023942	927	2	-33	Os03t0793800-01	Os03g0793800	OsLTPG7, OsLTPg7	Plant lipid transfer protein and hydrophobic protein, helical domain containing protein.
chr09	12568906	12569675	770	*	9.17	8.22	9.74	-1.52	3.66e-36	3.33e-34	Os_42723	Promoter (1-2kb)	12	12565503	12567065	1563	2	-1841	Os09t0375600-01	Os09g0375600	OsRLCK269	Similar to Protein kinase family protein.
chr01	28485152	28486089	938	*	8.59	7.36	9.25	-1.89	3.81e-36	3.47e-34	Os_4521	Promoter (1-2kb)	4	28483343	28488049	4707	1	1809	Os01t0689975-00	Os01g0689975	OsPOP3, POP3	Hypothetical protein.
chr01	23105901	23106711	811	*	9.4	8.51	9.94	-1.43	3.86e-36	3.5e-34	Os_3530	Promoter (<=1kb)	4	23105376	23106077	702	2	0	Os01t0591250-00	Os01g0591250		Hypothetical protein.
chr10	18069709	18070986	1278	*	8.42	7.14	9.08	-1.94	4.23e-36	3.83e-34	Os_46680	Distal Intergenic	1	18085539	18092497	6959	1	-14553	Os10t0480200-01	Os10g0480200	Oshox9, OsHox9, OsHB2, HB2, OSHB2	Similar to Rolled leaf1.
chr10	18069709	18070986	1278	*	8.42	7.14	9.08	-1.94	4.23e-36	3.83e-34	Os_46680	Distal Intergenic	1	18085539	18092497	6959	1	-14553	Os10t0480200-02	Os10g0480200	Oshox9, OsHox9, OsHB2, HB2, OSHB2	Similar to Rolled leaf1.
chr10	18069709	18070986	1278	*	8.42	7.14	9.08	-1.94	4.23e-36	3.83e-34	Os_46680	Distal Intergenic	1	18085539	18092497	6959	1	-14553	Os10t0480200-03	Os10g0480200	Oshox9, OsHox9, OsHB2, HB2, OSHB2	Similar to Rolled leaf1.
chr04	28779921	28781444	1524	*	9.86	9.08	10.36	-1.28	4.96e-36	4.48e-34	Os_23355	Distal Intergenic	7	28774947	28776387	1441	1	4974	Os04t0571700-01	Os04g0571700		Non-protein coding transcript.
chr01	40630056	40631120	1065	*	9.21	8.26	9.77	-1.51	5.65e-36	5.1e-34	Os_7058	Promoter (<=1kb)	4	40626435	40629466	3032	2	-590	Os01t0926600-01	Os01g0926600	OsGT47A	Similar to Pectin-glucuronyltransferase.
chr04	29601520	29603161	1642	*	10.36	9.75	10.8	-1.05	5.89e-36	5.31e-34	Os_23505	Downstream (2-3kb)	7	29605677	29607174	1498	2	4013	Os04t0585900-01	Os04g0585900		Protein of unknown function DUF581 family protein.
chr04	29601520	29603161	1642	*	10.36	9.75	10.8	-1.05	5.89e-36	5.31e-34	Os_23505	Downstream (2-3kb)	7	29605677	29607174	1498	2	4013	Os04t0585900-02	Os04g0585900		Protein of unknown function DUF581 family protein.
chr01	16153772	16154607	836	*	8.82	9.43	7.75	1.67	6.23e-36	5.61e-34	Os_2694	Promoter (<=1kb)	4	16151562	16154044	2483	2	0	Os01t0385400-01	Os01g0385400	OsSLAC7	C4-dicarboxylate transporter/malic acid transport protein family protein.
chr01	16153772	16154607	836	*	8.82	9.43	7.75	1.67	6.23e-36	5.61e-34	Os_2694	Promoter (<=1kb)	4	16151562	16154044	2483	2	0	Os01t0385400-02	Os01g0385400	OsSLAC7	C4-dicarboxylate transporter/malic acid transport protein family protein.
chr02	28433767	28435171	1405	*	10.16	9.51	10.61	-1.09	7.12e-36	6.4e-34	Os_11982	Promoter (1-2kb)	5	28435079	28436672	1594	2	1501	Os02t0692700-01	Os02g0692700		Similar to PLATZ transcription factor.
chr12	27432170	27432986	817	*	8.65	7.52	9.27	-1.76	7.16e-36	6.42e-34	Os_53993	Promoter (1-2kb)	3	27434094	27434763	670	2	1777	Os12t0639650-00	Os12g0639650		Non-protein coding transcript.
chr11	13883674	13885692	2019	*	9.54	8.65	10.08	-1.44	7.34e-36	6.58e-34	Os_49408	Distal Intergenic	2	13864245	13869067	4823	2	-14607	Os11t0431400-00	Os11g0431400	OsSCP53	Similar to Serine carboxypeptidase.
chr04	27546106	27546729	624	*	8.73	7.64	9.35	-1.71	9.11e-36	8.14e-34	Os_23115	Promoter (1-2kb)	7	27544416	27545300	885	1	1690	Os04t0550300-01	Os04g0550300		Hypothetical protein.
chr03	31417788	31419991	2204	*	10.73	10.09	11.18	-1.09	9.15e-36	8.17e-34	Os_19149	Promoter (<=1kb)	6	31414514	31417192	2679	2	-596	Os03t0759600-00	Os03g0759600	OsCrRLK1L1	Similar to protein kinase family protein.
chr06	26873850	26875943	2094	*	10.4	9.74	10.85	-1.11	9.95e-36	8.87e-34	Os_32746	Downstream (1-2kb)	9	26877125	26878985	1861	2	3042	Os06t0655500-01	Os06g0655500	OsFbox319, Os_F0429	Kelch-type beta propeller domain containing protein.
chr06	26873850	26875943	2094	*	10.4	9.74	10.85	-1.11	9.95e-36	8.87e-34	Os_32746	Downstream (1-2kb)	9	26877125	26878985	1861	2	3042	Os06t0655500-02	Os06g0655500	OsFbox319, Os_F0429	Kelch-type beta propeller domain containing protein.
chr09	615533	616401	869	*	9.59	8.79	10.1	-1.32	1.03e-35	9.19e-34	Os_41599	Distal Intergenic	12	623355	624458	1104	2	8057	Os09t0106200-01	Os09g0106200		Similar to Ps16 protein.
chr01	8627624	8629402	1779	*	9.6	10.12	8.78	1.33	1.06e-35	9.4e-34	Os_1639	Promoter (<=1kb)	4	8627878	8629136	1259	1	0	Os01t0258000-01	Os01g0258000		Conserved hypothetical protein.
chr02	22371492	22372944	1453	*	9.4	8.47	9.96	-1.49	1.1e-35	9.72e-34	Os_10887	Promoter (1-2kb)	5	22370326	22373829	3504	1	1166	Os02t0580966-00	Os02g0580966		Hypothetical protein.
chr02	18664358	18665223	866	*	8.47	7.2	9.14	-1.94	1.27e-35	1.12e-33	Os_10285	Promoter (2-3kb)	5	18658003	18662005	4003	2	-2353	Os02t0516800-00	Os02g0516800		Conserved hypothetical protein.
chr09	4389306	4391402	2097	*	10.19	10.65	9.52	1.13	1.29e-35	1.14e-33	Os_41962	Promoter (2-3kb)	12	4390916	4393872	2957	2	2470	Os09t0258600-01	Os09g0258600	RPL22, OsRPL17, OsRPL22	Similar to 60S ribosomal protein L17-1.
chr10	22985168	22986542	1375	*	9.35	8.46	9.89	-1.43	1.29e-35	1.14e-33	Os_47683	Exon (Os10t0576900-01/Os10g0576900, exon 3 of 4)	1	22986880	22989876	2997	2	3334	Os10t0577000-01	Os10g0577000		Conserved hypothetical protein.
chr10	22985168	22986542	1375	*	9.35	8.46	9.89	-1.43	1.29e-35	1.14e-33	Os_47683	Exon (Os10t0576900-01/Os10g0576900, exon 3 of 4)	1	22986880	22989876	2997	2	3334	Os10t0577000-02	Os10g0577000		Conserved hypothetical protein.
chr12	9539570	9541975	2406	*	8.97	7.84	9.6	-1.76	1.33e-35	1.17e-33	Os_52200	Exon (Os12t0267200-01/Os12g0267200, exon 20 of 24)	3	9546903	9548489	1587	1	-4928	Os12t0267500-01	Os12g0267500		Conserved hypothetical protein.
chr10	21835560	21837041	1482	*	9.08	9.66	8.1	1.56	1.63e-35	1.44e-33	Os_47441	Promoter (<=1kb)	1	21835933	21837651	1719	2	610	Os10t0555700-02	Os10g0555700	OsEXPB2, OsaEXPb1.9, EXPb1.9	Beta-expansin.
chr08	27658311	27659229	919	*	9.33	9.87	8.46	1.41	1.92e-35	1.69e-33	Os_41397	Promoter (<=1kb)	11	27658643	27660092	1450	1	0	Os08t0552333-00	Os08g0552333		Protein of unknown function DUF241, plant domain containing protein.
chr01	16320063	16321496	1434	*	8.72	7.63	9.33	-1.7	1.99e-35	1.74e-33	Os_2709	Promoter (1-2kb)	4	16322731	16325678	2948	1	-1235	Os01t0387865-01	Os01g0387865		Hypothetical conserved gene.
chr05	26965258	26966912	1655	*	9.39	9.92	8.54	1.37	2.43e-35	2.13e-33	Os_28589	Promoter (2-3kb)	8	26963023	26965865	2843	1	2235	Os05t0543300-01	Os05g0543300	OsWD40-121	WD40 repeat, region domain containing protein.
chr07	27499470	27499982	513	*	7.32	8.17	5.03	3.13	2.79e-35	2.44e-33	Os_37256	Promoter (1-2kb)	10	27501837	27507177	5341	1	-1855	Os07t0654700-00	Os07g0654700		Similar to BLE2 protein.
chr06	28031522	28032593	1072	*	8.96	7.92	9.56	-1.64	2.91e-35	2.54e-33	Os_32962	Distal Intergenic	9	28037569	28041881	4313	1	-4976	Os06t0675600-01	Os06g0675600	NAC11, ONAC011, ONAC11, OMTN4, OsY37, OsY37N, OsY37I, OsNAC1	NAC transcription factor, Positive regulator of heading and senescence during the reproductive phase
chr03	756007	757436	1430	*	10.8	11.22	10.21	1.01	2.97e-35	2.59e-33	Os_13707	Promoter (<=1kb)	6	752025	756172	4148	2	0	Os03t0113500-01	Os03g0113500		Conserved hypothetical protein.
chr02	2982127	2984893	2767	*	11.23	10.76	11.58	-0.82	3.26e-35	2.83e-33	Os_8115	Promoter (<=1kb)	5	2978855	2982356	3502	2	0	Os02t0154200-01	Os02g0154200	LRK1, OsLRK1	Leucine-rich repeat receptor kinase, Regulation of grain yield
chr01	26097508	26098134	627	*	8.66	9.28	7.56	1.72	3.26e-35	2.83e-33	Os_4061	Distal Intergenic	4	26106836	26111089	4254	1	-8702	Os01t0647700-01	Os01g0647700		Epoxide hydrolase family protein.
chr05	1564133	1565232	1100	*	9.79	8.97	10.31	-1.34	3.48e-35	3.01e-33	Os_25061	Promoter (2-3kb)	8	1561984	1568161	6178	2	2929	Os05t0127500-01	Os05g0127500	2-ODD6, Os2-ODD6, Os2ODD6	Similar to Leucoanthocyanidin dioxygenase-like protein.
chr04	30569098	30570160	1063	*	9.02	7.93	9.63	-1.7	3.68e-35	3.18e-33	Os_23699	Downstream (1-2kb)	7	30553037	30558393	5357	2	-10705	Os04t0605300-01	Os04g0605300	OsIRL1	Leucine-rich repeat, typical subtype containing protein.
chr04	30569098	30570160	1063	*	9.02	7.93	9.63	-1.7	3.68e-35	3.18e-33	Os_23699	Downstream (1-2kb)	7	30553037	30558393	5357	2	-10705	Os04t0605300-02	Os04g0605300	OsIRL1	Leucine-rich repeat, typical subtype containing protein.
chr09	17886079	17887472	1394	*	9.65	8.86	10.16	-1.31	3.74e-35	3.23e-33	Os_43670	Promoter (1-2kb)	12	17884858	17885624	767	1	1221	Os09t0470000-01	Os09g0470000		Similar to Plastidic general dicarboxylate transporter.
chr01	6274114	6276165	2052	*	10.65	10.07	11.06	-0.99	3.86e-35	3.33e-33	Os_1209	Promoter (2-3kb)	4	6278520	6283559	5040	1	-2355	Os01t0214800-01	Os01g0214800	OsGELP3, OsGELP3a, OsGELP3b	Lipase, GDSL domain containing protein.
chr01	6274114	6276165	2052	*	10.65	10.07	11.06	-0.99	3.86e-35	3.33e-33	Os_1209	Promoter (2-3kb)	4	6278520	6283559	5040	1	-2355	Os01t0214800-02	Os01g0214800	OsGELP3, OsGELP3a, OsGELP3b	Lipase, GDSL domain containing protein.
chr01	6274114	6276165	2052	*	10.65	10.07	11.06	-0.99	3.86e-35	3.33e-33	Os_1209	Promoter (2-3kb)	4	6278520	6283559	5040	1	-2355	Os01t0214800-03	Os01g0214800	OsGELP3, OsGELP3a, OsGELP3b	Lipase, GDSL domain containing protein.
chr08	21687200	21689247	2048	*	9.51	8.66	10.04	-1.38	3.99e-35	3.43e-33	Os_40283	Distal Intergenic	11	21700257	21702424	2168	1	-11010	Os08t0445000-01	Os08g0445000		Similar to RING-H2 finger protein ATL5A.
chr08	213660	214972	1313	*	8.33	7	9.01	-2.01	4.41e-35	3.79e-33	Os_37779	Promoter (1-2kb)	11	210422	212411	1990	2	-1249	Os08t0103900-01	Os08g0103900	ONAC031, ONAC31, OsSWN3	Similar to NAM-like protein.
chr09	16811836	16813522	1687	*	8.67	9.32	7.46	1.86	4.45e-35	3.82e-33	Os_43456	Distal Intergenic	12	16822425	16825383	2959	1	-8903	Os09t0449400-01	Os09g0449400	OsIDD13	Hypothetical conserved gene.
chr03	34232035	34234563	2529	*	10.32	9.63	10.78	-1.15	4.82e-35	4.13e-33	Os_19731	Promoter (<=1kb)	6	34227528	34232133	4606	2	0	Os03t0816400-02	Os03g0816400		GTP-binding protein, HSR1-related domain containing protein.
chr07	515142	516006	865	*	8.76	9.37	7.68	1.68	4.91e-35	4.2e-33	Os_33689	Promoter (<=1kb)	10	515866	521916	6051	1	0	Os07t0109400-01	Os07g0109400		Conserved hypothetical protein.
chr12	26432377	26433206	830	*	9.96	9.13	10.48	-1.35	5.08e-35	4.35e-33	Os_53813	Promoter (<=1kb)	3	26433411	26437992	4582	1	-205	Os12t0620733-00	Os12g0620733		Hypothetical protein.
chr12	13381615	13381887	273	*	10.5	10.93	9.88	1.05	5.2e-35	4.44e-33	Os_52489	Distal Intergenic	3	13386281	13386559	279	1	-4394	Os12t0423313-00	Os12g0423313		Similar to NADH dehydrogenase subunit K.
chr10	296820	298283	1464	*	9.39	8.54	9.92	-1.38	5.42e-35	4.62e-33	Os_44757	Distal Intergenic	1	301799	308024	6226	2	9741	Os10t0103800-01	Os10g0103800	OsITPK1, OsITP5/6K-1, ITP5/6K-1, OsITL2	Inositol 1, 3, 4-trisphosphate 56-kinase family protein.
chr05	445440	446515	1076	*	8.77	9.38	7.71	1.67	5.43e-35	4.62e-33	Os_24828	Promoter (<=1kb)	8	446567	448695	2129	1	-52	Os05t0107900-01	Os05g0107900	OsDi19-6	Similar to Protein DEHYDRATION-INDUCED 19 homolog 6.
chr01	28308790	28309611	822	*	7.59	8.38	5.7	2.68	6.64e-35	5.64e-33	Os_4483	Promoter (1-2kb)	4	28307652	28309500	1849	1	1138	Os01t0686300-01	Os01g0686300		UDP-glucuronosyl/UDP-glucosyltransferase family protein.
chr04	35246468	35247983	1516	*	9.49	10	8.69	1.3	6.97e-35	5.91e-33	Os_24693	Promoter (<=1kb)	7	35245424	35246736	1313	2	0	Os04t0689000-01	Os04g0689000	prx64	Similar to Peroxidase (EC 1.11.1.7).
chr12	9272618	9274153	1536	*	9.64	8.82	10.17	-1.35	7.1e-35	6.01e-33	Os_52152	Promoter (2-3kb)	3	9263751	9270105	6355	2	-2513	Os12t0263000-01	Os12g0263000		Similar to Glutathione synthase.
chr12	9272618	9274153	1536	*	9.64	8.82	10.17	-1.35	7.1e-35	6.01e-33	Os_52152	Promoter (2-3kb)	3	9263751	9270105	6355	2	-2513	Os12t0263000-02	Os12g0263000		Similar to Glutathione synthase.
chr02	18370287	18372052	1766	*	9.92	9.21	10.39	-1.18	7.45e-35	6.3e-33	Os_10228	Promoter (<=1kb)	5	18371455	18372715	1261	2	663	Os02t0512000-01	Os02g0512000	OsSAUR10	Auxin responsive SAUR protein family protein.
chr08	19877456	19879298	1843	*	10.44	9.83	10.86	-1.03	7.46e-35	6.3e-33	Os_40001	Promoter (2-3kb)	11	19875348	19881382	6035	1	2108	Os08t0415600-00	Os08g0415600	OsPUB5	Similar to ubiquitin-protein ligase.
chr02	25645426	25646713	1288	*	10.43	10.86	9.82	1.05	7.53e-35	6.35e-33	Os_11435	Promoter (<=1kb)	5	25646627	25648251	1625	1	0	Os02t0639300-01	Os02g0639300	OsCBSX11	Conserved hypothetical protein.
chr08	8411507	8413230	1724	*	8.5	7.27	9.15	-1.88	8e-35	6.73e-33	Os_38856	Promoter (<=1kb)	11	8412054	8420579	8526	1	0	Os08t0238600-01	Os08g0238600		Similar to Dienelactone hydrolase family.
chr07	29053870	29056587	2718	*	11.17	10.63	11.56	-0.93	8.54e-35	7.18e-33	Os_37603	Promoter (1-2kb)	10	29058219	29063467	5249	1	-1632	Os07t0684850-01	Os07g0684850		Conserved hypothetical protein.
chr03	29238474	29239134	661	*	7.55	5.54	8.36	-2.82	8.62e-35	7.23e-33	Os_18678	Promoter (2-3kb)	6	29236187	29238382	2196	1	2287	Os03t0720800-01	Os03g0720800	OsMYB52, OsMYB52/54	Similar to MYB transcription factor R2R3 type.
chr03	13599840	13600689	850	*	8.47	9.12	7.26	1.85	9.05e-35	7.58e-33	Os_16471	Promoter (2-3kb)	6	13603026	13605298	2273	1	-2337	Os03t0355700-00	Os03g0355700		Hypothetical conserved gene.
chr06	22351296	22352513	1218	*	8.53	9.19	7.29	1.9	9.44e-35	7.89e-33	Os_32009	Promoter (<=1kb)	9	22352087	22354757	2671	1	0	Os06t0575400-01	Os06g0575400		Serine/threonine protein kinase-related domain containing protein.
chr09	17888071	17888750	680	*	8.93	7.93	9.52	-1.59	9.65e-35	8.06e-33	Os_43671	Distal Intergenic	12	17884858	17885624	767	1	3213	Os09t0470000-01	Os09g0470000		Similar to Plastidic general dicarboxylate transporter.
chr01	26795172	26796365	1194	*	9.39	9.92	8.53	1.39	9.66e-35	8.06e-33	Os_4185	Promoter (<=1kb)	4	26791783	26795939	4157	2	0	Os01t0658700-01	Os01g0658700		Glycoside hydrolase-type carbohydrate-binding, subgroup domain containing protein.
chr01	26795172	26796365	1194	*	9.39	9.92	8.53	1.39	9.66e-35	8.06e-33	Os_4185	Promoter (<=1kb)	4	26791783	26795939	4157	2	0	Os01t0658700-02	Os01g0658700		Glycoside hydrolase-type carbohydrate-binding, subgroup domain containing protein.
chr02	31423312	31423841	530	*	7.59	8.37	5.73	2.64	9.87e-35	8.22e-33	Os_12592	Promoter (1-2kb)	5	31423943	31425239	1297	2	1398	Os02t0747900-01	Os02g0747900	ILI5, PGL2, Os170, OsBUL1, BUL1	Atypical basic helix-loop-helix protein, Control of cell elongation, Regulator of grain size and leaf angle
chr12	1290873	1291604	732	*	7.87	8.61	6.26	2.35	1.01e-34	8.41e-33	Os_51193	Downstream (1-2kb)	3	1286504	1288800	2297	1	4369	Os12t0126600-01	Os12g0126600		Conserved hypothetical protein.
chr02	22262631	22263030	400	*	8.35	7.05	9.02	-1.97	1.02e-34	8.49e-33	Os_10860	Promoter (<=1kb)	5	22263933	22263980	48	2	950	Os02t0579150-00	Os02g0579150		Non-protein coding transcript.
chr08	22214927	22216166	1240	*	9.47	8.66	9.99	-1.33	1.15e-34	9.5e-33	Os_40397	Promoter (2-3kb)	11	22211458	22219039	7582	2	2873	Os08t0453716-00	Os08g0453716		Hypothetical protein.
chr03	22571856	22572603	748	*	8.35	7.09	9.02	-1.93	1.16e-34	9.58e-33	Os_17594	Intron (Os03t0603200-00/Os03g0603200, intron 1 of 1)	6	22568104	22568742	639	2	-3114	Os03t0603100-00	Os03g0603100		Similar to Phytochrome P450.
chr01	3599554	3600663	1110	*	9.13	8.21	9.69	-1.48	1.19e-34	9.82e-33	Os_659	Promoter (<=1kb)	4	3598451	3599668	1218	2	0	Os01t0170000-01	Os01g0170000	RS5, OsRS5	Raffinose synthase family protein.
chr02	29432250	29434285	2036	*	11.08	10.59	11.45	-0.86	1.22e-34	1e-32	Os_12178	Promoter (<=1kb)	5	29431110	29432255	1146	2	0	Os02t0710550-00	Os02g0710550		Hypothetical gene.
chr05	24372281	24373153	873	*	8.18	6.81	8.87	-2.06	1.23e-34	1.02e-32	Os_28145	Promoter (1-2kb)	8	24371216	24374660	3445	1	1065	Os05t0495900-01	Os05g0495900	Gns8	Similar to Beta-1, 3-glucanase precursor (Fragment).
chr04	29608170	29609847	1678	*	10.75	11.18	10.15	1.03	1.4e-34	1.15e-32	Os_23508	Promoter (<=1kb)	7	29605677	29607174	1498	2	-996	Os04t0585900-01	Os04g0585900		Protein of unknown function DUF581 family protein.
chr04	29608170	29609847	1678	*	10.75	11.18	10.15	1.03	1.4e-34	1.15e-32	Os_23508	Promoter (<=1kb)	7	29605677	29607174	1498	2	-996	Os04t0585900-02	Os04g0585900		Protein of unknown function DUF581 family protein.
chr08	25588398	25590727	2330	*	10.52	9.9	10.95	-1.06	1.55e-34	1.27e-32	Os_41000	Promoter (<=1kb)	11	25589036	25590554	1519	2	0	Os08t0515800-01	Os08g0515800		Mitochodrial transcription termination factor-related family protein.
chr04	24318910	24320777	1868	*	9.1	9.66	8.18	1.48	1.58e-34	1.29e-32	Os_22445	Promoter (<=1kb)	7	24321375	24325557	4183	1	-598	Os04t0486900-01	Os04g0486900		Acid phosphatase/vanadium-dependent haloperoxidase related family protein.
chr12	25863885	25865671	1787	*	9.47	8.52	10.04	-1.52	1.68e-34	1.37e-32	Os_53709	Distal Intergenic	3	25851429	25852257	829	1	12456	Os12t0611500-00	Os12g0611500		Similar to H0315A08.1 protein.
chr09	15556787	15557685	899	*	9.69	8.94	10.18	-1.24	1.71e-34	1.4e-32	Os_43221	Distal Intergenic	12	15563299	15569624	6326	1	-5614	Os09t0428266-01	Os09g0428266		Conserved hypothetical protein.
chr09	20916815	20917792	978	*	8.29	6.96	8.97	-2.01	1.73e-34	1.41e-32	Os_44300	Intron (Os09t0532900-04/Os09g0532900, intron 1 of 1)	12	20915434	20925632	10199	2	7840	Os09t0532900-01	Os09g0532900	OsMYB42/85, MYB42/85	Similar to Myb13 protein.
chr09	20916815	20917792	978	*	8.29	6.96	8.97	-2.01	1.73e-34	1.41e-32	Os_44300	Intron (Os09t0532900-04/Os09g0532900, intron 1 of 1)	12	20915434	20925632	10199	2	7840	Os09t0532900-02	Os09g0532900	OsMYB42/85, MYB42/85	Similar to Myb13 protein.
chr09	20916815	20917792	978	*	8.29	6.96	8.97	-2.01	1.73e-34	1.41e-32	Os_44300	Intron (Os09t0532900-04/Os09g0532900, intron 1 of 1)	12	20915434	20925632	10199	2	7840	Os09t0532900-04	Os09g0532900	OsMYB42/85, MYB42/85	Similar to Myb13 protein.
chr12	21960226	21960627	402	*	10.1	10.56	9.44	1.12	1.73e-34	1.41e-32	Os_53146	Distal Intergenic	3	21964712	21970027	5316	2	9400	Os12t0544600-00	Os12g0544600		Conserved hypothetical protein.
chr02	31824988	31825687	700	*	7.96	8.68	6.43	2.25	2.02e-34	1.64e-32	Os_12694	Promoter (<=1kb)	5	31824134	31825261	1128	2	0	Os02t0756200-01	Os02g0756200		Similar to Phi-1-like phosphate-induced protein.
chr02	31824988	31825687	700	*	7.96	8.68	6.43	2.25	2.02e-34	1.64e-32	Os_12694	Promoter (<=1kb)	5	31824134	31825261	1128	2	0	Os02t0756200-02	Os02g0756200		Similar to Phi-1-like phosphate-induced protein.
chr08	5325896	5328408	2513	*	10.08	10.54	9.41	1.13	2.02e-34	1.64e-32	Os_38579	Promoter (<=1kb)	11	5327664	5328165	502	2	0	Os08t0191100-01	Os08g0191100	OsACO1, ACO1	Similar to Iron-responsive element binding protein (Fragment).
chr10	22133303	22135442	2140	*	10.9	10.34	11.3	-0.95	2.08e-34	1.69e-32	Os_47504	Promoter (1-2kb)	1	22128463	22136769	8307	2	1327	Os10t0561400-01	Os10g0561400	OsMYBS3, MYBS3	Similar to Transcription factor MYBS3.
chr10	22133303	22135442	2140	*	10.9	10.34	11.3	-0.95	2.08e-34	1.69e-32	Os_47504	Promoter (1-2kb)	1	22128463	22136769	8307	2	1327	Os10t0561400-02	Os10g0561400	OsMYBS3, MYBS3	Similar to Transcription factor MYBS3.
chr10	22133303	22135442	2140	*	10.9	10.34	11.3	-0.95	2.08e-34	1.69e-32	Os_47504	Promoter (1-2kb)	1	22128463	22136769	8307	2	1327	Os10t0561400-03	Os10g0561400	OsMYBS3, MYBS3	Similar to Transcription factor MYBS3.
chr07	27500390	27501286	897	*	7.86	8.62	6.17	2.44	2.09e-34	1.69e-32	Os_37257	Promoter (<=1kb)	10	27501837	27507177	5341	1	-551	Os07t0654700-00	Os07g0654700		Similar to BLE2 protein.
chr01	18688255	18688501	247	*	10.41	10.85	9.76	1.09	2.47e-34	1.99e-32	Os_2954	Promoter (<=1kb)	4	18687833	18688211	379	1	422	Os01t0523401-00	Os01g0523401		Similar to ribosomal protein S18.
chr08	25626097	25628180	2084	*	9.97	10.43	9.28	1.16	2.52e-34	2.04e-32	Os_41007	Promoter (1-2kb)	11	25628754	25629637	884	2	1457	Os08t0516600-01	Os08g0516600		Conserved hypothetical protein.
chr04	2030310	2031849	1540	*	8.88	9.47	7.88	1.59	2.64e-34	2.13e-32	Os_20390	Promoter (2-3kb)	7	2034480	2038824	4345	1	-2631	Os04t0132500-01	Os04g0132500	OsRLCK127, CTB4a, qCTB4-1	Protein kinase, core domain containing protein.
chr04	2030310	2031849	1540	*	8.88	9.47	7.88	1.59	2.64e-34	2.13e-32	Os_20390	Promoter (2-3kb)	7	2034480	2038824	4345	1	-2631	Os04t0132500-02	Os04g0132500	OsRLCK127, CTB4a, qCTB4-1	Protein kinase, core domain containing protein.
chr02	30916399	30918641	2243	*	11.55	11.1	11.89	-0.79	2.64e-34	2.13e-32	Os_12490	Promoter (<=1kb)	5	30918850	30920070	1221	1	-209	Os02t0739650-00	Os02g0739650		Hypothetical gene.
chr04	25550515	25551191	677	*	7.68	8.45	5.93	2.52	2.65e-34	2.13e-32	Os_22700	Promoter (<=1kb)	7	25549282	25550600	1319	2	0	Os04t0510600-01	Os04g0510600	OsEnS-67	Tetratricopeptide-like helical domain containing protein.
chr04	25550515	25551191	677	*	7.68	8.45	5.93	2.52	2.65e-34	2.13e-32	Os_22700	Promoter (<=1kb)	7	25549282	25550600	1319	2	0	Os04t0510600-03	Os04g0510600	OsEnS-67	Tetratricopeptide-like helical domain containing protein.
chr12	26240411	26241838	1428	*	10.22	9.56	10.67	-1.11	2.71e-34	2.17e-32	Os_53781	Distal Intergenic	3	26215882	26221809	5928	2	-18602	Os12t0617100-01	Os12g0617100		Similar to Translation initiation factor eIF-2B delta subunit (eIF-2B GDP-GTP exchange factor) (Guanine nucleotide exchange factor subunit GCD2) (GCD complex subunit GCD2).
chr04	6343085	6344193	1109	*	9.17	9.72	8.27	1.46	2.73e-34	2.19e-32	Os_20638	Distal Intergenic	7	6314737	6316723	1987	1	28348	Os04t0192775-00	Os04g0192775		Methyl-CpG DNA binding domain containing protein.
chr06	28016992	28018445	1454	*	9.57	10.1	8.73	1.37	2.79e-34	2.23e-32	Os_32956	Promoter (<=1kb)	9	28018457	28020392	1936	1	-12	Os06t0675300-01	Os06g0675300		Hypothetical protein.
chr08	24074822	24075654	833	*	8.93	9.53	7.86	1.67	2.9e-34	2.32e-32	Os_40713	Promoter (<=1kb)	11	24073966	24074629	664	2	-193	Os08t0486750-00	Os08g0486750		Non-protein coding transcript.
chr07	17402838	17403891	1054	*	9.42	8.55	9.95	-1.4	3.42e-34	2.73e-32	Os_35519	Promoter (<=1kb)	10	17404649	17409779	5131	1	-758	Os07t0479200-01	Os07g0479200		Similar to SL15-like (Fragment).
chr05	15646741	15648178	1438	*	10.14	9.45	10.61	-1.16	3.52e-34	2.8e-32	Os_26620	Promoter (2-3kb)	8	15643309	15644732	1424	2	-2009	Os05t0334750-00	Os05g0334750	OsCIPK22	Similar to CBL-interacting protein kinase 22.
chr10	20208480	20210279	1800	*	9.51	10.02	8.7	1.32	3.56e-34	2.83e-32	Os_47105	Promoter (1-2kb)	1	20207343	20209484	2142	1	1137	Os10t0521900-01	Os10g0521900	OsRhmbd17, RHMBD17	Similar to Membrane protein.
chr10	20357817	20359401	1585	*	8.59	9.22	7.44	1.78	3.6e-34	2.86e-32	Os_47137	Promoter (1-2kb)	1	20361109	20365154	4046	1	-1708	Os10t0524000-01	Os10g0524000		Conserved hypothetical protein.
chr03	31490373	31491722	1350	*	9.73	10.24	8.94	1.3	4.11e-34	3.26e-32	Os_19173	Promoter (<=1kb)	6	31487980	31490839	2860	2	0	Os03t0761500-01	Os03g0761500	OsSub31, SUB31	Similar to Subtilisin-like protease (Fragment).
chr03	31490373	31491722	1350	*	9.73	10.24	8.94	1.3	4.11e-34	3.26e-32	Os_19173	Promoter (<=1kb)	6	31487980	31490839	2860	2	0	Os03t0761500-02	Os03g0761500	OsSub31, SUB31	Similar to Subtilisin-like protease (Fragment).
chr02	31426690	31427349	660	*	8.15	8.84	6.78	2.06	4.31e-34	3.41e-32	Os_12594	Promoter (1-2kb)	5	31423943	31425239	1297	2	-1451	Os02t0747900-01	Os02g0747900	ILI5, PGL2, Os170, OsBUL1, BUL1	Atypical basic helix-loop-helix protein, Control of cell elongation, Regulator of grain size and leaf angle
chr12	13418938	13419328	391	*	10.48	10.92	9.85	1.07	4.46e-34	3.52e-32	Os_52503	Distal Intergenic	3	13409857	13410534	678	2	-8404	Os12t0424300-00	Os12g0424300		Similar to rp13.
chr01	37925795	37926481	687	*	9.83	8.98	10.36	-1.38	4.46e-34	3.52e-32	Os_6459	Distal Intergenic	4	37932258	37933372	1115	1	-5777	Os01t0874300-01	Os01g0874300	R2R3-MYB	Similar to MybHv5 (Fragment).
chr03	30364659	30365283	625	*	7.65	8.42	5.92	2.5	4.48e-34	3.53e-32	Os_18924	Distal Intergenic	6	30368953	30369657	705	1	-3670	Os03t0740200-00	Os03g0740200		Conserved hypothetical protein.
chr03	12071285	12072283	999	*	8.09	8.78	6.69	2.1	4.62e-34	3.63e-32	Os_16204	Exon (Os03t0329200-01/Os03g0329200, exon 8 of 8)	6	12068148	12071893	3746	1	3137	Os03t0329200-01	Os03g0329200	OsC3H23	Nucleotide-binding, alpha-beta plait domain containing protein.
chr03	12071285	12072283	999	*	8.09	8.78	6.69	2.1	4.62e-34	3.63e-32	Os_16204	Exon (Os03t0329200-01/Os03g0329200, exon 8 of 8)	6	12068148	12071893	3746	1	3137	Os03t0329200-02	Os03g0329200	OsC3H23	Nucleotide-binding, alpha-beta plait domain containing protein.
chr03	10339663	10340569	907	*	9.3	9.87	8.34	1.53	5.1e-34	4.01e-32	Os_15812	Promoter (2-3kb)	6	10333323	10336943	3621	2	-2720	Os03t0295600-01	Os03g0295600		Serine/threonine protein kinase domain containing protein.
chr03	10339663	10340569	907	*	9.3	9.87	8.34	1.53	5.1e-34	4.01e-32	Os_15812	Promoter (2-3kb)	6	10333323	10336943	3621	2	-2720	Os03t0295600-02	Os03g0295600		Serine/threonine protein kinase domain containing protein.
chr11	24970660	24971491	832	*	8.87	7.85	9.47	-1.62	5.22e-34	4.1e-32	Os_50593	Promoter (2-3kb)	2	24973683	24975298	1616	1	-2192	Os11t0634500-00	Os11g0634500		40S ribosomal protein S29.
chr08	503945	504602	658	*	7.74	6.05	8.49	-2.45	6.07e-34	4.76e-32	Os_37844	Distal Intergenic	11	496929	500019	3091	1	7016	Os08t0109800-01	Os08g0109800	OsCRR2	Regulator of chromosome condensation/beta-lactamase-inhibitor protein II domain containing protein.
chr05	22141944	22143188	1245	*	9.09	9.65	8.15	1.51	6.09e-34	4.77e-32	Os_27711	Promoter (<=1kb)	8	22143664	22145423	1760	1	-476	Os05t0450733-01	Os05g0450733		Conserved hypothetical protein.
chr06	28025972	28027717	1746	*	8.63	9.28	7.43	1.85	6.3e-34	4.93e-32	Os_32959	Distal Intergenic	9	28018171	28019815	1645	2	-6157	Os06t0675200-01	Os06g0675200		Conserved hypothetical protein.
chr01	8998299	8999184	886	*	9.23	8.34	9.78	-1.44	7.02e-34	5.48e-32	Os_1711	Promoter (2-3kb)	4	8995314	8996892	1579	1	2985	Os01t0264600-00	Os01g0264600		Conserved hypothetical protein.
chr07	26602901	26603722	822	*	7.85	8.58	6.3	2.29	7.46e-34	5.82e-32	Os_37104	Promoter (<=1kb)	10	26603637	26604964	1328	1	0	Os07t0639000-01	Os07g0639000	prx107	Similar to Class III peroxidase 46.
chr06	1537064	1537583	520	*	8.03	6.45	8.76	-2.31	7.48e-34	5.82e-32	Os_29464	Promoter (1-2kb)	9	1539031	1542210	3180	1	-1448	Os06t0129100-01	Os06g0129100		Short-chain dehydrogenase/reductase SDR family protein.
chr09	20516337	20519412	3076	*	10.33	9.62	10.8	-1.18	8.81e-34	6.85e-32	Os_44223	Promoter (<=1kb)	12	20519245	20522576	3332	1	0	Os09t0525200-01	Os09g0525200		Protein of unknown function DUF947 family protein.
chr07	24728179	24730048	1870	*	9.55	8.76	10.06	-1.29	9.2e-34	7.14e-32	Os_36720	Distal Intergenic	10	24724562	24728092	3531	1	3617	Os07t0603900-01	Os07g0603900		Pentatricopeptide repeat domain containing protein.
chr08	299276	300700	1425	*	9.28	8.4	9.82	-1.42	1.06e-33	8.2e-32	Os_37796	Promoter (<=1kb)	11	296973	298367	1395	2	-909	Os08t0105700-01	Os08g0105700		Similar to Bx2-like protein.
chr01	37768917	37769944	1028	*	8.51	7.3	9.16	-1.85	1.07e-33	8.29e-32	Os_6418	Promoter (<=1kb)	4	37769263	37770302	1040	2	358	Os01t0871150-00	Os01g0871150		Hypothetical gene.
chr04	34438419	34440376	1958	*	9.68	10.23	8.8	1.43	1.1e-33	8.53e-32	Os_24521	Promoter (1-2kb)	7	34436658	34438707	2050	1	1761	Os04t0674500-01	Os04g0674500		Hypothetical protein.
chr03	7489212	7489972	761	*	9.65	8.9	10.14	-1.24	1.23e-33	9.5e-32	Os_15184	Promoter (1-2kb)	6	7483344	7487296	3953	2	-1916	Os03t0241600-01	Os03g0241600	OsRLCK105	Serine/threonine protein kinase-related domain containing protein.
chr03	7489212	7489972	761	*	9.65	8.9	10.14	-1.24	1.23e-33	9.5e-32	Os_15184	Promoter (1-2kb)	6	7483344	7487296	3953	2	-1916	Os03t0241600-02	Os03g0241600	OsRLCK105	Serine/threonine protein kinase-related domain containing protein.
chr01	5242593	5243436	844	*	8.85	9.46	7.79	1.67	1.32e-33	1.01e-31	Os_1019	Promoter (<=1kb)	4	5236643	5243998	7356	2	562	Os01t0197150-00	Os01g0197150		Hypothetical protein.
chr06	8846079	8846971	893	*	9.1	9.65	8.2	1.45	1.32e-33	1.02e-31	Os_30723	Promoter (1-2kb)	9	8848154	8848833	680	2	1862	Os06t0266800-01	Os06g0266800	OsGSR1, GASR7	Similar to Gibberellin-stimulated protein.
chr06	8846079	8846971	893	*	9.1	9.65	8.2	1.45	1.32e-33	1.02e-31	Os_30723	Promoter (1-2kb)	9	8848154	8848833	680	2	1862	Os06t0266800-02	Os06g0266800	OsGSR1, GASR7	Similar to Gibberellin-stimulated protein.
chr04	33794381	33795222	842	*	8.57	9.22	7.38	1.84	1.34e-33	1.03e-31	Os_24350	Distal Intergenic	7	33789435	33790386	952	2	-3995	Os04t0662200-01	Os04g0662200	OsSAUR22	Auxin responsive SAUR protein family protein.
chr04	28554769	28556789	2021	*	10.65	10.09	11.05	-0.96	1.35e-33	1.03e-31	Os_23306	Distal Intergenic	7	28563909	28569512	5604	1	-7120	Os04t0568300-01	Os04g0568300		Hypothetical gene.
chr02	32554378	32555090	713	*	8.47	7.19	9.13	-1.94	1.46e-33	1.12e-31	Os_12847	Distal Intergenic	5	32558636	32562547	3912	1	-3546	Os02t0771600-01	Os02g0771600	OsACO3	Similar to 1-aminocyclopropane-1-carboxylate oxidase (Fragment).
chr02	32554378	32555090	713	*	8.47	7.19	9.13	-1.94	1.46e-33	1.12e-31	Os_12847	Distal Intergenic	5	32558636	32562547	3912	1	-3546	Os02t0771600-02	Os02g0771600	OsACO3	Similar to 1-aminocyclopropane-1-carboxylate oxidase (Fragment).
chr03	5414851	5415672	822	*	8.94	7.94	9.52	-1.59	1.8e-33	1.38e-31	Os_14755	Distal Intergenic	6	5422148	5426577	4430	1	-6476	Os03t0203200-01	Os03g0203200	d14(d10), dwf13, d10, d14, D88, HTD2, OsD14, qPPB3, D88/D14, HTD4	Alpha/beta hydrolase, Strigolactone receptor, Strigolactone perception, Reguration of shoot branching
chr03	5414851	5415672	822	*	8.94	7.94	9.52	-1.59	1.8e-33	1.38e-31	Os_14755	Distal Intergenic	6	5422148	5426577	4430	1	-6476	Os03t0203200-02	Os03g0203200	d14(d10), dwf13, d10, d14, D88, HTD2, OsD14, qPPB3, D88/D14, HTD4	Alpha/beta hydrolase, Strigolactone receptor, Strigolactone perception, Reguration of shoot branching
chr05	21064341	21065959	1619	*	10.01	10.47	9.33	1.14	1.83e-33	1.4e-31	Os_27511	Promoter (2-3kb)	8	21065449	21068343	2895	2	2384	Os05t0429400-01	Os05g0429400		Phosphatidylinositol transfer protein-like, N-terminal domain containing protein.
chr02	29811791	29813325	1535	*	11.11	10.61	11.49	-0.88	2.03e-33	1.55e-31	Os_12263	Promoter (<=1kb)	5	29813212	29813753	542	1	0	Os02t0718600-01	Os02g0718600	OsAGP21	Conserved hypothetical protein.
chr05	169076	169898	823	*	7.95	6.44	8.67	-2.22	2.2e-33	1.68e-31	Os_24775	Promoter (1-2kb)	8	160715	167722	7008	2	-1354	Os05t0102800-01	Os05g0102800		Similar to AML1.
chr05	169076	169898	823	*	7.95	6.44	8.67	-2.22	2.2e-33	1.68e-31	Os_24775	Promoter (1-2kb)	8	160715	167722	7008	2	-1354	Os05t0102800-02	Os05g0102800		Similar to AML1.
chr05	169076	169898	823	*	7.95	6.44	8.67	-2.22	2.2e-33	1.68e-31	Os_24775	Promoter (1-2kb)	8	160715	167722	7008	2	-1354	Os05t0102800-03	Os05g0102800		Similar to AML1.
chr05	169076	169898	823	*	7.95	6.44	8.67	-2.22	2.2e-33	1.68e-31	Os_24775	Promoter (1-2kb)	8	160715	167722	7008	2	-1354	Os05t0102800-04	Os05g0102800		Similar to AML1.
chr08	26271127	26272745	1619	*	9.3	8.37	9.86	-1.49	2.32e-33	1.76e-31	Os_41127	Promoter (<=1kb)	11	26272679	26273109	431	1	0	Os08t0527766-00	Os08g0527766		Non-protein coding transcript.
chr06	30485117	30486951	1835	*	9.42	8.57	9.95	-1.38	2.35e-33	1.79e-31	Os_33473	Promoter (<=1kb)	9	30480738	30485250	4513	2	0	Os06t0717400-01	Os06g0717400		Pseudouridine synthase domain containing protein.
chr04	28608590	28609353	764	*	9.36	8.5	9.89	-1.4	2.46e-33	1.86e-31	Os_23320	Promoter (1-2kb)	7	28600699	28607038	6340	2	-1552	Os04t0569100-01	Os04g0569100	Roc4(t), Roc4, GL2-4	Similar to OCL1 homeobox protein.
chr04	28608590	28609353	764	*	9.36	8.5	9.89	-1.4	2.46e-33	1.86e-31	Os_23320	Promoter (1-2kb)	7	28600699	28607038	6340	2	-1552	Os04t0569100-02	Os04g0569100	Roc4(t), Roc4, GL2-4	Similar to OCL1 homeobox protein.
chr12	12467969	12468643	675	*	7.98	8.69	6.52	2.17	2.6e-33	1.97e-31	Os_52433	Promoter (2-3kb)	3	12460809	12465044	4236	2	-2925	Os12t0410150-01	Os12g0410150		Hypothetical gene.
chr02	2808074	2808954	881	*	9.6	8.81	10.1	-1.3	2.61e-33	1.97e-31	Os_8076	Promoter (<=1kb)	5	2804376	2807635	3260	2	-439	Os02t0150900-01	Os02g0150900		Protein of unknown function DUF1644 family protein.
chr02	2808074	2808954	881	*	9.6	8.81	10.1	-1.3	2.61e-33	1.97e-31	Os_8076	Promoter (<=1kb)	5	2804376	2807635	3260	2	-439	Os02t0150900-02	Os02g0150900		Protein of unknown function DUF1644 family protein.
chr02	2808074	2808954	881	*	9.6	8.81	10.1	-1.3	2.61e-33	1.97e-31	Os_8076	Promoter (<=1kb)	5	2804376	2807635	3260	2	-439	Os02t0150900-03	Os02g0150900		Protein of unknown function DUF1644 family protein.
chr03	3176479	3178547	2069	*	9.78	9.04	10.27	-1.23	3.01e-33	2.27e-31	Os_14267	Promoter (<=1kb)	6	3170081	3176302	6222	2	-177	Os03t0159150-00	Os03g0159150		Hypothetical protein.
chr11	2469376	2471563	2188	*	10.5	9.93	10.91	-0.99	3.82e-33	2.88e-31	Os_48197	Promoter (<=1kb)	2	2462433	2468733	6301	2	-643	Os11t0152700-01	Os11g0152700	OsbZIP79	Similar to Transcription factor HBP-1b(C38) (Fragment).
chr11	2469376	2471563	2188	*	10.5	9.93	10.91	-0.99	3.82e-33	2.88e-31	Os_48197	Promoter (<=1kb)	2	2462433	2468733	6301	2	-643	Os11t0152700-02	Os11g0152700	OsbZIP79	Similar to Transcription factor HBP-1b(C38) (Fragment).
chr06	27874193	27875307	1115	*	9.41	9.93	8.61	1.32	4.03e-33	3.03e-31	Os_32920	Promoter (<=1kb)	9	27875114	27878195	3082	1	0	Os06t0671800-01	Os06g0671800		Similar to patellin-5.
chr02	22431181	22431975	795	*	7.74	8.48	6.12	2.36	4.2e-33	3.16e-31	Os_10896	Promoter (<=1kb)	5	22432053	22432863	811	1	-78	Os02t0581800-01	Os02g0581800		Conserved hypothetical protein.
chr12	25312138	25312892	755	*	8.73	9.36	7.59	1.77	4.21e-33	3.16e-31	Os_53604	Intron (Os12t0601300-01/Os12g0601300, intron 2 of 4)	3	25310893	25316150	5258	2	3258	Os12t0601300-01	Os12g0601300	OsIAA30	Similar to Auxin-responsive protein (Aux/IAA) (Fragment).
chr06	23611254	23613817	2564	*	10.19	10.63	9.56	1.07	4.34e-33	3.26e-31	Os_32195	Promoter (<=1kb)	9	23609159	23610725	1567	2	-529	Os06t0598850-00	Os06g0598850		Hypothetical protein.
chr04	29491261	29492368	1108	*	9.59	10.09	8.83	1.26	5.11e-33	3.83e-31	Os_23481	Promoter (1-2kb)	7	29493928	29498951	5024	1	-1560	Os04t0583700-00	Os04g0583700		Zinc finger, FYVE-type domain containing protein.
chr07	28716913	28718183	1271	*	10.46	9.88	10.88	-0.99	5.13e-33	3.84e-31	Os_37507	Distal Intergenic	10	28710749	28712470	1722	1	6164	Os07t0678300-01	Os07g0678300	OsCIPK29	Similar to CBL-interacting protein kinase 29.
chr08	26438276	26440260	1985	*	10.54	9.92	10.97	-1.05	5.48e-33	4.09e-31	Os_41158	Promoter (<=1kb)	11	26439631	26445473	5843	1	0	Os08t0531000-01	Os08g0531000	OsNPP1, OsPAP27b, PAP27B	Nucleotide pyrophosphatase/phosphodiesterase, Negative effect on plant growth and starch accumulation
chr08	26438276	26440260	1985	*	10.54	9.92	10.97	-1.05	5.48e-33	4.09e-31	Os_41158	Promoter (<=1kb)	11	26439631	26445473	5843	1	0	Os08t0531000-02	Os08g0531000	OsNPP1, OsPAP27b, PAP27B	Nucleotide pyrophosphatase/phosphodiesterase, Negative effect on plant growth and starch accumulation
chr11	22489877	22491053	1177	*	9.37	8.51	9.9	-1.39	5.53e-33	4.12e-31	Os_50343	Promoter (<=1kb)	2	22485140	22490224	5085	2	0	Os11t0591400-01	Os11g0591400		Conserved hypothetical protein.
chr08	20633724	20635398	1675	*	10.01	9.31	10.48	-1.17	6.15e-33	4.58e-31	Os_40108	Distal Intergenic	11	20624908	20627940	3033	2	-5784	Os08t0428400-01	Os08g0428400	OsJAZ9, OsJAZ 3, OsJAZ3, OsTIFY6a	Tify domain containing protein.
chr08	20633724	20635398	1675	*	10.01	9.31	10.48	-1.17	6.15e-33	4.58e-31	Os_40108	Distal Intergenic	11	20624908	20627940	3033	2	-5784	Os08t0428400-02	Os08g0428400	OsJAZ9, OsJAZ 3, OsJAZ3, OsTIFY6a	Tify domain containing protein.
chr01	6460303	6461321	1019	*	9.27	8.34	9.83	-1.49	6.24e-33	4.64e-31	Os_1242	Promoter (1-2kb)	4	6462770	6465035	2266	1	-1449	Os01t0218100-01	Os01g0218100	OsbHLH037	Helix-loop-helix DNA-binding domain containing protein.
chr11	18091206	18092162	957	*	9.02	7.98	9.61	-1.63	6.71e-33	4.99e-31	Os_49847	Promoter (1-2kb)	2	18093188	18095604	2417	1	-1026	Os11t0507200-00	Os11g0507200		Similar to transferase.
chr11	22923932	22926827	2896	*	10.88	10.32	11.28	-0.95	7.09e-33	5.26e-31	Os_50390	Promoter (1-2kb)	2	22926178	22928035	1858	2	1208	Os11t0599200-01	Os11g0599200		UDP-glucuronosyl/UDP-glucosyltransferase family protein.
chr06	13474803	13476669	1867	*	9.26	8.31	9.83	-1.52	7.78e-33	5.76e-31	Os_31220	Promoter (<=1kb)	9	13476487	13485051	8565	1	0	Os06t0338200-01	Os06g0338200	OsDAO1, OsCuDAO1, CuDAO1	Copper amine oxidase family protein.
chr09	7178190	7178692	503	*	10.27	10.69	9.68	1.01	8.48e-33	6.27e-31	Os_42185	Promoter (1-2kb)	12	7179985	7181868	1884	1	-1293	Os09t0296700-01	Os09g0296700		Glycosyl transferase, group 1 domain containing protein.
chr03	11379810	11380359	550	*	8.14	6.75	8.84	-2.09	8.61e-33	6.36e-31	Os_16051	Distal Intergenic	6	11367200	11368889	1690	1	12610	Os03t0316200-01	Os03g0316200	OsGolS1, GolS1	Galactinol synthase
chr05	20796275	20797797	1523	*	9.45	8.61	9.97	-1.36	8.63e-33	6.37e-31	Os_27464	Promoter (2-3kb)	8	20792533	20794252	1720	2	-2023	Os05t0424300-01	Os05g0424300		Cytochrome P450 family protein.
chr12	19185718	19187515	1798	*	10.66	10.1	11.06	-0.96	9.68e-33	7.13e-31	Os_52873	Promoter (<=1kb)	3	19180665	19185915	5251	2	0	Os12t0503000-01	Os12g0503000	OsUPS1	Allantoin transporter, Ureide metabolism, Nitrogen molecular sensor
chr12	19185718	19187515	1798	*	10.66	10.1	11.06	-0.96	9.68e-33	7.13e-31	Os_52873	Promoter (<=1kb)	3	19180665	19185915	5251	2	0	Os12t0503000-03	Os12g0503000	OsUPS1	Allantoin transporter, Ureide metabolism, Nitrogen molecular sensor
chr12	19185718	19187515	1798	*	10.66	10.1	11.06	-0.96	9.68e-33	7.13e-31	Os_52873	Promoter (<=1kb)	3	19180665	19185915	5251	2	0	Os12t0503000-04	Os12g0503000	OsUPS1	Allantoin transporter, Ureide metabolism, Nitrogen molecular sensor
chr12	19185718	19187515	1798	*	10.66	10.1	11.06	-0.96	9.68e-33	7.13e-31	Os_52873	Promoter (<=1kb)	3	19180665	19185915	5251	2	0	Os12t0503000-05	Os12g0503000	OsUPS1	Allantoin transporter, Ureide metabolism, Nitrogen molecular sensor
chr07	10719015	10720545	1531	*	9.25	8.33	9.81	-1.48	1e-32	7.39e-31	Os_34889	Promoter (2-3kb)	10	10716325	10716844	520	2	-2171	Os07t0281500-01	Os07g0281500		Non-protein coding transcript.
chr08	3650621	3651738	1118	*	8.63	7.45	9.27	-1.82	1.02e-32	7.53e-31	Os_38352	Distal Intergenic	11	3657275	3661506	4232	2	9768	Os08t0162066-01	Os08g0162066		Conserved hypothetical protein.
chr03	11580970	11583107	2138	*	10.09	10.52	9.45	1.07	1.03e-32	7.54e-31	Os_16092	Promoter (2-3kb)	6	11585300	11590208	4909	1	-2193	Os03t0320800-01	Os03g0320800		Similar to Leucine Rich Repeat family protein, expressed.
chr03	11580970	11583107	2138	*	10.09	10.52	9.45	1.07	1.03e-32	7.54e-31	Os_16092	Promoter (2-3kb)	6	11585300	11590208	4909	1	-2193	Os03t0320800-02	Os03g0320800		Similar to Leucine Rich Repeat family protein, expressed.
chr02	645421	646118	698	*	9.28	9.8	8.43	1.37	1.05e-32	7.69e-31	Os_7713	Promoter (<=1kb)	5	646112	649305	3194	1	0	Os02t0111900-01	Os02g0111900		DEAD-like helicase, N-terminal domain containing protein.
chr06	4807657	4808970	1314	*	9.66	8.89	10.16	-1.27	1.07e-32	7.8e-31	Os_30050	Distal Intergenic	9	4804019	4804243	225	2	-3414	Os06t0195150-00	Os06g0195150		Non-protein coding transcript.
chr05	8001936	8003156	1221	*	9.18	8.26	9.74	-1.48	1.11e-32	8.08e-31	Os_26069	Promoter (<=1kb)	8	8000547	8001418	872	2	-518	Os05t0231600-01	Os05g0231600		Similar to Aquaglyceroporin (Tonoplast intrinsic protein (Tipa)).
chr04	25870040	25871267	1228	*	9.18	9.73	8.27	1.46	1.11e-32	8.13e-31	Os_22759	Promoter (2-3kb)	7	25867807	25869187	1381	1	2233	Os04t0517500-01	Os04g0517500		Similar to Phosphoenolpyruvate carboxylase kinase.
chr03	6739204	6740116	913	*	8.3	7.05	8.96	-1.9	1.14e-32	8.33e-31	Os_15029	Promoter (<=1kb)	6	6735224	6740082	4859	2	0	Os03t0227601-01	Os03g0227601		Hypothetical gene.
chr02	12896845	12897330	486	*	8.75	7.67	9.36	-1.68	1.32e-32	9.59e-31	Os_9629	Promoter (2-3kb)	5	12893592	12894722	1131	2	-2123	Os02t0322251-00	Os02g0322251		Hypothetical protein.
chr09	17912224	17913188	965	*	8.5	9.12	7.38	1.74	1.32e-32	9.6e-31	Os_43679	Distal Intergenic	12	17918777	17923862	5086	1	-5589	Os09t0470900-01	Os09g0470900		Uncharacterised conserved protein UCP013022 domain containing protein.
chr09	17912224	17913188	965	*	8.5	9.12	7.38	1.74	1.32e-32	9.6e-31	Os_43679	Distal Intergenic	12	17918777	17923862	5086	1	-5589	Os09t0470900-02	Os09g0470900		Uncharacterised conserved protein UCP013022 domain containing protein.
chr04	27337934	27338910	977	*	8.81	7.8	9.4	-1.6	1.36e-32	9.91e-31	Os_23066	Promoter (<=1kb)	7	27336576	27337862	1287	2	-72	Os04t0545700-00	Os04g0545700		Transferase family protein.
chr03	10106715	10107900	1186	*	8.59	9.23	7.43	1.8	1.38e-32	1e-30	Os_15758	Promoter (<=1kb)	6	10105989	10107964	1976	1	726	Os03t0290900-01	Os03g0290900	OsTBL18, TBL18	Protein of unknown function DUF231, plant domain containing protein.
chr03	29240242	29240931	690	*	8.51	7.35	9.15	-1.8	1.45e-32	1.05e-30	Os_18679	Distal Intergenic	6	29236187	29238382	2196	1	4055	Os03t0720800-01	Os03g0720800	OsMYB52, OsMYB52/54	Similar to MYB transcription factor R2R3 type.
chr11	11535401	11537161	1761	*	8.72	7.54	9.36	-1.81	1.46e-32	1.06e-30	Os_49262	Downstream (1-2kb)	2	11538313	11540897	2585	2	3736	Os11t0305400-00	Os11g0305400		Similar to O-methyltransferase family protein.
chr01	41338555	41339434	880	*	7.83	8.55	6.29	2.27	1.51e-32	1.09e-30	Os_7222	Distal Intergenic	4	41343327	41344264	938	1	-3893	Os01t0940600-01	Os01g0940600		Conserved hypothetical protein.
chr01	35921506	35924141	2636	*	10.88	10.34	11.27	-0.93	1.66e-32	1.2e-30	Os_6043	Promoter (<=1kb)	4	35917435	35921969	4535	2	0	Os01t0837800-01	Os01g0837800	OsMTP11, MTP11	Metal tolerance protein, Manganese transporter, Mn-cation diffusion facilitator (CDF ), Mn and other heavy metal tolerance and homeostasis
chr01	35921506	35924141	2636	*	10.88	10.34	11.27	-0.93	1.66e-32	1.2e-30	Os_6043	Promoter (<=1kb)	4	35917435	35921969	4535	2	0	Os01t0837800-02	Os01g0837800	OsMTP11, MTP11	Metal tolerance protein, Manganese transporter, Mn-cation diffusion facilitator (CDF ), Mn and other heavy metal tolerance and homeostasis
chr07	2642671	2644353	1683	*	9.84	9.17	10.3	-1.13	1.68e-32	1.21e-30	Os_33974	Promoter (2-3kb)	10	2634435	2640489	6055	2	-2182	Os07t0150500-01	Os07g0150500		Zinc finger, C3HC-like domain containing protein.
chr06	5671551	5673334	1784	*	9.6	8.78	10.12	-1.35	1.73e-32	1.24e-30	Os_30206	Distal Intergenic	9	5677157	5682033	4877	1	-3823	Os06t0211200-01	Os06g0211200	ABL1, bZIP46, OsABL1, OsbZIP46, OsAREB8, OsABF2, OsABF3, OsbZIP46CA1	bZIP transcription factor, Positive regulator of ABA signaling, Drought tolerance
chr06	5671551	5673334	1784	*	9.6	8.78	10.12	-1.35	1.73e-32	1.24e-30	Os_30206	Distal Intergenic	9	5677157	5682033	4877	1	-3823	Os06t0211200-02	Os06g0211200	ABL1, bZIP46, OsABL1, OsbZIP46, OsAREB8, OsABF2, OsABF3, OsbZIP46CA1	bZIP transcription factor, Positive regulator of ABA signaling, Drought tolerance
chr07	14988298	14989312	1015	*	8.95	7.95	9.53	-1.57	1.82e-32	1.31e-30	Os_35245	Promoter (<=1kb)	10	14988874	14990789	1916	1	0	Os07t0442900-01	Os07g0442900		Uncharacterised protein family UPF0497, trans-membrane plant subgroup domain containing protein.
chr01	4968606	4969559	954	*	9.42	8.59	9.94	-1.35	1.85e-32	1.33e-30	Os_950	Downstream (1-2kb)	4	4971466	4973555	2090	2	3996	Os01t0192300-01	Os01g0192300	OsMYB1R1, 1R-MYB1	Similar to I-box binding factor (Fragment).
chr01	4968606	4969559	954	*	9.42	8.59	9.94	-1.35	1.85e-32	1.33e-30	Os_950	Downstream (1-2kb)	4	4971466	4973555	2090	2	3996	Os01t0192300-02	Os01g0192300	OsMYB1R1, 1R-MYB1	Similar to I-box binding factor (Fragment).
chr02	568948	571712	2765	*	11.24	10.78	11.59	-0.81	1.9e-32	1.36e-30	Os_7701	Promoter (<=1kb)	5	571882	573253	1372	1	-170	Os02t0110650-01	Os02g0110650		Hypothetical gene.
chr03	4677334	4680547	3214	*	10.42	9.84	10.84	-1	1.96e-32	1.4e-30	Os_14584	Promoter (<=1kb)	6	4667276	4679965	12690	2	0	Os03t0189400-01	Os03g0189400		Similar to Alcohol dehydrogenase ADH.
chr02	19302685	19303928	1244	*	9.15	8.24	9.71	-1.47	1.98e-32	1.41e-30	Os_10408	Promoter (<=1kb)	5	19303396	19304620	1225	2	692	Os02t0527200-01	Os02g0527200		Similar to OSIGBa0142C11.2 protein.
chr04	24750374	24751162	789	*	7.95	8.67	6.44	2.22	2.07e-32	1.48e-30	Os_22530	Promoter (<=1kb)	7	24751134	24753063	1930	1	0	Os04t0495000-00	Os04g0495000		Similar to OSIGBa0103O01.12 protein.
chr10	20743326	20744458	1133	*	8.77	9.37	7.72	1.65	2.25e-32	1.6e-30	Os_47215	Promoter (<=1kb)	1	20744421	20746446	2026	1	0	Os10t0533500-00	Os10g0533500	OsBCH3, OsHYD2	Similar to Beta-ring hydroxylase (Fragment).
chr03	25778343	25779716	1374	*	9.93	9.23	10.39	-1.16	2.3e-32	1.64e-30	Os_18062	Distal Intergenic	6	25746127	25760738	14612	2	-17605	Os03t0658800-01	Os03g0658800	OsCYP87C2	Cytochrome P450 family protein.
chr03	25778343	25779716	1374	*	9.93	9.23	10.39	-1.16	2.3e-32	1.64e-30	Os_18062	Distal Intergenic	6	25746127	25760738	14612	2	-17605	Os03t0658800-02	Os03g0658800	OsCYP87C2	Cytochrome P450 family protein.
chr03	25778343	25779716	1374	*	9.93	9.23	10.39	-1.16	2.3e-32	1.64e-30	Os_18062	Distal Intergenic	6	25746127	25760738	14612	2	-17605	Os03t0658800-03	Os03g0658800	OsCYP87C2	Cytochrome P450 family protein.
chr08	27481746	27483230	1485	*	9.49	8.58	10.05	-1.46	2.53e-32	1.8e-30	Os_41352	Promoter (<=1kb)	11	27479062	27481059	1998	2	-687	Os08t0547900-01	Os08g0547900		Similar to Flavonoid 3-monooxygenase.
chr02	1628808	1631017	2210	*	8.98	9.55	8.04	1.51	2.81e-32	2e-30	Os_7889	Promoter (<=1kb)	5	1615699	1630951	15253	2	0	Os02t0131050-01	Os02g0131050		Hypothetical gene.
chr02	18285526	18286932	1407	*	7.93	8.68	6.27	2.42	3.03e-32	2.15e-30	Os_10213	Exon (Os02t0511100-00/Os02g0511100, exon 3 of 6)	5	18277595	18286711	9117	1	7931	Os02t0511100-00	Os02g0511100		Similar to Oxidoreductase, short chain dehydrogenase/reductase family protein, expressed.
chr02	18661844	18663664	1821	*	10.15	9.52	10.59	-1.07	3.05e-32	2.16e-30	Os_10284	Promoter (<=1kb)	5	18658003	18662005	4003	2	0	Os02t0516800-00	Os02g0516800		Conserved hypothetical protein.
chr08	25499442	25500957	1516	*	9.46	10.02	8.55	1.47	3.05e-32	2.16e-30	Os_40989	Promoter (1-2kb)	11	25498232	25502014	3783	1	1210	Os08t0514100-01	Os08g0514100		Legume lectin, beta chain domain containing protein.
chr11	3081031	3082800	1770	*	10.23	10.65	9.64	1.01	3.61e-32	2.55e-30	Os_48314	Promoter (2-3kb)	2	3078917	3081342	2426	1	2114	Os11t0163100-01	Os11g0163100		Similar to Actin 7 (Actin 2).
chr05	4660048	4660366	319	*	9.93	10.37	9.27	1.1	3.64e-32	2.56e-30	Os_25582	Promoter (1-2kb)	8	4653190	4658097	4908	2	-1951	Os05t0177900-00	Os05g0177900		Conserved hypothetical protein.
chr01	32204147	32205156	1010	*	9.09	8.19	9.64	-1.45	4.11e-32	2.89e-30	Os_5307	Distal Intergenic	4	32190478	32192585	2108	2	-11562	Os01t0764750-00	Os01g0764750		Non-protein coding transcript.
chr01	7193303	7194320	1018	*	9.33	8.51	9.85	-1.34	4.11e-32	2.89e-30	Os_1384	Promoter (2-3kb)	4	7197022	7209085	12064	1	-2702	Os01t0229900-01	Os01g0229900		Similar to Ubiquitin-conjugating enzyme family protein, expressed.
chr01	7193303	7194320	1018	*	9.33	8.51	9.85	-1.34	4.11e-32	2.89e-30	Os_1384	Promoter (2-3kb)	4	7197022	7209085	12064	1	-2702	Os01t0229900-02	Os01g0229900		Similar to Ubiquitin-conjugating enzyme family protein, expressed.
chr01	7193303	7194320	1018	*	9.33	8.51	9.85	-1.34	4.11e-32	2.89e-30	Os_1384	Promoter (2-3kb)	4	7197022	7209085	12064	1	-2702	Os01t0229900-03	Os01g0229900		Similar to Ubiquitin-conjugating enzyme family protein, expressed.
chr11	4379247	4380729	1483	*	8.8	7.76	9.4	-1.64	4.62e-32	3.24e-30	Os_48506	Promoter (<=1kb)	2	4380785	4387385	6601	1	-56	Os11t0186300-01	Os11g0186300		Similar to Ankyrin-like protein.
chr02	34445580	34446383	804	*	8.89	9.46	7.95	1.51	4.65e-32	3.26e-30	Os_13222	Promoter (1-2kb)	5	34439819	34444555	4737	2	-1025	Os02t0806700-01	Os02g0806700		Similar to Retroelement pol polyprotein-like.
chr01	552824	554322	1499	*	9.85	10.31	9.18	1.13	4.74e-32	3.32e-30	Os_110	Promoter (<=1kb)	4	554334	557257	2924	1	-12	Os01t0110600-00	Os01g0110600		Hypothetical protein.
chr02	15686629	15688079	1451	*	8.41	7.25	9.05	-1.8	5.1e-32	3.57e-30	Os_9892	Promoter (<=1kb)	5	15685285	15686585	1301	2	-44	Os02t0466050-01	Os02g0466050		Conserved hypothetical protein.
chr11	19673396	19674422	1027	*	8.41	9.06	7.19	1.88	5.28e-32	3.69e-30	Os_50022	Promoter (<=1kb)	2	19675012	19677815	2804	1	-590	Os11t0539200-01	Os11g0539200	OsXTH2, XTR1, OsXTR1	Similar to Xyloglucan endotransglycosylase XET2 (Fragment).
chr01	685202	686748	1547	*	8.92	9.48	7.97	1.51	5.29e-32	3.69e-30	Os_141	Distal Intergenic	4	689788	693923	4136	1	-3040	Os01t0112800-00	Os01g0112800		Disease resistance protein domain containing protein.
chr05	28046261	28047366	1106	*	9.39	9.91	8.59	1.31	5.45e-32	3.8e-30	Os_28820	Promoter (<=1kb)	8	28047385	28048140	756	1	-19	Os05t0563550-00	Os05g0563550	OsFLA18	FAS1 domain domain containing protein.
chr09	15897898	15899601	1704	*	10.42	9.8	10.85	-1.05	6.1e-32	4.25e-30	Os_43276	Promoter (<=1kb)	12	15896393	15897948	1556	2	0	Os09t0433000-01	Os09g0433000		Glycosyl transferase, family 31 protein.
chr09	15897898	15899601	1704	*	10.42	9.8	10.85	-1.05	6.1e-32	4.25e-30	Os_43276	Promoter (<=1kb)	12	15896393	15897948	1556	2	0	Os09t0433000-02	Os09g0433000		Glycosyl transferase, family 31 protein.
chr03	9454224	9456129	1906	*	10.84	11.24	10.27	0.97	6.16e-32	4.28e-30	Os_15617	Promoter (<=1kb)	6	9454991	9458143	3153	1	0	Os03t0278366-01	Os03g0278366		Hypothetical conserved gene.
chr08	19940494	19942254	1761	*	9.9	9.22	10.36	-1.15	6.18e-32	4.29e-30	Os_40020	Exon (Os08t0416900-01/Os08g0416900, exon 5 of 5)	11	19937095	19940521	3427	1	3399	Os08t0416900-01	Os08g0416900	OsV5B	Chaperone-like protein of protochlorophyllide oxidoreductase (POR), J-like protein, Regulation of chlorophyll biosynthesis
chr08	26566311	26567587	1277	*	8.12	8.83	6.68	2.14	6.56e-32	4.55e-30	Os_41180	Distal Intergenic	11	26558909	26562152	3244	2	-4159	Os08t0532900-01	Os08g0532900		emp24/gp25L/p24 family protein.
chr08	26566311	26567587	1277	*	8.12	8.83	6.68	2.14	6.56e-32	4.55e-30	Os_41180	Distal Intergenic	11	26558909	26562152	3244	2	-4159	Os08t0532900-02	Os08g0532900		emp24/gp25L/p24 family protein.
chr01	25189865	25191024	1160	*	8.94	9.51	8	1.51	6.66e-32	4.61e-30	Os_3919	Promoter (<=1kb)	4	25187267	25189478	2212	2	-387	Os01t0630101-00	Os01g0630101		Hypothetical protein.
chr07	17715794	17716328	535	*	8.95	7.94	9.53	-1.6	7.29e-32	5.04e-30	Os_35557	Distal Intergenic	10	17687151	17692496	5346	2	-23298	Os07t0483500-01	Os07g0483500		Similar to Phosphoribosyltransferase (Fragment).
chr07	17715794	17716328	535	*	8.95	7.94	9.53	-1.6	7.29e-32	5.04e-30	Os_35557	Distal Intergenic	10	17687151	17692496	5346	2	-23298	Os07t0483500-02	Os07g0483500		Similar to Phosphoribosyltransferase (Fragment).
chr07	17715794	17716328	535	*	8.95	7.94	9.53	-1.6	7.29e-32	5.04e-30	Os_35557	Distal Intergenic	10	17687151	17692496	5346	2	-23298	Os07t0483500-03	Os07g0483500		Similar to Phosphoribosyltransferase (Fragment).
chr05	28070522	28071962	1441	*	9.95	9.2	10.43	-1.23	7.84e-32	5.42e-30	Os_28829	Promoter (1-2kb)	8	28068329	28069297	969	2	-1225	Os05t0563950-01	Os05g0563950		Conserved hypothetical protein.
chr01	2293327	2294231	905	*	8.69	7.67	9.29	-1.61	7.93e-32	5.47e-30	Os_436	Promoter (<=1kb)	4	2294904	2298329	3426	1	-673	Os01t0142800-01	Os01g0142800	OsPTR7, OsNPF8.1, NPF8.1	Putative peptide transporter, Long-distance translocation of dimethylarsinate to rice grain
chr01	2293327	2294231	905	*	8.69	7.67	9.29	-1.61	7.93e-32	5.47e-30	Os_436	Promoter (<=1kb)	4	2294904	2298329	3426	1	-673	Os01t0142800-02	Os01g0142800	OsPTR7, OsNPF8.1, NPF8.1	Putative peptide transporter, Long-distance translocation of dimethylarsinate to rice grain
chr01	2293327	2294231	905	*	8.69	7.67	9.29	-1.61	7.93e-32	5.47e-30	Os_436	Promoter (<=1kb)	4	2294904	2298329	3426	1	-673	Os01t0142800-03	Os01g0142800	OsPTR7, OsNPF8.1, NPF8.1	Putative peptide transporter, Long-distance translocation of dimethylarsinate to rice grain
chr01	30512190	30512850	661	*	8.52	7.4	9.15	-1.75	8.05e-32	5.54e-30	Os_4940	Promoter (<=1kb)	4	30512871	30513685	815	1	-21	Os01t0731150-00	Os01g0731150		Hypothetical protein.
chr03	6259163	6259951	789	*	7.87	6.28	8.61	-2.33	8.17e-32	5.62e-30	Os_14916	Distal Intergenic	6	6264770	6267856	3087	1	-4819	Os03t0219100-01	Os03g0219100		Cellular retinaldehyde-binding/triple function, C-terminal domain containing protein.
chr12	26467748	26468793	1046	*	8.33	7.08	8.98	-1.91	8.27e-32	5.68e-30	Os_53821	Promoter (1-2kb)	3	26464988	26465784	797	2	-1964	Os12t0621050-00	Os12g0621050		Non-protein coding transcript.
chr10	20898239	20899066	828	*	7.75	8.49	6.18	2.31	9.07e-32	6.22e-30	Os_47256	Promoter (1-2kb)	1	20900132	20902329	2198	1	-1066	Os10t0536700-01	Os10g0536700	prx128	Similar to Peroxidase 1.
chr02	1187926	1189650	1725	*	10.28	9.69	10.7	-1.01	9.25e-32	6.34e-30	Os_7812	Promoter (<=1kb)	5	1187089	1187904	816	2	-22	Os02t0122600-00	Os02g0122600		EF-Hand type domain containing protein.
chr03	25615624	25617276	1653	*	10.05	9.38	10.5	-1.12	9.3e-32	6.37e-30	Os_18044	Promoter (1-2kb)	6	25613825	25616179	2355	1	1799	Os03t0656500-01	Os03g0656500	OsCDT1, OsCCX2, CCX2, OsNCX8, NCX8	Node-expressed Cd transporter, Putative cation/calcium (Ca) exchanger, Cd accumulation in the grain
chr04	506266	507176	911	*	8.28	7.02	8.94	-1.92	9.66e-32	6.6e-30	Os_20268	Distal Intergenic	7	498163	500966	2804	1	8103	Os04t0108300-01	Os04g0108300		Protein of unknown function DUF177 family protein.
chr05	14217003	14217717	715	*	7.94	6.47	8.65	-2.18	9.92e-32	6.78e-30	Os_26457	Distal Intergenic	8	14222757	14223086	330	1	-5040	Os05t0311225-00	Os05g0311225		Non-protein coding transcript.
chr12	1838574	1839772	1199	*	9.69	8.98	10.16	-1.19	1.06e-31	7.22e-30	Os_51279	Distal Intergenic	3	1845295	1849516	4222	1	-5523	Os12t0138000-01	Os12g0138000		Hypothetical conserved gene.
chr01	38247065	38247868	804	*	8.44	7.3	9.06	-1.77	1.07e-31	7.3e-30	Os_6540	Distal Intergenic	4	38254053	38257595	3543	1	-6185	Os01t0881300-01	Os01g0881300	OsSWEET1a, SWEET1a	Non-protein coding transcript.
chr01	38247065	38247868	804	*	8.44	7.3	9.06	-1.77	1.07e-31	7.3e-30	Os_6540	Distal Intergenic	4	38254053	38257595	3543	1	-6185	Os01t0881300-02	Os01g0881300	OsSWEET1a, SWEET1a	Non-protein coding transcript.
chr05	18933270	18934889	1620	*	10.3	10.74	9.64	1.1	1.2e-31	8.16e-30	Os_27126	Distal Intergenic	8	18928206	18933263	5058	1	5064	Os05t0390500-01	Os05g0390500		BRCT domain containing protein.
chr05	19792868	19794529	1662	*	8.05	6.71	8.74	-2.02	1.3e-31	8.86e-30	Os_27278	Promoter (<=1kb)	8	19795128	19805706	10579	1	-599	Os05t0406300-00	Os05g0406300		Hypothetical protein.
chr05	7219581	7220864	1284	*	9.78	10.24	9.1	1.14	1.37e-31	9.31e-30	Os_25973	Promoter (<=1kb)	8	7219354	7219947	594	2	0	Os05t0217000-01	Os05g0217000	OsAGP23	Protein of unknown function DUF1070 family protein.
chr07	4296593	4297255	663	*	8.05	6.63	8.75	-2.13	1.42e-31	9.64e-30	Os_34247	Distal Intergenic	10	4288289	4288734	446	1	8304	Os07t0181200-00	Os07g0181200		Conserved hypothetical protein.
chr02	33219326	33220431	1106	*	8.41	7.26	9.04	-1.79	1.5e-31	1.02e-29	Os_12971	Promoter (<=1kb)	5	33220361	33221120	760	1	0	Os02t0782900-01	Os02g0782900		Conserved hypothetical protein.
chr02	29141258	29143293	2036	*	10.94	10.48	11.29	-0.81	1.83e-31	1.24e-29	Os_12131	Promoter (<=1kb)	5	29135051	29141632	6582	2	0	Os02t0705600-01	Os02g0705600	OsPUB29	Armadillo-like helical domain containing protein.
chr02	29141258	29143293	2036	*	10.94	10.48	11.29	-0.81	1.83e-31	1.24e-29	Os_12131	Promoter (<=1kb)	5	29135051	29141632	6582	2	0	Os02t0705600-02	Os02g0705600	OsPUB29	Armadillo-like helical domain containing protein.
chr02	29141258	29143293	2036	*	10.94	10.48	11.29	-0.81	1.83e-31	1.24e-29	Os_12131	Promoter (<=1kb)	5	29135051	29141632	6582	2	0	Os02t0705600-03	Os02g0705600	OsPUB29	Armadillo-like helical domain containing protein.
chr03	7692728	7693640	913	*	8.28	7.02	8.94	-1.92	2.02e-31	1.37e-29	Os_15231	Distal Intergenic	6	7697015	7698027	1013	1	-3375	Os03t0245800-02	Os03g0245800	OsHSP26, Oshsp26, OsHSP26.7	Similar to Heat shock protein 26.
chr04	24989107	24990098	992	*	9.43	8.65	9.93	-1.28	2.41e-31	1.63e-29	Os_22580	Distal Intergenic	7	24993910	24999530	5621	1	-3812	Os04t0500700-01	Os04g0500700	OsHCT1	Similar to Hydroxyanthranilate hydroxycinnamoyltransferase 3.
chr04	24989107	24990098	992	*	9.43	8.65	9.93	-1.28	2.41e-31	1.63e-29	Os_22580	Distal Intergenic	7	24993910	24999530	5621	1	-3812	Os04t0500700-02	Os04g0500700	OsHCT1	Similar to Hydroxyanthranilate hydroxycinnamoyltransferase 3.
chr01	21503570	21504902	1333	*	9.33	8.48	9.86	-1.38	2.54e-31	1.71e-29	Os_3290	Distal Intergenic	4	21525509	21549819	24311	1	-20607	Os01t0564300-01	Os01g0564300	OsFKBP46, FKBP46	Peptidyl-prolyl cis-trans isomerase, FKBP-type domain containing protein.
chr12	2614952	2615679	728	*	8.55	7.44	9.17	-1.73	2.58e-31	1.74e-29	Os_51413	Promoter (2-3kb)	3	2605807	2612489	6683	2	-2463	Os12t0152900-01	Os12g0152900	OsbZIP83	bZIP transcription factor, bZIP-1 domain containing protein.
chr08	24617001	24617640	640	*	8.72	7.63	9.33	-1.7	2.59e-31	1.74e-29	Os_40818	Distal Intergenic	11	24621380	24622828	1449	2	5188	Os08t0499000-01	Os08g0499000		Conserved hypothetical protein.
chr06	26023542	26024775	1234	*	9.16	8.26	9.72	-1.46	2.62e-31	1.76e-29	Os_32576	Promoter (1-2kb)	9	26022267	26029240	6974	1	1275	Os06t0639800-01	Os06g0639800	OsCYP71Y7	Cytochrome P450 family protein.
chr04	20647357	20648570	1214	*	9.62	10.09	8.91	1.19	2.65e-31	1.77e-29	Os_21786	Promoter (1-2kb)	7	20640443	20645375	4933	2	-1982	Os04t0417800-01	Os04g0417800	OsWD40-100	WD40 repeat-like domain containing protein.
chr01	39234653	39235735	1083	*	9.21	8.36	9.74	-1.37	2.81e-31	1.88e-29	Os_6757	Distal Intergenic	4	39222268	39226573	4306	2	-8080	Os01t0901000-01	Os01g0901000	OsPUB28	Similar to Arm repeat-containing protein.
chr01	39234653	39235735	1083	*	9.21	8.36	9.74	-1.37	2.81e-31	1.88e-29	Os_6757	Distal Intergenic	4	39222268	39226573	4306	2	-8080	Os01t0901000-02	Os01g0901000	OsPUB28	Similar to Arm repeat-containing protein.
chr01	35913867	35915214	1348	*	9.12	8.24	9.66	-1.43	2.93e-31	1.96e-29	Os_6039	Promoter (1-2kb)	4	35912084	35913241	1158	1	1783	Os01t0837600-01	Os01g0837600		Similar to plant-specific domain TIGR01589 family protein.
chr11	22257859	22258771	913	*	8.11	8.79	6.82	1.97	3.19e-31	2.13e-29	Os_50302	Distal Intergenic	2	22267848	22271250	3403	1	-9077	Os11t0587550-00	Os11g0587550		Hypothetical protein.
chr10	11282715	11285730	3016	*	9.83	9.15	10.29	-1.14	3.25e-31	2.17e-29	Os_45723	Exon (Os10t0363300-01/Os10g0363300, exon 28 of 29)	1	11289218	11290800	1583	1	-3488	Os10t0363500-00	Os10g0363500		Pentatricopeptide repeat containing protein.
chr07	28438265	28440153	1889	*	10.12	9.5	10.55	-1.05	3.36e-31	2.24e-29	Os_37446	Promoter (<=1kb)	10	28435912	28437519	1608	2	-746	Os07t0672600-00	Os07g0672600		Hypothetical conserved gene.
chr02	32358039	32359209	1171	*	8.72	7.71	9.31	-1.6	3.47e-31	2.31e-29	Os_12812	Promoter (1-2kb)	5	32353248	32356451	3204	2	-1588	Os02t0768200-01	Os02g0768200		emp24/gp25L/p24 family protein.
chr02	32358039	32359209	1171	*	8.72	7.71	9.31	-1.6	3.47e-31	2.31e-29	Os_12812	Promoter (1-2kb)	5	32353248	32356451	3204	2	-1588	Os02t0768200-02	Os02g0768200		emp24/gp25L/p24 family protein.
chr11	18958478	18960089	1612	*	10.37	9.73	10.82	-1.09	3.5e-31	2.33e-29	Os_49923	Distal Intergenic	2	18935399	18941686	6288	2	-16792	Os11t0523800-01	Os11g0523800	OsARF1, arf1, OsARF23, ARF23	Similar to Isoform 3 of Auxin response factor 23.
chr03	11369024	11369711	688	*	7.81	6.28	8.54	-2.26	3.69e-31	2.45e-29	Os_16048	Promoter (1-2kb)	6	11367200	11368889	1690	1	1824	Os03t0316200-01	Os03g0316200	OsGolS1, GolS1	Galactinol synthase
chr09	15139232	15139960	729	*	9.87	9.17	10.35	-1.18	3.88e-31	2.57e-29	Os_43143	Promoter (<=1kb)	12	15135243	15139321	4079	2	0	Os09t0420300-01	Os09g0420300		Methyladenine glycosylase domain containing protein.
chr07	21848181	21849473	1293	*	8.75	7.69	9.36	-1.67	4.05e-31	2.68e-29	Os_36127	Promoter (1-2kb)	10	21846328	21851114	4787	2	1641	Os07t0550500-01	Os07g0550500		Hypothetical conserved gene.
chr08	25665158	25666348	1191	*	9.65	10.17	8.84	1.32	4.09e-31	2.71e-29	Os_41019	Promoter (1-2kb)	11	25652085	25663694	11610	2	-1464	Os08t0517200-01	Os08g0517200	FCO2	Similar to autoinhibited calcium ATPase.
chr08	25665158	25666348	1191	*	9.65	10.17	8.84	1.32	4.09e-31	2.71e-29	Os_41019	Promoter (1-2kb)	11	25652085	25663694	11610	2	-1464	Os08t0517200-02	Os08g0517200	FCO2	Similar to autoinhibited calcium ATPase.
chr08	25665158	25666348	1191	*	9.65	10.17	8.84	1.32	4.09e-31	2.71e-29	Os_41019	Promoter (1-2kb)	11	25652085	25663694	11610	2	-1464	Os08t0517200-03	Os08g0517200	FCO2	Similar to autoinhibited calcium ATPase.
chr03	24448770	24449559	790	*	8.52	7.43	9.13	-1.71	4.1e-31	2.71e-29	Os_17843	Promoter (<=1kb)	6	24449135	24453890	4756	1	0	Os03t0638200-01	Os03g0638200		Similar to Major facilitator superfamily protein, expressed.
chr03	24448770	24449559	790	*	8.52	7.43	9.13	-1.71	4.1e-31	2.71e-29	Os_17843	Promoter (<=1kb)	6	24449135	24453890	4756	1	0	Os03t0638200-02	Os03g0638200		Similar to Major facilitator superfamily protein, expressed.
chr01	32456992	32458380	1389	*	9.65	10.14	8.89	1.25	4.17e-31	2.75e-29	Os_5351	Promoter (<=1kb)	4	32451124	32456492	5369	2	-500	Os01t0769366-00	Os01g0769366		Hypothetical protein.
chr02	26562205	26562859	655	*	8.6	7.48	9.22	-1.74	4.35e-31	2.87e-29	Os_11617	Distal Intergenic	5	26567302	26571664	4363	2	8805	Os02t0657550-01	Os02g0657550		Conserved hypothetical protein.
chr10	18636198	18637205	1008	*	8.13	6.83	8.8	-1.98	4.88e-31	3.21e-29	Os_46773	Promoter (<=1kb)	1	18635437	18636123	687	2	-75	Os10t0490800-00	Os10g0490800		Similar to Secretory protein.
chr01	4913702	4915554	1853	*	10.29	9.67	10.72	-1.05	4.95e-31	3.25e-29	Os_936	Promoter (<=1kb)	4	4909990	4913696	3707	2	-6	Os01t0191800-01	Os01g0191800		Similar to Aurora kinase.
chr01	4913702	4915554	1853	*	10.29	9.67	10.72	-1.05	4.95e-31	3.25e-29	Os_936	Promoter (<=1kb)	4	4909990	4913696	3707	2	-6	Os01t0191800-02	Os01g0191800		Similar to Aurora kinase.
chr02	12647594	12649107	1514	*	9.11	9.65	8.24	1.41	5.12e-31	3.36e-29	Os_9600	Promoter (1-2kb)	5	12645623	12647595	1973	1	1971	Os02t0318100-00	Os02g0318100		Similar to Alternative oxidase.
chr03	7084856	7086453	1598	*	8.4	9.03	7.28	1.75	5.21e-31	3.42e-29	Os_15107	Promoter (<=1kb)	6	7082665	7084749	2085	2	-107	Os03t0233700-00	Os03g0233700		Conserved hypothetical protein.
chr01	34529246	34531984	2739	*	11.83	11.42	12.14	-0.72	5.43e-31	3.55e-29	Os_5738	Promoter (<=1kb)	4	34531774	34533771	1998	1	0	Os01t0812200-01	Os01g0812200	OsFbox046, OsFbox46, Os_F0609	Cyclin-like F-box domain containing protein.
chr05	699107	700155	1049	*	8.77	7.78	9.36	-1.58	5.49e-31	3.59e-29	Os_24883	Promoter (1-2kb)	8	701583	705308	3726	1	-1428	Os05t0113000-01	Os05g0113000		Amino acid-binding ACT domain containing protein.
chr05	699107	700155	1049	*	8.77	7.78	9.36	-1.58	5.49e-31	3.59e-29	Os_24883	Promoter (1-2kb)	8	701583	705308	3726	1	-1428	Os05t0113000-02	Os05g0113000		Amino acid-binding ACT domain containing protein.
chr07	906900	908223	1324	*	8.57	7.46	9.19	-1.73	6.16e-31	4.02e-29	Os_33751	Promoter (2-3kb)	10	909597	911056	1460	2	2833	Os07t0116600-00	Os07g0116600		Similar to HLS1 (HOOKLESS 1); N-acetyltransferase.
chr09	12141176	12142422	1247	*	8.92	7.98	9.48	-1.5	6.97e-31	4.55e-29	Os_42643	Distal Intergenic	12	12145638	12145695	58	2	3273	Os09t0368101-00	Os09g0368101		Non-protein coding transcript.
chr07	289850	291107	1258	*	9.88	10.37	9.11	1.26	7.12e-31	4.64e-29	Os_33647	Promoter (<=1kb)	10	291076	291795	720	1	0	Os07t0105000-00	Os07g0105000	OsUCL20	Cupredoxin domain containing protein.
chr04	33126984	33128245	1262	*	10.51	9.9	10.94	-1.04	7.42e-31	4.83e-29	Os_24204	Promoter (<=1kb)	7	33123327	33126987	3661	2	0	Os04t0650000-01	Os04g0650000	ocp*, ocp	Similar to Oryzain alpha chain precursor (EC 3.4.22.-).
chr04	33126984	33128245	1262	*	10.51	9.9	10.94	-1.04	7.42e-31	4.83e-29	Os_24204	Promoter (<=1kb)	7	33123327	33126987	3661	2	0	Os04t0650000-02	Os04g0650000	ocp*, ocp	Similar to Oryzain alpha chain precursor (EC 3.4.22.-).
chr04	33126984	33128245	1262	*	10.51	9.9	10.94	-1.04	7.42e-31	4.83e-29	Os_24204	Promoter (<=1kb)	7	33123327	33126987	3661	2	0	Os04t0650000-03	Os04g0650000	ocp*, ocp	Similar to Oryzain alpha chain precursor (EC 3.4.22.-).
chr05	13921598	13922781	1184	*	9.63	8.87	10.12	-1.25	8.29e-31	5.39e-29	Os_26435	Distal Intergenic	8	13927674	13929113	1440	1	-4893	Os05t0307100-01	Os05g0307100		Similar to tetracycline transporter protein.
chr02	33603417	33604634	1218	*	8.24	8.88	7.03	1.85	8.45e-31	5.48e-29	Os_13043	Promoter (<=1kb)	5	33604348	33605999	1652	1	0	Os02t0791300-01	Os02g0791300		Hypothetical conserved gene.
chr08	651118	652046	929	*	9.17	8.2	9.75	-1.55	8.75e-31	5.67e-29	Os_37879	Distal Intergenic	11	655771	657391	1621	2	5345	Os08t0112300-01	Os08g0112300		Transferase domain containing protein.
chr05	18939589	18940724	1136	*	9.29	9.83	8.44	1.39	8.93e-31	5.79e-29	Os_27128	Promoter (<=1kb)	8	18941226	18942889	1664	1	-502	Os05t0390550-00	Os05g0390550		Conserved hypothetical protein.
chr02	30952727	30953819	1093	*	9.14	9.68	8.25	1.44	9.02e-31	5.84e-29	Os_12498	Distal Intergenic	5	30958609	30965222	6614	2	11403	Os02t0740300-01	Os02g0740300		ATPase, AAA-type, core domain containing protein.
chr04	24499299	24500023	725	*	7.91	8.61	6.51	2.09	9.41e-31	6.08e-29	Os_22484	Distal Intergenic	7	24504726	24505397	672	1	-4703	Os04t0490300-01	Os04g0490300		Similar to protein binding protein.
chr05	194092	195069	978	*	9.39	8.62	9.9	-1.28	9.58e-31	6.18e-29	Os_24784	Promoter (<=1kb)	8	193291	193927	637	1	801	Os05t0103400-01	Os05g0103400		Protein of unknown function DUF3339 domain containing protein.
chr03	1510721	1511374	654	*	9.85	9.13	10.33	-1.2	9.98e-31	6.43e-29	Os_13896	Promoter (<=1kb)	6	1511322	1512573	1252	1	0	Os03t0126700-01	Os03g0126700		Similar to Barley stem rust resistance protein.
chr12	25855296	25857788	2493	*	10.51	9.96	10.91	-0.95	1e-30	6.45e-29	Os_53708	Distal Intergenic	3	25851429	25852257	829	1	3867	Os12t0611500-00	Os12g0611500		Similar to H0315A08.1 protein.
chr08	18775301	18777175	1875	*	9.51	10.03	8.7	1.33	1.09e-30	7.02e-29	Os_39842	Promoter (<=1kb)	11	18776803	18778740	1938	1	0	Os08t0395800-01	Os08g0395800		Protein of unknown function DUF247, plant family protein.
chr03	32375410	32376012	603	*	8.89	9.46	7.94	1.52	1.27e-30	8.18e-29	Os_19354	Promoter (<=1kb)	6	32375907	32378463	2557	1	0	Os03t0780800-01	Os03g0780800	Os-FAH2, OsFAH2	Fatty acid 2-hydroxylase, Resistance to rice blast fungus infection
chr03	32375410	32376012	603	*	8.89	9.46	7.94	1.52	1.27e-30	8.18e-29	Os_19354	Promoter (<=1kb)	6	32375907	32378463	2557	1	0	Os03t0780800-02	Os03g0780800	Os-FAH2, OsFAH2	Fatty acid 2-hydroxylase, Resistance to rice blast fungus infection
chr01	39873926	39874645	720	*	8.85	7.88	9.43	-1.55	1.42e-30	9.13e-29	Os_6876	Promoter (1-2kb)	4	39876458	39877243	786	1	-1813	Os01t0915200-01	Os01g0915200		Similar to cysteine proteinase inhibitor B.
chr04	21833743	21835297	1555	*	9.05	8.15	9.59	-1.45	1.53e-30	9.82e-29	Os_21957	Distal Intergenic	7	21826905	21830399	3495	2	-3344	Os04t0438900-00	Os04g0438900		Conserved hypothetical protein.
chr02	35265343	35265959	617	*	9.3	8.48	9.82	-1.34	1.63e-30	1.04e-28	Os_13406	Promoter (<=1kb)	5	35263294	35265393	2100	2	0	Os02t0821400-01	Os02g0821400	OsRLCK90	Protein kinase, core domain containing protein.
chr02	35265343	35265959	617	*	9.3	8.48	9.82	-1.34	1.63e-30	1.04e-28	Os_13406	Promoter (<=1kb)	5	35263294	35265393	2100	2	0	Os02t0821400-02	Os02g0821400	OsRLCK90	Protein kinase, core domain containing protein.
chr10	13770780	13771931	1152	*	7.66	8.4	6.06	2.34	1.69e-30	1.08e-28	Os_46050	Promoter (1-2kb)	1	13773717	13774369	653	1	-1786	Os10t0404300-00	Os10g0404300	OsILI7, OsbHLH173, bHLH173	Similar to predicted protein.
chr05	23499219	23499733	515	*	8.27	8.92	7.04	1.88	1.8e-30	1.15e-28	Os_27989	Promoter (1-2kb)	8	23495654	23497572	1919	2	-1647	Os05t0477600-01	Os05g0477600	OsEXP4 (Os-EXP4), OsEXPA4, OsEXP4, Os-EXP4, OsaEXPa1.22	Alpha-expansin OsEXPA4.
chr05	23499219	23499733	515	*	8.27	8.92	7.04	1.88	1.8e-30	1.15e-28	Os_27989	Promoter (1-2kb)	8	23495654	23497572	1919	2	-1647	Os05t0477600-02	Os05g0477600	OsEXP4 (Os-EXP4), OsEXPA4, OsEXP4, Os-EXP4, OsaEXPa1.22	Alpha-expansin OsEXPA4.
chr02	23227950	23228775	826	*	9.01	9.56	8.1	1.46	1.8e-30	1.15e-28	Os_11047	Promoter (<=1kb)	5	23228826	23230766	1941	1	-51	Os02t0597700-00	Os02g0597700		Ubiquitin domain containing protein.
chr07	23919021	23920650	1630	*	10.53	9.97	10.93	-0.97	2.08e-30	1.33e-28	Os_36557	Distal Intergenic	10	23925954	23931219	5266	1	-5304	Os07t0588000-01	Os07g0588000		Interferon-related developmental regulator domain containing protein.
chr03	30921759	30922638	880	*	8.35	7.15	9	-1.85	2.23e-30	1.42e-28	Os_19048	Promoter (<=1kb)	6	30920672	30921781	1110	2	0	Os03t0750400-01	Os03g0750400		Hypothetical protein.
chr07	17717524	17719638	2115	*	10.22	9.56	10.67	-1.11	2.24e-30	1.42e-28	Os_35559	Distal Intergenic	10	17740777	17742290	1514	1	-21139	Os07t0484200-01	Os07g0484200	OsADF9	Similar to Actin-depolymerizing factor 1 (ADF 1) (ZmABP1) (ZmADF1).
chr09	18324219	18324983	765	*	8.62	7.46	9.26	-1.79	2.28e-30	1.45e-28	Os_43759	Promoter (1-2kb)	12	18316004	18322383	6380	2	-1836	Os09t0478300-01	Os09g0478300	OsCslE6, OsCSLE6	Similar to Cellulose synthase-like protein E6.
chr09	18132328	18133439	1112	*	9.22	8.38	9.75	-1.37	2.37e-30	1.51e-28	Os_43716	Promoter (<=1kb)	12	18134399	18136393	1995	1	-960	Os09t0474051-01	Os09g0474051	OsDUA1	RNA editing factor, RNA-binding protein, Pentatricopeptide repeat (PPR) protein family member, Chloroplast development at low temperature
chr02	30715800	30716657	858	*	8.76	9.33	7.8	1.53	2.4e-30	1.52e-28	Os_12447	Distal Intergenic	5	30720856	30726454	5599	1	-4199	Os02t0736100-01	Os02g0736100		Myosin II heavy chain-like family protein.
chr02	30715800	30716657	858	*	8.76	9.33	7.8	1.53	2.4e-30	1.52e-28	Os_12447	Distal Intergenic	5	30720856	30726454	5599	1	-4199	Os02t0736100-02	Os02g0736100		Myosin II heavy chain-like family protein.
chr03	22410454	22411978	1525	*	9.73	10.2	9.04	1.16	2.48e-30	1.57e-28	Os_17562	Promoter (2-3kb)	6	22413613	22413988	376	2	2010	Os03t0600400-01	Os03g0600400		Conserved hypothetical protein.
chr07	4354252	4355175	924	*	9.03	9.56	8.16	1.41	2.65e-30	1.67e-28	Os_34261	Promoter (1-2kb)	10	4355211	4356572	1362	2	1397	Os07t0182400-01	Os07g0182400	OsIAA24	AUX/IAA protein family protein.
chr02	2229488	2231034	1547	*	8.3	7.1	8.95	-1.85	2.71e-30	1.71e-28	Os_7998	Downstream (<1kb)	5	2231145	2239224	8080	2	8190	Os02t0141300-01	Os02g0141300		Arabinokinase-Like Protein, Pollen development
chr10	2912364	2912966	603	*	8.45	7.34	9.06	-1.73	2.82e-30	1.78e-28	Os_45038	Promoter (1-2kb)	1	2912901	2914656	1756	2	1690	Os10t0148400-00	Os10g0148400		Similar to POT family protein.
chr03	9303297	9305173	1877	*	9.85	9.13	10.32	-1.19	2.86e-30	1.8e-28	Os_15573	Promoter (2-3kb)	6	9307510	9312238	4729	1	-2337	Os03t0275400-01	Os03g0275400		Zinc finger, DHHC-type domain containing protein.
chr08	11757614	11758683	1070	*	9.98	9.3	10.44	-1.14	2.89e-30	1.81e-28	Os_39239	Promoter (<=1kb)	11	11758735	11765193	6459	1	-52	Os08t0292900-01	Os08g0292900	OSH42, OSH44, H45	Similar to Isoform 2 of Homeobox protein knotted-1-like 13.
chr11	22545778	22546958	1181	*	9.16	8.29	9.7	-1.41	2.89e-30	1.82e-28	Os_50353	Distal Intergenic	2	22550323	22554889	4567	1	-3365	Os11t0592600-01	Os11g0592600		Targeting for Xklp2 family protein.
chr01	26732407	26734291	1885	*	10.58	10.96	10.06	0.91	3.12e-30	1.96e-28	Os_4174	Promoter (<=1kb)	4	26734307	26735980	1674	1	-16	Os01t0657801-00	Os01g0657801		Hypothetical gene.
chr05	8916278	8917643	1366	*	9.67	8.96	10.14	-1.18	3.39e-30	2.12e-28	Os_26144	Distal Intergenic	8	8902501	8903789	1289	2	-12489	Os05t0247100-01	Os05g0247100	DIP3, XIP, OsHI-XIP	Similar to Glycosyl hydrolases family 18.
chr05	8916278	8917643	1366	*	9.67	8.96	10.14	-1.18	3.39e-30	2.12e-28	Os_26144	Distal Intergenic	8	8902501	8903789	1289	2	-12489	Os05t0247100-02	Os05g0247100	DIP3, XIP, OsHI-XIP	Similar to Glycosyl hydrolases family 18.
chr05	2143290	2143896	607	*	8.71	7.67	9.31	-1.64	3.49e-30	2.18e-28	Os_25176	Promoter (<=1kb)	8	2143896	2150179	6284	1	0	Os05t0136900-01	Os05g0136900	OsAT3, OsAt3	Transferase family protein.
chr06	14189353	14189616	264	*	10.15	10.59	9.51	1.08	3.49e-30	2.18e-28	Os_31276	Distal Intergenic	9	14193884	14195442	1559	2	5826	Os06t0350200-01	Os06g0350200		Hypothetical gene.
chr07	23924358	23925950	1593	*	10.29	9.72	10.7	-0.98	4.22e-30	2.63e-28	Os_36559	Promoter (<=1kb)	10	23925954	23931219	5266	1	-4	Os07t0588000-01	Os07g0588000		Interferon-related developmental regulator domain containing protein.
chr05	25398994	25399500	507	*	8.72	9.31	7.7	1.6	4.26e-30	2.66e-28	Os_28310	Promoter (<=1kb)	8	25399448	25401593	2146	1	0	Os05t0512600-01	Os05g0512600		X8 domain containing protein.
chr08	26426735	26427721	987	*	8.88	7.92	9.46	-1.54	5.03e-30	3.13e-28	Os_41155	Promoter (2-3kb)	11	26422252	26423999	1748	2	-2736	Os08t0530500-01	Os08g0530500		Conserved hypothetical protein.
chr10	23010067	23010838	772	*	8.29	7.12	8.92	-1.81	5.08e-30	3.16e-28	Os_47689	Promoter (<=1kb)	1	23008601	23011807	3207	2	969	Os10t0577500-01	Os10g0577500	OsXTH25	Concanavalin A-like lectin/glucanase, subgroup domain containing protein.
chr10	23010067	23010838	772	*	8.29	7.12	8.92	-1.81	5.08e-30	3.16e-28	Os_47689	Promoter (<=1kb)	1	23008601	23011807	3207	2	969	Os10t0577500-02	Os10g0577500	OsXTH25	Concanavalin A-like lectin/glucanase, subgroup domain containing protein.
chr06	4230821	4232431	1611	*	8.87	9.43	7.93	1.51	5.13e-30	3.19e-28	Os_29960	Promoter (<=1kb)	9	4229401	4233324	3924	2	893	Os06t0184500-01	Os06g0184500		BTB domain containing protein.
chr01	10602902	10604701	1800	*	10.33	9.77	10.73	-0.96	5.24e-30	3.25e-28	Os_2004	Distal Intergenic	4	10622951	10627532	4582	1	-18250	Os01t0292200-01	Os01g0292200	OsCIPK01, CIPK1, OsCIPK1	Serine/threonine protein kinase domain containing protein.
chr01	10602902	10604701	1800	*	10.33	9.77	10.73	-0.96	5.24e-30	3.25e-28	Os_2004	Distal Intergenic	4	10622951	10627532	4582	1	-18250	Os01t0292200-02	Os01g0292200	OsCIPK01, CIPK1, OsCIPK1	Serine/threonine protein kinase domain containing protein.
chr01	10602902	10604701	1800	*	10.33	9.77	10.73	-0.96	5.24e-30	3.25e-28	Os_2004	Distal Intergenic	4	10622951	10627532	4582	1	-18250	Os01t0292200-03	Os01g0292200	OsCIPK01, CIPK1, OsCIPK1	Serine/threonine protein kinase domain containing protein.
chr11	17332603	17333753	1151	*	9.44	8.63	9.95	-1.32	5.25e-30	3.26e-28	Os_49741	Promoter (2-3kb)	2	17329608	17332992	3385	1	2995	Os11t0490800-01	Os11g0490800	OsABCI7, OsABCI7_1, OsABCI7_2, OsABCI8, ABCI8, OsABCI8.1, OsABCI8.2	Similar to ABC transporter family protein, expressed.
chr11	17332603	17333753	1151	*	9.44	8.63	9.95	-1.32	5.25e-30	3.26e-28	Os_49741	Promoter (2-3kb)	2	17329608	17332992	3385	1	2995	Os11t0490800-02	Os11g0490800	OsABCI7, OsABCI7_1, OsABCI7_2, OsABCI8, ABCI8, OsABCI8.1, OsABCI8.2	Similar to ABC transporter family protein, expressed.
chr11	17332603	17333753	1151	*	9.44	8.63	9.95	-1.32	5.25e-30	3.26e-28	Os_49741	Promoter (2-3kb)	2	17329608	17332992	3385	1	2995	Os11t0490800-03	Os11g0490800	OsABCI7, OsABCI7_1, OsABCI7_2, OsABCI8, ABCI8, OsABCI8.1, OsABCI8.2	Similar to ABC transporter family protein, expressed.
chr09	6969481	6969900	420	*	7.88	6.26	8.63	-2.37	5.32e-30	3.3e-28	Os_42163	Distal Intergenic	12	6973353	6974004	652	1	-3453	Os09t0293601-01	Os09g0293601		Conserved hypothetical protein.
chr08	3611211	3612107	897	*	8.36	8.99	7.21	1.78	5.48e-30	3.39e-28	Os_38343	Promoter (1-2kb)	11	3613402	3615762	2361	1	-1295	Os08t0161700-01	Os08g0161700		NADH dehydrogenase [ubiquinone] (complex I), iron-sulphur protein 6, mitochondria domain containing protein.
chr05	23497570	23498216	647	*	9.26	10.03	7.49	2.54	5.51e-30	3.41e-28	Os_27988	Promoter (<=1kb)	8	23495654	23497572	1919	2	0	Os05t0477600-01	Os05g0477600	OsEXP4 (Os-EXP4), OsEXPA4, OsEXP4, Os-EXP4, OsaEXPa1.22	Alpha-expansin OsEXPA4.
chr05	23497570	23498216	647	*	9.26	10.03	7.49	2.54	5.51e-30	3.41e-28	Os_27988	Promoter (<=1kb)	8	23495654	23497572	1919	2	0	Os05t0477600-02	Os05g0477600	OsEXP4 (Os-EXP4), OsEXPA4, OsEXP4, Os-EXP4, OsaEXPa1.22	Alpha-expansin OsEXPA4.
chr01	34701820	34703130	1311	*	9.57	8.86	10.04	-1.18	5.53e-30	3.41e-28	Os_5786	Downstream (2-3kb)	4	34692912	34694391	1480	2	-7429	Os01t0816100-01	Os01g0816100	OsNAC4, NAC68, ONAC068, OnNAC4*, OnNAC4, OsNAC4/ONAC068	Plant-specific transcription factor, Regulation of hypersensitive response (HR) cell death
chr03	24985495	24986605	1111	*	8.63	7.57	9.24	-1.67	5.76e-30	3.55e-28	Os_17937	Distal Intergenic	6	24996647	25000959	4313	1	-10042	Os03t0646100-01	Os03g0646100	FtsZ2-1	Similar to Plastid division protein ftsZ1 precursor.
chr09	22733529	22734746	1218	*	11.64	11.94	11.27	0.67	5.8e-30	3.57e-28	Os_44675	Promoter (<=1kb)	12	22732785	22733591	807	2	0	Os09t0569780-01	Os09g0569780		Conserved hypothetical protein.
chr12	13374469	13374842	374	*	10.5	10.88	9.97	0.91	6.13e-30	3.77e-28	Os_52486	Promoter (1-2kb)	3	13375575	13375991	417	2	1149	Os12t0423142-00	Os12g0423142		Similar to NADH dehydrogenase subunit 3.
chr03	26356062	26358164	2103	*	9.82	9.13	10.28	-1.15	6.33e-30	3.89e-28	Os_18168	Distal Intergenic	6	26363077	26364417	1341	1	-4913	Os03t0668500-01	Os03g0668500	SIP31	Conserved hypothetical protein.
chr12	1245973	1247097	1125	*	9.87	10.3	9.24	1.07	7.64e-30	4.69e-28	Os_51178	Distal Intergenic	3	1251984	1253694	1711	1	-4887	Os12t0126050-00	Os12g0126050		Hypothetical gene.
chr04	23840428	23843606	3179	*	11.27	10.84	11.59	-0.76	7.67e-30	4.7e-28	Os_22350	Promoter (<=1kb)	7	23843614	23847934	4321	1	-8	Os04t0476400-01	Os04g0476400		Similar to OSIGBa0106G07.13 protein.
chr02	35874550	35876399	1850	*	9.37	9.89	8.53	1.37	7.71e-30	4.72e-28	Os_13550	Promoter (<=1kb)	5	35875161	35876977	1817	1	0	Os02t0833900-01	Os02g0833900	prx32	Similar to Peroxidase 64 precursor (EC 1.11.1.7) (Atperox P64) (PRXR4) (ATP17a).
chr02	35874550	35876399	1850	*	9.37	9.89	8.53	1.37	7.71e-30	4.72e-28	Os_13550	Promoter (<=1kb)	5	35875161	35876977	1817	1	0	Os02t0833900-02	Os02g0833900	prx32	Similar to Peroxidase 64 precursor (EC 1.11.1.7) (Atperox P64) (PRXR4) (ATP17a).
chr02	35874550	35876399	1850	*	9.37	9.89	8.53	1.37	7.71e-30	4.72e-28	Os_13550	Promoter (<=1kb)	5	35875161	35876977	1817	1	0	Os02t0833900-03	Os02g0833900	prx32	Similar to Peroxidase 64 precursor (EC 1.11.1.7) (Atperox P64) (PRXR4) (ATP17a).
chr08	15429069	15430910	1842	*	9.08	8.23	9.61	-1.38	7.75e-30	4.74e-28	Os_39496	Downstream (<1kb)	11	15431639	15435283	3645	2	4373	Os08t0342300-01	Os08g0342300	OsBRL3	BR receptor kinase, Brassinosteroid (BR) perception in the root
chr02	8415766	8417046	1281	*	8.17	6.87	8.84	-1.96	7.76e-30	4.74e-28	Os_9087	Promoter (<=1kb)	5	8416954	8417585	632	2	539	Os02t0249200-00	Os02g0249200		Similar to RING-H2 finger protein ATL5H.
chr07	28975531	28977009	1479	*	8.4	7.3	9.02	-1.72	8.06e-30	4.92e-28	Os_37574	Distal Intergenic	10	28968391	28968562	172	2	-6969	Os07t0683025-00	Os07g0683025		Similar to DNA binding protein.
chr04	19476282	19477225	944	*	8.11	6.86	8.77	-1.91	8.73e-30	5.32e-28	Os_21536	Downstream (2-3kb)	7	19479857	19484468	4612	2	7243	Os04t0395700-00	Os04g0395700		Conserved hypothetical protein.
chr09	7962702	7964090	1389	*	9.49	8.63	10.03	-1.4	9.14e-30	5.57e-28	Os_42278	Promoter (<=1kb)	12	7964048	7967912	3865	1	0	Os09t0307300-01	Os09g0307300		Targeting for Xklp2 family protein.
chr09	7962702	7964090	1389	*	9.49	8.63	10.03	-1.4	9.14e-30	5.57e-28	Os_42278	Promoter (<=1kb)	12	7964048	7967912	3865	1	0	Os09t0307300-02	Os09g0307300		Targeting for Xklp2 family protein.
chr06	1754903	1756535	1633	*	9.5	8.77	9.99	-1.22	9.21e-30	5.6e-28	Os_29519	Intron (Os06t0132600-01/Os06g0132600, intron 7 of 7)	9	1754352	1760884	6533	2	4349	Os06t0132600-01	Os06g0132600	OsRAD1, RAD1	Repair protein Rad1/Rec1 domain containing protein.
chr06	1754903	1756535	1633	*	9.5	8.77	9.99	-1.22	9.21e-30	5.6e-28	Os_29519	Intron (Os06t0132600-01/Os06g0132600, intron 7 of 7)	9	1754352	1760884	6533	2	4349	Os06t0132600-02	Os06g0132600	OsRAD1, RAD1	Repair protein Rad1/Rec1 domain containing protein.
chr03	8090778	8091742	965	*	8.03	8.71	6.69	2.03	9.58e-30	5.82e-28	Os_15313	Distal Intergenic	6	8087161	8088952	1792	1	3617	Os03t0253200-01	Os03g0253200		Similar to WAG1; kinase.
chr01	39868451	39869860	1410	*	10.69	10.19	11.06	-0.87	9.72e-30	5.9e-28	Os_6874	Promoter (<=1kb)	4	39866435	39867460	1026	2	-991	Os01t0915000-01	Os01g0915000		Protein of unknown function DUF506, plant family protein.
chr07	5597727	5598669	943	*	8.12	6.7	8.83	-2.12	1.04e-29	6.28e-28	Os_34439	Promoter (<=1kb)	10	5598662	5600729	2068	1	0	Os07t0204100-01	Os07g0204100		Conserved hypothetical protein.
chr11	8460586	8462120	1535	*	9.21	9.72	8.42	1.3	1.05e-29	6.35e-28	Os_48991	Distal Intergenic	2	8457135	8460242	3108	1	3451	Os11t0256600-00	Os11g0256600		Similar to Benzothiadiazole-induced S-adenosyl-L-methionine:salicylic acid carboxyl methyltransferase 1.
chr09	7481229	7482765	1537	*	7.86	8.57	6.4	2.16	1.07e-29	6.47e-28	Os_42232	Exon (Os09t0300800-01/Os09g0300800, exon 2 of 3)	12	7470846	7483164	12319	1	10383	Os09t0300800-01	Os09g0300800		Protein of unknown function DUF247, plant family protein.
chr02	31421424	31421838	415	*	7.07	7.92	4.7	3.22	1.11e-29	6.68e-28	Os_12591	Downstream (2-3kb)	5	31423943	31425239	1297	2	3401	Os02t0747900-01	Os02g0747900	ILI5, PGL2, Os170, OsBUL1, BUL1	Atypical basic helix-loop-helix protein, Control of cell elongation, Regulator of grain size and leaf angle
chr03	1841887	1842854	968	*	9.1	8.18	9.65	-1.47	1.25e-29	7.54e-28	Os_13984	Promoter (2-3kb)	6	1836607	1839772	3166	2	-2115	Os03t0132300-01	Os03g0132300		TB2/DP1 and HVA22 related protein family protein.
chr09	20257982	20258770	789	*	8.25	7.01	8.91	-1.9	1.26e-29	7.62e-28	Os_44177	Promoter (<=1kb)	12	20258770	20260195	1426	1	0	Os09t0519000-01	Os09g0519000		Hypothetical protein.
chr10	21629899	21630677	779	*	8.49	9.1	7.41	1.69	1.29e-29	7.79e-28	Os_47384	Exon (Os10t0551100-01/Os10g0551100, exon 4 of 4)	1	21635603	21637934	2332	1	-4926	Os10t0551401-00	Os10g0551401		Conserved hypothetical protein.
chr01	25511740	25512959	1220	*	8.98	9.55	8.05	1.5	1.33e-29	7.98e-28	Os_3960	Promoter (<=1kb)	4	25513947	25518078	4132	1	-988	Os01t0636500-01	Os01g0636500	OsPGL19, PGL19	Similar to Polygalacturonase PG2.
chr11	1221535	1222909	1375	*	8.82	7.85	9.4	-1.54	1.33e-29	8e-28	Os_47942	Promoter (2-3kb)	2	1225190	1226553	1364	1	-2281	Os11t0126800-01	Os11g0126800		Nucleoside phosphatase GDA1/CD39 family protein.
chr03	11814329	11816500	2172	*	10.18	9.6	10.59	-0.99	1.36e-29	8.15e-28	Os_16141	Promoter (<=1kb)	6	11816467	11818149	1683	1	0	Os03t0324900-01	Os03g0324900		Zinc finger, RING/FYVE/PHD-type domain containing protein.
chr12	13377246	13377611	366	*	10.35	10.79	9.73	1.06	1.44e-29	8.61e-28	Os_52487	Promoter (1-2kb)	3	13375575	13375991	417	2	-1255	Os12t0423142-00	Os12g0423142		Similar to NADH dehydrogenase subunit 3.
chr12	25779153	25779933	781	*	7.87	8.57	6.47	2.1	1.46e-29	8.76e-28	Os_53690	Promoter (2-3kb)	3	25780954	25781952	999	2	2019	Os12t0610300-00	Os12g0610300		Hypothetical conserved gene.
chr02	7465964	7467013	1050	*	9.32	8.56	9.82	-1.26	1.48e-29	8.86e-28	Os_8941	Promoter (<=1kb)	5	7464392	7465082	691	2	-882	Os02t0232050-00	Os02g0232050		Hypothetical gene.
chr07	24360030	24361612	1583	*	9.62	10.08	8.93	1.15	1.51e-29	9.01e-28	Os_36646	Distal Intergenic	10	24355706	24356664	959	2	-3366	Os07t0597400-01	Os07g0597400		Conserved hypothetical protein.
chr03	31810537	31811000	464	*	10.29	10.7	9.73	0.97	1.58e-29	9.4e-28	Os_19244	Distal Intergenic	6	31817608	31817993	386	1	-6608	Os03t0768450-00	Os03g0768450		Hypothetical conserved gene.
chr06	3945365	3946295	931	*	8.27	7.11	8.9	-1.8	1.62e-29	9.64e-28	Os_29915	Promoter (1-2kb)	9	3941560	3943507	1948	2	-1858	Os06t0179400-01	Os06g0179400		Hypothetical protein.
chr04	19573451	19574973	1523	*	10.32	9.76	10.72	-0.97	1.65e-29	9.81e-28	Os_21551	Intron (Os04t0396500-01/Os04g0396500, intron 3 of 3)	7	19566018	19566769	752	2	-6682	Os04t0396550-01	Os04g0396550		Hypothetical conserved gene.
chr03	7289164	7290427	1264	*	9.92	9.28	10.37	-1.09	1.7e-29	1.01e-27	Os_15152	Promoter (2-3kb)	6	7290796	7293226	2431	2	2799	Os03t0237900-01	Os03g0237900		Hypothetical conserved gene.
chr01	31802472	31803871	1400	*	9.59	10.06	8.9	1.16	1.7e-29	1.01e-27	Os_5227	Distal Intergenic	4	31806962	31811863	4902	1	-3091	Os01t0757400-01	Os01g0757400	SKD1	Similar to Katanin p60 ATPase-containing subunit A1 (EC 3.6.4.3) (Katanin p60 subunit A1) (p60 katanin). Splice isoform 2.
chr01	31802472	31803871	1400	*	9.59	10.06	8.9	1.16	1.7e-29	1.01e-27	Os_5227	Distal Intergenic	4	31806962	31811863	4902	1	-3091	Os01t0757400-02	Os01g0757400	SKD1	Similar to Katanin p60 ATPase-containing subunit A1 (EC 3.6.4.3) (Katanin p60 subunit A1) (p60 katanin). Splice isoform 2.
chr10	20389182	20389934	753	*	9.02	9.55	8.17	1.38	1.71e-29	1.01e-27	Os_47147	Promoter (2-3kb)	1	20389644	20392184	2541	2	2250	Os10t0524600-01	Os10g0524600	OsSub61, SUB61	Peptidase S8, subtilisin-related domain containing protein.
chr02	25833931	25834983	1053	*	10.86	10.35	11.23	-0.88	1.97e-29	1.17e-27	Os_11470	Promoter (2-3kb)	5	25828426	25831324	2899	2	-2607	Os02t0643000-01	Os02g0643000		Similar to VAP27.
chr08	16443290	16444324	1035	*	7.93	8.64	6.48	2.16	2.31e-29	1.37e-27	Os_39580	Distal Intergenic	11	16447501	16449981	2481	1	-3177	Os08t0358050-00	Os08g0358050		Non-protein coding transcript.
chr04	22254991	22256556	1566	*	9.04	9.62	8.05	1.57	2.45e-29	1.45e-27	Os_22038	Promoter (<=1kb)	7	22255968	22257458	1491	2	902	Os04t0446401-00	Os04g0446401		Conserved hypothetical protein.
chr02	640517	640743	227	*	7.48	8.26	5.67	2.59	2.5e-29	1.48e-27	Os_7711	Promoter (<=1kb)	5	637013	640452	3440	2	-65	Os02t0111800-02	Os02g0111800	OsCLVATA, CLVATA	Protein kinase, core domain containing protein.
chr10	7441231	7443077	1847	*	9.66	8.99	10.12	-1.14	2.53e-29	1.49e-27	Os_45417	Promoter (<=1kb)	1	7438368	7444003	5636	2	926	Os10t0204400-01	Os10g0204400	PEPCK, OsPEPCK	Similar to Phosphoenolpyruvate carboxykinase (Fragment).
chr02	32439181	32440420	1240	*	9.57	10.05	8.85	1.2	2.54e-29	1.5e-27	Os_12825	Distal Intergenic	5	32435410	32435777	368	1	3771	Os02t0769250-00	Os02g0769250		Non-protein coding transcript.
chr12	14350365	14351881	1517	*	8.2	8.85	6.96	1.89	2.68e-29	1.58e-27	Os_52555	Distal Intergenic	3	14411366	14412019	654	2	60138	Os12t0437800-01	Os12g0437800	Sci1, PR6	Similar to MPI.
chr04	20118913	20120494	1582	*	11.14	11.47	10.72	0.75	2.74e-29	1.61e-27	Os_21672	Promoter (<=1kb)	7	20117097	20119136	2040	2	0	Os04t0405401-01	Os04g0405401		Hypothetical conserved gene.
chr08	9635042	9636109	1068	*	8.52	7.48	9.12	-1.63	2.81e-29	1.65e-27	Os_39024	Promoter (2-3kb)	11	9628599	9632710	4112	2	-2332	Os08t0258200-01	Os08g0258200	XBOS35	Ankyrin domain containing protein.
chr08	9635042	9636109	1068	*	8.52	7.48	9.12	-1.63	2.81e-29	1.65e-27	Os_39024	Promoter (2-3kb)	11	9628599	9632710	4112	2	-2332	Os08t0258200-02	Os08g0258200	XBOS35	Ankyrin domain containing protein.
chr02	24249601	24251290	1690	*	9.44	9.93	8.72	1.21	2.82e-29	1.65e-27	Os_11200	Distal Intergenic	5	24240092	24242558	2467	2	-7043	Os02t0614200-01	Os02g0614200		Conserved hypothetical protein.
chr11	22465443	22467396	1954	*	10.25	9.7	10.65	-0.95	2.85e-29	1.67e-27	Os_50336	Promoter (<=1kb)	2	22459933	22464679	4747	2	-764	Os11t0591100-01	Os11g0591100	OsGME2, GME2	NAD(P)-binding domain containing protein.
chr02	25654287	25654764	478	*	7.37	8.16	5.48	2.68	2.88e-29	1.69e-27	Os_11440	Promoter (1-2kb)	5	25652554	25659494	6941	1	1733	Os02t0639500-01	Os02g0639500		Similar to Expansin-B16.
chr01	39282223	39283038	816	*	7.59	8.33	5.97	2.36	2.94e-29	1.72e-27	Os_6768	Promoter (1-2kb)	4	39276426	39281147	4722	2	-1076	Os01t0902100-00	Os01g0902100	OsABCC2, OsMRP2	Similar to MRP-like ABC transporter.
chr05	15655050	15656939	1890	*	9.84	9.13	10.32	-1.19	3.11e-29	1.82e-27	Os_26621	Exon (Os05t0335100-01/Os05g0335100, exon 6 of 6)	8	15656749	15662427	5679	2	5488	Os05t0335100-01	Os05g0335100		Saposin-like domain containing protein.
chr03	4819759	4821574	1816	*	9.94	9.25	10.4	-1.15	3.23e-29	1.89e-27	Os_14612	Promoter (<=1kb)	6	4820592	4821406	815	1	0	Os03t0192550-01	Os03g0192550		Hypothetical gene.
chr01	35797850	35798831	982	*	10.63	11.03	10.09	0.94	3.34e-29	1.95e-27	Os_6005	Promoter (<=1kb)	4	35798452	35798524	73	2	0	Os01t0835166-00	Os01g0835166		Non-protein coding transcript.
chr04	26362771	26364675	1905	*	10.11	9.48	10.54	-1.06	3.34e-29	1.95e-27	Os_22850	Promoter (<=1kb)	7	26364147	26368378	4232	1	0	Os04t0527400-01	Os04g0527400		BRO1 domain containing protein.
chr04	26362771	26364675	1905	*	10.11	9.48	10.54	-1.06	3.34e-29	1.95e-27	Os_22850	Promoter (<=1kb)	7	26364147	26368378	4232	1	0	Os04t0527400-02	Os04g0527400		BRO1 domain containing protein.
chr04	26362771	26364675	1905	*	10.11	9.48	10.54	-1.06	3.34e-29	1.95e-27	Os_22850	Promoter (<=1kb)	7	26364147	26368378	4232	1	0	Os04t0527400-03	Os04g0527400		BRO1 domain containing protein.
chr04	26362771	26364675	1905	*	10.11	9.48	10.54	-1.06	3.34e-29	1.95e-27	Os_22850	Promoter (<=1kb)	7	26364147	26368378	4232	1	0	Os04t0527400-04	Os04g0527400		BRO1 domain containing protein.
chr05	2144687	2145521	835	*	8.98	8.1	9.53	-1.42	3.49e-29	2.03e-27	Os_25177	Promoter (<=1kb)	8	2143794	2144660	867	2	-27	Os05t0136800-01	Os05g0136800		Hypothetical protein.
chr01	32789923	32791659	1737	*	9.72	9	10.2	-1.2	3.56e-29	2.07e-27	Os_5409	Promoter (1-2kb)	4	32788488	32792747	4260	2	1088	Os01t0775400-01	Os01g0775400	OsCKX5, ckx5	Similar to Cytokinin dehydrogenase 5 precursor (EC 1.5.99.12) (Cytokinin oxidase 5) (CKO5) (AtCKX5) (AtCKX6).
chr06	28019724	28020165	442	*	8.38	9.01	7.26	1.75	3.65e-29	2.12e-27	Os_32957	Promoter (<=1kb)	9	28018171	28019815	1645	2	0	Os06t0675200-01	Os06g0675200		Conserved hypothetical protein.
chr06	1971785	1973944	2160	*	10.62	10.06	11.02	-0.96	4e-29	2.32e-27	Os_29563	Promoter (2-3kb)	9	1973536	1976556	3021	2	2612	Os06t0137100-01	Os06g0137100		Similar to predicted protein.
chr05	17163001	17164301	1301	*	9.54	8.83	10.01	-1.18	4.14e-29	2.4e-27	Os_26857	Distal Intergenic	8	17175702	17176974	1273	1	-11401	Os05t0360400-01	Os05g0360400		Zinc finger, RING/FYVE/PHD-type domain containing protein.
chr03	6933427	6934200	774	*	8.22	7.03	8.87	-1.84	4.18e-29	2.42e-27	Os_15074	Promoter (<=1kb)	6	6933005	6933836	832	1	422	Os03t0231150-00	Os03g0231150		Similar to Hox19 (Fragment).
chr07	23202318	23203128	811	*	10.2	10.6	9.64	0.96	4.39e-29	2.54e-27	Os_36399	Promoter (<=1kb)	10	23202739	23203255	517	1	0	Os07t0573900-00	Os07g0573900	OsAGP27	Hypothetical conserved gene.
chr05	28272830	28273220	391	*	7.72	8.47	6.09	2.38	4.72e-29	2.72e-27	Os_28870	Promoter (<=1kb)	8	28271813	28272705	893	2	-125	Os05t0567900-00	Os05g0567900	OsGATA8, GATA8, OsGATA14, GATA14	Hypothetical conserved gene.
chr09	18908422	18909690	1269	*	8.25	7.06	8.89	-1.83	4.79e-29	2.77e-27	Os_43892	Promoter (<=1kb)	12	18905351	18908421	3071	2	-1	Os09t0491100-01	Os09g0491100	Os9bglu30, OsBGlu30, bglu 2, bglu2, BGlu2	Similar to Beta-primeverosidase (EC 3.2.1.149).
chr09	18908422	18909690	1269	*	8.25	7.06	8.89	-1.83	4.79e-29	2.77e-27	Os_43892	Promoter (<=1kb)	12	18905351	18908421	3071	2	-1	Os09t0491100-02	Os09g0491100	Os9bglu30, OsBGlu30, bglu 2, bglu2, BGlu2	Similar to Beta-primeverosidase (EC 3.2.1.149).
chr09	18908422	18909690	1269	*	8.25	7.06	8.89	-1.83	4.79e-29	2.77e-27	Os_43892	Promoter (<=1kb)	12	18905351	18908421	3071	2	-1	Os09t0491100-03	Os09g0491100	Os9bglu30, OsBGlu30, bglu 2, bglu2, BGlu2	Similar to Beta-primeverosidase (EC 3.2.1.149).
chr01	40591272	40592192	921	*	8.88	7.86	9.47	-1.62	4.87e-29	2.81e-27	Os_7037	Distal Intergenic	4	40585450	40587442	1993	2	-3830	Os01t0925700-01	Os01g0925700		Similar to predicted protein.
chr01	1570569	1571939	1371	*	10.13	10.55	9.51	1.04	4.91e-29	2.83e-27	Os_289	Promoter (<=1kb)	4	1569644	1570940	1297	2	0	Os01t0128300-00	Os01g0128300		Similar to predicted protein.
chr09	10340463	10341262	800	*	8.71	9.27	7.77	1.51	5.26e-29	3.03e-27	Os_42480	Promoter (1-2kb)	12	10338558	10340355	1798	1	1905	Os09t0338500-01	Os09g0338500		Similar to Desaturase/cytochrome b5 protein.
chr04	31993071	31994218	1148	*	8.46	9.09	7.31	1.78	5.39e-29	3.1e-27	Os_24000	Promoter (<=1kb)	7	31982348	31992462	10115	2	-609	Os04t0628600-01	Os04g0628600		Conserved hypothetical protein.
chr03	10765414	10765876	463	*	8.21	8.88	6.93	1.96	5.55e-29	3.19e-27	Os_15917	Distal Intergenic	6	10773687	10774800	1114	1	-7811	Os03t0304550-00	Os03g0304550		Hypothetical conserved gene.
chr01	1940294	1940977	684	*	8	6.67	8.67	-2	6.47e-29	3.71e-27	Os_367	Promoter (<=1kb)	4	1941012	1941851	840	1	-35	Os01t0135900-01	Os01g0135900	Oshsp17.9B., OsHsp17.9B	Similar to Cytosolic class I small heat shock protein 3C (Fragment).
chr01	1940294	1940977	684	*	8	6.67	8.67	-2	6.47e-29	3.71e-27	Os_367	Promoter (<=1kb)	4	1941012	1941851	840	1	-35	Os01t0135900-02	Os01g0135900	Oshsp17.9B., OsHsp17.9B	Similar to Cytosolic class I small heat shock protein 3C (Fragment).
chr08	3560665	3563189	2525	*	11.18	10.68	11.55	-0.87	6.66e-29	3.81e-27	Os_38332	Distal Intergenic	11	3544377	3550660	6284	2	-10005	Os08t0160500-01	Os08g0160500	OsCslF6, OsCSLF6, OsCLD3, CLD3	MLG (mixed-linkage glucan) synthase, Biosynthesis of MLG (cell wall polysaccharide)
chr08	3560665	3563189	2525	*	11.18	10.68	11.55	-0.87	6.66e-29	3.81e-27	Os_38332	Distal Intergenic	11	3544377	3550660	6284	2	-10005	Os08t0160500-02	Os08g0160500	OsCslF6, OsCSLF6, OsCLD3, CLD3	MLG (mixed-linkage glucan) synthase, Biosynthesis of MLG (cell wall polysaccharide)
chr02	27094022	27096322	2301	*	12.07	12.35	11.72	0.63	6.88e-29	3.94e-27	Os_11710	Promoter (1-2kb)	5	27092039	27092735	697	2	-1287	Os02t0667100-00	Os02g0667100		Conserved hypothetical protein.
chr08	19598982	19600366	1385	*	9.31	8.52	9.82	-1.3	7.06e-29	4.04e-27	Os_39953	Distal Intergenic	11	19610458	19612119	1662	1	-10092	Os08t0409500-01	Os08g0409500	OsVQ33	VQ domain containing protein.
chr07	20227760	20229337	1578	*	10.27	9.69	10.69	-1	7.19e-29	4.11e-27	Os_35906	Distal Intergenic	10	20221077	20225924	4848	1	6683	Os07t0522600-01	Os07g0522600	OsGLR3.7	Similar to glutamate-gated kainate-type ion channel receptor subunit GluR5.
chr07	20227760	20229337	1578	*	10.27	9.69	10.69	-1	7.19e-29	4.11e-27	Os_35906	Distal Intergenic	10	20221077	20225924	4848	1	6683	Os07t0522600-02	Os07g0522600	OsGLR3.7	Similar to glutamate-gated kainate-type ion channel receptor subunit GluR5.
chr01	25790145	25791848	1704	*	10.49	10.87	9.95	0.92	7.39e-29	4.22e-27	Os_4006	Promoter (<=1kb)	4	25788625	25789657	1033	2	-488	Os01t0641750-00	Os01g0641750		Hypothetical protein.
chr05	29602233	29602829	597	*	7.51	8.27	5.83	2.44	8e-29	4.55e-27	Os_29167	Promoter (<=1kb)	8	29595609	29601356	5748	2	-877	Os05t0594500-01	Os05g0594500		Invasin/intimin cell-adhesion domain containing protein.
chr05	29602233	29602829	597	*	7.51	8.27	5.83	2.44	8e-29	4.55e-27	Os_29167	Promoter (<=1kb)	8	29595609	29601356	5748	2	-877	Os05t0594500-02	Os05g0594500		Invasin/intimin cell-adhesion domain containing protein.
chr05	19328085	19328472	388	*	8.64	9.25	7.55	1.71	8e-29	4.55e-27	Os_27198	Promoter (2-3kb)	8	19325595	19326042	448	1	2490	Os05t0397100-00	Os05g0397100		Hypothetical protein.
chr07	23575763	23577958	2196	*	10.5	9.94	10.9	-0.96	8.14e-29	4.63e-27	Os_36486	Distal Intergenic	10	23582270	23584330	2061	1	-4312	Os07t0582400-01	Os07g0582400		Similar to Proton myo-inositol cotransporter.
chr08	21046546	21047527	982	*	8.94	7.96	9.52	-1.57	8.18e-29	4.64e-27	Os_40177	Exon (Os08t0434000-01/Os08g0434000, exon 2 of 3)	11	21050708	21052845	2138	1	-3181	Os08t0434100-01	Os08g0434100	OsRNS3	Similar to S-like ribonuclease (RNase PD2) (Fragment).
chr09	15963724	15964319	596	*	8.49	7.38	9.11	-1.73	8.91e-29	5.05e-27	Os_43292	Distal Intergenic	12	15959434	15962646	3213	1	4290	Os09t0434500-01	Os09g0434500	OsEREBP, OsERF#072, OsERF072, OsERF72, AP2/EREBP#064, AP2/EREBP64, BIERF1, OsBIERF1, OsEBP2	Similar to Ethylene response factor 2.
chr12	13408739	13408937	199	*	10.15	10.57	9.55	1.02	9.01e-29	5.11e-27	Os_52501	Promoter (1-2kb)	3	13409857	13410534	678	2	1597	Os12t0424300-00	Os12g0424300		Similar to rp13.
chr11	26223206	26225087	1882	*	9.59	8.78	10.1	-1.32	9.04e-29	5.12e-27	Os_50716	Distal Intergenic	2	26217692	26220753	3062	1	5514	Os11t0655300-01	Os11g0655300		NB-ARC domain containing protein.
chr09	22102554	22103003	450	*	7.87	8.56	6.51	2.05	9.18e-29	5.19e-27	Os_44563	Distal Intergenic	12	22098832	22102375	3544	1	3722	Os09t0556200-00	Os09g0556200		Similar to predicted protein.
chr02	27968713	27970033	1321	*	8.76	7.76	9.34	-1.58	9.35e-29	5.28e-27	Os_11894	Promoter (<=1kb)	5	27967626	27968925	1300	2	0	Os02t0684100-00	Os02g0684100		Sulfotransferase domain domain containing protein.
chr03	7684601	7685668	1068	*	9.29	8.47	9.82	-1.35	9.55e-29	5.39e-27	Os_15228	Promoter (1-2kb)	6	7681570	7682838	1269	2	-1763	Os03t0245500-01	Os03g0245500		Curculin-like (mannose-binding) lectin domain containing protein.
chr08	10962539	10963719	1181	*	9.02	9.55	8.19	1.36	1e-28	5.65e-27	Os_39163	Promoter (<=1kb)	11	10962154	10962711	558	2	0	Os08t0280501-00	Os08g0280501		Non-protein coding transcript.
chr02	30982052	30983083	1032	*	9.51	8.78	9.99	-1.21	1.01e-28	5.69e-27	Os_12506	Promoter (<=1kb)	5	30980995	30982317	1323	2	0	Os02t0740700-01	Os02g0740700	OsMMP1	Matrix metalloproteinase, Plant development, Symplastic apoplastic transport
chr03	9631376	9632901	1526	*	9.83	9.18	10.28	-1.1	1.04e-28	5.88e-27	Os_15653	Promoter (<=1kb)	6	9632806	9635793	2988	1	0	Os03t0281500-01	Os03g0281500	OsCrRLK1L7	Catharanthus roseus receptor-like kinase1-like kinase
chr08	3340816	3343028	2213	*	11.1	10.64	11.45	-0.81	1.05e-28	5.89e-27	Os_38279	Promoter (<=1kb)	11	3337800	3340918	3119	2	0	Os08t0157500-01	Os08g0157500	COMT, OsCOMT, ROMT-9, OsCOMT1, OsCAldOMT1, CAldOMT1, OsOMT	Caffeic acid O-methyltransferase, Flavonoid 3'-O-methyltransferase, Melatonin biosynthesis, Tricin biosynthesis
chr08	3340816	3343028	2213	*	11.1	10.64	11.45	-0.81	1.05e-28	5.89e-27	Os_38279	Promoter (<=1kb)	11	3337800	3340918	3119	2	0	Os08t0157500-02	Os08g0157500	COMT, OsCOMT, ROMT-9, OsCOMT1, OsCAldOMT1, CAldOMT1, OsOMT	Caffeic acid O-methyltransferase, Flavonoid 3'-O-methyltransferase, Melatonin biosynthesis, Tricin biosynthesis
chr07	1560307	1561365	1059	*	9.27	8.49	9.78	-1.29	1.06e-28	5.95e-27	Os_33845	Distal Intergenic	10	1566125	1572085	5961	1	-4760	Os07t0129700-01	Os07g0129700	OSH15, OsH15, OSKN3, Oskn3, HOS3, D6, d6, OSH15/Oskn3, HB253, H15	KNOTTED-type homeodomain protein, KNOX protein, Shoot formation during embryogenesis, Control of seed shattering, Control of internode development, Repression of lignin biosynthesis
chr04	32929037	32929270	234	*	9.56	10.03	8.87	1.16	1.08e-28	6.04e-27	Os_24163	Distal Intergenic	7	32933242	32937209	3968	2	7939	Os04t0647300-01	Os04g0647300		Similar to H0811D08.10 protein.
chr04	28561235	28562543	1309	*	10.2	9.61	10.61	-1	1.09e-28	6.13e-27	Os_23308	Promoter (1-2kb)	7	28563909	28569512	5604	1	-1366	Os04t0568300-01	Os04g0568300		Hypothetical gene.
chr02	32919814	32920241	428	*	7.21	5.24	8.02	-2.78	1.1e-28	6.14e-27	Os_12918	Promoter (1-2kb)	5	32915472	32918514	3043	2	-1300	Os02t0777800-01	Os02g0777800	OsRLCK86	Protein kinase, catalytic domain domain containing protein.
chr01	10619676	10620305	630	*	9.47	8.75	9.94	-1.19	1.14e-28	6.35e-27	Os_2008	Promoter (2-3kb)	4	10622951	10627532	4582	1	-2646	Os01t0292200-01	Os01g0292200	OsCIPK01, CIPK1, OsCIPK1	Serine/threonine protein kinase domain containing protein.
chr01	10619676	10620305	630	*	9.47	8.75	9.94	-1.19	1.14e-28	6.35e-27	Os_2008	Promoter (2-3kb)	4	10622951	10627532	4582	1	-2646	Os01t0292200-02	Os01g0292200	OsCIPK01, CIPK1, OsCIPK1	Serine/threonine protein kinase domain containing protein.
chr01	10619676	10620305	630	*	9.47	8.75	9.94	-1.19	1.14e-28	6.35e-27	Os_2008	Promoter (2-3kb)	4	10622951	10627532	4582	1	-2646	Os01t0292200-03	Os01g0292200	OsCIPK01, CIPK1, OsCIPK1	Serine/threonine protein kinase domain containing protein.
chr07	27665525	27666939	1415	*	9.61	10.07	8.93	1.14	1.15e-28	6.41e-27	Os_37284	Exon (Os07t0657200-01/Os07g0657200, exon 22 of 22)	10	27656036	27665871	9836	1	9489	Os07t0657200-01	Os07g0657200	OsWD40-148	WD40/YVTN repeat-like domain containing protein.
chr07	27665525	27666939	1415	*	9.61	10.07	8.93	1.14	1.15e-28	6.41e-27	Os_37284	Exon (Os07t0657200-01/Os07g0657200, exon 22 of 22)	10	27656036	27665871	9836	1	9489	Os07t0657200-02	Os07g0657200	OsWD40-148	WD40/YVTN repeat-like domain containing protein.
chr07	27665525	27666939	1415	*	9.61	10.07	8.93	1.14	1.15e-28	6.41e-27	Os_37284	Exon (Os07t0657200-01/Os07g0657200, exon 22 of 22)	10	27656036	27665871	9836	1	9489	Os07t0657200-03	Os07g0657200	OsWD40-148	WD40/YVTN repeat-like domain containing protein.
chr07	27665525	27666939	1415	*	9.61	10.07	8.93	1.14	1.15e-28	6.41e-27	Os_37284	Exon (Os07t0657200-01/Os07g0657200, exon 22 of 22)	10	27656036	27665871	9836	1	9489	Os07t0657200-04	Os07g0657200	OsWD40-148	WD40/YVTN repeat-like domain containing protein.
chr02	19607609	19607869	261	*	10.2	10.65	9.55	1.09	1.17e-28	6.55e-27	Os_10453	Distal Intergenic	5	19614070	19615072	1003	1	-6201	Os02t0532800-00	Os02g0532800		7TM GPCR, rhodopsin-like domain containing protein.
chr01	624894	625976	1083	*	9.15	8.34	9.67	-1.32	1.19e-28	6.63e-27	Os_123	Promoter (<=1kb)	4	625986	627009	1024	1	-10	Os01t0111900-01	Os01g0111900	SIP34	Glutelin family protein.
chr02	27061634	27063521	1888	*	9.89	9.28	10.32	-1.05	1.23e-28	6.84e-27	Os_11702	Promoter (<=1kb)	5	27048920	27061955	13036	2	0	Os02t0666300-01	Os02g0666300	YDA2, OsYDA2	Similar to MAP3Ka.
chr04	28828157	28829793	1637	*	9.93	9.24	10.4	-1.16	1.26e-28	7.03e-27	Os_23367	Promoter (<=1kb)	7	28827172	28829781	2610	1	985	Os04t0572500-00	Os04g0572500		Similar to OSIGBa0147H17.2 protein.
chr05	4171240	4171569	330	*	7.32	8.11	5.48	2.63	1.3e-28	7.21e-27	Os_25520	Distal Intergenic	8	4175620	4176804	1185	1	-4051	Os05t0169600-01	Os05g0169600		Serine/threonine protein kinase domain containing protein.
chr03	29444834	29445521	688	*	8.18	8.83	6.96	1.88	1.3e-28	7.22e-27	Os_18724	Downstream (2-3kb)	6	29448215	29450245	2031	2	4724	Os03t0724500-01	Os03g0724500		Conserved hypothetical protein.
chr07	25251287	25252248	962	*	8.98	8.05	9.54	-1.49	1.3e-28	7.22e-27	Os_36796	Promoter (2-3kb)	10	25255066	25259961	4896	1	-2818	Os07t0613500-01	Os07g0613500		Similar to Protein kinase APK1B, chloroplast precursor (EC 2.7.1.-).
chr04	20669140	20670682	1543	*	10.26	9.7	10.66	-0.96	1.33e-28	7.36e-27	Os_21791	Distal Intergenic	7	20661060	20661752	693	2	-7388	Os04t0418100-00	Os04g0418100		Hypothetical conserved gene.
chr01	35145007	35145520	514	*	8.59	9.18	7.59	1.59	1.33e-28	7.38e-27	Os_5875	Promoter (<=1kb)	4	35145517	35147323	1807	1	0	Os01t0823100-01	Os01g0823100	OsEXP2, OsEXP2(Os-EXP2), Os-EXP2, EXPA2, OsEXPA2, OsaEXPa1.23, RiExB, RiExC, Os-EXPA2	Alpha-expansin OsEXPA2.
chr09	18235907	18236469	563	*	8.54	7.52	9.13	-1.61	1.35e-28	7.46e-27	Os_43744	Promoter (<=1kb)	12	18234972	18235872	901	1	935	Os09t0475800-01	Os09g0475800	OsDof25, Dof25, OsDof-25	Transcriptional activator, Regulation of the C4 photosynthesis gene, OsC4PPDK
chr06	29931683	29933440	1758	*	8.16	8.8	6.97	1.84	1.37e-28	7.59e-27	Os_33356	Promoter (<=1kb)	9	29927274	29931821	4548	2	0	Os06t0707733-00	Os06g0707733		Disease resistance protein domain containing protein.
chr05	1106035	1107740	1706	*	8.57	9.16	7.56	1.6	1.45e-28	8e-27	Os_24972	Promoter (2-3kb)	8	1108823	1110025	1203	2	2285	Os05t0120900-01	Os05g0120900		Conserved hypothetical protein.
chr09	16193572	16193915	344	*	8.01	8.72	6.56	2.16	1.5e-28	8.27e-27	Os_43338	Intron (Os09t0438000-01/Os09g0438000, intron 6 of 13)	12	16186630	16187435	806	2	-6137	Os09t0438050-00	Os09g0438050		Hypothetical protein.
chr05	11612648	11613099	452	*	8.02	6.71	8.69	-1.98	1.53e-28	8.44e-27	Os_26279	Promoter (1-2kb)	8	11614444	11615071	628	1	-1345	Os05t0278550-00	Os05g0278550		Hypothetical gene.
chr01	29893196	29894335	1140	*	9.54	8.85	10.01	-1.16	1.57e-28	8.62e-27	Os_4812	Promoter (<=1kb)	4	29894029	29898449	4421	1	0	Os01t0717700-01	Os01g0717700		EGF-like, alliinase domain containing protein.
chr12	27195660	27196908	1249	*	8.59	7.49	9.21	-1.72	1.58e-28	8.65e-27	Os_53934	Promoter (<=1kb)	3	27197343	27197872	530	2	964	Os12t0634500-00	Os12g0634500	OsbZIP89	bZIP transcription factor, bZIP-1 domain containing protein.
chr01	24450444	24451140	697	*	8.54	9.13	7.54	1.59	1.59e-28	8.75e-27	Os_3755	Distal Intergenic	4	24460869	24465037	4169	1	-9729	Os01t0616300-01	Os01g0616300		Thioredoxin, core domain containing protein.
chr11	19592956	19593955	1000	*	10.35	9.81	10.74	-0.93	1.61e-28	8.84e-27	Os_50004	Promoter (<=1kb)	2	19592605	19593300	696	2	0	Os11t0537400-01	Os11g0537400	OsrbohI, Os rbohI, rbohI, OsRbohI, OsRbohF	Similar to respiratory burst oxidase-like protein D.
chr02	10139652	10140961	1310	*	9.29	8.44	9.81	-1.37	1.66e-28	9.11e-27	Os_9311	Promoter (2-3kb)	5	10135285	10143931	8647	2	2970	Os02t0276200-01	Os02g0276200		Similar to Isochorismatase family protein rutB.
chr08	22616537	22618887	2351	*	10.17	9.52	10.61	-1.09	1.69e-28	9.24e-27	Os_40453	Promoter (<=1kb)	11	22617036	22617604	569	1	0	Os08t0460650-01	Os08g0460650		Hypothetical gene.
chr07	29114229	29116210	1982	*	10.97	10.53	11.3	-0.78	1.72e-28	9.41e-27	Os_37617	Promoter (<=1kb)	10	29113592	29114120	529	2	-109	Os07t0685650-01	Os07g0685650		Hypothetical gene.
chr11	25506762	25507963	1202	*	9.27	8.5	9.76	-1.26	1.79e-28	9.75e-27	Os_50643	Promoter (1-2kb)	2	25509587	25515285	5699	1	-1624	Os11t0643400-00	Os11g0643400	OsSCP64	Similar to Serine carboxypeptidase family protein.
chr01	28744445	28745679	1235	*	9.5	9.97	8.8	1.17	2.01e-28	1.09e-26	Os_4579	Promoter (<=1kb)	4	28741829	28744493	2665	2	0	Os01t0695150-00	Os01g0695150		Non-protein coding transcript.
chr12	7596162	7596481	320	*	9.94	10.39	9.29	1.1	2.08e-28	1.13e-26	Os_51994	Distal Intergenic	3	7602047	7606922	4876	1	-5566	Os12t0237900-01	Os12g0237900		NB-ARC domain containing protein.
chr05	479272	480491	1220	*	10.03	10.44	9.45	0.99	2.2e-28	1.2e-26	Os_24833	Promoter (1-2kb)	8	478009	479130	1122	1	1263	Os05t0108400-01	Os05g0108400		Protein of unknown function DUF868, plant family protein.
chr03	11601788	11603734	1947	*	9.87	10.29	9.25	1.04	2.24e-28	1.22e-26	Os_16095	Promoter (<=1kb)	6	11603244	11603867	624	1	0	Os03t0321100-01	Os03g0321100		Hypothetical protein.
chr09	11287746	11289008	1263	*	9.11	8.2	9.66	-1.47	2.34e-28	1.27e-26	Os_42556	Promoter (<=1kb)	12	11288774	11291404	2631	1	0	Os09t0353400-00	Os09g0353400		Similar to Leucoanthocyanidin dioxygenase.
chr06	21417110	21417727	618	*	7.31	5.4	8.1	-2.7	2.34e-28	1.27e-26	Os_31862	Downstream (2-3kb)	9	21419757	21421894	2138	2	4167	Os06t0560300-00	Os06g0560300	ONAC094, ONAC94	Similar to NAC-type transcription factor.
chr08	21077406	21078064	659	*	8.36	8.98	7.24	1.74	2.39e-28	1.3e-26	Os_40184	Promoter (<=1kb)	11	21078139	21079066	928	1	-75	Os08t0434500-00	Os08g0434500	OsCslA11, OsCSLA11	Hypothetical protein.
chr03	12247886	12249493	1608	*	8.44	7.36	9.05	-1.69	2.84e-28	1.54e-26	Os_16235	Promoter (<=1kb)	6	12249455	12250355	901	1	0	Os03t0332201-00	Os03g0332201		Hypothetical gene.
chr05	29121552	29123193	1642	*	9	8.03	9.57	-1.55	2.94e-28	1.59e-26	Os_29068	Promoter (1-2kb)	8	29119644	29121883	2240	1	1908	Os05t0584900-01	Os05g0584900	SLAC	Conserved hypothetical protein.
chr01	5046756	5047581	826	*	8.67	7.64	9.27	-1.63	2.96e-28	1.6e-26	Os_976	Distal Intergenic	4	5037239	5039252	2014	2	-7504	Os01t0194000-01	Os01g0194000		Conserved hypothetical protein.
chr01	5046756	5047581	826	*	8.67	7.64	9.27	-1.63	2.96e-28	1.6e-26	Os_976	Distal Intergenic	4	5037239	5039252	2014	2	-7504	Os01t0194000-02	Os01g0194000		Conserved hypothetical protein.
chr08	22882481	22883914	1434	*	9.18	8.38	9.69	-1.32	3.18e-28	1.72e-26	Os_40491	Promoter (<=1kb)	11	22878735	22882730	3996	2	0	Os08t0465800-01	Os08g0465800	OsGAD1, GDC	Similar to Glutamate decarboxylase.
chr08	22882481	22883914	1434	*	9.18	8.38	9.69	-1.32	3.18e-28	1.72e-26	Os_40491	Promoter (<=1kb)	11	22878735	22882730	3996	2	0	Os08t0465800-02	Os08g0465800	OsGAD1, GDC	Similar to Glutamate decarboxylase.
chr10	6369593	6372277	2685	*	9.25	8.46	9.76	-1.31	3.24e-28	1.75e-26	Os_45348	Promoter (<=1kb)	1	6370102	6370799	698	1	0	Os10t0191300-01	Os10g0191300	OsPR1#101, OsPR1-101, OsPR1L2, PR1L2	Similar to PR-1a pathogenesis related protein (Hv-1a) precursor.
chr05	19422609	19424273	1665	*	9.75	9.05	10.22	-1.17	3.3e-28	1.78e-26	Os_27218	Promoter (2-3kb)	8	19426767	19427874	1108	1	-2494	Os05t0399300-01	Os05g0399300	Cht2*, Cht2, RC7, OsChia1b, Chia1b	Similar to Chitinase.
chr01	34837664	34838325	662	*	8.01	8.7	6.66	2.04	3.43e-28	1.85e-26	Os_5812	Exon (Os01t0818000-01/Os01g0818000, exon 10 of 13)	4	34834574	34839504	4931	1	3090	Os01t0818000-01	Os01g0818000	OsPILS6a, PILS6a	Auxin efflux carrier domain containing protein.
chr01	34837664	34838325	662	*	8.01	8.7	6.66	2.04	3.43e-28	1.85e-26	Os_5812	Exon (Os01t0818000-01/Os01g0818000, exon 10 of 13)	4	34834574	34839504	4931	1	3090	Os01t0818000-02	Os01g0818000	OsPILS6a, PILS6a	Auxin efflux carrier domain containing protein.
chr01	6807450	6810051	2602	*	10.35	10.77	9.75	1.02	3.47e-28	1.87e-26	Os_1311	Distal Intergenic	4	6813719	6815534	1816	1	-3668	Os01t0224100-01	Os01g0224100	OsERF#053, OsERF053, OsERF53, AP2/EREBP#134, AP2/EREBP134	Similar to DNA binding protein-like protein.
chr01	6807450	6810051	2602	*	10.35	10.77	9.75	1.02	3.47e-28	1.87e-26	Os_1311	Distal Intergenic	4	6813719	6815534	1816	1	-3668	Os01t0224100-02	Os01g0224100	OsERF#053, OsERF053, OsERF53, AP2/EREBP#134, AP2/EREBP134	Similar to DNA binding protein-like protein.
chr10	14973534	14975147	1614	*	10.11	9.55	10.52	-0.98	3.57e-28	1.92e-26	Os_46233	Promoter (1-2kb)	1	14974639	14976372	1734	2	1225	Os10t0422700-01	Os10g0422700		Conserved hypothetical protein.
chr06	4802173	4803774	1602	*	9.69	9.01	10.15	-1.14	3.66e-28	1.97e-26	Os_30049	Promoter (<=1kb)	9	4796628	4802509	5882	2	0	Os06t0194900-01	Os06g0194900	sus2, RSus2(t), SUS2, SS1, OsScS1, RSs1, RSus2, OsSUS2, RSS1, RSus1	Sucrose synthase 2 (EC 2.4.1.13).
chr06	4802173	4803774	1602	*	9.69	9.01	10.15	-1.14	3.66e-28	1.97e-26	Os_30049	Promoter (<=1kb)	9	4796628	4802509	5882	2	0	Os06t0194900-02	Os06g0194900	sus2, RSus2(t), SUS2, SS1, OsScS1, RSs1, RSus2, OsSUS2, RSS1, RSus1	Sucrose synthase 2 (EC 2.4.1.13).
chr06	4802173	4803774	1602	*	9.69	9.01	10.15	-1.14	3.66e-28	1.97e-26	Os_30049	Promoter (<=1kb)	9	4796628	4802509	5882	2	0	Os06t0194900-03	Os06g0194900	sus2, RSus2(t), SUS2, SS1, OsScS1, RSs1, RSus2, OsSUS2, RSS1, RSus1	Sucrose synthase 2 (EC 2.4.1.13).
chr06	4802173	4803774	1602	*	9.69	9.01	10.15	-1.14	3.66e-28	1.97e-26	Os_30049	Promoter (<=1kb)	9	4796628	4802509	5882	2	0	Os06t0194900-04	Os06g0194900	sus2, RSus2(t), SUS2, SS1, OsScS1, RSs1, RSus2, OsSUS2, RSS1, RSus1	Sucrose synthase 2 (EC 2.4.1.13).
chr04	28083851	28084310	460	*	7.88	6.54	8.56	-2.02	3.9e-28	2.09e-26	Os_23209	Promoter (<=1kb)	7	28084097	28085839	1743	1	0	Os04t0560700-01	Os04g0560700		Conserved hypothetical protein.
chr02	20593281	20594110	830	*	8.91	9.46	8.03	1.42	3.94e-28	2.11e-26	Os_10575	Distal Intergenic	5	20588289	20589687	1399	2	-3594	Os02t0548700-00	Os02g0548700	OsPUB43	Similar to ubiquitin-protein ligase.
chr02	31831935	31833322	1388	*	8.62	9.23	7.55	1.68	4.04e-28	2.16e-26	Os_12695	Downstream (1-2kb)	5	31835161	31836353	1193	2	3031	Os02t0756600-01	Os02g0756600		Similar to Phi-1 protein.
chr02	34996287	34997818	1532	*	9.48	9.96	8.77	1.19	4.19e-28	2.24e-26	Os_13335	Exon (Os02t0816400-01/Os02g0816400, exon 6 of 6)	5	35002742	35004794	2053	1	-4924	Os02t0816500-01	Os02g0816500		Tubulin binding cofactor A family protein.
chr07	28389321	28391772	2452	*	9.83	9.21	10.26	-1.05	4.4e-28	2.35e-26	Os_37435	Promoter (<=1kb)	10	28392125	28392684	560	1	-353	Os07t0671450-00	Os07g0671450		Non-protein coding transcript.
chr12	8417267	8418511	1245	*	8.82	9.39	7.89	1.49	4.42e-28	2.36e-26	Os_52080	Promoter (<=1kb)	3	8407899	8417651	9753	2	0	Os12t0249900-01	Os12g0249900	OsRLCK366	Protein kinase, core domain containing protein.
chr02	6021500	6023048	1549	*	9.69	8.95	10.18	-1.23	4.5e-28	2.4e-26	Os_8698	Promoter (<=1kb)	5	6020675	6021256	582	1	825	Os02t0207500-01	Os02g0207500		Hypothetical gene.
chr07	2654453	2654994	542	*	8.37	7.26	8.99	-1.73	4.54e-28	2.42e-26	Os_33979	Distal Intergenic	10	2643540	2647773	4234	2	-6680	Os07t0150700-01	Os07g0150700	OsCIPK23, Os-CIPK23	Serine/threonine protein kinase, Pollination and drought stress responses, Reguration of potassium uptake by CBL1-CIPK23 complex
chr12	13372912	13373092	181	*	10.15	10.58	9.52	1.06	4.58e-28	2.44e-26	Os_52485	Promoter (2-3kb)	3	13375575	13375991	417	2	2899	Os12t0423142-00	Os12g0423142		Similar to NADH dehydrogenase subunit 3.
chr03	31579865	31581781	1917	*	8.8	9.36	7.9	1.46	4.85e-28	2.58e-26	Os_19197	Distal Intergenic	6	31566050	31570471	4422	1	13815	Os03t0763000-01	Os03g0763000	OsCKA2-4, CKA2-4	Similar to Casein kinase II alpha subunit.
chr08	22198630	22199907	1278	*	8.39	7.34	9	-1.66	5.07e-28	2.69e-26	Os_40393	Distal Intergenic	11	22190140	22191722	1583	1	8490	Os08t0453200-01	Os08g0453200		Similar to Auxin-repressed protein.
chr08	22198630	22199907	1278	*	8.39	7.34	9	-1.66	5.07e-28	2.69e-26	Os_40393	Distal Intergenic	11	22190140	22191722	1583	1	8490	Os08t0453200-02	Os08g0453200		Similar to Auxin-repressed protein.
chr05	27048000	27049895	1896	*	9.35	8.6	9.83	-1.23	5.21e-28	2.76e-26	Os_28607	Exon (Os05t0545000-01/Os05g0545000, exon 13 of 14)	8	27043471	27048544	5074	1	4529	Os05t0545000-01	Os05g0545000	OsSNDP6, SNDP6	Similar to Phosphatidylinositol transfer-like protein IV.
chr05	27048000	27049895	1896	*	9.35	8.6	9.83	-1.23	5.21e-28	2.76e-26	Os_28607	Exon (Os05t0545000-01/Os05g0545000, exon 13 of 14)	8	27043471	27048544	5074	1	4529	Os05t0545000-02	Os05g0545000	OsSNDP6, SNDP6	Similar to Phosphatidylinositol transfer-like protein IV.
chr06	6314699	6315754	1056	*	9.17	8.36	9.69	-1.33	5.22e-28	2.77e-26	Os_30333	Distal Intergenic	9	6304589	6305923	1335	2	-8776	Os06t0222400-01	Os06g0222400	OsERF#120, OsERF120, AP2/EREBP#105, AP2/EREBP105	Similar to DRE-binding protein 2.
chr02	31964910	31965573	664	*	9.15	8.34	9.67	-1.33	5.49e-28	2.91e-26	Os_12721	Promoter (2-3kb)	5	31967805	31969537	1733	1	-2232	Os02t0759400-01	Os02g0759400	OsRING-1	Zinc finger, RING/FYVE/PHD-type domain containing protein.
chr02	13408533	13409352	820	*	8.89	9.43	8.03	1.39	5.94e-28	3.14e-26	Os_9702	Promoter (1-2kb)	5	13406565	13407091	527	1	1968	Os02t0329933-00	Os02g0329933		Similar to UDP-glycosyltransferase UGT99C4.
chr06	1542537	1543937	1401	*	8.93	8.08	9.46	-1.38	6.1e-28	3.22e-26	Os_29466	Promoter (2-3kb)	9	1544045	1546192	2148	2	2255	Os06t0129200-01	Os06g0129200		BTB/POZ fold domain containing protein.
chr06	1542537	1543937	1401	*	8.93	8.08	9.46	-1.38	6.1e-28	3.22e-26	Os_29466	Promoter (2-3kb)	9	1544045	1546192	2148	2	2255	Os06t0129200-02	Os06g0129200		BTB/POZ fold domain containing protein.
chr02	8718925	8719390	466	*	8.39	7.33	8.99	-1.66	6.39e-28	3.37e-26	Os_9121	Distal Intergenic	5	8714222	8715050	829	2	-3875	Os02t0254600-01	Os02g0254600		Conserved hypothetical protein.
chr01	7022529	7024388	1860	*	9.54	8.85	10	-1.15	7.21e-28	3.8e-26	Os_1356	Promoter (<=1kb)	4	7024297	7030591	6295	1	0	Os01t0227100-01	Os01g0227100	nyc1, OsNYC1	Chlorophyll b reductase, Leaf senescence
chr01	7022529	7024388	1860	*	9.54	8.85	10	-1.15	7.21e-28	3.8e-26	Os_1356	Promoter (<=1kb)	4	7024297	7030591	6295	1	0	Os01t0227100-02	Os01g0227100	nyc1, OsNYC1	Chlorophyll b reductase, Leaf senescence
chr01	652659	653186	528	*	8.37	7.25	8.99	-1.74	7.74e-28	4.08e-26	Os_134	Promoter (<=1kb)	4	648288	651869	3582	2	-790	Os01t0112500-01	Os01g0112500		Similar to Plakoglobin/armadillo/beta-catenin-like protein (Fragment).
chr01	652659	653186	528	*	8.37	7.25	8.99	-1.74	7.74e-28	4.08e-26	Os_134	Promoter (<=1kb)	4	648288	651869	3582	2	-790	Os01t0112500-02	Os01g0112500		Similar to Plakoglobin/armadillo/beta-catenin-like protein (Fragment).
chr08	6196446	6197863	1418	*	9.16	8.34	9.69	-1.35	7.84e-28	4.13e-26	Os_38698	Distal Intergenic	11	6206039	6211417	5379	1	-8176	Os08t0206400-01	Os08g0206400	OsHAK12	Similar to Potassium transporter 18.
chr12	699670	700712	1043	*	9.12	8.29	9.65	-1.36	8.09e-28	4.25e-26	Os_51071	Exon (Os12t0114100-02/Os12g0114100, exon 2 of 3)	3	696645	697460	816	1	3025	Os12t0114000-01	Os12g0114000		Conserved hypothetical protein.
chr09	18138047	18138652	606	*	7.55	8.28	5.98	2.3	8.93e-28	4.69e-26	Os_43718	Promoter (2-3kb)	12	18141491	18144511	3021	1	-2839	Os09t0474100-01	Os09g0474100	OsbHLH085	Similar to TA1 protein (Fragment).
chr04	31272570	31273364	795	*	8.47	7.43	9.07	-1.65	8.94e-28	4.69e-26	Os_23858	Promoter (1-2kb)	7	31270141	31270896	756	2	-1674	Os04t0616282-00	Os04g0616282	OsRLCK159	Similar to H0525G02.9 protein.
chr10	824779	826707	1929	*	8.71	7.75	9.28	-1.53	9.12e-28	4.78e-26	Os_44813	Promoter (<=1kb)	1	824835	826309	1475	2	0	Os10t0112100-01	Os10g0112100	OsFWL5, FWL5, OsPcr1, PCR1, OsPCR1	Member of the PLAC8 domain-containing protein family, Maintenance of metal ion homeostasis and grain weight, Negative regulation of plant height
chr07	24291607	24294385	2779	*	9.43	8.73	9.9	-1.18	9.68e-28	5.07e-26	Os_36627	Promoter (<=1kb)	10	24295213	24298079	2867	1	-828	Os07t0596700-00	Os07g0596700		Hypothetical protein.
chr03	11336878	11337472	595	*	7.36	5.63	8.13	-2.5	9.78e-28	5.12e-26	Os_16042	Distal Intergenic	6	11326096	11328222	2127	2	-8656	Os03t0315400-01	Os03g0315400	OsMYB2, MYB2	Similar to Typical P-type R2R3 Myb protein (Fragment).
chr06	7690319	7693213	2895	*	10.69	10.16	11.08	-0.92	9.94e-28	5.2e-26	Os_30573	Promoter (<=1kb)	9	7693129	7693983	855	1	0	Os06t0248200-01	Os06g0248200		Hypothetical conserved gene.
chr09	17131460	17132223	764	*	8.64	7.65	9.22	-1.57	1.11e-27	5.78e-26	Os_43528	Promoter (<=1kb)	12	17132211	17133470	1260	1	0	Os09t0455300-01	Os09g0455300	OsbHLH120, bHLH120	Similar to INDEHISCENT protein.
chr05	24557372	24560530	3159	*	11.16	11.5	10.71	0.78	1.11e-27	5.8e-26	Os_28177	Promoter (<=1kb)	8	24560496	24564922	4427	1	0	Os05t0498800-01	Os05g0498800		Conserved hypothetical protein.
chr05	24557372	24560530	3159	*	11.16	11.5	10.71	0.78	1.11e-27	5.8e-26	Os_28177	Promoter (<=1kb)	8	24560496	24564922	4427	1	0	Os05t0498800-02	Os05g0498800		Conserved hypothetical protein.
chr06	27203023	27203729	707	*	7.4	8.16	5.64	2.52	1.14e-27	5.94e-26	Os_32794	Promoter (<=1kb)	9	27200872	27204589	3718	2	860	Os06t0660300-00	Os06g0660300		Hypothetical protein.
chr12	15775679	15776826	1148	*	9.05	8.22	9.58	-1.37	1.16e-27	6.04e-26	Os_52641	Promoter (<=1kb)	3	15776462	15779912	3451	1	0	Os12t0454800-01	Os12g0454800	CHARK, S/T kinase, OsCRL4, OsHKL1, OsCDP	Receptor-like serine/threonine kinase, Cytokinin signaling
chr06	13342170	13343010	841	*	8.42	7.37	9.01	-1.64	1.17e-27	6.06e-26	Os_31203	Promoter (2-3kb)	9	13345347	13349055	3709	1	-2337	Os06t0335500-01	Os06g0335500	OsIAA21	AUX/IAA protein family protein.
chr06	13342170	13343010	841	*	8.42	7.37	9.01	-1.64	1.17e-27	6.06e-26	Os_31203	Promoter (2-3kb)	9	13345347	13349055	3709	1	-2337	Os06t0335500-02	Os06g0335500	OsIAA21	AUX/IAA protein family protein.
chr01	41110871	41112188	1318	*	10.03	9.41	10.46	-1.05	1.23e-27	6.41e-26	Os_7171	Promoter (<=1kb)	4	41110258	41110976	719	2	0	Os01t0936600-01	Os01g0936600		Hypothetical protein.
chr02	6945610	6946409	800	*	8.63	7.67	9.2	-1.53	1.24e-27	6.44e-26	Os_8826	Distal Intergenic	5	6956599	6959803	3205	1	-10190	Os02t0224100-01	Os02g0224100	OsPP2C12, PP2C12, OsPP21	Protein phosphatase 2C domain containing protein.
chr02	6945610	6946409	800	*	8.63	7.67	9.2	-1.53	1.24e-27	6.44e-26	Os_8826	Distal Intergenic	5	6956599	6959803	3205	1	-10190	Os02t0224100-02	Os02g0224100	OsPP2C12, PP2C12, OsPP21	Protein phosphatase 2C domain containing protein.
chr08	16511694	16512754	1061	*	7.55	8.28	6.01	2.26	1.31e-27	6.82e-26	Os_39585	Promoter (<=1kb)	11	16512584	16513189	606	1	0	Os08t0359050-00	Os08g0359050		Hypothetical protein.
chr12	9267745	9269109	1365	*	10.27	9.65	10.71	-1.05	1.4e-27	7.28e-26	Os_52150	Promoter (<=1kb)	3	9263751	9270105	6355	2	996	Os12t0263000-01	Os12g0263000		Similar to Glutathione synthase.
chr12	9267745	9269109	1365	*	10.27	9.65	10.71	-1.05	1.4e-27	7.28e-26	Os_52150	Promoter (<=1kb)	3	9263751	9270105	6355	2	996	Os12t0263000-02	Os12g0263000		Similar to Glutathione synthase.
chr10	23013544	23014205	662	*	8.97	8.11	9.5	-1.39	1.44e-27	7.46e-26	Os_47691	Promoter (1-2kb)	1	23008601	23011807	3207	2	-1737	Os10t0577500-01	Os10g0577500	OsXTH25	Concanavalin A-like lectin/glucanase, subgroup domain containing protein.
chr10	23013544	23014205	662	*	8.97	8.11	9.5	-1.39	1.44e-27	7.46e-26	Os_47691	Promoter (1-2kb)	1	23008601	23011807	3207	2	-1737	Os10t0577500-02	Os10g0577500	OsXTH25	Concanavalin A-like lectin/glucanase, subgroup domain containing protein.
chr12	22959389	22960699	1311	*	9.22	8.41	9.73	-1.32	1.57e-27	8.14e-26	Os_53253	Promoter (<=1kb)	3	22954078	22959404	5327	2	0	Os12t0560700-01	Os12g0560700	OsMCM7	Similar to PROLIFERA protein.
chr04	23721616	23722943	1328	*	8.32	7.16	8.95	-1.79	1.58e-27	8.14e-26	Os_22325	Promoter (<=1kb)	7	23715504	23721730	6227	2	0	Os04t0474300-01	Os04g0474300	Os4bglu9, Os4BGlu9	Glycoside hydrolase, family 1 protein.
chr03	31805862	31806375	514	*	7.98	8.65	6.69	1.96	1.63e-27	8.43e-26	Os_19242	Distal Intergenic	6	31802310	31804146	1837	1	3552	Os03t0767900-01	Os03g0767900		Uncharacterised protein family UPF0497, trans-membrane plant domain containing protein.
chr02	19207343	19207891	549	*	8.9	7.95	9.46	-1.51	1.67e-27	8.63e-26	Os_10386	Distal Intergenic	5	19202942	19204204	1263	2	-3139	Os02t0525600-01	Os02g0525600		Similar to H0502B11.1 protein.
chr01	35401797	35402789	993	*	8.27	7.07	8.92	-1.84	1.69e-27	8.74e-26	Os_5924	Promoter (<=1kb)	4	35402795	35405298	2504	1	-6	Os01t0827300-01	Os01g0827300	OsChI1, ChI1, OsLAC3	Putative laccase precursor, Abiotic stress response
chr07	25285592	25285898	307	*	9.79	10.22	9.17	1.05	1.81e-27	9.3e-26	Os_36804	Promoter (1-2kb)	10	25287541	25290131	2591	1	-1643	Os07t0614000-01	Os07g0614000	OsSTRL12, STRL12	Six-bladed beta-propeller, TolB-like domain containing protein.
chr07	25285592	25285898	307	*	9.79	10.22	9.17	1.05	1.81e-27	9.3e-26	Os_36804	Promoter (1-2kb)	10	25287541	25290131	2591	1	-1643	Os07t0614000-02	Os07g0614000	OsSTRL12, STRL12	Six-bladed beta-propeller, TolB-like domain containing protein.
chr06	2129050	2129252	203	*	7.05	7.87	4.99	2.88	1.95e-27	1e-25	Os_29593	Distal Intergenic	9	2123412	2124781	1370	1	5638	Os06t0140400-01	Os06g0140400	Oshox28, OsHox28	Similar to HAHB-6 (Fragment).
chr06	2129050	2129252	203	*	7.05	7.87	4.99	2.88	1.95e-27	1e-25	Os_29593	Distal Intergenic	9	2123412	2124781	1370	1	5638	Os06t0140400-02	Os06g0140400	Oshox28, OsHox28	Similar to HAHB-6 (Fragment).
chr11	5017902	5018575	674	*	8.31	7.08	8.96	-1.88	1.97e-27	1.01e-25	Os_48588	Distal Intergenic	2	5010771	5013677	2907	2	-4225	Os11t0199801-00	Os11g0199801		Conserved hypothetical protein.
chr09	12774195	12774833	639	*	8.48	7.48	9.07	-1.59	2.04e-27	1.05e-25	Os_42765	Downstream (2-3kb)	12	12777391	12778214	824	2	3381	Os09t0379400-00	Os09g0379400		Similar to OSIGBa0096F13.5 protein.
chr06	30416439	30417721	1283	*	10.2	9.64	10.6	-0.95	2.08e-27	1.07e-25	Os_33464	Promoter (<=1kb)	9	30417661	30418845	1185	1	0	Os06t0716100-01	Os06g0716100		Similar to Chaperone protein dnaJ.
chr05	23460929	23461579	651	*	8.78	7.85	9.34	-1.48	2.13e-27	1.09e-25	Os_27978	Promoter (1-2kb)	8	23463142	23465536	2395	1	-1563	Os05t0476700-01	Os05g0476700	OsPUB2	U-box E3ubiquitin ligase, Positive regulation of cold stress response
chr12	14876294	14878023	1730	*	9.3	8.51	9.8	-1.29	2.33e-27	1.19e-25	Os_52597	Distal Intergenic	3	14883197	14884310	1114	1	-5174	Os12t0443200-00	Os12g0443200		Hypothetical conserved gene.
chr02	16246615	16247696	1082	*	8.67	7.67	9.26	-1.59	2.33e-27	1.19e-25	Os_9974	Distal Intergenic	5	16242898	16243417	520	1	3717	Os02t0475101-00	Os02g0475101		Similar to RING-H2 finger protein ATL5A.
chr04	25851993	25852434	442	*	8.77	7.87	9.31	-1.44	2.35e-27	1.2e-25	Os_22754	Distal Intergenic	7	25843038	25844912	1875	2	-7081	Os04t0517100-01	Os04g0517100	OsMYB4, Osmyb4, OsMyb4, OsMYB55, OsMyb8	Similar to OSIGBa0145M07.4 protein.
chr04	25851993	25852434	442	*	8.77	7.87	9.31	-1.44	2.35e-27	1.2e-25	Os_22754	Distal Intergenic	7	25843038	25844912	1875	2	-7081	Os04t0517100-02	Os04g0517100	OsMYB4, Osmyb4, OsMyb4, OsMYB55, OsMyb8	Similar to OSIGBa0145M07.4 protein.
chr04	23752700	23754479	1780	*	10.32	9.68	10.76	-1.08	2.44e-27	1.24e-25	Os_22333	Promoter (<=1kb)	7	23747601	23752765	5165	2	0	Os04t0474800-01	Os04g0474800	Os4bglu12, Os4BGlu12, 4BGlu12, OsTAGG2, TAGG2	Similar to OSIGBa0135C13.7 protein.
chr04	23752700	23754479	1780	*	10.32	9.68	10.76	-1.08	2.44e-27	1.24e-25	Os_22333	Promoter (<=1kb)	7	23747601	23752765	5165	2	0	Os04t0474800-02	Os04g0474800	Os4bglu12, Os4BGlu12, 4BGlu12, OsTAGG2, TAGG2	Similar to OSIGBa0135C13.7 protein.
chr04	23752700	23754479	1780	*	10.32	9.68	10.76	-1.08	2.44e-27	1.24e-25	Os_22333	Promoter (<=1kb)	7	23747601	23752765	5165	2	0	Os04t0474800-03	Os04g0474800	Os4bglu12, Os4BGlu12, 4BGlu12, OsTAGG2, TAGG2	Similar to OSIGBa0135C13.7 protein.
chr06	28266128	28267773	1646	*	8.01	8.67	6.77	1.89	2.45e-27	1.25e-25	Os_33025	Promoter (1-2kb)	9	28264502	28266420	1919	1	1626	Os06t0679200-01	Os06g0679200		Non-protein coding transcript.
chr05	1534090	1534744	655	*	8.39	7.3	9	-1.7	2.69e-27	1.37e-25	Os_25051	Promoter (1-2kb)	8	1535764	1541563	5800	1	-1020	Os05t0127200-01	Os05g0127200	OsPLC4	Similar to Phospholipase C (Fragment).
chr05	1534090	1534744	655	*	8.39	7.3	9	-1.7	2.69e-27	1.37e-25	Os_25051	Promoter (1-2kb)	8	1535764	1541563	5800	1	-1020	Os05t0127200-02	Os05g0127200	OsPLC4	Similar to Phospholipase C (Fragment).
chr02	31911740	31913439	1700	*	8.88	9.42	7.98	1.44	2.75e-27	1.4e-25	Os_12708	Promoter (<=1kb)	5	31910611	31911501	891	2	-239	Os02t0757800-01	Os02g0757800		Hypothetical protein.
chr10	13143793	13144987	1195	*	9.08	8.28	9.59	-1.31	2.79e-27	1.42e-25	Os_45970	Promoter (1-2kb)	1	13142398	13144630	2233	1	1395	Os10t0394000-01	Os10g0394000	OsGELP106	Similar to GDSL-like Lipase/Acylhydrolase family protein, expressed.
chr02	7397628	7398253	626	*	7.83	6.49	8.52	-2.02	2.81e-27	1.43e-25	Os_8927	Distal Intergenic	5	7365983	7366298	316	1	31645	Os02t0231000-00	Os02g0231000	OsERF#038, OsERF038, OsERF38, AP2/EREBP#082, AP2/EREBP82, OsDREB4-1	Hypothetical conserved gene.
chr07	25512169	25513033	865	*	8.28	7.02	8.94	-1.93	2.81e-27	1.43e-25	Os_36862	Promoter (1-2kb)	10	25514029	25514702	674	2	1669	Os07t0618266-00	Os07g0618266		Hypothetical conserved gene.
chr11	19278733	19279933	1201	*	8.08	6.88	8.72	-1.84	2.83e-27	1.44e-25	Os_49966	Promoter (<=1kb)	2	19279230	19279733	504	2	0	Os11t0530700-01	Os11g0530700		Non-protein coding transcript.
chr02	2809981	2811203	1223	*	9.86	9.12	10.35	-1.22	3.13e-27	1.59e-25	Os_8077	Promoter (2-3kb)	5	2804376	2807635	3260	2	-2346	Os02t0150900-01	Os02g0150900		Protein of unknown function DUF1644 family protein.
chr02	2809981	2811203	1223	*	9.86	9.12	10.35	-1.22	3.13e-27	1.59e-25	Os_8077	Promoter (2-3kb)	5	2804376	2807635	3260	2	-2346	Os02t0150900-02	Os02g0150900		Protein of unknown function DUF1644 family protein.
chr02	2809981	2811203	1223	*	9.86	9.12	10.35	-1.22	3.13e-27	1.59e-25	Os_8077	Promoter (2-3kb)	5	2804376	2807635	3260	2	-2346	Os02t0150900-03	Os02g0150900		Protein of unknown function DUF1644 family protein.
chr03	14372907	14373792	886	*	9.71	9.03	10.18	-1.15	3.16e-27	1.6e-25	Os_16590	Distal Intergenic	6	14381298	14382935	1638	1	-7506	Os03t0367101-00	Os03g0367101	OsCYP75A11	Similar to cytochrome P450 flavonoid 3', 5'-hydroxylase.
chr01	40623724	40624921	1198	*	9.83	9.19	10.27	-1.08	3.27e-27	1.65e-25	Os_7055	Promoter (<=1kb)	4	40624843	40624915	73	2	0	Os01t0926501-00	Os01g0926501		Non-protein coding transcript.
chr06	1694978	1695892	915	*	9.65	8.98	10.11	-1.13	3.39e-27	1.71e-25	Os_29502	Distal Intergenic	9	1691885	1694051	2167	1	3093	Os06t0131500-01	Os06g0131500		Glycoside hydrolase, family 17 protein.
chr06	1694978	1695892	915	*	9.65	8.98	10.11	-1.13	3.39e-27	1.71e-25	Os_29502	Distal Intergenic	9	1691885	1694051	2167	1	3093	Os06t0131500-02	Os06g0131500		Glycoside hydrolase, family 17 protein.
chr01	18689105	18689378	274	*	9.9	10.35	9.25	1.1	3.44e-27	1.74e-25	Os_2955	Promoter (1-2kb)	4	18687833	18688211	379	1	1272	Os01t0523401-00	Os01g0523401		Similar to ribosomal protein S18.
chr01	23516488	23518265	1778	*	10.57	10.93	10.09	0.83	3.53e-27	1.78e-25	Os_3580	Promoter (1-2kb)	4	23515008	23516765	1758	1	1480	Os01t0598600-01	Os01g0598600		Peptidase A1 domain containing protein.
chr01	23516488	23518265	1778	*	10.57	10.93	10.09	0.83	3.53e-27	1.78e-25	Os_3580	Promoter (1-2kb)	4	23515008	23516765	1758	1	1480	Os01t0598600-03	Os01g0598600		Peptidase A1 domain containing protein.
chr07	18314201	18315025	825	*	9.91	9.25	10.36	-1.11	3.77e-27	1.9e-25	Os_35594	Distal Intergenic	10	18311132	18311928	797	1	3069	Os07t0491500-01	Os07g0491500		Hypothetical conserved gene.
chr08	654321	655361	1041	*	8.5	7.51	9.09	-1.58	3.88e-27	1.95e-25	Os_37881	Promoter (2-3kb)	11	655771	657391	1621	2	2030	Os08t0112300-01	Os08g0112300		Transferase domain containing protein.
chr09	19976122	19976772	651	*	7.67	6.17	8.4	-2.23	3.97e-27	2e-25	Os_44108	Promoter (<=1kb)	12	19971392	19975282	3891	2	-840	Os09t0513200-00	Os09g0513200		Similar to Solute carrier family 35, member F1.
chr03	6260794	6261842	1049	*	8.26	7.14	8.89	-1.74	4.08e-27	2.05e-25	Os_14917	Promoter (2-3kb)	6	6264770	6267856	3087	1	-2928	Os03t0219100-01	Os03g0219100		Cellular retinaldehyde-binding/triple function, C-terminal domain containing protein.
chr08	28269510	28271877	2368	*	10.43	10.81	9.9	0.91	4.09e-27	2.05e-25	Os_41545	Promoter (<=1kb)	11	28267322	28269900	2579	2	0	Os08t0564400-01	Os08g0564400		Hypothetical protein.
chr06	23416531	23419130	2600	*	10.19	9.57	10.62	-1.04	4.26e-27	2.14e-25	Os_32160	Distal Intergenic	9	23406837	23407305	469	2	-9226	Os06t0595180-00	Os06g0595180		Conserved hypothetical protein.
chr02	33510391	33512297	1907	*	10.31	10.7	9.77	0.93	4.27e-27	2.14e-25	Os_13020	Exon (Os02t0788800-02/Os02g0788800, exon 8 of 8)	5	33502431	33505888	3458	2	-4503	Os02t0788600-01	Os02g0788600		Hypothetical conserved gene.
chr06	4411572	4412482	911	*	8.05	8.72	6.76	1.96	4.34e-27	2.17e-25	Os_29989	Promoter (<=1kb)	9	4410132	4410655	524	2	-917	Os06t0187350-00	Os06g0187350		Hypothetical protein.
chr05	17360761	17362141	1381	*	10.31	9.76	10.71	-0.95	4.56e-27	2.28e-25	Os_26891	Promoter (1-2kb)	8	17364090	17364800	711	1	-1949	Os05t0363533-00	Os05g0363533		Non-protein coding transcript.
chr01	6092210	6094989	2780	*	9.74	10.18	9.1	1.08	4.57e-27	2.28e-25	Os_1174	Promoter (1-2kb)	4	6094692	6096528	1837	2	1539	Os01t0211800-01	Os01g0211800	OsbZIP02, OsbZIP2, OsSTA8	Similar to VirE2-interacting protein VIP1.
chr03	4393156	4394827	1672	*	9.78	9.16	10.22	-1.06	4.61e-27	2.3e-25	Os_14518	Promoter (2-3kb)	6	4397245	4402938	5694	1	-2418	Os03t0183800-01	Os03g0183800		Similar to Leucine-rich repeat transmembrane protein kinase 1 (Fragment).
chr03	4393156	4394827	1672	*	9.78	9.16	10.22	-1.06	4.61e-27	2.3e-25	Os_14518	Promoter (2-3kb)	6	4397245	4402938	5694	1	-2418	Os03t0183800-02	Os03g0183800		Similar to Leucine-rich repeat transmembrane protein kinase 1 (Fragment).
chr10	19045981	19047020	1040	*	9.48	9.98	8.7	1.28	4.68e-27	2.33e-25	Os_46851	Promoter (<=1kb)	1	19045236	19046259	1024	1	745	Os10t0499200-01	Os10g0499200		Conserved hypothetical protein.
chr05	15873366	15874498	1133	*	9.24	8.4	9.77	-1.37	4.8e-27	2.39e-25	Os_26643	Exon (Os05t0338900-00/Os05g0338900, exon 2 of 2)	8	15867456	15873587	6132	1	5910	Os05t0338900-00	Os05g0338900		Oligopeptide transporter domain containing protein.
chr08	5101457	5102289	833	*	7.66	6.16	8.38	-2.22	5e-27	2.49e-25	Os_38547	Distal Intergenic	11	5109268	5116778	7511	1	-6979	Os08t0187500-01	Os08g0187500	Roc1(t), GL2-1	Similar to Roc1.
chr04	33075077	33076289	1213	*	9.88	9.28	10.3	-1.03	5.06e-27	2.52e-25	Os_24191	Exon (Os04t0649100-02/Os04g0649100, exon 4 of 4)	7	33071622	33075371	3750	1	3455	Os04t0649100-01	Os04g0649100	SHAT1, AP2/EREBP#043, AP2/EREBP43, AP2-5	Similar to cDNA clone:J023121E19, full insert sequence.
chr04	33075077	33076289	1213	*	9.88	9.28	10.3	-1.03	5.06e-27	2.52e-25	Os_24191	Exon (Os04t0649100-02/Os04g0649100, exon 4 of 4)	7	33071622	33075371	3750	1	3455	Os04t0649100-02	Os04g0649100	SHAT1, AP2/EREBP#043, AP2/EREBP43, AP2-5	Similar to cDNA clone:J023121E19, full insert sequence.
chr04	33075077	33076289	1213	*	9.88	9.28	10.3	-1.03	5.06e-27	2.52e-25	Os_24191	Exon (Os04t0649100-02/Os04g0649100, exon 4 of 4)	7	33071622	33075371	3750	1	3455	Os04t0649100-03	Os04g0649100	SHAT1, AP2/EREBP#043, AP2/EREBP43, AP2-5	Similar to cDNA clone:J023121E19, full insert sequence.
chr09	7961459	7962228	770	*	8.07	6.86	8.71	-1.85	5.09e-27	2.53e-25	Os_42277	Promoter (1-2kb)	12	7964048	7967912	3865	1	-1820	Os09t0307300-01	Os09g0307300		Targeting for Xklp2 family protein.
chr09	7961459	7962228	770	*	8.07	6.86	8.71	-1.85	5.09e-27	2.53e-25	Os_42277	Promoter (1-2kb)	12	7964048	7967912	3865	1	-1820	Os09t0307300-02	Os09g0307300		Targeting for Xklp2 family protein.
chr05	15480736	15483232	2497	*	10.54	10.92	10.03	0.89	5.34e-27	2.65e-25	Os_26596	Exon (Os05t0331200-01/Os05g0331200, exon 9 of 10)	8	15482327	15488104	5778	2	4872	Os05t0331200-01	Os05g0331200		Similar to External rotenone-insensitive NADPH dehydrogenase.
chr05	16354558	16355625	1068	*	8.7	7.66	9.3	-1.63	5.44e-27	2.7e-25	Os_26723	Distal Intergenic	8	16344071	16346557	2487	2	-8001	Os05t0347000-01	Os05g0347000		TAFII55 protein conserved region domain containing protein.
chr06	29131581	29133146	1566	*	10.4	10.78	9.88	0.91	5.56e-27	2.76e-25	Os_33194	Promoter (<=1kb)	9	29133106	29134569	1464	1	0	Os06t0696400-01	Os06g0696400	OsXTH11, XTR2, OsXTR2, Meri-5	Xyloglycan endo-transglycosylase precursor.
chr06	29131581	29133146	1566	*	10.4	10.78	9.88	0.91	5.56e-27	2.76e-25	Os_33194	Promoter (<=1kb)	9	29133106	29134569	1464	1	0	Os06t0696400-02	Os06g0696400	OsXTH11, XTR2, OsXTR2, Meri-5	Xyloglycan endo-transglycosylase precursor.
chr04	24768336	24769700	1365	*	10.42	10.8	9.89	0.91	5.66e-27	2.8e-25	Os_22535	Promoter (1-2kb)	7	24769684	24771562	1879	2	1862	Os04t0495500-01	Os04g0495500	OsbZIP36	Similar to OSIGBa0159F11.9 protein.
chr11	26772926	26773812	887	*	9.12	8.3	9.65	-1.35	5.74e-27	2.84e-25	Os_50776	Promoter (1-2kb)	2	26774246	26775075	830	2	1263	Os11t0664400-00	Os11g0664400		Hypothetical conserved gene.
chr04	16385052	16386757	1706	*	9.57	8.9	10.03	-1.12	5.79e-27	2.86e-25	Os_21199	Promoter (<=1kb)	7	16380267	16384140	3874	2	-912	Os04t0344400-00	Os04g0344400	OsTPS23, TPS23	Similar to OSIGBa0106G08.5 protein.
chr12	27424854	27426363	1510	*	9.29	8.52	9.79	-1.26	5.85e-27	2.89e-25	Os_53990	Promoter (<=1kb)	3	27426312	27427718	1407	1	0	Os12t0639500-01	Os12g0639500		ATPase, AAA-type, core domain containing protein.
chr08	25583935	25584994	1060	*	9.97	9.36	10.39	-1.03	5.92e-27	2.92e-25	Os_40999	Promoter (<=1kb)	11	25584990	25589000	4011	1	0	Os08t0515700-01	Os08g0515700	OsTCF	Protein of unknown function DUF547 domain containing protein.
chr11	26498065	26499376	1312	*	9.04	8.2	9.56	-1.36	5.93e-27	2.92e-25	Os_50743	Promoter (2-3kb)	2	26501646	26504211	2566	1	-2270	Os11t0660300-01	Os11g0660300		WD40 repeat-like domain containing protein.
chr03	7494483	7495200	718	*	8.92	8.07	9.45	-1.39	5.94e-27	2.92e-25	Os_15186	Downstream (2-3kb)	6	7497368	7499362	1995	2	4162	Os03t0241800-00	Os03g0241800		Similar to predicted protein.
chr04	19951609	19952482	874	*	8.81	7.94	9.35	-1.41	6.09e-27	2.99e-25	Os_21623	Distal Intergenic	7	19941027	19942075	1049	2	-9534	Os04t0402500-00	Os04g0402500		Zinc finger, RING-type domain containing protein.
chr06	26091899	26092557	659	*	8.21	6.96	8.87	-1.92	6.28e-27	3.09e-25	Os_32586	Promoter (<=1kb)	9	26092456	26094621	2166	1	0	Os06t0641500-00	Os06g0641500		Similar to Cytochrome P450 CYP71Y10.
chr03	4433431	4434714	1284	*	9.78	9.15	10.22	-1.07	6.5e-27	3.19e-25	Os_14529	Promoter (<=1kb)	6	4434560	4437813	3254	1	0	Os03t0184400-01	Os03g0184400		Leucine-rich repeat, plant specific containing protein.
chr09	15134531	15135650	1120	*	10.04	9.46	10.45	-0.99	6.55e-27	3.21e-25	Os_43140	Exon (Os09t0420300-01/Os09g0420300, exon 5 of 5)	12	15135243	15139321	4079	2	3671	Os09t0420300-01	Os09g0420300		Methyladenine glycosylase domain containing protein.
chr05	19425659	19426464	806	*	8.71	7.74	9.28	-1.55	6.79e-27	3.33e-25	Os_27219	Promoter (<=1kb)	8	19426767	19427874	1108	1	-303	Os05t0399300-01	Os05g0399300	Cht2*, Cht2, RC7, OsChia1b, Chia1b	Similar to Chitinase.
chr04	31493248	31493928	681	*	8.29	8.92	7.17	1.75	7.06e-27	3.46e-25	Os_23915	Promoter (<=1kb)	7	31492252	31493474	1223	1	996	Os04t0619800-00	Os04g0619800		Similar to H0714H04.3 protein.
chr01	20603598	20604003	406	*	9.05	8.24	9.56	-1.32	7.46e-27	3.65e-25	Os_3159	Promoter (1-2kb)	4	20599445	20602258	2814	2	-1340	Os01t0550300-01	Os01g0550300		Similar to Gda-1 protein.
chr01	20603598	20604003	406	*	9.05	8.24	9.56	-1.32	7.46e-27	3.65e-25	Os_3159	Promoter (1-2kb)	4	20599445	20602258	2814	2	-1340	Os01t0550300-02	Os01g0550300		Similar to Gda-1 protein.
chr02	4388896	4390548	1653	*	9.85	9.15	10.31	-1.17	7.67e-27	3.75e-25	Os_8368	Promoter (<=1kb)	5	4390535	4393456	2922	1	0	Os02t0179225-00	Os02g0179225		Hypothetical protein.
chr12	1903589	1904358	770	*	8.27	8.88	7.18	1.7	7.83e-27	3.82e-25	Os_51290	Promoter (1-2kb)	3	1906265	1907299	1035	1	-1907	Os12t0139350-00	Os12g0139350		Non-protein coding transcript.
chr03	27886196	27887244	1049	*	10.31	9.77	10.71	-0.94	7.87e-27	3.84e-25	Os_18401	Promoter (2-3kb)	6	27883416	27883842	427	2	-2354	Os03t0696150-00	Os03g0696150		Similar to predicted protein.
chr03	36187625	36189377	1753	*	9.19	9.69	8.4	1.29	8.01e-27	3.91e-25	Os_20134	Promoter (<=1kb)	6	36189261	36190366	1106	1	0	Os03t0857600-01	Os03g0857600		Protein of unknown function DUF303, acetylesterase putative domain containing protein.
chr11	4374494	4375593	1100	*	9.59	8.9	10.06	-1.16	8.3e-27	4.04e-25	Os_48505	Promoter (<=1kb)	2	4375371	4379958	4588	1	0	Os11t0186200-01	Os11g0186200	OsALDH3H2	Similar to Aldehyde dehydrogenase (EC 1.2.1.3).
chr03	1619185	1620231	1047	*	9.78	9.13	10.22	-1.09	8.3e-27	4.04e-25	Os_13923	Promoter (<=1kb)	6	1619517	1620294	778	1	0	Os03t0128600-01	Os03g0128600		Conserved hypothetical protein.
chr01	33995630	33997054	1425	*	10.37	9.83	10.77	-0.94	8.54e-27	4.15e-25	Os_5639	Promoter (<=1kb)	4	33996722	33998005	1284	1	0	Os01t0802600-00	Os01g0802600		Similar to Circadian clock coupling factor ZGT.
chr03	12238414	12239918	1505	*	8.5	7.51	9.08	-1.57	8.59e-27	4.17e-25	Os_16234	Intron (Os03t0332100-00/Os03g0332100, intron 1 of 4)	6	12231290	12232978	1689	1	7124	Os03t0331900-01	Os03g0331900		Yos1-like domain containing protein.
chr02	7422426	7423085	660	*	7.92	6.61	8.6	-1.99	8.67e-27	4.21e-25	Os_8933	Distal Intergenic	5	7431357	7433852	2496	1	-8272	Os02t0231600-01	Os02g0231600		Similar to Transposase (Fragment).
chr05	26251169	26253249	2081	*	9.46	8.77	9.93	-1.16	8.8e-27	4.27e-25	Os_28446	Promoter (<=1kb)	8	26249579	26251352	1774	2	0	Os05t0528200-01	Os05g0528200		Similar to 50S ribosomal protein L20.
chr09	15136728	15138132	1405	*	9.93	9.33	10.35	-1.02	9.59e-27	4.65e-25	Os_43142	Promoter (1-2kb)	12	15135243	15139321	4079	2	1189	Os09t0420300-01	Os09g0420300		Methyladenine glycosylase domain containing protein.
chr02	32316564	32319317	2754	*	11.29	11.6	10.9	0.69	9.65e-27	4.67e-25	Os_12800	Promoter (<=1kb)	5	32312953	32315992	3040	2	-572	Os02t0767400-01	Os02g0767400		Serine/threonine protein kinase-related domain containing protein.
chr03	1181827	1182201	375	*	7.15	7.95	5.24	2.71	9.66e-27	4.67e-25	Os_13826	Promoter (1-2kb)	6	1178482	1180131	1650	2	-1696	Os03t0121300-01	Os03g0121300	prx34	Similar to Peroxidase 1.
chr03	1181827	1182201	375	*	7.15	7.95	5.24	2.71	9.66e-27	4.67e-25	Os_13826	Promoter (1-2kb)	6	1178482	1180131	1650	2	-1696	Os03t0121300-02	Os03g0121300	prx34	Similar to Peroxidase 1.
chr03	28654480	28656248	1769	*	8.76	9.31	7.86	1.45	9.83e-27	4.75e-25	Os_18553	Promoter (1-2kb)	6	28655240	28657433	2194	2	1185	Os03t0710700-00	Os03g0710700		Similar to predicted protein.
chr06	4344293	4345625	1333	*	9.65	8.98	10.11	-1.13	9.99e-27	4.82e-25	Os_29978	Promoter (1-2kb)	9	4339307	4342791	3485	2	-1502	Os06t0186300-00	Os06g0186300		Leucine-rich repeat domain containing protein.
chr06	19446300	19446875	576	*	7.7	6.28	8.4	-2.11	1.02e-26	4.9e-25	Os_31609	Promoter (<=1kb)	9	19445475	19446523	1049	2	0	Os06t0525200-00	Os06g0525200		Similar to avr9/Cf-9 rapidly elicited protein 194.
chr02	17879247	17880299	1053	*	8.78	7.9	9.32	-1.42	1.04e-26	5.03e-25	Os_10145	Promoter (<=1kb)	5	17880882	17886285	5404	1	-583	Os02t0504000-01	Os02g0504000		Similar to Cytochrome P450 CYP81L6.
chr04	27335160	27335819	660	*	7.76	6.32	8.47	-2.15	1.05e-26	5.05e-25	Os_23064	Promoter (<=1kb)	7	27333724	27335203	1480	2	0	Os04t0545600-01	Os04g0545600	OsUCL15	Similar to Uclacyanin 3-like protein.
chr01	26222319	26224033	1715	*	9.53	8.86	9.98	-1.13	1.09e-26	5.22e-25	Os_4090	Promoter (<=1kb)	4	26222617	26225117	2501	1	0	Os01t0649900-01	Os01g0649900	OsGELP20, OsGELP20a, OsGELP20b, OsGELP20c	Lipase, GDSL domain containing protein.
chr06	4922644	4923003	360	*	7.69	8.42	6.12	2.3	1.11e-26	5.33e-25	Os_30065	Distal Intergenic	9	4926019	4932612	6594	1	-3016	Os06t0196700-01	Os06g0196700	OsARF16	Similar to Auxin response factor 1.
chr06	4922644	4923003	360	*	7.69	8.42	6.12	2.3	1.11e-26	5.33e-25	Os_30065	Distal Intergenic	9	4926019	4932612	6594	1	-3016	Os06t0196700-02	Os06g0196700	OsARF16	Similar to Auxin response factor 1.
chr02	823741	825678	1938	*	9.59	8.93	10.05	-1.11	1.15e-26	5.54e-25	Os_7740	Promoter (<=1kb)	5	819009	824265	5257	2	0	Os02t0115650-00	Os02g0115650		Hypothetical protein.
chr07	25954251	25954801	551	*	8.21	8.83	7.11	1.71	1.17e-26	5.62e-25	Os_36968	Distal Intergenic	10	25945957	25950562	4606	2	-3689	Os07t0626500-01	Os07g0626500		Protein kinase, core domain containing protein.
chr07	25954251	25954801	551	*	8.21	8.83	7.11	1.71	1.17e-26	5.62e-25	Os_36968	Distal Intergenic	10	25945957	25950562	4606	2	-3689	Os07t0626500-02	Os07g0626500		Protein kinase, core domain containing protein.
chr03	31531902	31532543	642	*	7.87	8.54	6.58	1.96	1.18e-26	5.64e-25	Os_19184	Promoter (<=1kb)	6	31531190	31533256	2067	2	713	Os03t0762450-00	Os03g0762450		Conserved hypothetical protein.
chr03	5140959	5141776	818	*	8.27	8.87	7.19	1.68	1.19e-26	5.69e-25	Os_14694	Promoter (1-2kb)	6	5143551	5143598	48	1	-1775	Os03t0197875-00	Os03g0197875		Non-protein coding transcript.
chr08	19859250	19861013	1764	*	10.59	10.09	10.95	-0.86	1.22e-26	5.83e-25	Os_39998	Distal Intergenic	11	19854315	19854635	321	2	-4615	Os08t0415400-00	Os08g0415400		Conserved hypothetical protein.
chr07	26346371	26347144	774	*	8.81	7.95	9.35	-1.4	1.31e-26	6.27e-25	Os_37049	Distal Intergenic	10	26340582	26344345	3764	1	5789	Os07t0634600-01	Os07g0634600		Similar to Pectin acetylesterase (Fragment).
chr07	26346371	26347144	774	*	8.81	7.95	9.35	-1.4	1.31e-26	6.27e-25	Os_37049	Distal Intergenic	10	26340582	26344345	3764	1	5789	Os07t0634600-02	Os07g0634600		Similar to Pectin acetylesterase (Fragment).
chr05	21704767	21705356	590	*	8.33	7.22	8.94	-1.72	1.31e-26	6.28e-25	Os_27637	Promoter (1-2kb)	8	21699330	21703558	4229	2	-1209	Os05t0443400-01	Os05g0443400		Similar to Glucan endo-1, 3-beta-glucosidase 7.
chr05	21704767	21705356	590	*	8.33	7.22	8.94	-1.72	1.31e-26	6.28e-25	Os_27637	Promoter (1-2kb)	8	21699330	21703558	4229	2	-1209	Os05t0443400-02	Os05g0443400		Similar to Glucan endo-1, 3-beta-glucosidase 7.
chr08	21329224	21330463	1240	*	9.44	9.92	8.72	1.2	1.33e-26	6.33e-25	Os_40221	Promoter (<=1kb)	11	21324677	21330254	5578	2	0	Os08t0439000-01	Os08g0439000	OsPFK07, PFK07, PFK7	Similar to pyrophosphate--fructose 6-phosphate 1-phosphotransferase.
chr02	34023312	34024414	1103	*	9.67	9.03	10.11	-1.08	1.35e-26	6.46e-25	Os_13137	Promoter (1-2kb)	5	34026274	34030282	4009	1	-1860	Os02t0799000-01	Os02g0799000	OsPP2C27, PP2C27, OsPP40	Similar to DNA-binding protein phosphatase 2C.
chr11	14553213	14553453	241	*	9.91	10.33	9.33	1	1.37e-26	6.53e-25	Os_49477	Distal Intergenic	2	14568688	14571605	2918	1	-15235	Os11t0442380-01	Os11g0442380		Hypothetical gene.
chr04	24510902	24512462	1561	*	9.36	8.65	9.83	-1.19	1.44e-26	6.87e-25	Os_22487	Promoter (<=1kb)	7	24512543	24515493	2951	1	-81	Os04t0490500-01	Os04g0490500	OsRLCK152	Protein kinase-like domain domain containing protein.
chr01	1076005	1076673	669	*	9.25	8.43	9.77	-1.34	1.46e-26	6.95e-25	Os_197	Promoter (1-2kb)	4	1071962	1074829	2868	2	-1176	Os01t0118700-01	Os01g0118700		Similar to HGA4.
chr05	5869791	5870525	735	*	8.05	6.88	8.69	-1.81	1.51e-26	7.15e-25	Os_25768	Exon (Os05t0195700-01/Os05g0195700, exon 3 of 3)	8	5870175	5873986	3812	2	3461	Os05t0195700-01	Os05g0195700		Similar to Transcription factor MYBS2.
chr05	5869791	5870525	735	*	8.05	6.88	8.69	-1.81	1.51e-26	7.15e-25	Os_25768	Exon (Os05t0195700-01/Os05g0195700, exon 3 of 3)	8	5870175	5873986	3812	2	3461	Os05t0195700-02	Os05g0195700		Similar to Transcription factor MYBS2.
chr12	26360572	26363709	3138	*	11.11	10.68	11.44	-0.75	1.58e-26	7.5e-25	Os_53806	Promoter (1-2kb)	3	26363271	26365704	2434	2	1995	Os12t0618800-01	Os12g0618800		DUF266-containing protein, Beta-1, 6-N-acetylglucosaminyl transferase, Regulation of the onset of leaf senescence, Negative-regulator mediating defense response and immunity-associated premature leaf senescence
chr03	1421709	1422735	1027	*	8.76	7.8	9.34	-1.54	1.59e-26	7.52e-25	Os_13870	Promoter (1-2kb)	6	1419786	1420939	1154	1	1923	Os03t0124500-01	Os03g0124500		Conserved hypothetical protein.
chr05	2063249	2064251	1003	*	7.96	8.62	6.72	1.89	1.61e-26	7.61e-25	Os_25153	Promoter (<=1kb)	8	2061995	2062783	789	2	-466	Os05t0135300-00	Os05g0135300		Hypothetical protein.
chr08	2308017	2310720	2704	*	11.48	11.78	11.09	0.69	1.63e-26	7.71e-25	Os_38119	Promoter (2-3kb)	11	2305809	2308492	2684	1	2208	Os08t0141300-01	Os08g0141300		PapD-like domain containing protein.
chr07	2525454	2526837	1384	*	10.75	10.26	11.12	-0.86	1.63e-26	7.71e-25	Os_33957	Distal Intergenic	10	2517283	2519073	1791	2	-6381	Os07t0148600-00	Os07g0148600		Sulfotransferase family protein.
chr01	1913731	1914389	659	*	9.19	8.4	9.7	-1.29	1.69e-26	8.01e-25	Os_360	Promoter (<=1kb)	4	1914497	1916083	1587	1	-108	Os01t0135000-01	Os01g0135000		Similar to 1, 4-beta-D xylan xylanohydrolase (Fragment).
chr05	29193171	29193643	473	*	7.82	6.35	8.53	-2.18	1.72e-26	8.11e-25	Os_29081	Distal Intergenic	8	29200200	29205715	5516	1	-6557	Os05t0586200-01	Os05g0586200	OsJAR1, OsGH3.5, GH3.5, OsGH3-5, GH3-5	Gretchen hagen 3 (GH3) family protein, Phytochrome, Jasmonyl-L-isoleucine synthase, Jasmonate signaling, Wound response, Response to blast infection
chr04	22866151	22868203	2053	*	9.5	9.95	8.84	1.11	1.78e-26	8.4e-25	Os_22154	Promoter (<=1kb)	7	22865860	22866935	1076	1	291	Os04t0457700-01	Os04g0457700		Similar to H0523F07.14 protein.
chr01	5093394	5095378	1985	*	9.62	8.98	10.06	-1.08	1.98e-26	9.32e-25	Os_990	Distal Intergenic	4	5099555	5102080	2526	1	-4177	Os01t0195000-01	Os01g0195000	OsIDD2, IDD2	Zinc finger, C2H2-type domain containing protein.
chr02	7107347	7108902	1556	*	9.27	8.44	9.8	-1.36	2.09e-26	9.85e-25	Os_8868	Downstream (2-3kb)	5	7115786	7119239	3454	1	-6884	Os02t0226900-01	Os02g0226900		Pentatricopeptide repeat domain containing protein.
chr04	34949240	34950727	1488	*	9.04	9.55	8.23	1.33	2.12e-26	9.98e-25	Os_24633	Promoter (<=1kb)	7	34950466	34951726	1261	1	0	Os04t0684300-01	Os04g0684300		Non-protein coding transcript.
chr04	34949240	34950727	1488	*	9.04	9.55	8.23	1.33	2.12e-26	9.98e-25	Os_24633	Promoter (<=1kb)	7	34950466	34951726	1261	1	0	Os04t0684300-02	Os04g0684300		Non-protein coding transcript.
chr02	1876364	1879030	2667	*	10.68	10.21	11.03	-0.82	2.12e-26	9.98e-25	Os_7933	Downstream (<1kb)	5	1879189	1882475	3287	2	3445	Os02t0135600-01	Os02g0135600		Conserved hypothetical protein.
chr10	2003423	2003993	571	*	7.88	8.55	6.58	1.97	2.15e-26	1.01e-24	Os_44934	Distal Intergenic	1	1998837	1999759	923	2	-3664	Os10t0132300-01	Os10g0132300		Similar to Jasmonate-induced protein.
chr09	15015967	15017060	1094	*	8.9	7.96	9.47	-1.5	2.15e-26	1.01e-24	Os_43127	Promoter (<=1kb)	12	15017999	15022887	4889	1	-939	Os09t0418250-01	Os09g0418250		Hypothetical conserved gene.
chr01	38140365	38141690	1326	*	9.91	9.33	10.32	-0.99	2.17e-26	1.02e-24	Os_6517	Promoter (<=1kb)	4	38139223	38142619	3397	2	929	Os01t0878800-01	Os01g0878800		Similar to 4, 5-DOPA dioxygenase extradiol.
chr01	38140365	38141690	1326	*	9.91	9.33	10.32	-0.99	2.17e-26	1.02e-24	Os_6517	Promoter (<=1kb)	4	38139223	38142619	3397	2	929	Os01t0878800-02	Os01g0878800		Similar to 4, 5-DOPA dioxygenase extradiol.
chr07	17493039	17494878	1840	*	9.48	9.97	8.75	1.22	2.22e-26	1.04e-24	Os_35534	Promoter (1-2kb)	10	17496502	17498002	1501	1	-1624	Os07t0480900-01	Os07g0480900	OsEnS-106	Similar to Cysteine protease (Fragment).
chr01	36023053	36025466	2414	*	10.74	10.25	11.11	-0.85	2.24e-26	1.05e-24	Os_6064	Promoter (<=1kb)	4	36017205	36023468	6264	2	0	Os01t0839700-01	Os01g0839700	OsUBC11	Similar to Ubiquitin carrier protein.
chr01	36023053	36025466	2414	*	10.74	10.25	11.11	-0.85	2.24e-26	1.05e-24	Os_6064	Promoter (<=1kb)	4	36017205	36023468	6264	2	0	Os01t0839700-02	Os01g0839700	OsUBC11	Similar to Ubiquitin carrier protein.
chr01	36023053	36025466	2414	*	10.74	10.25	11.11	-0.85	2.24e-26	1.05e-24	Os_6064	Promoter (<=1kb)	4	36017205	36023468	6264	2	0	Os01t0839700-03	Os01g0839700	OsUBC11	Similar to Ubiquitin carrier protein.
chr08	2951162	2952284	1123	*	9.28	8.49	9.79	-1.3	2.26e-26	1.06e-24	Os_38186	Promoter (<=1kb)	11	2948553	2951372	2820	2	0	Os08t0151300-01	Os08g0151300	OsMYB103, OsMYB103L, CEF1/OsMYB103L, MYB103, MYB103L	R2R3-MYB transcription factor, Regulation of leaf shape, cellulose synthesis and mechanical strength
chr08	2951162	2952284	1123	*	9.28	8.49	9.79	-1.3	2.26e-26	1.06e-24	Os_38186	Promoter (<=1kb)	11	2948553	2951372	2820	2	0	Os08t0151300-02	Os08g0151300	OsMYB103, OsMYB103L, CEF1/OsMYB103L, MYB103, MYB103L	R2R3-MYB transcription factor, Regulation of leaf shape, cellulose synthesis and mechanical strength
chr04	34913806	34914367	562	*	9.2	8.43	9.69	-1.26	2.31e-26	1.08e-24	Os_24625	Promoter (1-2kb)	7	34915815	34919982	4168	1	-1448	Os04t0683800-01	Os04g0683800		Similar to Phosphoribosyltransferase (Fragment).
chr01	35876493	35877800	1308	*	9.62	8.95	10.07	-1.12	2.35e-26	1.1e-24	Os_6028	Distal Intergenic	4	35881024	35882412	1389	1	-3224	Os01t0836900-01	Os01g0836900		Conserved hypothetical protein.
chr05	22260583	22263215	2633	*	10.2	9.64	10.61	-0.97	2.42e-26	1.13e-24	Os_27741	Downstream (<1kb)	8	22263224	22266786	3563	2	3571	Os05t0453500-01	Os05g0453500		Guanylyl cyclase domain containing protein.
chr01	26105234	26105893	660	*	9.19	9.68	8.44	1.25	2.45e-26	1.14e-24	Os_4063	Promoter (<=1kb)	4	26106836	26111089	4254	1	-943	Os01t0647700-01	Os01g0647700		Epoxide hydrolase family protein.
chr03	10693598	10695095	1498	*	9.87	10.28	9.29	0.99	2.46e-26	1.15e-24	Os_15904	Promoter (1-2kb)	6	10692333	10693906	1574	1	1265	Os03t0303100-01	Os03g0303100		Protein of unknown function DUF1645 family protein.
chr12	6952084	6952779	696	*	7.83	8.51	6.54	1.97	2.47e-26	1.15e-24	Os_51926	Distal Intergenic	3	6945292	6947871	2580	2	-4213	Os12t0227766-00	Os12g0227766		Hypothetical protein.
chr06	19308212	19308756	545	*	8.7	7.8	9.25	-1.45	2.6e-26	1.21e-24	Os_31586	Distal Intergenic	9	19318794	19320654	1861	1	-10038	Os06t0523100-01	Os06g0523100		Similar to loricrin-related.
chr06	19308212	19308756	545	*	8.7	7.8	9.25	-1.45	2.6e-26	1.21e-24	Os_31586	Distal Intergenic	9	19318794	19320654	1861	1	-10038	Os06t0523100-02	Os06g0523100		Similar to loricrin-related.
chr10	10764048	10765223	1176	*	8.45	7.38	9.06	-1.68	2.6e-26	1.21e-24	Os_45653	Promoter (2-3kb)	1	10766629	10768150	1522	2	2927	Os10t0352500-01	Os10g0352500		Similar to cDNA clone:J013022N21, full insert sequence.
chr03	25324002	25326466	2465	*	9.5	9.96	8.82	1.14	2.66e-26	1.23e-24	Os_18005	Promoter (<=1kb)	6	25326669	25328681	2013	1	-203	Os03t0651950-00	Os03g0651950		Hypothetical protein.
chr01	10621022	10621803	782	*	9.94	9.31	10.37	-1.06	2.74e-26	1.27e-24	Os_2009	Promoter (1-2kb)	4	10622951	10627532	4582	1	-1148	Os01t0292200-01	Os01g0292200	OsCIPK01, CIPK1, OsCIPK1	Serine/threonine protein kinase domain containing protein.
chr01	10621022	10621803	782	*	9.94	9.31	10.37	-1.06	2.74e-26	1.27e-24	Os_2009	Promoter (1-2kb)	4	10622951	10627532	4582	1	-1148	Os01t0292200-02	Os01g0292200	OsCIPK01, CIPK1, OsCIPK1	Serine/threonine protein kinase domain containing protein.
chr01	10621022	10621803	782	*	9.94	9.31	10.37	-1.06	2.74e-26	1.27e-24	Os_2009	Promoter (1-2kb)	4	10622951	10627532	4582	1	-1148	Os01t0292200-03	Os01g0292200	OsCIPK01, CIPK1, OsCIPK1	Serine/threonine protein kinase domain containing protein.
chr06	29134465	29135072	608	*	8.56	9.12	7.62	1.5	2.76e-26	1.28e-24	Os_33196	Promoter (<=1kb)	9	29133325	29134479	1155	2	0	Os06t0696450-00	Os06g0696450		Hypothetical protein.
chr10	21363506	21364406	901	*	9.47	9.93	8.81	1.12	2.79e-26	1.29e-24	Os_47344	Promoter (2-3kb)	1	21360059	21360924	866	2	-2582	Os10t0546400-01	Os10g0546400		Conserved hypothetical protein.
chr03	13968984	13970145	1162	*	9.27	8.51	9.76	-1.24	2.83e-26	1.31e-24	Os_16520	Promoter (<=1kb)	6	13970111	13971584	1474	1	0	Os03t0359600-01	Os03g0359600		Similar to Avr9/Cf-9 rapidly elicited protein 231.
chr03	3518881	3520138	1258	*	9.7	8.95	10.19	-1.24	2.99e-26	1.38e-24	Os_14320	Promoter (1-2kb)	6	3521804	3522235	432	1	-1666	Os03t0165375-00	Os03g0165375		Similar to Chlorophyll a-b binding protein 2, chloroplastic.
chr01	35527509	35529091	1583	*	10.32	9.72	10.74	-1.01	3.01e-26	1.39e-24	Os_5948	Promoter (<=1kb)	4	35525560	35527592	2033	2	0	Os01t0830500-01	Os01g0830500	Os2OG-Fe (II) oxy, 2OG-Fe (II) oxy	2OG-Fe(II) oxygenase domain containing protein.
chr05	742770	745543	2774	*	11.58	11.22	11.86	-0.64	3.07e-26	1.42e-24	Os_24892	Promoter (<=1kb)	8	739658	742961	3304	2	0	Os05t0114000-01	Os05g0114000		Similar to PRLI-interacting factor F (Fragment).
chr04	23745880	23748780	2901	*	11.02	10.53	11.39	-0.86	3.22e-26	1.49e-24	Os_22332	Exon (Os04t0474800-02/Os04g0474800, exon 5 of 9)	7	23735317	23742375	7059	2	-3505	Os04t0474700-01	Os04g0474700	Os4bglu11, Os4BGlu11	Similar to OSIGBa0135C13.6 protein.
chr05	16218292	16220652	2361	*	9.13	9.62	8.38	1.25	3.24e-26	1.49e-24	Os_26697	Promoter (<=1kb)	8	16219688	16220126	439	1	0	Os05t0345175-01	Os05g0345175		Similar to patellin-5.
chr03	4633435	4634970	1536	*	10.24	10.63	9.72	0.91	3.26e-26	1.5e-24	Os_14573	Promoter (<=1kb)	6	4634963	4635591	629	2	621	Os03t0188500-01	Os03g0188500	OsAGP3	Glutelin family protein.
chr04	29305437	29306295	859	*	8.56	7.6	9.13	-1.53	3.3e-26	1.52e-24	Os_23446	Promoter (2-3kb)	7	29308352	29314056	5705	1	-2057	Os04t0580700-01	Os04g0580700	OsMADS17, NMADS3, RMADS213, nmads3	MADS-box transcription factor, Regulation of floral organ identity and meristem fate
chr02	22246865	22247814	950	*	8.7	7.81	9.24	-1.44	3.57e-26	1.64e-24	Os_10855	Promoter (1-2kb)	5	22245005	22247538	2534	1	1860	Os02t0578800-01	Os02g0578800		Protein of unknown function DUF962 family protein.
chr07	29153384	29154266	883	*	7.8	6.4	8.49	-2.09	3.6e-26	1.65e-24	Os_37629	Promoter (<=1kb)	10	29152545	29153434	890	2	0	Os07t0686300-01	Os07g0686300		Zinc finger, RING/FYVE/PHD-type domain containing protein.
chr05	16368753	16370116	1364	*	10.41	9.87	10.8	-0.93	3.6e-26	1.65e-24	Os_26728	Distal Intergenic	8	16362771	16364006	1236	2	-4747	Os05t0347400-01	Os05g0347400	OsG1L9	Protein of unknown function DUF640 domain containing protein.
chr03	1616454	1617985	1532	*	10.63	10.14	11	-0.86	3.63e-26	1.66e-24	Os_13922	Promoter (<=1kb)	6	1612327	1616443	4117	2	-11	Os03t0128500-01	Os03g0128500	OsPoldelta2, OspolD2	Similar to DNA polymerase delta small subunit (EC 2.7.7.7).
chr09	17181874	17184286	2413	*	9.17	9.69	8.35	1.34	3.65e-26	1.67e-24	Os_43538	Promoter (<=1kb)	12	17182867	17188315	5449	1	0	Os09t0456100-01	Os09g0456100	OsREM5.3	Remorin_C-containing protein, Control of panicle length
chr09	17181874	17184286	2413	*	9.17	9.69	8.35	1.34	3.65e-26	1.67e-24	Os_43538	Promoter (<=1kb)	12	17182867	17188315	5449	1	0	Os09t0456100-02	Os09g0456100	OsREM5.3	Remorin_C-containing protein, Control of panicle length
chr03	9229834	9231037	1204	*	9.65	10.1	9.01	1.08	3.67e-26	1.68e-24	Os_15552	Distal Intergenic	6	9218819	9224101	5283	1	11015	Os03t0274000-01	Os03g0274000		Oxysterol-binding protein family protein.
chr03	9229834	9231037	1204	*	9.65	10.1	9.01	1.08	3.67e-26	1.68e-24	Os_15552	Distal Intergenic	6	9218819	9224101	5283	1	11015	Os03t0274000-02	Os03g0274000		Oxysterol-binding protein family protein.
chr02	9416676	9417183	508	*	8.56	9.13	7.62	1.51	3.74e-26	1.71e-24	Os_9209	Promoter (1-2kb)	5	9416888	9418713	1826	2	1530	Os02t0264800-01	Os02g0264800	OsAGP20	Protein of unknown function DUF1070 family protein.
chr02	33181827	33182659	833	*	8.24	7.07	8.88	-1.81	3.74e-26	1.71e-24	Os_12963	Promoter (1-2kb)	5	33179607	33180241	635	2	-1586	Os02t0782550-00	Os02g0782550		Hypothetical protein.
chr04	27159551	27160699	1149	*	8.72	7.8	9.27	-1.47	3.78e-26	1.72e-24	Os_23026	Promoter (<=1kb)	7	27154339	27158799	4461	2	-752	Os04t0542200-01	Os04g0542200	OsYSL9, OsYs13	Similar to H0501D11.7 protein.
chr05	2072291	2073701	1411	*	8.81	7.87	9.38	-1.51	3.82e-26	1.74e-24	Os_25157	Promoter (<=1kb)	8	2073613	2075302	1690	1	0	Os05t0135400-01	Os05g0135400	prx70	Plant peroxidase domain containing protein.
chr07	27498362	27498847	486	*	7.39	8.13	5.77	2.36	4.13e-26	1.88e-24	Os_37255	Promoter (2-3kb)	10	27501837	27507177	5341	1	-2990	Os07t0654700-00	Os07g0654700		Similar to BLE2 protein.
chr05	17341475	17341676	202	*	7.89	8.56	6.56	2	4.13e-26	1.88e-24	Os_26886	Exon (Os05t0363100-01/Os05g0363100, exon 4 of 8)	8	17336740	17343631	6892	1	4735	Os05t0363100-01	Os05g0363100		Similar to Monoglyceride lipase.
chr10	2917273	2918312	1040	*	9.45	8.71	9.93	-1.22	4.18e-26	1.9e-24	Os_45040	Promoter (2-3kb)	1	2912901	2914656	1756	2	-2617	Os10t0148400-00	Os10g0148400		Similar to POT family protein.
chr07	24471190	24472231	1042	*	7.72	6.22	8.44	-2.21	4.21e-26	1.91e-24	Os_36663	Promoter (<=1kb)	10	24470110	24471114	1005	2	-76	Os07t0599500-01	Os07g0599500		Hypothetical protein.
chr04	31094792	31095472	681	*	7.88	6.53	8.56	-2.03	4.53e-26	2.05e-24	Os_23812	Promoter (2-3kb)	7	31095805	31097701	1897	2	2229	Os04t0613300-01	Os04g0613300		Protein of unknown function DUF2358 domain containing protein.
chr04	28851692	28853484	1793	*	8.93	8.11	9.45	-1.34	4.64e-26	2.11e-24	Os_23369	Promoter (<=1kb)	7	28854121	28854690	570	1	-637	Os04t0572800-00	Os04g0572800		Similar to OSIGBa0147H17.4 protein.
chr04	19261987	19262627	641	*	8.83	7.98	9.37	-1.38	4.65e-26	2.11e-24	Os_21492	Distal Intergenic	7	19269218	19271304	2087	1	-6591	Os04t0391500-01	Os04g0391500	OsACR6	Similar to ACR4.
chr04	19261987	19262627	641	*	8.83	7.98	9.37	-1.38	4.65e-26	2.11e-24	Os_21492	Distal Intergenic	7	19269218	19271304	2087	1	-6591	Os04t0391500-02	Os04g0391500	OsACR6	Similar to ACR4.
chr05	18121584	18122752	1169	*	9.96	9.32	10.4	-1.08	4.68e-26	2.12e-24	Os_27002	Distal Intergenic	8	18126363	18129636	3274	1	-3611	Os05t0375600-00	Os05g0375600		Similar to Peptide chain release factor 2.
chr03	1518744	1521246	2503	*	11.27	10.89	11.58	-0.68	4.74e-26	2.14e-24	Os_13899	Promoter (<=1kb)	6	1515355	1518947	3593	2	0	Os03t0126800-00	Os03g0126800	OsCIPK09, CIPK9, OsCIPK9	Similar to CBL-interacting protein kinase 9.
chr12	24227377	24227835	459	*	7.4	8.15	5.78	2.36	4.78e-26	2.16e-24	Os_53481	Promoter (2-3kb)	3	24218375	24224960	6586	2	-2417	Os12t0583500-01	Os12g0583500		BTB domain containing protein.
chr12	24227377	24227835	459	*	7.4	8.15	5.78	2.36	4.78e-26	2.16e-24	Os_53481	Promoter (2-3kb)	3	24218375	24224960	6586	2	-2417	Os12t0583500-02	Os12g0583500		BTB domain containing protein.
chr04	20706951	20707442	492	*	7.55	8.26	6.05	2.21	4.85e-26	2.19e-24	Os_21801	Promoter (<=1kb)	7	20708033	20709830	1798	1	-591	Os04t0418800-01	Os04g0418800		Similar to Hydroxyproline-rich glycoprotein.
chr04	20706951	20707442	492	*	7.55	8.26	6.05	2.21	4.85e-26	2.19e-24	Os_21801	Promoter (<=1kb)	7	20708033	20709830	1798	1	-591	Os04t0418800-02	Os04g0418800		Similar to Hydroxyproline-rich glycoprotein.
chr10	21790834	21791880	1047	*	9.27	8.51	9.76	-1.25	5.1e-26	2.3e-24	Os_47427	Promoter (<=1kb)	1	21787628	21790244	2617	2	-590	Os10t0554900-01	Os10g0554900		Protein of unknown function DUF566 family protein.
chr10	21790834	21791880	1047	*	9.27	8.51	9.76	-1.25	5.1e-26	2.3e-24	Os_47427	Promoter (<=1kb)	1	21787628	21790244	2617	2	-590	Os10t0554900-02	Os10g0554900		Protein of unknown function DUF566 family protein.
chr02	16679862	16680485	624	*	8.49	9.08	7.44	1.64	5.33e-26	2.4e-24	Os_10021	Promoter (<=1kb)	5	16678288	16680030	1743	2	0	Os02t0483500-01	Os02g0483500	OsMaT-2	Transferase family protein.
chr01	10370546	10371389	844	*	8.31	9.16	6.03	3.12	5.71e-26	2.57e-24	Os_1960	Promoter (<=1kb)	4	10369936	10370578	643	2	0	Os01t0288200-01	Os01g0288200		Conserved hypothetical protein.
chr02	23542820	23543958	1139	*	9.18	9.67	8.43	1.24	6.03e-26	2.72e-24	Os_11081	Promoter (<=1kb)	5	23544805	23549077	4273	1	-847	Os02t0601700-01	Os02g0601700		Ankyrin repeat containing protein.
chr03	31407326	31408091	766	*	8.8	7.83	9.37	-1.54	6.2e-26	2.79e-24	Os_19147	Promoter (1-2kb)	6	31404816	31409671	4856	2	1580	Os03t0759250-00	Os03g0759250		Conserved hypothetical protein.
chr03	3516948	3518284	1337	*	9.82	9.2	10.25	-1.06	6.29e-26	2.83e-24	Os_14319	Promoter (<=1kb)	6	3513371	3517214	3844	2	0	Os03t0165300-01	Os03g0165300	OsBLH6	Conserved hypothetical protein.
chr03	3516948	3518284	1337	*	9.82	9.2	10.25	-1.06	6.29e-26	2.83e-24	Os_14319	Promoter (<=1kb)	6	3513371	3517214	3844	2	0	Os03t0165300-02	Os03g0165300	OsBLH6	Conserved hypothetical protein.
chr03	3516948	3518284	1337	*	9.82	9.2	10.25	-1.06	6.29e-26	2.83e-24	Os_14319	Promoter (<=1kb)	6	3513371	3517214	3844	2	0	Os03t0165300-03	Os03g0165300	OsBLH6	Conserved hypothetical protein.
chr01	11317660	11318769	1110	*	8.95	8.02	9.51	-1.49	6.59e-26	2.96e-24	Os_2126	Promoter (<=1kb)	4	11317192	11317678	487	1	468	Os01t0305300-01	Os01g0305300		Non-protein coding transcript.
chr12	9076167	9078344	2178	*	10.2	9.64	10.61	-0.97	6.6e-26	2.96e-24	Os_52137	Promoter (2-3kb)	3	9073742	9077143	3402	1	2425	Os12t0259800-00	Os12g0259800	OsLAC30	Similar to Laccase-25.
chr07	77423	78072	650	*	7.4	5.79	8.15	-2.35	6.71e-26	3.01e-24	Os_33601	Promoter (1-2kb)	10	76110	82431	6322	1	1313	Os07t0101300-01	Os07g0101300		Conserved hypothetical protein.
chr12	9262492	9264318	1827	*	9.45	8.76	9.91	-1.15	6.86e-26	3.07e-24	Os_52149	Exon (Os12t0263000-02/Os12g0263000, exon 11 of 12)	3	9263751	9270105	6355	2	5787	Os12t0263000-01	Os12g0263000		Similar to Glutathione synthase.
chr12	9262492	9264318	1827	*	9.45	8.76	9.91	-1.15	6.86e-26	3.07e-24	Os_52149	Exon (Os12t0263000-02/Os12g0263000, exon 11 of 12)	3	9263751	9270105	6355	2	5787	Os12t0263000-02	Os12g0263000		Similar to Glutathione synthase.
chr11	24964395	24964999	605	*	8.43	7.34	9.04	-1.7	7.01e-26	3.14e-24	Os_50592	Distal Intergenic	2	24958875	24960194	1320	2	-4201	Os11t0634350-01	Os11g0634350		Non-protein coding transcript.
chr12	17537092	17538312	1221	*	9.1	8.25	9.63	-1.38	7.22e-26	3.23e-24	Os_52733	Promoter (<=1kb)	3	17538826	17539901	1076	1	-514	Os12t0479150-00	Os12g0479150		Hypothetical gene.
chr03	12561067	12561506	440	*	7.6	5.93	8.35	-2.42	7.25e-26	3.24e-24	Os_16305	Promoter (1-2kb)	6	12556849	12559702	2854	2	-1365	Os03t0338000-01	Os03g0338000		Similar to alanine--glyoxylate aminotransferase 2.
chr01	27948468	27949332	865	*	8.61	9.21	7.58	1.62	7.58e-26	3.38e-24	Os_4407	Promoter (1-2kb)	4	27950359	27951354	996	1	-1027	Os01t0679300-01	Os01g0679300		Non-protein coding transcript.
chr01	4973387	4974280	894	*	8.49	7.53	9.06	-1.53	7.68e-26	3.42e-24	Os_952	Promoter (<=1kb)	4	4971466	4973555	2090	2	0	Os01t0192300-01	Os01g0192300	OsMYB1R1, 1R-MYB1	Similar to I-box binding factor (Fragment).
chr01	4973387	4974280	894	*	8.49	7.53	9.06	-1.53	7.68e-26	3.42e-24	Os_952	Promoter (<=1kb)	4	4971466	4973555	2090	2	0	Os01t0192300-02	Os01g0192300	OsMYB1R1, 1R-MYB1	Similar to I-box binding factor (Fragment).
chr03	9018884	9020002	1119	*	10.14	9.58	10.54	-0.96	7.88e-26	3.51e-24	Os_15501	Promoter (2-3kb)	6	9022593	9023708	1116	1	-2591	Os03t0270000-01	Os03g0270000		Protein of unknown function DUF296 domain containing protein.
chr08	16355353	16356605	1253	*	9.79	9.2	10.21	-1.01	8.15e-26	3.63e-24	Os_39570	Promoter (<=1kb)	11	16354489	16358206	3718	1	864	Os08t0357100-01	Os08g0357100		Hypothetical gene.
chr11	8822867	8824176	1310	*	8.51	7.48	9.11	-1.63	8.2e-26	3.65e-24	Os_49017	Promoter (2-3kb)	2	8826309	8827815	1507	1	-2133	Os11t0261900-01	Os11g0261900		Metallophosphoesterase domain containing protein.
chr06	29222040	29222518	479	*	7.68	8.37	6.29	2.08	8.22e-26	3.65e-24	Os_33215	Distal Intergenic	9	29215436	29218229	2794	2	-3811	Os06t0698500-01	Os06g0698500		Protein of unknown function DUF1336 domain containing protein.
chr03	4197335	4199584	2250	*	10.97	10.52	11.31	-0.78	8.41e-26	3.74e-24	Os_14471	Promoter (<=1kb)	6	4194372	4196475	2104	2	-860	Os03t0180000-00	Os03g0180000	OsCCX1, OsNCX6, NCX6	Sodium/calcium exchanger membrane region domain containing protein.
chr03	26033704	26034720	1017	*	8.35	7.27	8.97	-1.7	8.68e-26	3.85e-24	Os_18108	Promoter (<=1kb)	6	26032958	26033800	843	2	0	Os03t0663400-02	Os03g0663400	OsLP, PR-5, 14b	Similar to Thaumatin-like protein.
chr06	30342794	30343270	477	*	8.25	7.18	8.85	-1.68	8.96e-26	3.97e-24	Os_33446	Promoter (2-3kb)	9	30340446	30341491	1046	1	2348	Os06t0714800-01	Os06g0714800		Protein of unknown function DUF581 family protein.
chr12	27404918	27405494	577	*	8.38	7.33	8.99	-1.66	9.02e-26	4e-24	Os_53986	Promoter (1-2kb)	3	27398742	27403111	4370	2	-1807	Os12t0638900-01	Os12g0638900		Pentatricopeptide repeat domain containing protein.
chr12	27404918	27405494	577	*	8.38	7.33	8.99	-1.66	9.02e-26	4e-24	Os_53986	Promoter (1-2kb)	3	27398742	27403111	4370	2	-1807	Os12t0638900-02	Os12g0638900		Pentatricopeptide repeat domain containing protein.
chr04	33750062	33750275	214	*	9.97	10.37	9.41	0.97	9.02e-26	4e-24	Os_24335	Distal Intergenic	7	33740412	33746973	6562	2	-3089	Os04t0661300-01	Os04g0661300		Similar to H0112G12.10 protein.
chr04	33750062	33750275	214	*	9.97	10.37	9.41	0.97	9.02e-26	4e-24	Os_24335	Distal Intergenic	7	33740412	33746973	6562	2	-3089	Os04t0661300-02	Os04g0661300		Similar to H0112G12.10 protein.
chr03	12228093	12229344	1252	*	10.14	10.53	9.62	0.91	9.12e-26	4.03e-24	Os_16232	Promoter (1-2kb)	6	12231290	12232978	1689	1	-1946	Os03t0331900-01	Os03g0331900		Yos1-like domain containing protein.
chr08	6214116	6214922	807	*	9.22	8.48	9.71	-1.24	9.57e-26	4.23e-24	Os_38705	Promoter (2-3kb)	11	6212073	6217326	5254	2	2404	Os08t0206500-00	Os08g0206500		Similar to HAP5 subunit of HAP complex.
chr06	21119299	21122029	2731	*	11.27	10.79	11.62	-0.83	9.79e-26	4.32e-24	Os_31810	Promoter (<=1kb)	9	21113234	21120648	7415	2	0	Os06t0554800-01	Os06g0554800	OsABCG42, OsPDR12, OsABCG42_1, OsABCG42_2	Similar to ABC transporter (PDR5-like) isolog (PDR1 ABC transporter).
chr06	21119299	21122029	2731	*	11.27	10.79	11.62	-0.83	9.79e-26	4.32e-24	Os_31810	Promoter (<=1kb)	9	21113234	21120648	7415	2	0	Os06t0554800-02	Os06g0554800	OsABCG42, OsPDR12, OsABCG42_1, OsABCG42_2	Similar to ABC transporter (PDR5-like) isolog (PDR1 ABC transporter).
chr06	30858034	30858872	839	*	8.57	9.13	7.66	1.47	1.05e-25	4.62e-24	Os_33524	Promoter (<=1kb)	9	30855372	30859440	4069	2	568	Os06t0725550-00	Os06g0725550		Hypothetical protein.
chr04	30483490	30485516	2027	*	10.56	10.92	10.09	0.83	1.06e-25	4.67e-24	Os_23681	Promoter (<=1kb)	7	30482211	30483492	1282	2	0	Os04t0604300-01	Os04g0604300	OsXTH9, OsXET9, XTH1, OsXTH1	Similar to Xyloglucan endotransglucosylase/hydrolase protein 24 precursor (EC 2.4.1.207) (At-XTH24) (XTH-24) (Meristem protein 5) (MERI-5 protein) (MERI5 protein) (Endo-xyloglucan transferase) (Xyloglucan endo-1, 4-beta-D-glucanase).
chr03	32876078	32876743	666	*	7.85	6.55	8.52	-1.97	1.12e-25	4.94e-24	Os_19460	Promoter (<=1kb)	6	32869350	32877275	7926	2	532	Os03t0790700-01	Os03g0790700	AO	Aldehyde oxidase-2.
chr05	1530950	1533328	2379	*	10.31	9.74	10.71	-0.98	1.15e-25	5.06e-24	Os_25050	Promoter (2-3kb)	8	1535764	1541563	5800	1	-2436	Os05t0127200-01	Os05g0127200	OsPLC4	Similar to Phospholipase C (Fragment).
chr05	1530950	1533328	2379	*	10.31	9.74	10.71	-0.98	1.15e-25	5.06e-24	Os_25050	Promoter (2-3kb)	8	1535764	1541563	5800	1	-2436	Os05t0127200-02	Os05g0127200	OsPLC4	Similar to Phospholipase C (Fragment).
chr01	19405166	19407237	2072	*	11.32	10.93	11.62	-0.69	1.25e-25	5.5e-24	Os_3035	Promoter (<=1kb)	4	19394542	19405480	10939	2	0	Os01t0534900-01	Os01g0534900	OsOSCA1.1, OsIOSCA1.1, OsDDP1, DDP1, OsDDP1.1, OsDDP1.2, OsDDP1.3, OsDDP1.4	Similar to Hv711N16.16 (Fragment).
chr01	42043193	42044564	1372	*	8.91	8.09	9.43	-1.34	1.27e-25	5.58e-24	Os_7359	Distal Intergenic	4	42037177	42039335	2159	2	-3858	Os01t0954500-01	Os01g0954500		Protein of unknown function DUF702 family protein.
chr05	14246640	14247430	791	*	9.15	8.33	9.67	-1.33	1.27e-25	5.59e-24	Os_26465	Promoter (<=1kb)	8	14245196	14245861	666	2	-779	Os05t0311550-00	Os05g0311550		Hypothetical protein.
chr05	1169190	1169564	375	*	8.23	7.16	8.84	-1.68	1.28e-25	5.59e-24	Os_24985	Distal Intergenic	8	1156300	1159703	3404	2	-9487	Os05t0121600-01	Os05g0121600	AP2/EREBP#090, AP2/EREBP90, OsTOE1, TOE1, qHD5, AP2-1	AP2/EREBP family transcription factor, Starch biosynthesis
chr01	8209624	8210300	677	*	8.48	7.5	9.05	-1.56	1.3e-25	5.7e-24	Os_1566	Promoter (2-3kb)	4	8203832	8206969	3138	2	-2655	Os01t0249200-01	Os01g0249200	OsGLP1-1	Similar to Nectarin 1 precursor (EC 1.15.1.1) (Superoxide dismutase [Mn]).
chr03	11124852	11125630	779	*	8.24	8.85	7.18	1.67	1.31e-25	5.76e-24	Os_15996	Distal Intergenic	6	11115666	11119185	3520	2	-5667	Os03t0311401-01	Os03g0311401		Conserved hypothetical protein.
chr12	20460078	20460401	324	*	9.85	10.27	9.24	1.03	1.35e-25	5.9e-24	Os_53001	Distal Intergenic	3	20468948	20469291	344	1	-8547	Os12t0522516-00	Os12g0522516		Similar to ATRL5 (ARABIDOPSIS RAD-LIKE 5); DNA binding / transcription factor.
chr06	9350091	9350308	218	*	10.02	10.42	9.47	0.96	1.36e-25	5.94e-24	Os_30800	Distal Intergenic	9	9353713	9362032	8320	1	-3405	Os06t0275500-01	Os06g0275500	OsSET24, SDG711, EZ1, OsCLF	H3K27 methyltransferase, Polycomb repressive complex2 (PRC2) key subunit, Enhancer of zeste [E(z)] genes, Long day repression of flowering
chr04	23760742	23762171	1430	*	9.79	9.19	10.21	-1.02	1.36e-25	5.96e-24	Os_22335	Downstream (<1kb)	7	23762465	23767401	4937	2	5230	Os04t0474900-01	Os04g0474900	OsTAGG1, TAGG1, Os4BGlu13, 4BGlu13	Similar to Cyanogenic beta-glucosidase precursor (EC 3.2.1.21) (Linamarase) (Fragment).
chr01	39283295	39284606	1312	*	8.43	9.03	7.39	1.65	1.37e-25	5.96e-24	Os_6769	Promoter (2-3kb)	4	39276426	39281147	4722	2	-2148	Os01t0902100-00	Os01g0902100	OsABCC2, OsMRP2	Similar to MRP-like ABC transporter.
chr04	35046971	35047377	407	*	7.38	8.12	5.82	2.3	1.37e-25	5.97e-24	Os_24656	Distal Intergenic	7	35039986	35043790	3805	2	-3181	Os04t0685900-01	Os04g0685900	OsRLCK174	Similar to Receptor-like protein kinase-like protein (Fragment).
chr04	35046971	35047377	407	*	7.38	8.12	5.82	2.3	1.37e-25	5.97e-24	Os_24656	Distal Intergenic	7	35039986	35043790	3805	2	-3181	Os04t0685900-02	Os04g0685900	OsRLCK174	Similar to Receptor-like protein kinase-like protein (Fragment).
chr09	9934140	9935620	1481	*	9.08	8.32	9.58	-1.26	1.37e-25	5.97e-24	Os_42443	Promoter (<=1kb)	12	9933451	9934162	712	1	689	Os09t0332100-01	Os09g0332100		Conserved hypothetical protein.
chr04	31440283	31441322	1040	*	8.92	8.02	9.47	-1.45	1.37e-25	5.98e-24	Os_23896	Promoter (2-3kb)	7	31439595	31443397	3803	2	2075	Os04t0619000-01	Os04g0619000	ONAC083, ONAC83	Similar to L1332.9 protein.
chr05	3628710	3630701	1992	*	8.95	8.1	9.48	-1.38	1.41e-25	6.14e-24	Os_25426	Promoter (2-3kb)	8	3626394	3629080	2687	1	2316	Os05t0161500-01	Os05g0161500		RelA/SpoT domain containing protein.
chr07	3840790	3841557	768	*	9.14	8.33	9.65	-1.32	1.41e-25	6.14e-24	Os_34155	Promoter (2-3kb)	10	3843577	3844443	867	1	-2020	Os07t0173100-00	Os07g0173100		HSP20-like chaperone domain containing protein.
chr06	5106964	5107702	739	*	8.92	8.05	9.45	-1.4	1.42e-25	6.17e-24	Os_30096	Promoter (<=1kb)	9	5106165	5106929	765	1	799	Os06t0201200-01	Os06g0201200		Conserved hypothetical protein.
chr03	32031960	32033232	1273	*	10.67	11.02	10.21	0.81	1.42e-25	6.17e-24	Os_19293	Promoter (2-3kb)	6	32028145	32029878	1734	2	-2082	Os03t0773000-01	Os03g0773000		Protein of unknown function DUF1005 family protein.
chr12	25323561	25325630	2070	*	11.52	11.81	11.14	0.67	1.45e-25	6.3e-24	Os_53609	Promoter (<=1kb)	3	25325555	25327111	1557	1	0	Os12t0601400-01	Os12g0601400	OsIAA3, OsIAA31	Similar to Auxin-responsive protein (Aux/IAA) (Fragment).
chr02	2023350	2024210	861	*	9.47	9.95	8.74	1.21	1.5e-25	6.49e-24	Os_7956	Promoter (<=1kb)	5	2021051	2023488	2438	2	0	Os02t0138000-00	Os02g0138000		Leucine-rich repeat, plant specific containing protein.
chr04	17200353	17201262	910	*	7.57	6.1	8.29	-2.19	1.52e-25	6.57e-24	Os_21290	Promoter (<=1kb)	7	17201224	17203486	2263	1	0	Os04t0359700-00	Os04g0359700		Hypothetical conserved gene.
chr03	29119857	29121181	1325	*	10.4	9.89	10.77	-0.87	1.52e-25	6.6e-24	Os_18647	Promoter (2-3kb)	6	29114654	29117733	3080	2	-2124	Os03t0719000-01	Os03g0719000		MAP65/ASE1 family protein.
chr06	21673707	21674750	1044	*	9.14	8.37	9.64	-1.27	1.58e-25	6.82e-24	Os_31896	Promoter (2-3kb)	9	21677541	21684368	6828	1	-2791	Os06t0563900-01	Os06g0563900		Similar to Diacylglycerol acyltransferase.
chr03	23904782	23906607	1826	*	8.88	8.05	9.41	-1.35	1.64e-25	7.07e-24	Os_17770	Promoter (1-2kb)	6	23907657	23913207	5551	1	-1050	Os03t0627300-01	Os03g0627300	OsISC37	Similar to nucleotide-binding protein-like.
chr06	29445788	29446885	1098	*	9.28	8.43	9.82	-1.39	1.64e-25	7.07e-24	Os_33243	Promoter (<=1kb)	9	29446652	29447535	884	2	650	Os06t0700300-01	Os06g0700300		Conserved hypothetical protein.
chr03	4006160	4006786	627	*	8.66	7.76	9.21	-1.45	1.7e-25	7.35e-24	Os_14416	Promoter (<=1kb)	6	4002089	4005420	3332	2	-740	Os03t0174900-01	Os03g0174900	OsHAP2C, NF-YA, CBF-B, NF-YA1, OsNF-YA1, NFYA1	Similar to RAPB protein.
chr02	16995271	16996197	927	*	8.28	7.24	8.87	-1.63	1.77e-25	7.64e-24	Os_10057	Distal Intergenic	5	16981502	16985338	3837	2	-9933	Os02t0488600-01	Os02g0488600	OsPUB8	Armadillo-like helical domain containing protein.
chr01	14738987	14739767	781	*	8.07	6.93	8.69	-1.76	1.79e-25	7.71e-24	Os_2556	Promoter (<=1kb)	4	14732018	14738430	6413	2	-557	Os01t0361500-01	Os01g0361500		Phospholipid/glycerol acyltransferase domain containing protein.
chr12	24228689	24229873	1185	*	8.58	9.17	7.57	1.59	1.8e-25	7.75e-24	Os_53482	Distal Intergenic	3	24218375	24224960	6586	2	-3729	Os12t0583500-01	Os12g0583500		BTB domain containing protein.
chr12	24228689	24229873	1185	*	8.58	9.17	7.57	1.59	1.8e-25	7.75e-24	Os_53482	Distal Intergenic	3	24218375	24224960	6586	2	-3729	Os12t0583500-02	Os12g0583500		BTB domain containing protein.
chr03	33248028	33248217	190	*	10.02	10.42	9.48	0.95	1.82e-25	7.82e-24	Os_19548	Promoter (<=1kb)	6	33246011	33247318	1308	2	-710	Os03t0797800-01	Os03g0797800	OsIAA14	AUX/IAA protein family protein.
chr02	30835145	30835692	548	*	8.68	7.76	9.24	-1.48	1.84e-25	7.9e-24	Os_12473	Distal Intergenic	5	30839199	30842589	3391	1	-3507	Os02t0738600-01	Os02g0738600	OsGH9B8	Similar to CEL5=CELLULASE 5 (Fragment).
chr01	6591892	6592606	715	*	8.17	8.78	7.09	1.69	1.9e-25	8.14e-24	Os_1270	Promoter (<=1kb)	4	6590983	6592142	1160	2	0	Os01t0220500-00	Os01g0220500		Similar to predicted protein.
chr02	33408940	33409724	785	*	8.18	8.81	7.03	1.78	1.93e-25	8.3e-24	Os_12992	Promoter (<=1kb)	5	33408020	33408939	920	1	920	Os02t0786500-01	Os02g0786500	OsPR1#021, OsPR1-21	Similar to PR-1a pathogenesis related protein (Hv-1a) precursor.
chr02	25614358	25615104	747	*	8.45	9.05	7.41	1.64	1.96e-25	8.41e-24	Os_11426	Distal Intergenic	5	25619122	25624795	5674	1	-4018	Os02t0638900-01	Os02g0638900	OsWD40-47	Similar to Signal transducer.
chr02	25614358	25615104	747	*	8.45	9.05	7.41	1.64	1.96e-25	8.41e-24	Os_11426	Distal Intergenic	5	25619122	25624795	5674	1	-4018	Os02t0638900-02	Os02g0638900	OsWD40-47	Similar to Signal transducer.
chr04	25548915	25550103	1189	*	8.6	9.15	7.7	1.45	2.03e-25	8.7e-24	Os_22699	Promoter (<=1kb)	7	25549282	25550600	1319	2	497	Os04t0510600-01	Os04g0510600	OsEnS-67	Tetratricopeptide-like helical domain containing protein.
chr04	25548915	25550103	1189	*	8.6	9.15	7.7	1.45	2.03e-25	8.7e-24	Os_22699	Promoter (<=1kb)	7	25549282	25550600	1319	2	497	Os04t0510600-03	Os04g0510600	OsEnS-67	Tetratricopeptide-like helical domain containing protein.
chr06	869552	871091	1540	*	9.76	9.13	10.2	-1.07	2.09e-25	8.94e-24	Os_29360	Promoter (<=1kb)	9	867525	869809	2285	2	0	Os06t0115500-01	Os06g0115500		Similar to 60S ribosomal protein L13 (BBC1 protein homolog).
chr06	6310935	6311647	713	*	8.49	7.46	9.08	-1.62	2.23e-25	9.55e-24	Os_30331	Distal Intergenic	9	6304589	6305923	1335	2	-5012	Os06t0222400-01	Os06g0222400	OsERF#120, OsERF120, AP2/EREBP#105, AP2/EREBP105	Similar to DRE-binding protein 2.
chr05	1570556	1571410	855	*	9.04	8.24	9.55	-1.31	2.28e-25	9.74e-24	Os_25063	Promoter (2-3kb)	8	1561984	1568161	6178	2	-2395	Os05t0127500-01	Os05g0127500	2-ODD6, Os2-ODD6, Os2ODD6	Similar to Leucoanthocyanidin dioxygenase-like protein.
chr06	4795846	4797518	1673	*	8.57	7.66	9.13	-1.47	2.32e-25	9.89e-24	Os_30048	Promoter (<=1kb)	9	4797045	4800753	3709	1	0	Os06t0195025-00	Os06g0195025		Hypothetical protein.
chr06	13348995	13350851	1857	*	9.7	9.09	10.12	-1.04	2.59e-25	1.1e-23	Os_31204	Exon (Os06t0335500-01/Os06g0335500, exon 5 of 5)	9	13345347	13349055	3709	1	3648	Os06t0335500-01	Os06g0335500	OsIAA21	AUX/IAA protein family protein.
chr06	13348995	13350851	1857	*	9.7	9.09	10.12	-1.04	2.59e-25	1.1e-23	Os_31204	Exon (Os06t0335500-01/Os06g0335500, exon 5 of 5)	9	13345347	13349055	3709	1	3648	Os06t0335500-02	Os06g0335500	OsIAA21	AUX/IAA protein family protein.
chr02	2749799	2750836	1038	*	8.15	7.01	8.78	-1.77	2.59e-25	1.11e-23	Os_8061	Distal Intergenic	5	2744296	2747428	3133	1	5503	Os02t0149800-01	Os02g0149800	OsPP2C10, PP2C10, OsPP18	Stress-responsive NAC1-regulated protein phosphatase, Drought and oxidative stress tolerance
chr06	29344723	29345565	843	*	8.63	7.58	9.24	-1.66	2.62e-25	1.12e-23	Os_33224	Promoter (2-3kb)	9	29341909	29342600	692	2	-2123	Os06t0698711-01	Os06g0698711		Conserved hypothetical protein.
chr03	750284	751331	1048	*	8.36	8.96	7.31	1.66	2.63e-25	1.12e-23	Os_13705	Downstream (<1kb)	6	752025	756172	4148	2	4841	Os03t0113500-01	Os03g0113500		Conserved hypothetical protein.
chr01	6269813	6270367	555	*	8.14	7.05	8.76	-1.71	2.69e-25	1.14e-23	Os_1207	Promoter (2-3kb)	4	6267440	6270770	3331	1	2373	Os01t0214600-01	Os01g0214600	OsGELP2, OsGELP2a, OsGELP2b	Lipase, GDSL domain containing protein.
chr11	20552223	20553982	1760	*	10.48	9.99	10.83	-0.84	2.7e-25	1.15e-23	Os_50134	Distal Intergenic	2	20566514	20567788	1275	2	13806	Os11t0552500-00	Os11g0552500		Conserved hypothetical protein.
chr03	4425817	4427728	1912	*	10.55	10.07	10.9	-0.83	2.8e-25	1.19e-23	Os_14526	Promoter (1-2kb)	6	4428838	4434161	5324	1	-1110	Os03t0184300-01	Os03g0184300		Conserved hypothetical protein.
chr03	4425817	4427728	1912	*	10.55	10.07	10.9	-0.83	2.8e-25	1.19e-23	Os_14526	Promoter (1-2kb)	6	4428838	4434161	5324	1	-1110	Os03t0184300-02	Os03g0184300		Conserved hypothetical protein.
chr11	5434882	5436078	1197	*	9.1	8.35	9.59	-1.25	2.94e-25	1.25e-23	Os_48638	Distal Intergenic	2	5419433	5427714	8282	1	15449	Os11t0207100-01	Os11g0207100	OsSEU2	Similar to SEU3A protein.
chr05	29389362	29391000	1639	*	8.79	7.91	9.33	-1.42	3.02e-25	1.28e-23	Os_29125	Promoter (1-2kb)	8	29386050	29388154	2105	2	-1208	Os05t0590300-01	Os05g0590300		Alpha/beta hydrolase fold-1 domain containing protein.
chr01	38648201	38649189	989	*	8.72	7.85	9.26	-1.41	3.07e-25	1.3e-23	Os_6641	Promoter (1-2kb)	4	38650527	38654601	4075	1	-1338	Os01t0889000-01	Os01g0889000		Tetratricopeptide-like helical domain containing protein.
chr12	3809864	3810915	1052	*	8.41	7.39	9	-1.62	3.08e-25	1.3e-23	Os_51625	Distal Intergenic	3	3792161	3797468	5308	2	-12396	Os12t0174800-01	Os12g0174800	OsPP127, OsPTP1, PTP1	Protein-tyrosine phosphatase, receptor/non-receptor type domain containing protein.
chr12	3809864	3810915	1052	*	8.41	7.39	9	-1.62	3.08e-25	1.3e-23	Os_51625	Distal Intergenic	3	3792161	3797468	5308	2	-12396	Os12t0174800-02	Os12g0174800	OsPP127, OsPTP1, PTP1	Protein-tyrosine phosphatase, receptor/non-receptor type domain containing protein.
chr12	3809864	3810915	1052	*	8.41	7.39	9	-1.62	3.08e-25	1.3e-23	Os_51625	Distal Intergenic	3	3792161	3797468	5308	2	-12396	Os12t0174800-03	Os12g0174800	OsPP127, OsPTP1, PTP1	Protein-tyrosine phosphatase, receptor/non-receptor type domain containing protein.
chr01	10374816	10375599	784	*	7.9	8.55	6.68	1.87	3.18e-25	1.35e-23	Os_1961	Distal Intergenic	4	10369936	10370578	643	2	-4238	Os01t0288200-01	Os01g0288200		Conserved hypothetical protein.
chr08	25432522	25433090	569	*	9.51	9.96	8.87	1.09	3.2e-25	1.35e-23	Os_40967	Promoter (1-2kb)	11	25434400	25436334	1935	1	-1310	Os08t0512900-01	Os08g0512900		Conserved hypothetical protein.
chr06	5457323	5457848	526	*	7.89	8.56	6.59	1.97	3.25e-25	1.37e-23	Os_30153	Promoter (<=1kb)	9	5457699	5459266	1568	1	0	Os06t0207600-00	Os06g0207600		Hypothetical conserved gene.
chr06	2131792	2132358	567	*	8.76	9.34	7.76	1.58	3.29e-25	1.39e-23	Os_29594	Distal Intergenic	9	2137590	2139091	1502	1	-5232	Os06t0140700-01	Os06g0140700	Oshox2, OsHox2	Similar to Homeodomain leucine zipper protein (Fragment).
chr11	13645161	13645925	765	*	8.65	7.69	9.23	-1.53	3.3e-25	1.39e-23	Os_49378	Distal Intergenic	2	13650294	13653339	3046	1	-4369	Os11t0427601-01	Os11g0427601		Hypothetical conserved gene.
chr09	18903621	18905626	2006	*	9.92	9.36	10.32	-0.97	3.42e-25	1.44e-23	Os_43891	Promoter (<=1kb)	12	18905616	18908305	2690	1	0	Os09t0491238-00	Os09g0491238		Hypothetical protein.
chr10	20392210	20393120	911	*	9.92	10.33	9.35	0.98	3.44e-25	1.45e-23	Os_47148	Promoter (<=1kb)	1	20389644	20392184	2541	2	-26	Os10t0524600-01	Os10g0524600	OsSub61, SUB61	Peptidase S8, subtilisin-related domain containing protein.
chr03	2720142	2721536	1395	*	10.12	9.57	10.51	-0.94	3.48e-25	1.46e-23	Os_14173	Promoter (1-2kb)	6	2723037	2723835	799	1	-1501	Os03t0149000-01	Os03g0149000	OsCrll1, OsLBD3-1, LBD3-1	Similar to LOB domain protein 31.
chr05	23202208	23203185	978	*	8.55	7.51	9.15	-1.64	3.48e-25	1.46e-23	Os_27930	Promoter (<=1kb)	8	23196134	23201438	5305	2	-770	Os05t0472300-01	Os05g0472300		Ribonuclease P/MRP, subunit p29 domain containing protein.
chr02	27534496	27535486	991	*	8.29	8.92	7.15	1.77	3.53e-25	1.48e-23	Os_11807	Promoter (<=1kb)	5	27531016	27534623	3608	2	0	Os02t0675700-01	Os02g0675700		Protein of unknown function DUF248, methyltransferase putative family protein.
chr01	5781213	5782260	1048	*	9.78	10.2	9.18	1.02	3.91e-25	1.64e-23	Os_1120	Distal Intergenic	4	5774293	5776922	2630	2	-4291	Os01t0205700-01	Os01g0205700	GSK1, Os GSK1, OsGSK1, OsSK21/OsGSK1, OsSK21, SK21	Similar to Shaggy-like kinase (Fragment).
chr01	26735879	26736351	473	*	8.09	8.72	6.93	1.79	3.91e-25	1.64e-23	Os_4175	Promoter (<=1kb)	4	26734068	26735164	1097	2	-715	Os01t0657400-00	Os01g0657400	OsERF#054, OsERF054, OsERF54, AP2/EREBP#162, AP2/EREBP162	Similar to Ethylene-responsive transcription factor 5 (Ethylene-responsive element binding factor 5) (EREBP-5) (AtERF5).
chr07	1040187	1040841	655	*	8.18	7.12	8.79	-1.67	3.94e-25	1.65e-23	Os_33773	Distal Intergenic	10	1046046	1047972	1927	1	-5205	Os07t0119300-01	Os07g0119300		Homeodomain-related domain containing protein.
chr09	17222037	17223296	1260	*	9.45	8.72	9.93	-1.21	4.29e-25	1.79e-23	Os_43552	Promoter (<=1kb)	12	17221479	17228923	7445	1	558	Os09t0456800-01	Os09g0456800	HSfB1, OsHsfB1, OsHsf-23, HSF23, OsHsf23, TBF1	Similar to Heat stress transcription factor Spl7 (Heat shock transcription factor) (Heat shock factor RHSF10).
chr07	26007495	26008064	570	*	7.76	6.39	8.44	-2.05	4.32e-25	1.81e-23	Os_36981	Promoter (1-2kb)	10	26009099	26009867	769	2	1803	Os07t0627500-00	Os07g0627500		Hypothetical conserved gene.
chr10	16088583	16089114	532	*	8.8	7.96	9.32	-1.36	4.32e-25	1.81e-23	Os_46386	Promoter (1-2kb)	1	16084478	16086689	2212	2	-1894	Os10t0445400-01	Os10g0445400	OsHCI1, E3UL	Zinc finger, RING/FYVE/PHD-type domain containing protein.
chr01	33833515	33834355	841	*	8.98	9.48	8.2	1.28	4.51e-25	1.88e-23	Os_5612	Distal Intergenic	4	33837388	33840967	3580	1	-3033	Os01t0799500-01	Os01g0799500	TagI	Methyladenine glycosylase domain containing protein.
chr01	33833515	33834355	841	*	8.98	9.48	8.2	1.28	4.51e-25	1.88e-23	Os_5612	Distal Intergenic	4	33837388	33840967	3580	1	-3033	Os01t0799500-02	Os01g0799500	TagI	Methyladenine glycosylase domain containing protein.
chr03	30961666	30963025	1360	*	9.11	8.36	9.61	-1.25	4.73e-25	1.97e-23	Os_19057	Promoter (<=1kb)	6	30959746	30963711	3966	2	686	Os03t0751100-01	Os03g0751100	OPT, OsOPT7, OPT7	Iron-deficiency-regulated oligopeptide transporter, Iron homeostasis
chr03	30961666	30963025	1360	*	9.11	8.36	9.61	-1.25	4.73e-25	1.97e-23	Os_19057	Promoter (<=1kb)	6	30959746	30963711	3966	2	686	Os03t0751100-02	Os03g0751100	OPT, OsOPT7, OPT7	Iron-deficiency-regulated oligopeptide transporter, Iron homeostasis
chr01	29971245	29973072	1828	*	10.11	9.53	10.52	-0.99	4.73e-25	1.97e-23	Os_4835	Promoter (<=1kb)	4	29971589	29972035	447	1	0	Os01t0719200-01	Os01g0719200		Conserved hypothetical protein.
chr11	19936516	19937147	632	*	9.05	9.56	8.25	1.3	4.76e-25	1.98e-23	Os_50045	Promoter (2-3kb)	2	19939545	19940949	1405	1	-2398	Os11t0543100-01	Os11g0543100		Conserved hypothetical protein.
chr02	31362980	31365112	2133	*	10.97	10.51	11.31	-0.81	4.8e-25	2e-23	Os_12581	Distal Intergenic	5	31396772	31399000	2229	1	-31660	Os02t0747400-01	Os02g0747400	OsTCP9, TCP9	Similar to PCF1.
chr12	6960009	6961988	1980	*	10.23	10.61	9.72	0.88	4.86e-25	2.02e-23	Os_51928	Promoter (<=1kb)	3	6962407	6962745	339	2	757	Os12t0228032-00	Os12g0228032		Hypothetical protein.
chr03	5772221	5773023	803	*	8.27	8.87	7.23	1.64	4.87e-25	2.03e-23	Os_14834	Promoter (<=1kb)	6	5771944	5772406	463	1	277	Os03t0210500-01	Os03g0210500		Protein of unknown function DUF538 family protein.
chr01	226221	227214	994	*	10.19	9.67	10.57	-0.9	4.99e-25	2.07e-23	Os_44	Promoter (<=1kb)	4	226897	229301	2405	1	0	Os01t0104400-01	Os01g0104400		Ricin B-related lectin domain containing protein.
chr01	226221	227214	994	*	10.19	9.67	10.57	-0.9	4.99e-25	2.07e-23	Os_44	Promoter (<=1kb)	4	226897	229301	2405	1	0	Os01t0104400-02	Os01g0104400		Ricin B-related lectin domain containing protein.
chr01	226221	227214	994	*	10.19	9.67	10.57	-0.9	4.99e-25	2.07e-23	Os_44	Promoter (<=1kb)	4	226897	229301	2405	1	0	Os01t0104400-03	Os01g0104400		Ricin B-related lectin domain containing protein.
chr07	4301552	4302100	549	*	8.46	7.45	9.05	-1.59	5.04e-25	2.09e-23	Os_34249	Distal Intergenic	10	4305620	4307513	1894	1	-3520	Os07t0181500-01	Os07g0181500		Protein of unknown function DUF506, plant family protein.
chr01	2803979	2804256	278	*	9.07	9.57	8.32	1.24	5.67e-25	2.35e-23	Os_540	Promoter (1-2kb)	4	2805586	2808152	2567	1	-1330	Os01t0151900-01	Os01g0151900		Pentatricopeptide repeat domain containing protein.
chr01	33027496	33029364	1869	*	9.34	9.8	8.66	1.14	5.79e-25	2.4e-23	Os_5461	Promoter (1-2kb)	4	33029111	33030489	1379	2	1125	Os01t0779800-01	Os01g0779800		Similar to SR protein related family member.
chr12	6623873	6624747	875	*	8.93	8	9.48	-1.48	5.99e-25	2.48e-23	Os_51884	Promoter (<=1kb)	3	6625464	6626040	577	1	-717	Os12t0222300-01	Os12g0222300		Conserved hypothetical protein.
chr03	5320564	5321653	1090	*	8.45	7.49	9.02	-1.53	6.14e-25	2.54e-23	Os_14741	Promoter (2-3kb)	6	5320785	5323969	3185	2	2316	Os03t0201600-01	Os03g0201600		Similar to ischemia/reperfusion inducible protein.
chr03	5320564	5321653	1090	*	8.45	7.49	9.02	-1.53	6.14e-25	2.54e-23	Os_14741	Promoter (2-3kb)	6	5320785	5323969	3185	2	2316	Os03t0201600-02	Os03g0201600		Similar to ischemia/reperfusion inducible protein.
chr11	14367887	14370665	2779	*	9.5	8.84	9.95	-1.12	6.2e-25	2.57e-23	Os_49463	Promoter (<=1kb)	2	14368273	14369253	981	1	0	Os11t0439100-00	Os11g0439100		Similar to OSIGBa0135A16.7 protein.
chr01	37922787	37923356	570	*	8.85	8.01	9.37	-1.36	6.22e-25	2.57e-23	Os_6457	Distal Intergenic	4	37914757	37918965	4209	2	-3822	Os01t0874100-01	Os01g0874100		Hypothetical conserved gene.
chr01	37922787	37923356	570	*	8.85	8.01	9.37	-1.36	6.22e-25	2.57e-23	Os_6457	Distal Intergenic	4	37914757	37918965	4209	2	-3822	Os01t0874100-02	Os01g0874100		Hypothetical conserved gene.
chr01	37922787	37923356	570	*	8.85	8.01	9.37	-1.36	6.22e-25	2.57e-23	Os_6457	Distal Intergenic	4	37914757	37918965	4209	2	-3822	Os01t0874100-03	Os01g0874100		Hypothetical conserved gene.
chr11	15960161	15961191	1031	*	7.91	6.68	8.57	-1.89	6.27e-25	2.59e-23	Os_49608	Promoter (<=1kb)	2	15956675	15960376	3702	2	0	Os11t0465200-01	Os11g0465200		Similar to Bx2-like protein.
chr11	15960161	15961191	1031	*	7.91	6.68	8.57	-1.89	6.27e-25	2.59e-23	Os_49608	Promoter (<=1kb)	2	15956675	15960376	3702	2	0	Os11t0465200-02	Os11g0465200		Similar to Bx2-like protein.
chr01	30919279	30920552	1274	*	9.65	10.08	9.03	1.05	6.41e-25	2.64e-23	Os_5037	Promoter (<=1kb)	4	30919728	30921193	1466	1	0	Os01t0740400-01	Os01g0740400		Protein of unknown function DUF1005 family protein.
chr05	11419277	11421321	2045	*	9.49	9.94	8.83	1.11	6.47e-25	2.67e-23	Os_26270	Promoter (<=1kb)	8	11418476	11419481	1006	2	0	Os05t0277000-00	Os05g0277000		Similar to Expansin Os-EXPA3.
chr03	2770132	2771491	1360	*	9.84	9.19	10.29	-1.11	6.67e-25	2.75e-23	Os_14188	Promoter (<=1kb)	6	2771187	2772433	1247	2	942	Os03t0149700-00	Os03g0149700		Zinc finger, RING/FYVE/PHD-type domain containing protein.
chr03	29443852	29444394	543	*	6.92	7.75	4.75	3	6.78e-25	2.79e-23	Os_18723	Distal Intergenic	6	29448215	29450245	2031	2	5851	Os03t0724500-01	Os03g0724500		Conserved hypothetical protein.
chr04	29094288	29095453	1166	*	8.37	7.3	8.98	-1.68	6.87e-25	2.83e-23	Os_23402	Distal Intergenic	7	29088828	29092957	4130	1	5460	Os04t0577000-01	Os04g0577000		Similar to H0404F02.2 protein.
chr04	29094288	29095453	1166	*	8.37	7.3	8.98	-1.68	6.87e-25	2.83e-23	Os_23402	Distal Intergenic	7	29088828	29092957	4130	1	5460	Os04t0577000-02	Os04g0577000		Similar to H0404F02.2 protein.
chr04	27378764	27379683	920	*	8.92	8.11	9.43	-1.32	6.94e-25	2.85e-23	Os_23079	Distal Intergenic	7	27371324	27372855	1532	2	-5909	Os04t0546800-01	Os04g0546800	OsERF1, OsERF#093, OsERF093, OsERF93, AP2/EREBP#168, AP2/EREBP168	Pathogenesis-related transcriptional factor and ERF domain containing protein.
chr03	32538136	32539453	1318	*	8.32	8.91	7.28	1.63	7.19e-25	2.96e-23	Os_19380	Exon (Os03t0784000-02/Os03g0784000, exon 12 of 12)	6	32540962	32542574	1613	2	3121	Os03t0784100-00	Os03g0784100	OspPLAIIIgamma, pPLAIIIgamma	Similar to Patatin-like phospholipase family protein, expressed.
chr03	6767653	6769057	1405	*	10.39	9.88	10.76	-0.88	7.63e-25	3.13e-23	Os_15035	Promoter (<=1kb)	6	6763115	6767691	4577	2	0	Os03t0227900-00	Os03g0227900		Serine/threonine protein kinase domain containing protein.
chr12	6944256	6945511	1256	*	8.19	8.8	7.12	1.68	7.72e-25	3.16e-23	Os_51924	Promoter (<=1kb)	3	6945206	6948234	3029	1	0	Os12t0227500-00	Os12g0227500		Similar to Beta-glucosidase aggregating factor.
chr04	24174096	24175871	1776	*	7.73	6.28	8.44	-2.16	7.99e-25	3.27e-23	Os_22420	Promoter (<=1kb)	7	24175898	24178586	2689	1	-27	Os04t0483550-00	Os04g0483550		Hypothetical gene.
chr04	8303600	8304501	902	*	8.16	8.77	7.09	1.68	8.05e-25	3.3e-23	Os_20761	Downstream (2-3kb)	7	8307367	8312159	4793	2	7658	Os04t0224900-01	Os04g0224900		FAD-dependent glycerol-3-phosphate dehydrogenase domain containing protein.
chr06	29341561	29342306	746	*	8.39	7.41	8.97	-1.56	8.07e-25	3.3e-23	Os_33222	Promoter (<=1kb)	9	29342111	29343842	1732	1	0	Os06t0698748-01	Os06g0698748	OsO3L7	Similar to cDNA clone:J023083M02, full insert sequence.
chr06	29341561	29342306	746	*	8.39	7.41	8.97	-1.56	8.07e-25	3.3e-23	Os_33222	Promoter (<=1kb)	9	29342111	29343842	1732	1	0	Os06t0698748-02	Os06g0698748	OsO3L7	Similar to cDNA clone:J023083M02, full insert sequence.
chr10	22834576	22836181	1606	*	10.06	9.51	10.45	-0.94	8.41e-25	3.44e-23	Os_47654	Downstream (<1kb)	1	22829592	22831346	1755	2	-3230	Os10t0574700-01	Os10g0574700		Protein of unknown function DUF597 family protein.
chr05	29489712	29492380	2669	*	10.17	9.65	10.54	-0.89	8.48e-25	3.46e-23	Os_29140	Promoter (<=1kb)	8	29486800	29492176	5377	2	0	Os05t0591900-01	Os05g0591900		Hypothetical gene.
chr05	29489712	29492380	2669	*	10.17	9.65	10.54	-0.89	8.48e-25	3.46e-23	Os_29140	Promoter (<=1kb)	8	29486800	29492176	5377	2	0	Os05t0591900-02	Os05g0591900		Hypothetical gene.
chr05	29489712	29492380	2669	*	10.17	9.65	10.54	-0.89	8.48e-25	3.46e-23	Os_29140	Promoter (<=1kb)	8	29486800	29492176	5377	2	0	Os05t0591900-03	Os05g0591900		Hypothetical gene.
chr05	29489712	29492380	2669	*	10.17	9.65	10.54	-0.89	8.48e-25	3.46e-23	Os_29140	Promoter (<=1kb)	8	29486800	29492176	5377	2	0	Os05t0591900-04	Os05g0591900		Hypothetical gene.
chr05	29489712	29492380	2669	*	10.17	9.65	10.54	-0.89	8.48e-25	3.46e-23	Os_29140	Promoter (<=1kb)	8	29486800	29492176	5377	2	0	Os05t0591900-05	Os05g0591900		Hypothetical gene.
chr05	29489712	29492380	2669	*	10.17	9.65	10.54	-0.89	8.48e-25	3.46e-23	Os_29140	Promoter (<=1kb)	8	29486800	29492176	5377	2	0	Os05t0591900-06	Os05g0591900		Hypothetical gene.
chr05	29489712	29492380	2669	*	10.17	9.65	10.54	-0.89	8.48e-25	3.46e-23	Os_29140	Promoter (<=1kb)	8	29486800	29492176	5377	2	0	Os05t0591900-07	Os05g0591900		Hypothetical gene.
chr03	34676819	34678306	1488	*	9.78	10.19	9.2	0.99	8.97e-25	3.66e-23	Os_19830	Promoter (<=1kb)	6	34674979	34676923	1945	2	0	Os03t0825600-01	Os03g0825600		Hypothetical conserved gene.
chr03	34676819	34678306	1488	*	9.78	10.19	9.2	0.99	8.97e-25	3.66e-23	Os_19830	Promoter (<=1kb)	6	34674979	34676923	1945	2	0	Os03t0825600-02	Os03g0825600		Hypothetical conserved gene.
chr04	32327263	32328269	1007	*	8.21	8.82	7.13	1.7	9.18e-25	3.74e-23	Os_24052	Distal Intergenic	7	32331657	32332138	482	1	-3388	Os04t0635450-00	Os04g0635450		Non-protein coding transcript.
chr02	32113961	32114252	292	*	7.22	7.98	5.54	2.44	9.5e-25	3.87e-23	Os_12761	Promoter (2-3kb)	5	32111311	32112948	1638	1	2650	Os02t0762400-01	Os02g0762400	OsiICK1, Orysa;KRP1, OrysaICK1, Orysa;ICK1, CDKI, OsICK1, ICK1	CDK inhibitor (CKI), Seed development
chr02	4890194	4890846	653	*	8.37	7.4	8.95	-1.55	9.57e-25	3.9e-23	Os_8478	Promoter (<=1kb)	5	4888511	4890272	1762	2	0	Os02t0188000-01	Os02g0188000	OsUGT84C1	UDP-glucuronosyl/UDP-glucosyltransferase family protein.
chr04	18780775	18781742	968	*	8.45	9.02	7.51	1.5	9.69e-25	3.94e-23	Os_21410	Promoter (<=1kb)	7	18779947	18783319	3373	1	828	Os04t0382800-00	Os04g0382800		Conserved hypothetical protein.
chr01	4095908	4096141	234	*	9.53	9.98	8.88	1.1	9.93e-25	4.04e-23	Os_768	Promoter (1-2kb)	4	4092625	4094164	1540	2	-1744	Os01t0178775-00	Os01g0178775		Non-protein coding transcript.
chr08	160265	161096	832	*	8.02	6.68	8.7	-2.02	1.01e-24	4.12e-23	Os_37769	Promoter (1-2kb)	11	159200	159833	634	1	1065	Os08t0102800-01	Os08g0102800		Conserved hypothetical protein.
chr03	15634834	15636390	1557	*	10.59	10.07	10.98	-0.91	1.01e-24	4.12e-23	Os_16790	Promoter (1-2kb)	6	15637867	15642502	4636	1	-1477	Os03t0390400-01	Os03g0390400	OsCOX6b1, COX6b1, OsCOX6b-1, COX6b-1	Similar to Cytochrome c oxidase subunit 6b.
chr11	9738222	9739336	1115	*	8.71	7.84	9.25	-1.42	1.08e-24	4.39e-23	Os_49090	Distal Intergenic	2	9748379	9751957	3579	1	-9043	Os11t0275000-00	Os11g0275000		Similar to Dienelactone hydrolase family.
chr05	1750601	1751885	1285	*	8.6	7.69	9.15	-1.46	1.15e-24	4.65e-23	Os_25098	Promoter (<=1kb)	8	1752425	1755727	3303	1	-540	Os05t0130100-00	Os05g0130100		Hypothetical conserved gene.
chr03	3276856	3278594	1739	*	10.82	10.41	11.14	-0.74	1.16e-24	4.71e-23	Os_14282	Promoter (<=1kb)	6	3271150	3276878	5729	2	0	Os03t0161200-01	Os03g0161200	OsSultr3;2, OsSul3;2	Similar to Sulphate transporter.
chr01	26759426	26760824	1399	*	9.7	10.12	9.1	1.03	1.21e-24	4.89e-23	Os_4179	Distal Intergenic	4	26767672	26769190	1519	2	8366	Os01t0658300-01	Os01g0658300		Conserved hypothetical protein.
chr01	5396161	5396823	663	*	8.79	7.95	9.32	-1.37	1.22e-24	4.92e-23	Os_1050	Promoter (1-2kb)	4	5389837	5394412	4576	2	-1749	Os01t0199400-01	Os01g0199400		Alpha/beta hydrolase family protein.
chr01	5396161	5396823	663	*	8.79	7.95	9.32	-1.37	1.22e-24	4.92e-23	Os_1050	Promoter (1-2kb)	4	5389837	5394412	4576	2	-1749	Os01t0199400-02	Os01g0199400		Alpha/beta hydrolase family protein.
chr10	19354033	19355243	1211	*	9.2	8.48	9.68	-1.2	1.25e-24	5.05e-23	Os_46916	Promoter (<=1kb)	1	19352996	19354079	1084	2	0	Os10t0506100-01	Os10g0506100		Heavy metal transport/detoxification protein domain containing protein.
chr02	24285734	24286313	580	*	7.68	6.26	8.38	-2.12	1.25e-24	5.05e-23	Os_11209	Promoter (2-3kb)	5	24283189	24283680	492	2	-2054	Os02t0614700-00	Os02g0614700		B30.2/SPRY domain domain containing protein.
chr07	28949703	28950683	981	*	8.1	8.72	7	1.72	1.28e-24	5.18e-23	Os_37564	Promoter (2-3kb)	10	28946872	28950517	3646	1	2831	Os07t0682600-01	Os07g0682600		Hypothetical gene.
chr02	26026894	26028154	1261	*	10.61	10.15	10.95	-0.8	1.29e-24	5.21e-23	Os_11505	Promoter (<=1kb)	5	26027785	26029488	1704	1	0	Os02t0646200-01	Os02g0646200	OsBBX6	Zinc finger, B-box domain containing protein.
chr05	20044565	20045553	989	*	8.13	8.77	6.94	1.84	1.31e-24	5.27e-23	Os_27327	Promoter (<=1kb)	8	20045545	20049253	3709	1	0	Os05t0410601-00	Os05g0410601		Hypothetical protein.
chr04	26130810	26133838	3029	*	10.43	9.95	10.79	-0.84	1.38e-24	5.55e-23	Os_22801	Promoter (<=1kb)	7	26130926	26134226	3301	1	0	Os04t0522625-00	Os04g0522625		Hypothetical protein.
chr03	14384079	14385915	1837	*	10.46	9.93	10.85	-0.92	1.41e-24	5.67e-23	Os_16594	Promoter (1-2kb)	6	14387290	14387596	307	1	-1375	Os03t0367200-01	Os03g0367200	OsCYP75A11	Similar to Flavonoid 3', 5'-hydroxylase (EC 1.14.13.88) (F3'5'H) (Cytochrome P450 75A2) (CYPLXXVA2) (P-450EG1).
chr06	26089487	26090320	834	*	8	6.62	8.69	-2.08	1.42e-24	5.69e-23	Os_32585	Promoter (2-3kb)	9	26092456	26094621	2166	1	-2136	Os06t0641500-00	Os06g0641500		Similar to Cytochrome P450 CYP71Y10.
chr04	24350618	24352512	1895	*	9.78	10.19	9.2	1	1.42e-24	5.7e-23	Os_22453	Promoter (2-3kb)	7	24348107	24350845	2739	1	2511	Os04t0487200-01	Os04g0487200		Serine/threonine protein kinase domain containing protein.
chr06	25293033	25294112	1080	*	9.14	8.32	9.66	-1.34	1.5e-24	6.01e-23	Os_32479	Promoter (<=1kb)	9	25292060	25293333	1274	2	0	Os06t0626600-01	Os06g0626600		Sulfotransferase family protein.
chr07	21381052	21382000	949	*	8.14	6.98	8.78	-1.79	1.52e-24	6.12e-23	Os_36065	Promoter (2-3kb)	10	21378090	21381229	3140	1	2962	Os07t0541400-01	Os07g0541400		Similar to Receptor protein kinase.
chr07	846332	847713	1382	*	8.87	8.05	9.39	-1.34	1.54e-24	6.17e-23	Os_33743	Promoter (1-2kb)	10	848966	849761	796	1	-1253	Os07t0115500-01	Os07g0115500		Hypothetical protein.
chr04	32888737	32889265	529	*	12.37	12.81	11.74	1.07	1.7e-24	6.81e-23	Os_24159	Distal Intergenic	7	32868115	32869546	1432	2	-19191	Os04t0646100-01	Os04g0646100		Similar to cDNA clone:J013093N15, full insert sequence.
chr05	24318642	24319840	1199	*	8.9	8.1	9.41	-1.31	1.74e-24	6.97e-23	Os_28135	Promoter (2-3kb)	8	24321040	24322728	1689	2	2888	Os05t0495200-01	Os05g0495200	OsbZIP44	Basic leucine zipper domain containing protein.
chr05	24318642	24319840	1199	*	8.9	8.1	9.41	-1.31	1.74e-24	6.97e-23	Os_28135	Promoter (2-3kb)	8	24321040	24322728	1689	2	2888	Os05t0495200-02	Os05g0495200	OsbZIP44	Basic leucine zipper domain containing protein.
chr04	28532701	28534826	2126	*	10.03	10.43	9.49	0.94	1.75e-24	6.99e-23	Os_23301	Promoter (1-2kb)	7	28534919	28536474	1556	2	1648	Os04t0567800-01	Os04g0567800	OsDof18, Dof18, OsDof-18	Similar to OSIGBa0103M18.3 protein.
chr10	22457809	22459188	1380	*	7.98	8.62	6.83	1.78	1.77e-24	7.07e-23	Os_47576	Promoter (1-2kb)	1	22457714	22460760	3047	2	1572	Os10t0566800-01	Os10g0566800	prx129	Haem peroxidase, plant/fungal/bacterial family protein.
chr12	9066785	9068623	1839	*	8.97	8.16	9.49	-1.32	1.8e-24	7.2e-23	Os_52135	Distal Intergenic	3	9073742	9077143	3402	1	-5119	Os12t0259800-00	Os12g0259800	OsLAC30	Similar to Laccase-25.
chr01	36896093	36897126	1034	*	8.55	9.14	7.54	1.6	1.84e-24	7.35e-23	Os_6242	Promoter (1-2kb)	4	36894607	36897206	2600	1	1486	Os01t0855200-01	Os01g0855200		Tetratricopeptide-like helical domain containing protein.
chr12	22575594	22577123	1530	*	9.59	10.03	8.96	1.07	1.84e-24	7.35e-23	Os_53222	Promoter (2-3kb)	3	22573093	22576210	3118	1	2501	Os12t0554800-01	Os12g0554800	OsPGL33, PGL33	Similar to Polygalacturonase-like protein.
chr08	22614961	22615692	732	*	8.09	6.99	8.7	-1.72	1.91e-24	7.6e-23	Os_40452	Promoter (1-2kb)	11	22617036	22617604	569	1	-1344	Os08t0460650-01	Os08g0460650		Hypothetical gene.
chr06	29343478	29344306	829	*	8.74	7.89	9.28	-1.39	1.96e-24	7.82e-23	Os_33223	Promoter (<=1kb)	9	29341909	29342600	692	2	-878	Os06t0698711-01	Os06g0698711		Conserved hypothetical protein.
chr03	7904994	7906773	1780	*	10.31	9.82	10.68	-0.86	2.04e-24	8.11e-23	Os_15281	Promoter (1-2kb)	6	7907082	7907812	731	2	1039	Os03t0249700-01	Os03g0249700		Conserved hypothetical protein.
chr03	7904994	7906773	1780	*	10.31	9.82	10.68	-0.86	2.04e-24	8.11e-23	Os_15281	Promoter (1-2kb)	6	7907082	7907812	731	2	1039	Os03t0249700-02	Os03g0249700		Conserved hypothetical protein.
chr11	18474664	18477038	2375	*	10.37	9.85	10.74	-0.89	2.08e-24	8.26e-23	Os_49876	Distal Intergenic	2	18464220	18465647	1428	2	-9017	Os11t0515000-00	Os11g0515000		Armadillo-like helical domain containing protein.
chr09	22075353	22076197	845	*	9.07	8.27	9.59	-1.31	2.11e-24	8.38e-23	Os_44551	Distal Intergenic	12	22064455	22070492	6038	2	-4861	Os09t0555700-01	Os09g0555700	OsIDD3	Zinc finger, C2H2-type domain containing protein.
chr09	22075353	22076197	845	*	9.07	8.27	9.59	-1.31	2.11e-24	8.38e-23	Os_44551	Distal Intergenic	12	22064455	22070492	6038	2	-4861	Os09t0555700-02	Os09g0555700	OsIDD3	Zinc finger, C2H2-type domain containing protein.
chr09	22075353	22076197	845	*	9.07	8.27	9.59	-1.31	2.11e-24	8.38e-23	Os_44551	Distal Intergenic	12	22064455	22070492	6038	2	-4861	Os09t0555700-03	Os09g0555700	OsIDD3	Zinc finger, C2H2-type domain containing protein.
chr09	15859290	15859740	451	*	8.49	7.57	9.05	-1.48	2.14e-24	8.48e-23	Os_43266	Downstream (2-3kb)	12	15862551	15863211	661	2	3471	Os09t0432231-00	Os09g0432231		Similar to Cold-regulated protein.
chr01	35196490	35199007	2518	*	11.17	10.77	11.48	-0.72	2.16e-24	8.56e-23	Os_5891	Distal Intergenic	4	35192713	35194379	1667	1	3777	Os01t0824000-01	Os01g0824000		Conserved hypothetical protein.
chr01	25617334	25618930	1597	*	8.2	7.02	8.84	-1.81	2.16e-24	8.58e-23	Os_3975	Promoter (<=1kb)	4	25617868	25618981	1114	2	51	Os01t0638701-01	Os01g0638701		Non-protein coding transcript.
chr12	22125138	22125997	860	*	8.61	7.59	9.21	-1.62	2.21e-24	8.75e-23	Os_53158	Promoter (<=1kb)	3	22126680	22133291	6612	1	-683	Os12t0547500-01	Os12g0547500	OsKCH1, KCH1, OsKCH, KCH, O12	Kinesin-14 family member, Non-processive, minus-end-directed motor protein that transports actin filaments along microtubules, Organization of the cytoskeletal architecture, Cell elongation and division
chr04	24462760	24463382	623	*	8.67	7.8	9.21	-1.41	2.26e-24	8.94e-23	Os_22477	Promoter (1-2kb)	7	24461146	24468929	7784	1	1614	Os04t0489600-01	Os04g0489600	OsbHLH111	Hypothetical conserved gene.
chr04	24462760	24463382	623	*	8.67	7.8	9.21	-1.41	2.26e-24	8.94e-23	Os_22477	Promoter (1-2kb)	7	24461146	24468929	7784	1	1614	Os04t0489600-02	Os04g0489600	OsbHLH111	Hypothetical conserved gene.
chr09	17215098	17216057	960	*	7.73	8.43	6.31	2.12	2.35e-24	9.31e-23	Os_43548	Distal Intergenic	12	17221479	17228923	7445	1	-5422	Os09t0456800-01	Os09g0456800	HSfB1, OsHsfB1, OsHsf-23, HSF23, OsHsf23, TBF1	Similar to Heat stress transcription factor Spl7 (Heat shock transcription factor) (Heat shock factor RHSF10).
chr01	39149257	39149766	510	*	6.77	7.6	4.56	3.04	2.38e-24	9.42e-23	Os_6734	Distal Intergenic	4	39141130	39145472	4343	2	-3785	Os01t0899800-01	Os01g0899800	OsPLT5, AP2/EREBP5, AP2/EREBP#005	Pathogenesis-related transcriptional factor and ERF domain containing protein.
chr03	4428475	4428816	342	*	8.37	7.39	8.95	-1.55	2.42e-24	9.54e-23	Os_14527	Promoter (<=1kb)	6	4428838	4434161	5324	1	-22	Os03t0184300-01	Os03g0184300		Conserved hypothetical protein.
chr03	4428475	4428816	342	*	8.37	7.39	8.95	-1.55	2.42e-24	9.54e-23	Os_14527	Promoter (<=1kb)	6	4428838	4434161	5324	1	-22	Os03t0184300-02	Os03g0184300		Conserved hypothetical protein.
chr10	12982268	12984686	2419	*	10.06	9.51	10.45	-0.94	2.5e-24	9.87e-23	Os_45923	Promoter (<=1kb)	1	12983013	12983507	495	1	0	Os10t0390701-00	Os10g0390701		Conserved hypothetical protein.
chr08	25624690	25625726	1037	*	8.83	9.35	7.99	1.36	2.63e-24	1.04e-22	Os_41006	Distal Intergenic	11	25628754	25629637	884	2	3911	Os08t0516600-01	Os08g0516600		Conserved hypothetical protein.
chr11	6137488	6138028	541	*	7.51	6.09	8.21	-2.13	2.64e-24	1.04e-22	Os_48733	Distal Intergenic	2	6143031	6146613	3583	1	-5003	Os11t0218000-01	Os11g0218000	OsbZIP82	bZIP transcription factor, bZIP-1 domain containing protein.
chr01	1209727	1210410	684	*	8.52	9.07	7.62	1.46	2.7e-24	1.06e-22	Os_229	Distal Intergenic	4	1198687	1203502	4816	2	-6225	Os01t0121300-01	Os01g0121300		Conserved hypothetical protein.
chr02	27107228	27108448	1221	*	9.41	9.86	8.74	1.11	2.7e-24	1.06e-22	Os_11715	Promoter (2-3kb)	5	27105876	27110712	4837	2	2264	Os02t0667600-01	Os02g0667600		Similar to cDNA clone:002-146-F05, full insert sequence.
chr02	27107228	27108448	1221	*	9.41	9.86	8.74	1.11	2.7e-24	1.06e-22	Os_11715	Promoter (2-3kb)	5	27105876	27110712	4837	2	2264	Os02t0667600-02	Os02g0667600		Similar to cDNA clone:002-146-F05, full insert sequence.
chr02	27107228	27108448	1221	*	9.41	9.86	8.74	1.11	2.7e-24	1.06e-22	Os_11715	Promoter (2-3kb)	5	27105876	27110712	4837	2	2264	Os02t0667600-03	Os02g0667600		Similar to cDNA clone:002-146-F05, full insert sequence.
chr06	30317879	30319567	1689	*	9.36	8.7	9.82	-1.11	2.71e-24	1.06e-22	Os_33437	Promoter (2-3kb)	9	30314770	30315668	899	2	-2211	Os06t0714300-01	Os06g0714300	OsSAUR29	Auxin responsive SAUR protein family protein.
chr01	40877402	40878407	1006	*	8.74	7.91	9.26	-1.35	2.72e-24	1.07e-22	Os_7118	Promoter (1-2kb)	4	40875375	40876354	980	2	-1048	Os01t0931600-00	Os01g0931600		Tubby, C-terminal domain containing protein.
chr02	4350164	4350870	707	*	7.79	8.49	6.36	2.13	2.78e-24	1.09e-22	Os_8361	Promoter (<=1kb)	5	4350872	4351973	1102	1	-2	Os02t0178700-01	Os02g0178700	OsbHLH157	Helix-loop-helix DNA-binding domain containing protein.
chr01	36267266	36268526	1261	*	9.58	8.91	10.03	-1.13	2.82e-24	1.11e-22	Os_6113	Promoter (1-2kb)	4	36268205	36269639	1435	2	1113	Os01t0844500-00	Os01g0844500		Peptidase aspartic, catalytic domain containing protein.
chr12	17626590	17628381	1792	*	9.51	9.94	8.88	1.06	2.82e-24	1.11e-22	Os_52749	Promoter (<=1kb)	3	17628428	17629204	777	1	-47	Os12t0480250-00	Os12g0480250		Hypothetical protein.
chr07	26792005	26793464	1460	*	9.67	9.03	10.11	-1.08	2.85e-24	1.12e-22	Os_37157	Promoter (<=1kb)	10	26790870	26792040	1171	2	0	Os07t0643400-01	Os07g0643400		Alpha/beta hydrolase fold-3 domain containing protein.
chr03	2865099	2866616	1518	*	9.99	9.39	10.41	-1.02	3.01e-24	1.18e-22	Os_14209	Promoter (1-2kb)	6	2866379	2868145	1767	2	1529	Os03t0152000-01	Os03g0152000		Heavy metal transport/detoxification protein domain containing protein.
chr01	26367186	26367593	408	*	7.52	8.23	6.07	2.16	3.19e-24	1.25e-22	Os_4111	Promoter (<=1kb)	4	26367912	26369437	1526	1	-319	Os01t0652000-01	Os01g0652000		Similar to proline-rich family protein.
chr01	4948394	4949334	941	*	9.91	9.29	10.34	-1.05	3.23e-24	1.26e-22	Os_942	Promoter (<=1kb)	4	4949849	4951508	1660	1	-515	Os01t0192101-00	Os01g0192101		Hypothetical protein.
chr10	11966639	11967759	1121	*	9.99	9.44	10.38	-0.94	3.34e-24	1.31e-22	Os_45823	Distal Intergenic	1	11981020	11986066	5047	1	-13261	Os10t0376200-01	Os10g0376200		Leucine-rich repeat, typical subtype containing protein.
chr05	19802324	19804216	1893	*	9.24	8.54	9.71	-1.18	3.36e-24	1.31e-22	Os_27279	Intron (Os05t0406300-00/Os05g0406300, intron 11 of 11)	8	19794864	19795172	309	2	-7152	Os05t0406200-01	Os05g0406200		Non-protein coding transcript.
chr06	27839520	27841717	2198	*	11.04	10.64	11.35	-0.7	3.36e-24	1.31e-22	Os_32913	Downstream (2-3kb)	9	27844809	27848203	3395	1	-3092	Os06t0671375-00	Os06g0671375		Hypothetical protein.
chr09	6978659	6979980	1322	*	8.99	8.24	9.49	-1.24	3.46e-24	1.35e-22	Os_42167	Distal Intergenic	12	6973353	6974004	652	1	5306	Os09t0293601-01	Os09g0293601		Conserved hypothetical protein.
chr03	32163493	32164944	1452	*	9.1	8.37	9.59	-1.21	3.47e-24	1.35e-22	Os_19326	Promoter (<=1kb)	6	32160817	32163960	3144	2	0	Os03t0775650-00	Os03g0775650		Non-protein coding transcript.
chr10	22982641	22984852	2212	*	10.2	9.59	10.63	-1.04	3.49e-24	1.36e-22	Os_47682	Promoter (<=1kb)	1	22981680	22986191	4512	1	961	Os10t0576900-01	Os10g0576900	OsCCR3	NAD(P)-binding domain containing protein.
chr04	27103725	27104578	854	*	8.67	9.2	7.82	1.38	3.51e-24	1.37e-22	Os_23012	Distal Intergenic	7	27111204	27118461	7258	1	-6626	Os04t0541500-01	Os04g0541500	OsLCBK2	Long-chain base kinase, Regulation of disease resistance response and programmed cell death (PCD)
chr04	27136176	27137167	992	*	9.93	9.39	10.32	-0.93	3.66e-24	1.42e-22	Os_23023	Promoter (<=1kb)	7	27137079	27144180	7102	1	0	Os04t0542000-01	Os04g0542000	OsS40-5	Protein of unknown function DUF584 family protein.
chr06	17150028	17150219	192	*	9.7	10.13	9.08	1.05	3.7e-24	1.44e-22	Os_31440	Distal Intergenic	9	17144902	17145456	555	1	5126	Os06t0493900-00	Os06g0493900		Conserved hypothetical protein.
chr02	3973316	3975221	1906	*	9.52	9.96	8.87	1.09	3.83e-24	1.49e-22	Os_8275	Promoter (1-2kb)	5	3971431	3975146	3716	1	1885	Os02t0172800-01	Os02g0172800		Similar to Zinc-binding protein.
chr06	4680179	4681652	1474	*	9.67	9.07	10.1	-1.03	3.86e-24	1.5e-22	Os_30023	Promoter (1-2kb)	9	4678838	4680111	1274	1	1341	Os06t0192800-01	Os06g0192800		Similar to RING-H2 finger protein ATL1R (RING-H2 finger protein ATL8).
chr10	22053906	22055023	1118	*	8.7	7.84	9.24	-1.4	4.03e-24	1.56e-22	Os_47486	Promoter (<=1kb)	1	22055014	22056950	1937	1	0	Os10t0560000-01	Os10g0560000		Protein of unknown function DUF828, plant family protein.
chr10	22053906	22055023	1118	*	8.7	7.84	9.24	-1.4	4.03e-24	1.56e-22	Os_47486	Promoter (<=1kb)	1	22055014	22056950	1937	1	0	Os10t0560000-02	Os10g0560000		Protein of unknown function DUF828, plant family protein.
chr10	11628093	11630047	1955	*	9.07	8.3	9.57	-1.27	4.19e-24	1.62e-22	Os_45764	Promoter (<=1kb)	1	11627361	11629055	1695	2	0	Os10t0369950-00	Os10g0369950		Hypothetical gene.
chr11	19184799	19187413	2615	*	10.46	9.96	10.83	-0.87	4.29e-24	1.66e-22	Os_49949	Promoter (<=1kb)	2	19184373	19190065	5693	1	426	Os11t0528812-00	Os11g0528812		Hypothetical protein.
chr09	17206779	17207722	944	*	8.53	9.09	7.62	1.47	4.31e-24	1.67e-22	Os_43544	Promoter (1-2kb)	12	17207486	17208952	1467	2	1230	Os09t0456700-01	Os09g0456700		Conserved hypothetical protein.
chr05	5020754	5021799	1046	*	8.57	7.65	9.13	-1.48	4.46e-24	1.72e-22	Os_25661	Distal Intergenic	8	5025091	5025393	303	2	3594	Os05t0183200-00	Os05g0183200		Similar to barley mlo defense gene homolog6.
chr05	4783184	4784843	1660	*	8.55	7.61	9.12	-1.51	4.51e-24	1.74e-22	Os_25609	Promoter (1-2kb)	8	4786594	4789658	3065	1	-1751	Os05t0179800-01	Os05g0179800		Similar to BRI1-KD interacting protein 128 (Fragment).
chr05	4783184	4784843	1660	*	8.55	7.61	9.12	-1.51	4.51e-24	1.74e-22	Os_25609	Promoter (1-2kb)	8	4786594	4789658	3065	1	-1751	Os05t0179800-02	Os05g0179800		Similar to BRI1-KD interacting protein 128 (Fragment).
chr06	28990146	28991117	972	*	8.38	8.98	7.34	1.64	4.55e-24	1.76e-22	Os_33171	Promoter (<=1kb)	9	28988077	28990325	2249	2	0	Os06t0694400-01	Os06g0694400		Conserved hypothetical protein.
chr06	28990146	28991117	972	*	8.38	8.98	7.34	1.64	4.55e-24	1.76e-22	Os_33171	Promoter (<=1kb)	9	28988077	28990325	2249	2	0	Os06t0694400-02	Os06g0694400		Conserved hypothetical protein.
chr06	28364444	28365005	562	*	8.4	7.46	8.97	-1.51	4.77e-24	1.84e-22	Os_33038	Exon (Os06t0680900-02/Os06g0680900, exon 8 of 8)	9	28355294	28358038	2745	2	-6406	Os06t0680800-00	Os06g0680800		Hypothetical protein.
chr07	14985650	14986463	814	*	8.49	7.47	9.08	-1.61	4.79e-24	1.85e-22	Os_35244	Promoter (2-3kb)	10	14988874	14990789	1916	1	-2411	Os07t0442900-01	Os07g0442900		Uncharacterised protein family UPF0497, trans-membrane plant subgroup domain containing protein.
chr01	31338242	31339574	1333	*	10.06	9.47	10.48	-1.01	5.44e-24	2.1e-22	Os_5123	Promoter (1-2kb)	4	31333328	31337096	3769	2	-1146	Os01t0748600-01	Os01g0748600		Similar to Protein kinase family protein.
chr01	31338242	31339574	1333	*	10.06	9.47	10.48	-1.01	5.44e-24	2.1e-22	Os_5123	Promoter (1-2kb)	4	31333328	31337096	3769	2	-1146	Os01t0748600-02	Os01g0748600		Similar to Protein kinase family protein.
chr01	7929635	7930695	1061	*	8.06	8.67	6.97	1.71	5.83e-24	2.24e-22	Os_1527	Promoter (<=1kb)	4	7928090	7929762	1673	2	0	Os01t0243700-01	Os01g0243700		Similar to Beta-1, 3-glucanase-like protein.
chr01	7929635	7930695	1061	*	8.06	8.67	6.97	1.71	5.83e-24	2.24e-22	Os_1527	Promoter (<=1kb)	4	7928090	7929762	1673	2	0	Os01t0243700-02	Os01g0243700		Similar to Beta-1, 3-glucanase-like protein.
chr09	14707678	14708467	790	*	8.81	7.92	9.36	-1.44	5.86e-24	2.26e-22	Os_43068	Distal Intergenic	12	14711584	14716550	4967	1	-3117	Os09t0413700-01	Os09g0413700		Conserved hypothetical protein.
chr09	14707678	14708467	790	*	8.81	7.92	9.36	-1.44	5.86e-24	2.26e-22	Os_43068	Distal Intergenic	12	14711584	14716550	4967	1	-3117	Os09t0413700-02	Os09g0413700		Conserved hypothetical protein.
chr11	24959197	24959727	531	*	7.94	6.75	8.58	-1.82	5.91e-24	2.27e-22	Os_50589	Promoter (<=1kb)	2	24958875	24960194	1320	2	467	Os11t0634350-01	Os11g0634350		Non-protein coding transcript.
chr11	3990303	3991090	788	*	8.76	7.9	9.29	-1.39	5.98e-24	2.3e-22	Os_48445	Distal Intergenic	2	3994804	3995784	981	1	-3714	Os11t0180000-01	Os11g0180000		Plant disease resistance response protein family protein.
chr05	29092458	29094671	2214	*	9.02	9.54	8.22	1.32	5.99e-24	2.3e-22	Os_29061	Promoter (<=1kb)	8	29093854	29098730	4877	1	0	Os05t0584750-00	Os05g0584750		Hypothetical protein.
chr02	24841854	24842928	1075	*	8.6	7.66	9.16	-1.5	6.03e-24	2.31e-22	Os_11272	Distal Intergenic	5	24830558	24831992	1435	2	-9862	Os02t0623400-00	Os02g0623400	OsG1L3	Similar to G1-like protein.
chr01	38445902	38448364	2463	*	10.01	10.41	9.45	0.95	6.1e-24	2.34e-22	Os_6595	Promoter (2-3kb)	4	38448148	38450486	2339	2	2122	Os01t0885200-01	Os01g0885200		Uncharacterised conserved protein UCP031277 domain containing protein.
chr01	38445902	38448364	2463	*	10.01	10.41	9.45	0.95	6.1e-24	2.34e-22	Os_6595	Promoter (2-3kb)	4	38448148	38450486	2339	2	2122	Os01t0885200-02	Os01g0885200		Uncharacterised conserved protein UCP031277 domain containing protein.
chr12	3846973	3848340	1368	*	8.29	7.18	8.91	-1.73	6.2e-24	2.37e-22	Os_51630	Downstream (1-2kb)	3	3849391	3853357	3967	2	5017	Os12t0175500-01	Os12g0175500	OsGRX27	Similar to Glutaredoxin-like protein.
chr08	9777420	9777994	575	*	7.55	8.26	6.11	2.15	6.55e-24	2.51e-22	Os_39046	Promoter (1-2kb)	11	9779953	9782015	2063	1	-1959	Os08t0260400-00	Os08g0260400		Conserved hypothetical protein.
chr01	32120118	32121135	1018	*	8.62	7.75	9.16	-1.41	6.68e-24	2.55e-22	Os_5285	Downstream (2-3kb)	4	32123296	32127983	4688	2	6848	Os01t0763300-01	Os01g0763300		Conserved hypothetical protein.
chr02	6901320	6902412	1093	*	9.17	8.39	9.67	-1.28	6.7e-24	2.56e-22	Os_8815	Promoter (<=1kb)	5	6902424	6903803	1380	1	-12	Os02t0223300-01	Os02g0223300		Poly(A) polymerase, central domain domain containing protein.
chr02	16033046	16034385	1340	*	9.05	8.26	9.56	-1.3	6.76e-24	2.58e-22	Os_9939	Distal Intergenic	5	16009711	16014282	4572	2	-18764	Os02t0471500-01	Os02g0471500	OsPP2C14, PP2C14, OsPP24	Protein phosphatase 2C domain containing protein.
chr02	16033046	16034385	1340	*	9.05	8.26	9.56	-1.3	6.76e-24	2.58e-22	Os_9939	Distal Intergenic	5	16009711	16014282	4572	2	-18764	Os02t0471500-02	Os02g0471500	OsPP2C14, PP2C14, OsPP24	Protein phosphatase 2C domain containing protein.
chr02	16033046	16034385	1340	*	9.05	8.26	9.56	-1.3	6.76e-24	2.58e-22	Os_9939	Distal Intergenic	5	16009711	16014282	4572	2	-18764	Os02t0471500-03	Os02g0471500	OsPP2C14, PP2C14, OsPP24	Protein phosphatase 2C domain containing protein.
chr03	2737022	2737680	659	*	8.64	7.78	9.17	-1.39	7.13e-24	2.72e-22	Os_14180	Downstream (1-2kb)	6	2739653	2743118	3466	2	5438	Os03t0149200-01	Os03g0149200		HR-like lesion-inducer family protein.
chr03	35187296	35188325	1030	*	9.06	9.54	8.31	1.23	7.17e-24	2.74e-22	Os_19936	Promoter (2-3kb)	6	35190806	35197438	6633	1	-2481	Os03t0837300-01	Os03g0837300	OsNaPRT1, OsNaPRT1/LTS1, NaPRT1	Similar to Nicotinate phosphoribosyltransferase-like protein.
chr03	35187296	35188325	1030	*	9.06	9.54	8.31	1.23	7.17e-24	2.74e-22	Os_19936	Promoter (2-3kb)	6	35190806	35197438	6633	1	-2481	Os03t0837300-02	Os03g0837300	OsNaPRT1, OsNaPRT1/LTS1, NaPRT1	Similar to Nicotinate phosphoribosyltransferase-like protein.
chr09	15279496	15281220	1725	*	9.24	8.55	9.7	-1.14	7.23e-24	2.76e-22	Os_43167	Promoter (<=1kb)	12	15281320	15285893	4574	1	-100	Os09t0422500-01	Os09g0422500	Bc6*, Bc6, OsCesA9, CESA9, OsCESA9, OS_CESA09, OsCesA 9, CesA9, BC88	Cellulose synthase A catalytic subunit 9, Cell wall biosynthesis and plant growth
chr01	21395079	21396433	1355	*	8.76	7.89	9.29	-1.4	7.25e-24	2.76e-22	Os_3271	Promoter (1-2kb)	4	21392230	21393650	1421	2	-1429	Os01t0562600-01	Os01g0562600		Protein of unknown function DUF247, plant domain containing protein.
chr09	9832249	9834068	1820	*	9.67	8.97	10.15	-1.18	7.29e-24	2.78e-22	Os_42436	Promoter (<=1kb)	12	9825477	9832295	6819	2	0	Os09t0330000-00	Os09g0330000		UDP-glucuronosyl/UDP-glucosyltransferase family protein.
chr08	27674520	27675580	1061	*	9.05	9.53	8.32	1.21	7.57e-24	2.88e-22	Os_41403	Promoter (<=1kb)	11	27675520	27676439	920	1	0	Os08t0552900-00	Os08g0552900		Protein of unknown function DUF241, plant domain containing protein.
chr04	21878084	21879232	1149	*	8.89	8.1	9.4	-1.3	7.58e-24	2.88e-22	Os_21967	Promoter (2-3kb)	7	21875562	21878159	2598	1	2522	Os04t0439501-01	Os04g0439501		Non-protein coding transcript.
chr06	3342849	3343485	637	*	8.7	7.82	9.25	-1.43	7.93e-24	3.01e-22	Os_29840	Promoter (2-3kb)	9	3342464	3346318	3855	2	2833	Os06t0166500-01	Os06g0166500	OsIAA20	Similar to Auxin-responsive protein IAA20 (Indoleacetic acid-induced protein 20).
chr03	33789785	33791042	1258	*	10.69	10.23	11.03	-0.8	8.31e-24	3.15e-22	Os_19655	Promoter (<=1kb)	6	33791288	33792625	1338	1	-246	Os03t0808350-00	Os03g0808350		Hypothetical protein.
chr01	1680593	1681392	800	*	8.25	7.22	8.84	-1.62	8.48e-24	3.22e-22	Os_306	Distal Intergenic	4	1673503	1677066	3564	2	-3527	Os01t0130000-01	Os01g0130000	OsMTP9, MTP9	Cation efflux protein family protein.
chr01	1680593	1681392	800	*	8.25	7.22	8.84	-1.62	8.48e-24	3.22e-22	Os_306	Distal Intergenic	4	1673503	1677066	3564	2	-3527	Os01t0130000-02	Os01g0130000	OsMTP9, MTP9	Cation efflux protein family protein.
chr12	9522222	9523816	1595	*	8.8	7.95	9.34	-1.39	8.83e-24	3.35e-22	Os_52197	Distal Intergenic	3	9515224	9517532	2309	2	-4690	Os12t0267064-01	Os12g0267064		Similar to NADP-dependant malate dehydrogenase (Fragment).
chr12	13187497	13188872	1376	*	9.41	8.71	9.88	-1.17	8.86e-24	3.36e-22	Os_52476	Distal Intergenic	3	13177329	13178929	1601	1	10168	Os12t0421000-01	Os12g0421000		Similar to Barley stem rust resistance protein.
chr02	33221388	33222334	947	*	8.19	7.13	8.8	-1.68	9.16e-24	3.47e-22	Os_12972	Promoter (<=1kb)	5	33221713	33223163	1451	1	0	Os02t0783050-00	Os02g0783050		Hypothetical gene.
chr03	32374557	32375121	565	*	8.38	8.95	7.42	1.53	9.36e-24	3.54e-22	Os_19353	Promoter (<=1kb)	6	32371874	32374406	2533	2	-151	Os03t0780550-00	Os03g0780550		Hypothetical protein.
chr12	9072544	9074835	2292	*	10.32	9.76	10.72	-0.96	9.65e-24	3.65e-22	Os_52136	Promoter (<=1kb)	3	9073742	9077143	3402	1	0	Os12t0259800-00	Os12g0259800	OsLAC30	Similar to Laccase-25.
chr10	17882618	17883751	1134	*	7.79	6.51	8.45	-1.94	1.11e-23	4.21e-22	Os_46638	Distal Intergenic	1	17873385	17876746	3362	2	-5872	Os10t0477900-00	Os10g0477900		Similar to NAD dependent epimerase/dehydratase family protein, expressed.
chr01	7867620	7869825	2206	*	10.98	10.54	11.31	-0.77	1.17e-23	4.43e-22	Os_1511	Promoter (<=1kb)	4	7862065	7867775	5711	2	0	Os01t0242600-01	Os01g0242600	OsNTMC2T6.1	C2 calcium-dependent membrane targeting domain containing protein.
chr01	7867620	7869825	2206	*	10.98	10.54	11.31	-0.77	1.17e-23	4.43e-22	Os_1511	Promoter (<=1kb)	4	7862065	7867775	5711	2	0	Os01t0242600-02	Os01g0242600	OsNTMC2T6.1	C2 calcium-dependent membrane targeting domain containing protein.
chr08	17609179	17611168	1990	*	9.34	8.63	9.81	-1.17	1.19e-23	4.47e-22	Os_39685	Promoter (2-3kb)	11	17613571	17614371	801	1	-2403	Os08t0375400-01	Os08g0375400		Plant disease resistance response protein family protein.
chr08	2919383	2920226	844	*	8.36	7.37	8.94	-1.57	1.24e-23	4.67e-22	Os_38176	Promoter (<=1kb)	11	2918636	2921281	2646	1	747	Os08t0150700-01	Os08g0150700	OsFbox407, Os_F0406	Cyclin-like F-box domain containing protein.
chr04	26209765	26210622	858	*	9.11	8.35	9.61	-1.26	1.34e-23	5.04e-22	Os_22821	Promoter (1-2kb)	7	26206039	26207769	1731	2	-1996	Os04t0523600-01	Os04g0523600		Similar to OSIGBa0153E02-OSIGBa0093I20.8 protein.
chr05	28600918	28601801	884	*	7.62	6.28	8.3	-2.03	1.37e-23	5.15e-22	Os_28936	Promoter (1-2kb)	8	28598933	28603266	4334	2	1465	Os05t0574100-01	Os05g0574100		Lipase, class 3 family protein.
chr03	33014851	33015541	691	*	7.21	7.96	5.56	2.4	1.38e-23	5.18e-22	Os_19488	Distal Intergenic	6	33010944	33014444	3501	1	3907	Os03t0793600-00	Os03g0793600		Similar to type I inositol-1, 4,5-trisphosphate 5-phosphatase CVP2.
chr07	2977580	2978073	494	*	8.06	6.99	8.67	-1.68	1.41e-23	5.29e-22	Os_34023	Distal Intergenic	10	2984428	2990911	6484	1	-6355	Os07t0155600-01	Os07g0155600	OsEIN2, MHZ7/OsEIN2, OsEIN2/MHZ7, MHZ7	Nramp ion-transporter family protein, Ethylene signaling pathway
chr02	25866744	25867358	615	*	8.12	7.02	8.74	-1.72	1.42e-23	5.34e-22	Os_11474	Distal Intergenic	5	25859185	25860990	1806	2	-5754	Os02t0643600-00	Os02g0643600	ONAC052, ONAC52	Similar to H0502G05.5 protein.
chr03	11132901	11133189	289	*	8.24	8.83	7.23	1.59	1.44e-23	5.42e-22	Os_15998	Promoter (<=1kb)	6	11133136	11134225	1090	1	0	Os03t0311600-01	Os03g0311600		Helix-loop-helix DNA-binding domain containing protein.
chr08	27484486	27485607	1122	*	8.91	8.11	9.42	-1.3	1.47e-23	5.52e-22	Os_41353	Downstream (<1kb)	11	27486398	27488798	2401	2	3191	Os08t0548000-01	Os08g0548000		Myb transcription factor domain containing protein.
chr01	22814485	22814679	195	*	9.58	10.02	8.96	1.06	1.55e-23	5.79e-22	Os_3477	Distal Intergenic	4	22809664	22810684	1021	1	4821	Os01t0586450-00	Os01g0586450		Hypothetical protein.
chr04	22916075	22917068	994	*	7.56	8.28	6.1	2.18	1.57e-23	5.87e-22	Os_22166	Exon (Os04t0459000-01/Os04g0459000, exon 10 of 10)	7	22910423	22912423	2001	2	-3652	Os04t0458900-01	Os04g0458900	OsPME14	Similar to Pectin methylesterase-like protein.
chr05	1540595	1542243	1649	*	9.32	8.63	9.79	-1.16	1.59e-23	5.96e-22	Os_25054	Promoter (<=1kb)	8	1540430	1541246	817	2	0	Os05t0127266-00	Os05g0127266		Non-protein coding transcript.
chr04	32399525	32400571	1047	*	8.57	7.71	9.11	-1.4	1.6e-23	6e-22	Os_24069	Promoter (2-3kb)	7	32403357	32412059	8703	1	-2786	Os04t0637000-01	Os04g0637000	OsTGAP1, TGAP1, OsbZIP37	TGA-type bZIP Transcription Factor, Regulation of diterpenoid phytoalexin production, Defense response
chr04	32399525	32400571	1047	*	8.57	7.71	9.11	-1.4	1.6e-23	6e-22	Os_24069	Promoter (2-3kb)	7	32403357	32412059	8703	1	-2786	Os04t0637000-02	Os04g0637000	OsTGAP1, TGAP1, OsbZIP37	TGA-type bZIP Transcription Factor, Regulation of diterpenoid phytoalexin production, Defense response
chr02	21994339	21994997	659	*	7.66	8.33	6.37	1.96	1.63e-23	6.11e-22	Os_10813	Promoter (<=1kb)	5	21995524	22002502	6979	1	-527	Os02t0573500-01	Os02g0573500		Similar to Monosaccharide transporter 1.
chr04	21884447	21885952	1506	*	9.09	8.34	9.58	-1.24	1.64e-23	6.12e-22	Os_21970	Promoter (2-3kb)	7	21878937	21881780	2844	2	-2667	Os04t0439600-01	Os04g0439600	OsCRR1	Regulator of chromosome condensation/beta-lactamase-inhibitor protein II domain containing protein.
chr02	24077775	24078629	855	*	9.15	8.42	9.63	-1.22	1.69e-23	6.3e-22	Os_11171	Promoter (2-3kb)	5	24080704	24084615	3912	1	-2075	Os02t0611800-01	Os02g0611800	OsHCT2	Similar to Hydroxyanthranilate hydroxycinnamoyltransferase 3.
chr03	27087874	27088094	221	*	10.19	10.58	9.65	0.93	1.7e-23	6.34e-22	Os_18270	Promoter (<=1kb)	6	27089064	27091738	2675	1	-970	Os03t0681201-00	Os03g0681201		Similar to predicted protein.
chr07	2606948	2607784	837	*	10.22	9.71	10.6	-0.88	1.74e-23	6.49e-22	Os_33968	Promoter (<=1kb)	10	2601216	2606217	5002	2	-731	Os07t0150100-01	Os07g0150100	OsOSCA3.1, OSCA3.1, OsIOSCA3.1, OsERD4, OsDDP7, DDP7, OsDDP7.1, OsDDP7.2	Protein of unknown function DUF221 domain containing protein.
chr10	20808121	20808754	634	*	9.3	8.59	9.77	-1.19	1.77e-23	6.59e-22	Os_47231	Promoter (1-2kb)	1	20801749	20806453	4705	2	-1668	Os10t0534900-01	Os10g0534900		Similar to Prep (Fragment).
chr01	38000553	38002273	1721	*	9.68	9.05	10.12	-1.07	1.78e-23	6.63e-22	Os_6484	Exon (Os01t0875500-01/Os01g0875500, exon 19 of 19)	4	37994513	38001584	7072	1	6040	Os01t0875500-01	Os01g0875500	OsBgal4, OsBGal4	Similar to Beta-galactosidase (EC 3.2.1.23).
chr01	38000553	38002273	1721	*	9.68	9.05	10.12	-1.07	1.78e-23	6.63e-22	Os_6484	Exon (Os01t0875500-01/Os01g0875500, exon 19 of 19)	4	37994513	38001584	7072	1	6040	Os01t0875500-02	Os01g0875500	OsBgal4, OsBGal4	Similar to Beta-galactosidase (EC 3.2.1.23).
chr09	12570264	12570795	532	*	8.22	7.11	8.84	-1.72	1.78e-23	6.63e-22	Os_42724	Promoter (2-3kb)	12	12572894	12576290	3397	1	-2099	Os09t0375700-01	Os09g0375700		Similar to H0616A11.2 protein.
chr04	693880	695230	1351	*	8.54	9.08	7.66	1.42	1.82e-23	6.76e-22	Os_20303	Promoter (<=1kb)	7	692896	695278	2383	2	48	Os04t0112100-01	Os04g0112100		NB-ARC domain containing protein.
chr05	24310815	24311636	822	*	8.59	7.72	9.12	-1.4	1.93e-23	7.17e-22	Os_28133	Promoter (<=1kb)	8	24309770	24311123	1354	2	0	Os05t0495000-00	Os05g0495000		Hypothetical conserved gene.
chr09	19249957	19251009	1053	*	7.99	8.61	6.9	1.71	1.94e-23	7.19e-22	Os_43962	Exon (Os09t0497700-01/Os09g0497700, exon 15 of 15)	12	19253287	19255954	2668	2	4945	Os09t0497900-01	Os09g0497900	ONAC072, ONAC72	No apical meristem (NAM) protein domain containing protein.
chr01	27561292	27563054	1763	*	10.11	9.6	10.48	-0.88	1.95e-23	7.22e-22	Os_4330	Promoter (<=1kb)	4	27556027	27560681	4655	2	-611	Os01t0672100-02	Os01g0672100	ONAC073, ONAC73	No apical meristem (NAM) protein domain containing protein.
chr08	510652	513158	2507	*	9.18	8.48	9.66	-1.18	1.95e-23	7.24e-22	Os_37846	Downstream (<1kb)	11	513763	518274	4512	2	5116	Os08t0109900-01	Os08g0109900		Similar to Nucleic acid binding protein.
chr02	1693944	1695495	1552	*	8.9	9.41	8.1	1.31	1.96e-23	7.26e-22	Os_7904	Promoter (1-2kb)	5	1695640	1697142	1503	2	1647	Os02t0132500-01	Os02g0132500	OsbZIP14	Similar to Common plant regulatory factor 7.
chr03	8728110	8731577	3468	*	10.89	11.22	10.46	0.76	2.03e-23	7.53e-22	Os_15440	Promoter (<=1kb)	6	8720259	8728315	8057	2	0	Os03t0264800-00	Os03g0264800		Similar to ATPase, AAA family protein, expressed.
chr05	26236810	26238325	1516	*	9.72	10.13	9.15	0.98	2.06e-23	7.62e-22	Os_28442	Promoter (<=1kb)	8	26235609	26237122	1514	2	0	Os05t0527900-01	Os05g0527900	OsUGT706E2	UDP-glucuronosyl/UDP-glucosyltransferase family protein.
chr01	33264309	33266463	2155	*	9.44	8.8	9.88	-1.09	2.13e-23	7.86e-22	Os_5504	Promoter (<=1kb)	4	33264366	33268325	3960	1	0	Os01t0784800-01	Os01g0784800		Flavodoxin/nitric oxide synthase domain containing protein.
chr03	2559476	2562920	3445	*	11.51	11.12	11.82	-0.7	2.14e-23	7.91e-22	Os_14138	Promoter (<=1kb)	6	2562873	2564200	1328	1	0	Os03t0146200-01	Os03g0146200		Conserved hypothetical protein.
chr03	29232256	29232952	697	*	7.74	6.51	8.4	-1.89	2.17e-23	8.02e-22	Os_18676	Distal Intergenic	6	29236187	29238382	2196	1	-3235	Os03t0720800-01	Os03g0720800	OsMYB52, OsMYB52/54	Similar to MYB transcription factor R2R3 type.
chr09	21181556	21182658	1103	*	8.82	8.01	9.34	-1.33	2.22e-23	8.19e-22	Os_44360	Distal Intergenic	12	21189530	21190738	1209	2	8080	Os09t0538400-01	Os09g0538400	R2R3-MYB	MYB transcription factor, Transcriptional repressor, Regulation of lignin biosynthesis, Secondary cell wall formation
chr01	17464707	17465935	1229	*	10.01	9.43	10.42	-0.99	2.25e-23	8.28e-22	Os_2794	Promoter (<=1kb)	4	17454023	17464973	10951	2	0	Os01t0503400-01	Os01g0503400	OsNRAMP6, Nramp6	Similar to (Rice Genome Annotation Project) metal transporter Nramp6.
chr01	17464707	17465935	1229	*	10.01	9.43	10.42	-0.99	2.25e-23	8.28e-22	Os_2794	Promoter (<=1kb)	4	17454023	17464973	10951	2	0	Os01t0503400-02	Os01g0503400	OsNRAMP6, Nramp6	Similar to (Rice Genome Annotation Project) metal transporter Nramp6.
chr01	17464707	17465935	1229	*	10.01	9.43	10.42	-0.99	2.25e-23	8.28e-22	Os_2794	Promoter (<=1kb)	4	17454023	17464973	10951	2	0	Os01t0503400-03	Os01g0503400	OsNRAMP6, Nramp6	Similar to (Rice Genome Annotation Project) metal transporter Nramp6.
chr01	17464707	17465935	1229	*	10.01	9.43	10.42	-0.99	2.25e-23	8.28e-22	Os_2794	Promoter (<=1kb)	4	17454023	17464973	10951	2	0	Os01t0503400-04	Os01g0503400	OsNRAMP6, Nramp6	Similar to (Rice Genome Annotation Project) metal transporter Nramp6.
chr01	17464707	17465935	1229	*	10.01	9.43	10.42	-0.99	2.25e-23	8.28e-22	Os_2794	Promoter (<=1kb)	4	17454023	17464973	10951	2	0	Os01t0503400-05	Os01g0503400	OsNRAMP6, Nramp6	Similar to (Rice Genome Annotation Project) metal transporter Nramp6.
chr07	20093269	20095904	2636	*	10.96	10.56	11.28	-0.72	2.3e-23	8.48e-22	Os_35876	Promoter (<=1kb)	10	20087170	20093360	6191	2	0	Os07t0520400-01	Os07g0520400		Similar to Potyviral helper component protease-interacting protein 2.
chr12	2484127	2485277	1151	*	9.21	8.5	9.68	-1.18	2.31e-23	8.51e-22	Os_51391	Distal Intergenic	3	2467929	2469700	1772	2	-14427	Os12t0150200-01	Os12g0150200	OsCYP450	Cytochrome P450 enzyme, Salt tolerance
chr11	27115441	27117114	1674	*	10.34	9.24	10.95	-1.72	2.41e-23	8.85e-22	Os_50820	Promoter (<=1kb)	2	27116781	27117678	898	1	0	Os11t0671100-01	Os11g0671100		Hypothetical protein.
chr03	33717471	33718768	1298	*	9.31	8.63	9.77	-1.15	2.42e-23	8.89e-22	Os_19640	Promoter (<=1kb)	6	33718560	33720590	2031	1	0	Os03t0806900-01	Os03g0806900		Similar to Cytochrome-C reductase 14 kDa subunit (EC 1.10.2.2) (Fragment).
chr12	5397890	5399315	1426	*	9.57	8.87	10.04	-1.17	2.42e-23	8.89e-22	Os_51819	Promoter (<=1kb)	3	5399052	5401325	2274	1	0	Os12t0203200-01	Os12g0203200		Conserved hypothetical protein.
chr11	18933474	18935622	2149	*	10.01	9.44	10.41	-0.97	2.47e-23	9.09e-22	Os_49918	Exon (Os11t0523800-01/Os11g0523800, exon 14 of 14)	2	18935399	18941686	6288	2	6064	Os11t0523800-01	Os11g0523800	OsARF1, arf1, OsARF23, ARF23	Similar to Isoform 3 of Auxin response factor 23.
chr04	25840390	25841824	1435	*	10.01	9.42	10.44	-1.02	2.5e-23	9.17e-22	Os_22749	Downstream (1-2kb)	7	25843038	25844912	1875	2	3088	Os04t0517100-01	Os04g0517100	OsMYB4, Osmyb4, OsMyb4, OsMYB55, OsMyb8	Similar to OSIGBa0145M07.4 protein.
chr04	25840390	25841824	1435	*	10.01	9.42	10.44	-1.02	2.5e-23	9.17e-22	Os_22749	Downstream (1-2kb)	7	25843038	25844912	1875	2	3088	Os04t0517100-02	Os04g0517100	OsMYB4, Osmyb4, OsMyb4, OsMYB55, OsMyb8	Similar to OSIGBa0145M07.4 protein.
chr01	40213608	40215213	1606	*	9.4	8.65	9.89	-1.24	2.55e-23	9.36e-22	Os_6951	Promoter (<=1kb)	4	40215071	40216944	1874	1	0	Os01t0921100-01	Os01g0921100		Hypothetical conserved gene.
chr09	20919734	20920066	333	*	7.29	5.7	8.02	-2.32	2.63e-23	9.65e-22	Os_44302	Exon (Os09t0532900-04/Os09g0532900, exon 1 of 2)	12	20915434	20925632	10199	2	5566	Os09t0532900-01	Os09g0532900	OsMYB42/85, MYB42/85	Similar to Myb13 protein.
chr09	20919734	20920066	333	*	7.29	5.7	8.02	-2.32	2.63e-23	9.65e-22	Os_44302	Exon (Os09t0532900-04/Os09g0532900, exon 1 of 2)	12	20915434	20925632	10199	2	5566	Os09t0532900-02	Os09g0532900	OsMYB42/85, MYB42/85	Similar to Myb13 protein.
chr09	20919734	20920066	333	*	7.29	5.7	8.02	-2.32	2.63e-23	9.65e-22	Os_44302	Exon (Os09t0532900-04/Os09g0532900, exon 1 of 2)	12	20915434	20925632	10199	2	5566	Os09t0532900-04	Os09g0532900	OsMYB42/85, MYB42/85	Similar to Myb13 protein.
chr02	25749979	25751019	1041	*	7.76	6.51	8.42	-1.91	2.73e-23	1e-21	Os_11455	Distal Intergenic	5	25742377	25742996	620	1	7602	Os02t0641100-00	Os02g0641100		Similar to TCP-domain protein.
chr05	26866216	26866626	411	*	7.37	5.76	8.11	-2.35	2.75e-23	1.01e-21	Os_28561	Promoter (1-2kb)	8	26868399	26870416	2018	1	-1773	Os05t0541200-01	Os05g0541200	LOGL7	Similar to Lysine decarboxylase-like protein.
chr02	24844613	24845191	579	*	7.81	6.57	8.47	-1.9	2.75e-23	1.01e-21	Os_11273	Distal Intergenic	5	24830558	24831992	1435	2	-12621	Os02t0623400-00	Os02g0623400	OsG1L3	Similar to G1-like protein.
chr07	28704224	28705050	827	*	9.92	9.38	10.3	-0.92	2.76e-23	1.01e-21	Os_37504	Distal Intergenic	10	28698841	28700885	2045	1	5383	Os07t0677900-01	Os07g0677900		Protein of unknown function DUF827, plant family protein.
chr01	20134972	20136100	1129	*	8.26	7.19	8.87	-1.68	2.77e-23	1.01e-21	Os_3099	Distal Intergenic	4	20124383	20126778	2396	2	-8194	Os01t0543800-00	Os01g0543800		Hypothetical protein.
chr04	30517180	30518045	866	*	7.77	8.42	6.57	1.85	3.15e-23	1.15e-21	Os_23685	Promoter (<=1kb)	7	30518927	30520167	1241	1	-882	Os04t0604800-00	Os04g0604800	OsXTH7	Similar to OSIGBa0118P15.11 protein.
chr04	23734144	23735322	1179	*	8.76	7.96	9.28	-1.32	3.18e-23	1.16e-21	Os_22329	Promoter (<=1kb)	7	23727976	23733621	5646	2	-523	Os04t0474500-01	Os04g0474500	Os4bglu10, Os4BGlu10	Similar to Cyanogenic beta-glucosidase precursor (EC 3.2.1.21) (Linamarase) (Fragment).
chr04	23734144	23735322	1179	*	8.76	7.96	9.28	-1.32	3.18e-23	1.16e-21	Os_22329	Promoter (<=1kb)	7	23727976	23733621	5646	2	-523	Os04t0474500-02	Os04g0474500	Os4bglu10, Os4BGlu10	Similar to Cyanogenic beta-glucosidase precursor (EC 3.2.1.21) (Linamarase) (Fragment).
chr04	23734144	23735322	1179	*	8.76	7.96	9.28	-1.32	3.18e-23	1.16e-21	Os_22329	Promoter (<=1kb)	7	23727976	23733621	5646	2	-523	Os04t0474500-03	Os04g0474500	Os4bglu10, Os4BGlu10	Similar to Cyanogenic beta-glucosidase precursor (EC 3.2.1.21) (Linamarase) (Fragment).
chr01	36790488	36791381	894	*	8.58	9.14	7.64	1.5	3.2e-23	1.16e-21	Os_6227	Distal Intergenic	4	36794890	36796983	2094	1	-3509	Os01t0854000-01	Os01g0854000		Similar to AER.
chr01	17451952	17454009	2058	*	9.26	8.59	9.71	-1.12	3.26e-23	1.19e-21	Os_2792	Downstream (<1kb)	4	17454023	17464973	10951	2	10964	Os01t0503400-01	Os01g0503400	OsNRAMP6, Nramp6	Similar to (Rice Genome Annotation Project) metal transporter Nramp6.
chr01	17451952	17454009	2058	*	9.26	8.59	9.71	-1.12	3.26e-23	1.19e-21	Os_2792	Downstream (<1kb)	4	17454023	17464973	10951	2	10964	Os01t0503400-02	Os01g0503400	OsNRAMP6, Nramp6	Similar to (Rice Genome Annotation Project) metal transporter Nramp6.
chr01	17451952	17454009	2058	*	9.26	8.59	9.71	-1.12	3.26e-23	1.19e-21	Os_2792	Downstream (<1kb)	4	17454023	17464973	10951	2	10964	Os01t0503400-03	Os01g0503400	OsNRAMP6, Nramp6	Similar to (Rice Genome Annotation Project) metal transporter Nramp6.
chr01	17451952	17454009	2058	*	9.26	8.59	9.71	-1.12	3.26e-23	1.19e-21	Os_2792	Downstream (<1kb)	4	17454023	17464973	10951	2	10964	Os01t0503400-04	Os01g0503400	OsNRAMP6, Nramp6	Similar to (Rice Genome Annotation Project) metal transporter Nramp6.
chr01	17451952	17454009	2058	*	9.26	8.59	9.71	-1.12	3.26e-23	1.19e-21	Os_2792	Downstream (<1kb)	4	17454023	17464973	10951	2	10964	Os01t0503400-05	Os01g0503400	OsNRAMP6, Nramp6	Similar to (Rice Genome Annotation Project) metal transporter Nramp6.
chr11	26058920	26059968	1049	*	8.08	7.02	8.69	-1.67	3.33e-23	1.21e-21	Os_50690	Promoter (<=1kb)	2	26058375	26059083	709	2	0	Os11t0652900-00	Os11g0652900		Similar to tropinone reductase 2.
chr01	7245777	7246859	1083	*	10.01	9.4	10.43	-1.04	3.34e-23	1.21e-21	Os_1395	Promoter (<=1kb)	4	7244982	7246003	1022	2	0	Os01t0230800-01	Os01g0230800		Conserved hypothetical protein.
chr03	29227197	29227834	638	*	6.88	4.9	7.68	-2.78	3.35e-23	1.22e-21	Os_18674	Distal Intergenic	6	29236187	29238382	2196	1	-8353	Os03t0720800-01	Os03g0720800	OsMYB52, OsMYB52/54	Similar to MYB transcription factor R2R3 type.
chr11	2462720	2463432	713	*	8.6	7.75	9.14	-1.39	3.35e-23	1.22e-21	Os_48195	Promoter (1-2kb)	2	2457886	2460823	2938	2	-1897	Os11t0152600-01	Os11g0152600		Conserved hypothetical protein.
chr11	2462720	2463432	713	*	8.6	7.75	9.14	-1.39	3.35e-23	1.22e-21	Os_48195	Promoter (1-2kb)	2	2457886	2460823	2938	2	-1897	Os11t0152600-02	Os11g0152600		Conserved hypothetical protein.
chr07	5611315	5612268	954	*	8.45	7.49	9.02	-1.53	3.37e-23	1.22e-21	Os_34444	Promoter (<=1kb)	10	5612134	5612909	776	1	0	Os07t0204400-00	Os07g0204400		Conserved hypothetical protein.
chr02	8996618	8997738	1121	*	8.63	7.75	9.17	-1.42	3.43e-23	1.25e-21	Os_9166	Distal Intergenic	5	8984621	8989570	4950	2	-7048	Os02t0259100-01	Os02g0259100	IIP2	Conserved hypothetical protein.
chr02	8996618	8997738	1121	*	8.63	7.75	9.17	-1.42	3.43e-23	1.25e-21	Os_9166	Distal Intergenic	5	8984621	8989570	4950	2	-7048	Os02t0259100-02	Os02g0259100	IIP2	Conserved hypothetical protein.
chr06	20867205	20868315	1111	*	9.79	9.21	10.2	-0.99	3.46e-23	1.25e-21	Os_31772	Promoter (1-2kb)	9	20868637	20869553	917	2	1238	Os06t0550800-00	Os06g0550800		Conserved hypothetical protein.
chr03	23988548	23989118	571	*	9.45	8.82	9.88	-1.06	3.48e-23	1.26e-21	Os_17779	Promoter (<=1kb)	6	23989148	23997520	8373	1	-30	Os03t0628800-01	Os03g0628800		Similar to H1flk (Fragment).
chr07	22504070	22504651	582	*	8.35	7.41	8.92	-1.51	3.49e-23	1.26e-21	Os_36259	Promoter (1-2kb)	10	22506550	22509112	2563	1	-1899	Os07t0562900-00	Os07g0562900		Hypothetical conserved gene.
chr06	6303499	6304963	1465	*	9.8	9.18	10.23	-1.05	3.5e-23	1.27e-21	Os_30329	Promoter (<=1kb)	9	6304589	6305923	1335	2	960	Os06t0222400-01	Os06g0222400	OsERF#120, OsERF120, AP2/EREBP#105, AP2/EREBP105	Similar to DRE-binding protein 2.
chr09	18972113	18973135	1023	*	9.08	8.36	9.55	-1.19	3.59e-23	1.3e-21	Os_43914	Distal Intergenic	12	18964655	18968417	3763	2	-3696	Os09t0491708-01	Os09g0491708	OsAHL2, AHL2	Protein of unknown function DUF296 domain containing protein.
chr09	18972113	18973135	1023	*	9.08	8.36	9.55	-1.19	3.59e-23	1.3e-21	Os_43914	Distal Intergenic	12	18964655	18968417	3763	2	-3696	Os09t0491708-02	Os09g0491708	OsAHL2, AHL2	Protein of unknown function DUF296 domain containing protein.
chr05	2099468	2101524	2057	*	10.27	10.63	9.79	0.85	3.61e-23	1.3e-21	Os_25165	Exon (Os05t0135800-01/Os05g0135800, exon 6 of 8)	8	2096145	2100423	4279	1	3323	Os05t0135800-01	Os05g0135800	OsPti1a, OsRLCK178	Ser/Thr protein kinase, Negative regulator of innate immunity
chr03	32378273	32379354	1082	*	8.24	8.82	7.24	1.58	3.67e-23	1.33e-21	Os_19355	Promoter (2-3kb)	6	32375907	32378463	2557	1	2366	Os03t0780800-01	Os03g0780800	Os-FAH2, OsFAH2	Fatty acid 2-hydroxylase, Resistance to rice blast fungus infection
chr03	32378273	32379354	1082	*	8.24	8.82	7.24	1.58	3.67e-23	1.33e-21	Os_19355	Promoter (2-3kb)	6	32375907	32378463	2557	1	2366	Os03t0780800-02	Os03g0780800	Os-FAH2, OsFAH2	Fatty acid 2-hydroxylase, Resistance to rice blast fungus infection
chr01	23219003	23221011	2009	*	11.46	11.03	11.79	-0.76	3.68e-23	1.33e-21	Os_3543	Distal Intergenic	4	23214611	23215961	1351	2	-3042	Os01t0593100-00	Os01g0593100		Similar to ZCW7.
chr12	25013195	25013806	612	*	8.09	7.02	8.7	-1.68	3.69e-23	1.33e-21	Os_53567	Promoter (1-2kb)	3	25015035	25026459	11425	1	-1229	Os12t0595800-01	Os12g0595800		Similar to cDNA clone:J023098M23, full insert sequence.
chr12	25013195	25013806	612	*	8.09	7.02	8.7	-1.68	3.69e-23	1.33e-21	Os_53567	Promoter (1-2kb)	3	25015035	25026459	11425	1	-1229	Os12t0595800-02	Os12g0595800		Similar to cDNA clone:J023098M23, full insert sequence.
chr12	25013195	25013806	612	*	8.09	7.02	8.7	-1.68	3.69e-23	1.33e-21	Os_53567	Promoter (1-2kb)	3	25015035	25026459	11425	1	-1229	Os12t0595800-03	Os12g0595800		Similar to cDNA clone:J023098M23, full insert sequence.
chr12	25013195	25013806	612	*	8.09	7.02	8.7	-1.68	3.69e-23	1.33e-21	Os_53567	Promoter (1-2kb)	3	25015035	25026459	11425	1	-1229	Os12t0595800-04	Os12g0595800		Similar to cDNA clone:J023098M23, full insert sequence.
chr10	20454804	20455456	653	*	8.31	8.9	7.28	1.61	3.71e-23	1.34e-21	Os_47162	Distal Intergenic	1	20449155	20450040	886	2	-4764	Os10t0525800-00	Os10g0525800	OsGSTU31	Similar to Glutathione S-transferase GSTU31 (Fragment).
chr12	16087231	16088140	910	*	8.64	7.76	9.18	-1.41	3.77e-23	1.36e-21	Os_52658	Distal Intergenic	3	16092309	16102733	10425	1	-4169	Os12t0459300-01	Os12g0459300		Nucleic acid-binding, OB-fold domain containing protein.
chr12	16087231	16088140	910	*	8.64	7.76	9.18	-1.41	3.77e-23	1.36e-21	Os_52658	Distal Intergenic	3	16092309	16102733	10425	1	-4169	Os12t0459300-02	Os12g0459300		Nucleic acid-binding, OB-fold domain containing protein.
chr12	16087231	16088140	910	*	8.64	7.76	9.18	-1.41	3.77e-23	1.36e-21	Os_52658	Distal Intergenic	3	16092309	16102733	10425	1	-4169	Os12t0459300-03	Os12g0459300		Nucleic acid-binding, OB-fold domain containing protein.
chr07	486842	488411	1570	*	9.02	8.26	9.52	-1.25	3.8e-23	1.37e-21	Os_33683	Distal Intergenic	10	471234	477655	6422	2	-9187	Os07t0108900-01	Os07g0108900	OsMADS15, FDRMADS3, RMADS215, MADS15, DEP	Similar to MADS-box transcription factor 15.
chr07	486842	488411	1570	*	9.02	8.26	9.52	-1.25	3.8e-23	1.37e-21	Os_33683	Distal Intergenic	10	471234	477655	6422	2	-9187	Os07t0108900-02	Os07g0108900	OsMADS15, FDRMADS3, RMADS215, MADS15, DEP	Similar to MADS-box transcription factor 15.
chr04	26204729	26205307	579	*	7.91	6.75	8.55	-1.79	3.86e-23	1.39e-21	Os_22819	Promoter (1-2kb)	7	26206388	26207900	1513	1	-1081	Os04t0523650-01	Os04g0523650		Hypothetical protein.
chr05	29190832	29191788	957	*	9.79	9.14	10.24	-1.1	3.89e-23	1.4e-21	Os_29079	Distal Intergenic	8	29200200	29205715	5516	1	-8412	Os05t0586200-01	Os05g0586200	OsJAR1, OsGH3.5, GH3.5, OsGH3-5, GH3-5	Gretchen hagen 3 (GH3) family protein, Phytochrome, Jasmonyl-L-isoleucine synthase, Jasmonate signaling, Wound response, Response to blast infection
chr01	35435915	35436787	873	*	8.03	8.66	6.92	1.74	4.03e-23	1.45e-21	Os_5930	Promoter (<=1kb)	4	35436761	35441722	4962	1	0	Os01t0828300-01	Os01g0828300		Protein of unknown function DUF248, methyltransferase putative family protein.
chr09	12375087	12376215	1129	*	9.07	8.36	9.55	-1.19	4.09e-23	1.47e-21	Os_42694	Promoter (1-2kb)	12	12377367	12378162	796	2	1947	Os09t0371625-00	Os09g0371625		Hypothetical protein.
chr03	10413996	10414783	788	*	8.56	7.69	9.1	-1.41	4.11e-23	1.47e-21	Os_15829	Distal Intergenic	6	10418661	10419833	1173	2	5050	Os03t0297600-01	Os03g0297600	OsPYL/RCAR4, PYL4, OsPYL4, OsPYL6, PYL6	Streptomyces cyclase/dehydrase family protein.
chr04	22631861	22632755	895	*	9.34	8.68	9.79	-1.11	4.18e-23	1.5e-21	Os_22119	Promoter (<=1kb)	7	22628203	22633280	5078	2	525	Os04t0453400-01	Os04g0453400		Similar to H0505F09.6 protein.
chr04	22631861	22632755	895	*	9.34	8.68	9.79	-1.11	4.18e-23	1.5e-21	Os_22119	Promoter (<=1kb)	7	22628203	22633280	5078	2	525	Os04t0453400-02	Os04g0453400		Similar to H0505F09.6 protein.
chr08	879148	880830	1683	*	8.3	7.25	8.9	-1.64	4.2e-23	1.5e-21	Os_37927	Distal Intergenic	11	892930	899068	6139	2	18238	Os08t0116400-01	Os08g0116400		Similar to CID11.
chr08	879148	880830	1683	*	8.3	7.25	8.9	-1.64	4.2e-23	1.5e-21	Os_37927	Distal Intergenic	11	892930	899068	6139	2	18238	Os08t0116400-02	Os08g0116400		Similar to CID11.
chr05	29285671	29286334	664	*	7.51	8.2	6.12	2.08	4.21e-23	1.51e-21	Os_29104	Promoter (<=1kb)	8	29285317	29286583	1267	1	354	Os05t0587800-00	Os05g0587800		Non-protein coding transcript.
chr07	17538425	17538667	243	*	9.99	10.4	9.41	0.99	4.29e-23	1.53e-21	Os_35542	Distal Intergenic	10	17529809	17534987	5179	2	-3438	Os07t0481400-01	Os07g0481400		NB-ARC domain containing protein.
chr09	15964612	15965996	1385	*	9.73	9.12	10.16	-1.04	4.35e-23	1.56e-21	Os_43293	Distal Intergenic	12	15959434	15962646	3213	1	5178	Os09t0434500-01	Os09g0434500	OsEREBP, OsERF#072, OsERF072, OsERF72, AP2/EREBP#064, AP2/EREBP64, BIERF1, OsBIERF1, OsEBP2	Similar to Ethylene response factor 2.
chr05	21089664	21090504	841	*	8.47	9.03	7.56	1.47	4.61e-23	1.65e-21	Os_27517	Promoter (2-3kb)	8	21091737	21093414	1678	2	2910	Os05t0429802-01	Os05g0429802		Conserved hypothetical protein.
chr05	781660	782872	1213	*	9.51	8.89	9.94	-1.05	4.65e-23	1.66e-21	Os_24901	Promoter (1-2kb)	8	783214	784097	884	2	1225	Os05t0114400-01	Os05g0114400		Zinc finger, C2H2-type domain containing protein.
chr11	201579	203088	1510	*	9.12	9.59	8.42	1.17	4.77e-23	1.7e-21	Os_47756	Promoter (<=1kb)	2	199761	203743	3983	2	655	Os11t0104400-01	Os11g0104400	OsFAD3	Similar to W-3 fatty acid desaturase.
chr02	32664948	32666083	1136	*	7.75	8.43	6.44	1.99	4.78e-23	1.7e-21	Os_12865	Promoter (<=1kb)	5	32663482	32664208	727	2	-740	Os02t0773500-01	Os02g0773500		Protein of unknown function DUF3464 domain containing protein.
[truncated: 64,845 more rows]
