# Supplementary material for: Single-cell transcriptome atlas and chromatin accessibility landscape reveal differentiation trajectories in the rice root
Source: Nat Commun. 2021 Apr 6;12:2053. doi: 10.1038/s41467-021-22352-4 (PMC8024345; doi:10.1038/s41467-021-22352-4)
Supplement: Supplementary file 10 — Supplementary Data 6 [file 41467_2021_22352_MOESM10_ESM.xlsx]

## Sheet: MZ
GO ID	Description	pvalue	p.adjust
GO:0071555	cell wall organization	9.73e-10	2.56e-06
GO:0045229	external encapsulating structure organization	2.63e-09	3.46e-06
GO:0009664	plant-type cell wall organization	2.16e-07	0.000189472
GO:0042743	hydrogen peroxide metabolic process	3.46e-07	0.000198056
GO:0042744	hydrogen peroxide catabolic process	3.76e-07	0.000198056
GO:0017001	antibiotic catabolic process	4.64e-07	0.000203641
GO:0051187	cofactor catabolic process	1.38e-06	0.000468586
GO:0071554	cell wall organization or biogenesis	1.44e-06	0.000468586
GO:0072593	reactive oxygen species metabolic process	1.6e-06	0.000468586
GO:0070887	cellular response to chemical stimulus	2.07e-06	0.000544737
GO:0097237	cellular response to toxic substance	3.2e-06	0.000702064
GO:1990748	cellular detoxification	3.2e-06	0.000702064
GO:0098869	cellular oxidant detoxification	3.71e-06	0.00075007
GO:0098754	detoxification	6.26e-06	0.00117564
GO:0071669	plant-type cell wall organization or biogenesis	1.14e-05	0.00200567
GO:0009636	response to toxic substance	1.29e-05	0.00211554
GO:0016999	antibiotic metabolic process	2.98e-05	0.00461594
GO:0040008	regulation of growth	5.74e-05	0.00838976
GO:0071365	cellular response to auxin stimulus	7.68e-05	0.010632
GO:0009734	auxin-activated signaling pathway	0.000145888	0.0191915
GO:0009733	response to auxin	0.000180824	0.0226547
GO:0009629	response to gravity	0.000260527	0.029802
GO:0009630	gravitropism	0.000260527	0.029802
GO:0042737	drug catabolic process	0.000302899	0.0332053
GO:0009755	hormone-mediated signaling pathway	0.0006235	0.0656171
GO:0007167	enzyme linked receptor protein signaling pathway	0.000683027	0.0665572
GO:0007178	transmembrane receptor protein serine/threonine kinase signaling pathway	0.000683027	0.0665572
GO:0009064	glutamine family amino acid metabolic process	0.000944602	0.0867645
GO:0009606	tropism	0.000956355	0.0867645
GO:0006541	glutamine metabolic process	0.00117964	0.103454
GO:0010817	regulation of hormone levels	0.00144125	0.121722
GO:0032870	cellular response to hormone stimulus	0.00148046	0.121722
GO:0006979	response to oxidative stress	0.00157949	0.125928
GO:0017144	drug metabolic process	0.00174447	0.134991
GO:0006528	asparagine metabolic process	0.00233556	0.171858
GO:0071495	cellular response to endogenous stimulus	0.00235154	0.171858
GO:0016131	brassinosteroid metabolic process	0.00265323	0.185935
GO:0042221	response to chemical	0.0026855	0.185935
GO:0016128	phytosteroid metabolic process	0.00310736	0.209627
GO:0042445	hormone metabolic process	0.00323543	0.21281
GO:0048638	regulation of developmental growth	0.00334455	0.214622
GO:0042814	monopolar cell growth	0.00589685	0.360805
GO:0051513	regulation of monopolar cell growth	0.00589685	0.360805
GO:0040007	growth	0.00729372	0.434214
GO:0007165	signal transduction	0.0074267	0.434214
GO:0033673	negative regulation of kinase activity	0.00795965	0.436641
GO:0042326	negative regulation of phosphorylation	0.00795965	0.436641
GO:0023052	signaling	0.00796609	0.436641
GO:0008202	steroid metabolic process	0.00822718	0.441749
GO:0016132	brassinosteroid biosynthetic process	0.00941821	0.495586
GO:0016129	phytosteroid biosynthetic process	0.0104226	0.537685
GO:0071249	cellular response to nitrate	0.0127592	0.60597
GO:0000079	regulation of cyclin-dependent protein serine/threonine kinase activity	0.0130731	0.60597
GO:0008283	cell proliferation	0.0130731	0.60597
GO:1904029	regulation of cyclin-dependent protein kinase activity	0.0130731	0.60597
GO:0016125	sterol metabolic process	0.0133904	0.60597
GO:0009799	specification of symmetry	0.0137797	0.60597
GO:0009835	fruit ripening	0.0137797	0.60597
GO:0009855	determination of bilateral symmetry	0.0137797	0.60597
GO:0010374	stomatal complex development	0.0138192	0.60597
GO:0010268	brassinosteroid homeostasis	0.0142105	0.612916
GO:0010052	guard cell differentiation	0.0146617	0.614668
GO:0006355	regulation of transcription, DNA-templated	0.0147184	0.614668
GO:0006694	steroid biosynthetic process	0.0157778	0.648617
GO:1903506	regulation of nucleic acid-templated transcription	0.0171156	0.676965
GO:2001141	regulation of RNA biosynthetic process	0.0171156	0.676965
GO:0042446	hormone biosynthetic process	0.0172393	0.676965
GO:0044703	multi-organism reproductive process	0.017601	0.679528
GO:0097164	ammonium ion metabolic process	0.0179564	0.679528
GO:0009741	response to brassinosteroid	0.0180794	0.679528
GO:0009725	response to hormone	0.0185178	0.680534
GO:1901615	organic hydroxy compound metabolic process	0.0193929	0.680534
GO:1901617	organic hydroxy compound biosynthetic process	0.0196983	0.680534
GO:0055114	oxidation-reduction process	0.019984	0.680534
GO:0006351	transcription, DNA-templated	0.0214616	0.680534
GO:0051348	negative regulation of transferase activity	0.0216703	0.680534
GO:0090626	plant epidermis morphogenesis	0.0216703	0.680534
GO:0010103	stomatal complex morphogenesis	0.0221962	0.680534
GO:0034654	nucleobase-containing compound biosynthetic process	0.0226226	0.680534
GO:0051186	cofactor metabolic process	0.0228201	0.680534
GO:0009058	biosynthetic process	0.0232143	0.680534
GO:0046470	phosphatidylcholine metabolic process	0.0235203	0.680534
GO:1902170	cellular response to reactive nitrogen species	0.0235883	0.680534
GO:0050794	regulation of cellular process	0.0242028	0.680534
GO:0009719	response to endogenous stimulus	0.0243499	0.680534
GO:1901576	organic substance biosynthetic process	0.0244515	0.680534
GO:0009692	ethylene metabolic process	0.0245727	0.680534
GO:0009693	ethylene biosynthetic process	0.0245727	0.680534
GO:0043449	cellular alkene metabolic process	0.0245727	0.680534
GO:0043450	alkene biosynthetic process	0.0245727	0.680534
GO:0044210	'de novo' CTP biosynthetic process	0.0245727	0.680534
GO:0046208	spermine catabolic process	0.0245727	0.680534
GO:0051510	regulation of unidimensional cell growth	0.0245727	0.680534
GO:1900673	olefin metabolic process	0.0245727	0.680534
GO:1900674	olefin biosynthetic process	0.0245727	0.680534
GO:1901362	organic cyclic compound biosynthetic process	0.0252374	0.691663
GO:0071310	cellular response to organic substance	0.0256261	0.695075
GO:0009987	cellular process	0.0270074	0.724493
GO:0007166	cell surface receptor signaling pathway	0.0272614	0.724493
GO:0090558	plant epidermis development	0.0280051	0.734182
GO:0097659	nucleic acid-templated transcription	0.0281841	0.734182
GO:0042546	cell wall biogenesis	0.0288497	0.744151
GO:0032774	RNA biosynthetic process	0.0301092	0.745033
GO:0051252	regulation of RNA metabolic process	0.0306164	0.745033
GO:0019953	sexual reproduction	0.0307644	0.745033
GO:0046513	ceramide biosynthetic process	0.0316981	0.745033
GO:1901989	positive regulation of cell cycle phase transition	0.0316981	0.745033
GO:1901992	positive regulation of mitotic cell cycle phase transition	0.0316981	0.745033
GO:0051716	cellular response to stimulus	0.0317953	0.745033
GO:0002790	peptide secretion	0.0319508	0.745033
GO:0009306	protein secretion	0.0319508	0.745033
GO:0072507	divalent inorganic cation homeostasis	0.0325414	0.745033
GO:0009742	brassinosteroid mediated signaling pathway	0.0336978	0.745033
GO:0010167	response to nitrate	0.0336978	0.745033
GO:0043401	steroid hormone mediated signaling pathway	0.0336978	0.745033
GO:0048545	response to steroid hormone	0.0336978	0.745033
GO:0071241	cellular response to inorganic substance	0.0336978	0.745033
GO:0071367	cellular response to brassinosteroid stimulus	0.0336978	0.745033
GO:0071383	cellular response to steroid hormone stimulus	0.0336978	0.745033
GO:0007154	cell communication	0.0357854	0.749164
GO:0071900	regulation of protein serine/threonine kinase activity	0.036193	0.749164
GO:0090627	plant epidermal cell differentiation	0.0369566	0.749164
GO:0006572	tyrosine catabolic process	0.0381063	0.749164
GO:0006809	nitric oxide biosynthetic process	0.0381063	0.749164
GO:0009292	genetic transfer	0.0381063	0.749164
GO:0009294	DNA mediated transformation	0.0381063	0.749164
GO:0009647	skotomorphogenesis	0.0381063	0.749164
GO:0044764	multi-organism cellular process	0.0381063	0.749164
GO:0046209	nitric oxide metabolic process	0.0381063	0.749164
GO:0046473	phosphatidic acid metabolic process	0.0381063	0.749164
GO:0051457	maintenance of protein location in nucleus	0.0381063	0.749164
GO:0051639	actin filament network formation	0.0381063	0.749164
GO:0090610	bundle sheath cell fate specification	0.0381063	0.749164
GO:0016310	phosphorylation	0.0386522	0.749164
GO:0070588	calcium ion transmembrane transport	0.0391355	0.749164
GO:0007018	microtubule-based movement	0.0391824	0.749164
GO:0006598	polyamine catabolic process	0.0392948	0.749164
GO:0048825	cotyledon development	0.0392948	0.749164
GO:0040034	regulation of development, heterochronic	0.0432315	0.795399
GO:0045931	positive regulation of mitotic cell cycle	0.0432315	0.795399
GO:0051017	actin filament bundle assembly	0.0432315	0.795399
GO:0061572	actin filament bundle organization	0.0432315	0.795399
GO:0072595	maintenance of protein localization in organelle	0.0432315	0.795399
GO:0044271	cellular nitrogen compound biosynthetic process	0.0443351	0.799261
GO:0009059	macromolecule biosynthetic process	0.0444311	0.799261
GO:0006890	retrograde vesicle-mediated transport, Golgi to ER	0.0450856	0.799261
GO:0006874	cellular calcium ion homeostasis	0.0451961	0.799261
GO:0055074	calcium ion homeostasis	0.0451961	0.799261
GO:0019219	regulation of nucleobase-containing compound metabolic process	0.04529	0.799261
GO:0048589	developmental growth	0.0455679	0.799261
GO:0044042	glucan metabolic process	0.0458841	0.799477
GO:0065007	biological regulation	0.0465024	0.80492
GO:2000112	regulation of cellular macromolecule biosynthetic process	0.0487984	0.83032
GO:0018130	heterocycle biosynthetic process	0.0490915	0.83032
GO:0045787	positive regulation of cell cycle	0.0490961	0.83032
GO:0042127	regulation of cell proliferation	0.0492322	0.83032
GO:0008284	positive regulation of cell proliferation	0.0516387	0.862911
GO:0034645	cellular macromolecule biosynthetic process	0.052311	0.862911
GO:0000028	ribosomal small subunit assembly	0.0544905	0.862911
GO:0015985	energy coupled proton transport, down electrochemical gradient	0.0544905	0.862911
GO:0015986	ATP synthesis coupled proton transport	0.0544905	0.862911
GO:0072503	cellular divalent inorganic cation homeostasis	0.0544905	0.862911
GO:0007017	microtubule-based process	0.0547651	0.862911
GO:0006816	calcium ion transport	0.0547919	0.862911
GO:0009310	amine catabolic process	0.0568064	0.862911
GO:0042402	cellular biogenic amine catabolic process	0.0568064	0.862911
GO:0050789	regulation of biological process	0.0568874	0.862911
GO:0045736	negative regulation of cyclin-dependent protein serine/threonine kinase activity	0.0574887	0.862911
GO:0080113	regulation of seed growth	0.0574887	0.862911
GO:1904030	negative regulation of cyclin-dependent protein kinase activity	0.0574887	0.862911
GO:0010556	regulation of macromolecule biosynthetic process	0.0590867	0.862911
GO:0044249	cellular biosynthetic process	0.0600259	0.862911
GO:0010411	xyloglucan metabolic process	0.0625166	0.862911
GO:0009640	photomorphogenesis	0.0638929	0.862911
GO:0010118	stomatal movement	0.0638929	0.862911
GO:0019438	aromatic compound biosynthetic process	0.0646336	0.862911
GO:0048856	anatomical structure development	0.068145	0.862911
GO:0009068	aspartate family amino acid catabolic process	0.0703158	0.862911
GO:0010971	positive regulation of G2/M transition of mitotic cell cycle	0.0703158	0.862911
GO:0033567	DNA replication, Okazaki fragment processing	0.0703158	0.862911
GO:0050829	defense response to Gram-negative bacterium	0.0703158	0.862911
GO:0080186	developmental vegetative growth	0.0703158	0.862911
GO:1902751	positive regulation of cell cycle G2/M phase transition	0.0703158	0.862911
GO:0016126	sterol biosynthetic process	0.0704169	0.862911
GO:0022900	electron transport chain	0.0714022	0.862911
GO:0001933	negative regulation of protein phosphorylation	0.0723845	0.862911
GO:0006469	negative regulation of protein kinase activity	0.0723845	0.862911
GO:0046184	aldehyde biosynthetic process	0.0723845	0.862911
GO:0031326	regulation of cellular biosynthetic process	0.0748383	0.862911
GO:0006073	cellular glucan metabolic process	0.0752635	0.862911
GO:0071396	cellular response to lipid	0.0765572	0.862911
GO:0015977	carbon fixation	0.0766104	0.862911
GO:1901701	cellular response to oxygen-containing compound	0.078466	0.862911
GO:0048878	chemical homeostasis	0.0785828	0.862911
GO:0042816	vitamin B6 metabolic process	0.0789023	0.862911
GO:0042819	vitamin B6 biosynthetic process	0.0789023	0.862911
GO:0042822	pyridoxal phosphate metabolic process	0.0789023	0.862911
GO:0042823	pyridoxal phosphate biosynthetic process	0.0789023	0.862911
GO:0070734	histone H3-K27 methylation	0.0789023	0.862911
GO:0080112	seed growth	0.0789023	0.862911
GO:0090332	stomatal closure	0.0789023	0.862911
GO:0006928	movement of cell or subcellular component	0.081487	0.862911
GO:0009889	regulation of biosynthetic process	0.0817569	0.862911
GO:0055088	lipid homeostasis	0.0838822	0.862911
GO:0006091	generation of precursor metabolites and energy	0.0847327	0.862911
GO:0007389	pattern specification process	0.0864203	0.862911
GO:0007088	regulation of mitotic nuclear division	0.0879068	0.862911
GO:0071407	cellular response to organic cyclic compound	0.0879068	0.862911
GO:0030148	sphingolipid biosynthetic process	0.0887915	0.862911
GO:0007098	centrosome cycle	0.0898864	0.862911
GO:0009768	photosynthesis, light harvesting in photosystem I	0.0898864	0.862911
GO:0021700	developmental maturation	0.0900882	0.862911
GO:0048193	Golgi vesicle transport	0.090389	0.862911
GO:0009066	aspartate family amino acid metabolic process	0.0954651	0.862911
GO:0048509	regulation of meristem development	0.0963599	0.862911
GO:0051225	spindle assembly	0.0963599	0.862911
GO:0048366	leaf development	0.0963988	0.862911
GO:0071229	cellular response to acid chemical	0.0983253	0.862911
GO:0006888	ER to Golgi vesicle-mediated transport	0.098617	0.862911
GO:0070925	organelle assembly	0.100511	0.862911
GO:0006468	protein phosphorylation	0.101347	0.862911
GO:0051171	regulation of nitrogen compound metabolic process	0.101617	0.862911
GO:0009833	plant-type primary cell wall biogenesis	0.102334	0.862911
GO:0000393	spliceosomal conformational changes to generate catalytic conformation	0.103205	0.862911
GO:0006656	phosphatidylcholine biosynthetic process	0.103205	0.862911
GO:0007050	cell cycle arrest	0.103205	0.862911
GO:0008215	spermine metabolic process	0.103205	0.862911
GO:0009959	negative gravitropism	0.103205	0.862911
GO:0043101	purine-containing compound salvage	0.103205	0.862911
GO:0048506	regulation of timing of meristematic phase transition	0.103205	0.862911
GO:0048510	regulation of timing of transition from vegetative to reproductive phase	0.103205	0.862911
GO:0031323	regulation of cellular metabolic process	0.104846	0.862911
GO:0043549	regulation of kinase activity	0.105036	0.862911
GO:0009639	response to red or far red light	0.105461	0.862911
GO:0009888	tissue development	0.106083	0.862911
GO:0010119	regulation of stomatal movement	0.107226	0.862911
GO:0015850	organic hydroxy compound transport	0.107226	0.862911
GO:0018298	protein-chromophore linkage	0.107226	0.862911
GO:0045489	pectin biosynthetic process	0.107226	0.862911
GO:0055082	cellular chemical homeostasis	0.107559	0.862911
GO:0006107	oxaloacetate metabolic process	0.108224	0.862911
GO:0006167	AMP biosynthetic process	0.108224	0.862911
GO:0006542	glutamine biosynthetic process	0.108224	0.862911
GO:0009143	nucleoside triphosphate catabolic process	0.108224	0.862911
GO:0009635	response to herbicide	0.108224	0.862911
GO:0009958	positive gravitropism	0.108224	0.862911
GO:0010142	farnesyl diphosphate biosynthetic process, mevalonate pathway	0.108224	0.862911
GO:0010187	negative regulation of seed germination	0.108224	0.862911
GO:0015783	GDP-fucose transmembrane transport	0.108224	0.862911
GO:0015790	UDP-xylose transmembrane transport	0.108224	0.862911
GO:0045842	positive regulation of mitotic metaphase/anaphase transition	0.108224	0.862911
GO:0048832	specification of plant organ number	0.108224	0.862911
GO:0048833	specification of floral organ number	0.108224	0.862911
GO:0090333	regulation of stomatal closure	0.108224	0.862911
GO:0097503	sialylation	0.108224	0.862911
GO:1901970	positive regulation of mitotic sister chromatid separation	0.108224	0.862911
GO:1902101	positive regulation of metaphase/anaphase transition of cell cycle	0.108224	0.862911
GO:1902767	isoprenoid biosynthetic process via mevalonate	0.108224	0.862911
GO:1903601	thermospermine metabolic process	0.108224	0.862911
GO:1903602	thermospermine catabolic process	0.108224	0.862911
GO:1905820	positive regulation of chromosome separation	0.108224	0.862911
GO:0006793	phosphorus metabolic process	0.112492	0.862911
GO:0046835	carbohydrate phosphorylation	0.112612	0.862911
GO:0042255	ribosome assembly	0.112871	0.862911
GO:0018230	peptidyl-L-cysteine S-palmitoylation	0.116888	0.862911
GO:0018231	peptidyl-S-diacylglycerol-L-cysteine biosynthetic process from peptidyl-cysteine	0.116888	0.862911
GO:0018345	protein palmitoylation	0.116888	0.862911
GO:0051651	maintenance of location in cell	0.116888	0.862911
GO:0007275	multicellular organism development	0.117208	0.862911
GO:0001881	receptor recycling	0.117416	0.862911
GO:0005988	lactose metabolic process	0.117416	0.862911
GO:0005990	lactose catabolic process	0.117416	0.862911
GO:0006103	2-oxoglutarate metabolic process	0.117416	0.862911
GO:0006116	NADH oxidation	0.117416	0.862911
GO:0006127	glycerophosphate shuttle	0.117416	0.862911
GO:0006203	dGTP catabolic process	0.117416	0.862911
GO:0006359	regulation of transcription by RNA polymerase III	0.117416	0.862911
GO:0006480	N-terminal protein amino acid methylation	0.117416	0.862911
GO:0006522	alanine metabolic process	0.117416	0.862911
GO:0006691	leukotriene metabolic process	0.117416	0.862911
GO:0006844	acyl carnitine transport	0.117416	0.862911
GO:0007141	male meiosis I	0.117416	0.862911
GO:0008153	para-aminobenzoic acid biosynthetic process	0.117416	0.862911
GO:0009078	pyruvate family amino acid metabolic process	0.117416	0.862911
GO:0009146	purine nucleoside triphosphate catabolic process	0.117416	0.862911
GO:0009151	purine deoxyribonucleotide metabolic process	0.117416	0.862911
GO:0009155	purine deoxyribonucleotide catabolic process	0.117416	0.862911
GO:0009215	purine deoxyribonucleoside triphosphate metabolic process	0.117416	0.862911
GO:0009217	purine deoxyribonucleoside triphosphate catabolic process	0.117416	0.862911
GO:0009953	dorsal/ventral pattern formation	0.117416	0.862911
GO:0010069	zygote asymmetric cytokinesis in embryo sac	0.117416	0.862911
GO:0010070	zygote asymmetric cell division	0.117416	0.862911
GO:0010105	negative regulation of ethylene-activated signaling pathway	0.117416	0.862911
GO:0010253	UDP-rhamnose biosynthetic process	0.117416	0.862911
GO:0010306	rhamnogalacturonan II biosynthetic process	0.117416	0.862911
GO:0010396	rhamnogalacturonan II metabolic process	0.117416	0.862911
GO:0010618	aerenchyma formation	0.117416	0.862911
GO:0015012	heparan sulfate proteoglycan biosynthetic process	0.117416	0.862911
GO:0015015	heparan sulfate proteoglycan biosynthetic process, enzymatic modification	0.117416	0.862911
GO:0016480	negative regulation of transcription by RNA polymerase III	0.117416	0.862911
GO:0018871	1-aminocyclopropane-1-carboxylate metabolic process	0.117416	0.862911
GO:0019305	dTDP-rhamnose biosynthetic process	0.117416	0.862911
GO:0019370	leukotriene biosynthetic process	0.117416	0.862911
GO:0030166	proteoglycan biosynthetic process	0.117416	0.862911
GO:0030201	heparan sulfate proteoglycan metabolic process	0.117416	0.862911
GO:0030638	polyketide metabolic process	0.117416	0.862911
GO:0030639	polyketide biosynthetic process	0.117416	0.862911
GO:0031063	regulation of histone deacetylation	0.117416	0.862911
GO:0032447	protein urmylation	0.117416	0.862911
GO:0033478	UDP-rhamnose metabolic process	0.117416	0.862911
GO:0040030	regulation of molecular function, epigenetic	0.117416	0.862911
GO:0042218	1-aminocyclopropane-1-carboxylate biosynthetic process	0.117416	0.862911
GO:0042817	pyridoxal metabolic process	0.117416	0.862911
GO:0042821	pyridoxal biosynthetic process	0.117416	0.862911
GO:0043112	receptor metabolic process	0.117416	0.862911
GO:0043473	pigmentation	0.117416	0.862911
GO:0043476	pigment accumulation	0.117416	0.862911
GO:0043478	pigment accumulation in response to UV light	0.117416	0.862911
GO:0043479	pigment accumulation in tissues in response to UV light	0.117416	0.862911
GO:0043480	pigment accumulation in tissues	0.117416	0.862911
GO:0043481	anthocyanin accumulation in tissues in response to UV light	0.117416	0.862911
GO:0043987	histone H3-S10 phosphorylation	0.117416	0.862911
GO:0043988	histone H3-S28 phosphorylation	0.117416	0.862911
GO:0045857	negative regulation of molecular function, epigenetic	0.117416	0.862911
GO:0046070	dGTP metabolic process	0.117416	0.862911
GO:0046320	regulation of fatty acid oxidation	0.117416	0.862911
GO:0046322	negative regulation of fatty acid oxidation	0.117416	0.862911
GO:0046383	dTDP-rhamnose metabolic process	0.117416	0.862911
GO:0046456	icosanoid biosynthetic process	0.117416	0.862911
GO:0046482	para-aminobenzoic acid metabolic process	0.117416	0.862911
GO:0048262	determination of dorsal/ventral asymmetry	0.117416	0.862911
GO:0048263	determination of dorsal identity	0.117416	0.862911
GO:0048358	mucilage pectin biosynthetic process	0.117416	0.862911
GO:0048363	mucilage pectin metabolic process	0.117416	0.862911
GO:0052575	carbohydrate localization	0.117416	0.862911
GO:0052576	carbohydrate storage	0.117416	0.862911
GO:0055073	cadmium ion homeostasis	0.117416	0.862911
GO:0060145	viral gene silencing in virus induced gene silencing	0.117416	0.862911
GO:0061614	pri-miRNA transcription by RNA polymerase II	0.117416	0.862911
GO:0070298	negative regulation of phosphorelay signal transduction system	0.117416	0.862911
GO:0070544	histone H3-K36 demethylation	0.117416	0.862911
GO:0070869	heterochromatin assembly involved in chromatin silencing	0.117416	0.862911
GO:0070914	UV-damage excision repair	0.117416	0.862911
GO:0071327	cellular response to trehalose stimulus	0.117416	0.862911
GO:0071485	cellular response to absence of light	0.117416	0.862911
GO:0071932	replication fork reversal	0.117416	0.862911
GO:0080151	positive regulation of salicylic acid mediated signaling pathway	0.117416	0.862911
GO:0089709	L-histidine transmembrane transport	0.117416	0.862911
GO:0090311	regulation of protein deacetylation	0.117416	0.862911
GO:0090391	granum assembly	0.117416	0.862911
GO:1901527	abscisic acid-activated signaling pathway involved in stomatal movement	0.117416	0.862911
GO:1901528	hydrogen peroxide mediated signaling pathway involved in stomatal movement	0.117416	0.862911
GO:1901703	protein localization involved in auxin polar transport	0.117416	0.862911
GO:1902478	negative regulation of defense response to bacterium, incompatible interaction	0.117416	0.862911
GO:2000603	regulation of secondary growth	0.117416	0.862911
GO:2000605	positive regulation of secondary growth	0.117416	0.862911
GO:2001025	positive regulation of response to drug	0.117416	0.862911
GO:2001040	positive regulation of cellular response to drug	0.117416	0.862911
GO:0009141	nucleoside triphosphate metabolic process	0.117804	0.863352
GO:0051301	cell division	0.118246	0.864184
GO:0048367	shoot system development	0.118951	0.866369
GO:0006796	phosphate-containing compound metabolic process	0.119204	0.866369
GO:0006595	polyamine metabolic process	0.124457	0.895895
GO:0046839	phospholipid dephosphorylation	0.124457	0.895895
GO:0046856	phosphatidylinositol dephosphorylation	0.124457	0.895895
GO:0003002	regionalization	0.124915	0.895895
GO:0044262	cellular carbohydrate metabolic process	0.124969	0.895895
GO:0050793	regulation of developmental process	0.126617	0.905246
GO:0050896	response to stimulus	0.128731	0.91578
GO:0001558	regulation of cell growth	0.130179	0.91578
GO:0006122	mitochondrial electron transport, ubiquinol to cytochrome c	0.130179	0.91578
GO:0009065	glutamine family amino acid catabolic process	0.130179	0.91578
GO:0009965	leaf morphogenesis	0.130179	0.91578
GO:0080050	regulation of seed development	0.130179	0.91578
GO:0007010	cytoskeleton organization	0.130884	0.918279
GO:0032502	developmental process	0.132132	0.919197
GO:0015780	nucleotide-sugar transmembrane transport	0.132412	0.919197
GO:0046112	nucleobase biosynthetic process	0.132412	0.919197
GO:0097502	mannosylation	0.132412	0.919197
GO:0030003	cellular cation homeostasis	0.13414	0.928742
GO:0005976	polysaccharide metabolic process	0.141491	0.949379
GO:0009765	photosynthesis, light harvesting	0.142869	0.949379
GO:0031023	microtubule organizing center organization	0.142869	0.949379
GO:0080090	regulation of primary metabolic process	0.145709	0.949379
GO:0018198	peptidyl-cysteine modification	0.148856	0.949379
GO:0051241	negative regulation of multicellular organismal process	0.148856	0.949379
GO:0006044	N-acetylglucosamine metabolic process	0.150049	0.949379
GO:0006168	adenine salvage	0.150049	0.949379
GO:0006527	arginine catabolic process	0.150049	0.949379
GO:0006561	proline biosynthetic process	0.150049	0.949379
GO:0009956	radial pattern formation	0.150049	0.949379
GO:0010091	trichome branching	0.150049	0.949379
GO:0010191	mucilage metabolic process	0.150049	0.949379
GO:0010192	mucilage biosynthetic process	0.150049	0.949379
GO:0043096	purine nucleobase salvage	0.150049	0.949379
GO:0045840	positive regulation of mitotic nuclear division	0.150049	0.949379
GO:0051984	positive regulation of chromosome segregation	0.150049	0.949379
GO:0052546	cell wall pectin metabolic process	0.150049	0.949379
GO:0062033	positive regulation of mitotic sister chromatid segregation	0.150049	0.949379
GO:0090480	purine nucleotide-sugar transmembrane transport	0.150049	0.949379
GO:1903409	reactive oxygen species biosynthetic process	0.150049	0.949379
GO:0009914	hormone transport	0.151237	0.949379
GO:0060918	auxin transport	0.151237	0.949379
GO:0018958	phenol-containing compound metabolic process	0.151507	0.949379
GO:0009832	plant-type cell wall biogenesis	0.15217	0.949379
GO:0030042	actin filament depolymerization	0.152668	0.949379
GO:0044264	cellular polysaccharide metabolic process	0.156838	0.949379
GO:0006873	cellular ion homeostasis	0.156954	0.949379
GO:0006875	cellular metal ion homeostasis	0.157514	0.949379
GO:0001678	cellular glucose homeostasis	0.158949	0.949379
GO:0005978	glycogen biosynthetic process	0.158949	0.949379
GO:0010075	regulation of meristem growth	0.158949	0.949379
GO:0010315	auxin efflux	0.158949	0.949379
GO:0031425	chloroplast RNA processing	0.158949	0.949379
GO:0042593	glucose homeostasis	0.158949	0.949379
GO:0071901	negative regulation of protein serine/threonine kinase activity	0.158949	0.949379
GO:0009685	gibberellin metabolic process	0.162373	0.949379
GO:0010563	negative regulation of phosphorus metabolic process	0.163575	0.949379
GO:0045936	negative regulation of phosphate metabolic process	0.163575	0.949379
GO:0023051	regulation of signaling	0.165617	0.949379
GO:0071695	anatomical structure maturation	0.166164	0.949379
GO:0009199	ribonucleoside triphosphate metabolic process	0.16809	0.949379
GO:0051783	regulation of nuclear division	0.169251	0.949379
GO:0009201	ribonucleoside triphosphate biosynthetic process	0.170212	0.949379
GO:0006650	glycerophospholipid metabolic process	0.171104	0.949379
GO:0045893	positive regulation of transcription, DNA-templated	0.175268	0.949379
GO:0016109	tetraterpenoid biosynthetic process	0.17649	0.949379
GO:0016117	carotenoid biosynthetic process	0.17649	0.949379
GO:0019674	NAD metabolic process	0.17649	0.949379
GO:0019856	pyrimidine nucleobase biosynthetic process	0.17649	0.949379
GO:0055065	metal ion homeostasis	0.17682	0.949379
GO:0009611	response to wounding	0.177197	0.949379
GO:1901605	alpha-amino acid metabolic process	0.177847	0.949379
GO:0010016	shoot system morphogenesis	0.180567	0.949379
GO:0030244	cellulose biosynthetic process	0.180567	0.949379
GO:0043094	cellular metabolic compound salvage	0.180567	0.949379
GO:0032940	secretion by cell	0.181505	0.949379
GO:0006672	ceramide metabolic process	0.182868	0.949379
GO:0019252	starch biosynthetic process	0.182868	0.949379
GO:0009926	auxin polar transport	0.184272	0.949379
GO:0051093	negative regulation of developmental process	0.184272	0.949379
GO:0045892	negative regulation of transcription, DNA-templated	0.185707	0.949379
GO:0009142	nucleoside triphosphate biosynthetic process	0.189071	0.949379
GO:0001708	cell fate specification	0.189592	0.949379
GO:0008356	asymmetric cell division	0.189592	0.949379
GO:0033500	carbohydrate homeostasis	0.189592	0.949379
GO:0042325	regulation of phosphorylation	0.190489	0.949379
GO:0009791	post-embryonic development	0.192626	0.949379
GO:0001666	response to hypoxia	0.194351	0.949379
GO:0006273	lagging strand elongation	0.194351	0.949379
GO:0006734	NADH metabolic process	0.194351	0.949379
GO:0008614	pyridoxine metabolic process	0.194351	0.949379
GO:0009624	response to nematode	0.194351	0.949379
GO:0009789	positive regulation of abscisic acid-activated signaling pathway	0.194351	0.949379
GO:0010193	response to ozone	0.194351	0.949379
GO:0016123	xanthophyll biosynthetic process	0.194351	0.949379
GO:0019405	alditol catabolic process	0.194351	0.949379
GO:0019563	glycerol catabolic process	0.194351	0.949379
GO:0030026	cellular manganese ion homeostasis	0.194351	0.949379
GO:0035627	ceramide transport	0.194351	0.949379
GO:0046033	AMP metabolic process	0.194351	0.949379
GO:0046083	adenine metabolic process	0.194351	0.949379
GO:0046084	adenine biosynthetic process	0.194351	0.949379
GO:0046168	glycerol-3-phosphate catabolic process	0.194351	0.949379
GO:0120009	intermembrane lipid transfer	0.194351	0.949379
GO:1901421	positive regulation of response to alcohol	0.194351	0.949379
GO:1902389	ceramide 1-phosphate transport	0.194351	0.949379
GO:1905959	positive regulation of cellular response to alcohol	0.194351	0.949379
GO:0000226	microtubule cytoskeleton organization	0.195624	0.949379
GO:0022618	ribonucleoprotein complex assembly	0.195724	0.949379
GO:0019725	cellular homeostasis	0.196652	0.949379
GO:0032501	multicellular organismal process	0.197584	0.949379
GO:0010033	response to organic substance	0.198155	0.949379
GO:0032482	Rab protein signal transduction	0.200033	0.949379
GO:0009126	purine nucleoside monophosphate metabolic process	0.20096	0.949379
GO:0009167	purine ribonucleoside monophosphate metabolic process	0.20096	0.949379
GO:0019320	hexose catabolic process	0.20146	0.949379
GO:0032507	maintenance of protein location in cell	0.20146	0.949379
GO:0045185	maintenance of protein location	0.20146	0.949379
GO:0022402	cell cycle process	0.203595	0.949379
GO:0046034	ATP metabolic process	0.204112	0.949379
GO:0009084	glutamine family amino acid biosynthetic process	0.20425	0.949379
GO:1902679	negative regulation of RNA biosynthetic process	0.206222	0.949379
GO:1903507	negative regulation of nucleic acid-templated transcription	0.206222	0.949379
GO:0044092	negative regulation of molecular function	0.20772	0.949379
GO:1901699	cellular response to nitrogen compound	0.211831	0.949379
GO:0051338	regulation of transferase activity	0.215504	0.949379
GO:0005982	starch metabolic process	0.217518	0.949379
GO:0009826	unidimensional cell growth	0.217518	0.949379
GO:0009127	purine nucleoside monophosphate biosynthetic process	0.219166	0.949379
GO:0009168	purine ribonucleoside monophosphate biosynthetic process	0.219166	0.949379
GO:0045859	regulation of protein kinase activity	0.219166	0.949379
GO:0007049	cell cycle	0.22017	0.949379
GO:0006665	sphingolipid metabolic process	0.220913	0.949379
GO:0051274	beta-glucan biosynthetic process	0.220913	0.949379
GO:0000494	box C/D snoRNA 3'-end processing	0.221053	0.949379
GO:0001578	microtubule bundle formation	0.221053	0.949379
GO:0006195	purine nucleotide catabolic process	0.221053	0.949379
GO:0006296	nucleotide-excision repair, DNA incision, 5'-to lesion	0.221053	0.949379
GO:0006314	intron homing	0.221053	0.949379
GO:0006315	homing of group II introns	0.221053	0.949379
GO:0006390	mitochondrial transcription	0.221053	0.949379
GO:0006529	asparagine biosynthetic process	0.221053	0.949379
GO:0006530	asparagine catabolic process	0.221053	0.949379
GO:0006567	threonine catabolic process	0.221053	0.949379
GO:0006654	phosphatidic acid biosynthetic process	0.221053	0.949379
GO:0006690	icosanoid metabolic process	0.221053	0.949379
GO:0009233	menaquinone metabolic process	0.221053	0.949379
GO:0009234	menaquinone biosynthetic process	0.221053	0.949379
GO:0009413	response to flooding	0.221053	0.949379
GO:0009652	thigmotropism	0.221053	0.949379
GO:0009865	pollen tube adhesion	0.221053	0.949379
GO:0010019	chloroplast-nucleus signaling pathway	0.221053	0.949379
GO:0010024	phytochromobilin biosynthetic process	0.221053	0.949379
GO:0010100	negative regulation of photomorphogenesis	0.221053	0.949379
GO:0010117	photoprotection	0.221053	0.949379
GO:0010199	organ boundary specification between lateral organs and the meristem	0.221053	0.949379
GO:0010213	non-photoreactive DNA repair	0.221053	0.949379
GO:0010222	stem vascular tissue pattern formation	0.221053	0.949379
GO:0010353	response to trehalose	0.221053	0.949379
GO:0010440	stomatal lineage progression	0.221053	0.949379
GO:0010603	regulation of cytoplasmic mRNA processing body assembly	0.221053	0.949379
GO:0015697	quaternary ammonium group transport	0.221053	0.949379
GO:0015759	beta-glucoside transport	0.221053	0.949379
GO:0016572	histone phosphorylation	0.221053	0.949379
GO:0018315	molybdenum incorporation into molybdenum-molybdopterin complex	0.221053	0.949379
GO:0019336	phenol-containing compound catabolic process	0.221053	0.949379
GO:0019357	nicotinate nucleotide biosynthetic process	0.221053	0.949379
GO:0019358	nicotinate nucleotide salvage	0.221053	0.949379
GO:0019877	diaminopimelate biosynthetic process	0.221053	0.949379
GO:0031426	polycistronic mRNA processing	0.221053	0.949379
GO:0031507	heterochromatin assembly	0.221053	0.949379
GO:0032469	endoplasmic reticulum calcium ion homeostasis	0.221053	0.949379
GO:0033345	asparagine catabolic process via L-aspartate	0.221053	0.949379
GO:0033387	putrescine biosynthetic process from ornithine	0.221053	0.949379
GO:0033967	box C/D snoRNA metabolic process	0.221053	0.949379
GO:0034063	stress granule assembly	0.221053	0.949379
GO:0034355	NAD salvage	0.221053	0.949379
GO:0034401	chromatin organization involved in regulation of transcription	0.221053	0.949379
GO:0034963	box C/D snoRNA processing	0.221053	0.949379
GO:0035344	hypoxanthine transport	0.221053	0.949379
GO:0035372	protein localization to microtubule	0.221053	0.949379
GO:0035404	histone-serine phosphorylation	0.221053	0.949379
GO:0042040	metal incorporation into metallo-molybdopterin complex	0.221053	0.949379
GO:0042868	antisense RNA metabolic process	0.221053	0.949379
GO:0042946	glucoside transport	0.221053	0.949379
GO:0042948	salicin transport	0.221053	0.949379
GO:0043100	pyrimidine nucleobase salvage	0.221053	0.949379
GO:0044380	protein localization to cytoskeleton	0.221053	0.949379
GO:0045056	transcytosis	0.221053	0.949379
GO:0045117	azole transport	0.221053	0.949379
GO:0046085	adenosine metabolic process	0.221053	0.949379
GO:0046386	deoxyribose phosphate catabolic process	0.221053	0.949379
GO:0046497	nicotinate nucleotide metabolic process	0.221053	0.949379
GO:0048577	negative regulation of short-day photoperiodism, flowering	0.221053	0.949379
GO:0048859	formation of anatomical boundary	0.221053	0.949379
GO:0050878	regulation of body fluid levels	0.221053	0.949379
GO:0050891	multicellular organismal water homeostasis	0.221053	0.949379
GO:0051202	phytochromobilin metabolic process	0.221053	0.949379
GO:0051316	attachment of spindle microtubules to kinetochore involved in meiotic chromosome segregation	0.221053	0.949379
GO:0051455	attachment of spindle microtubules to kinetochore involved in homologous chromosome segregation	0.221053	0.949379
GO:0052318	regulation of phytoalexin metabolic process	0.221053	0.949379
GO:0052319	regulation of phytoalexin biosynthetic process	0.221053	0.949379
GO:0052320	positive regulation of phytoalexin metabolic process	0.221053	0.949379
GO:0052322	positive regulation of phytoalexin biosynthetic process	0.221053	0.949379
GO:0060866	leaf abscission	0.221053	0.949379
GO:0062034	L-pipecolic acid biosynthetic process	0.221053	0.949379
GO:0070868	heterochromatin organization involved in chromatin silencing	0.221053	0.949379
GO:0070981	L-asparagine biosynthetic process	0.221053	0.949379
GO:0070982	L-asparagine metabolic process	0.221053	0.949379
GO:0071030	nuclear mRNA surveillance of spliceosomal pre-mRNA splicing	0.221053	0.949379
GO:0071048	nuclear retention of unspliced pre-mRNA at the site of transcription	0.221053	0.949379
GO:0071244	cellular response to carbon dioxide	0.221053	0.949379
GO:0071588	hydrogen peroxide mediated signaling pathway	0.221053	0.949379
GO:0072395	signal transduction involved in cell cycle checkpoint	0.221053	0.949379
GO:0072401	signal transduction involved in DNA integrity checkpoint	0.221053	0.949379
GO:0072413	signal transduction involved in mitotic cell cycle checkpoint	0.221053	0.949379
GO:0072422	signal transduction involved in DNA damage checkpoint	0.221053	0.949379
GO:0072425	signal transduction involved in G2 DNA damage checkpoint	0.221053	0.949379
GO:0072434	signal transduction involved in mitotic G2 DNA damage checkpoint	0.221053	0.949379
GO:0072698	protein localization to microtubule cytoskeleton	0.221053	0.949379
GO:0080065	4-alpha-methyl-delta7-sterol oxidation	0.221053	0.949379
GO:0080117	secondary growth	0.221053	0.949379
GO:0080148	negative regulation of response to water deprivation	0.221053	0.949379
GO:0080190	lateral growth	0.221053	0.949379
GO:0090691	formation of plant organ boundary	0.221053	0.949379
GO:0097549	chromatin organization involved in negative regulation of transcription	0.221053	0.949379
GO:0098609	cell-cell adhesion	0.221053	0.949379
GO:0098702	adenine import across plasma membrane	0.221053	0.949379
GO:0098710	guanine import across plasma membrane	0.221053	0.949379
GO:0098721	uracil import across plasma membrane	0.221053	0.949379
GO:0098740	multi organism cell adhesion	0.221053	0.949379
GO:1900367	positive regulation of defense response to insect	0.221053	0.949379
GO:1901182	regulation of camalexin biosynthetic process	0.221053	0.949379
GO:1901183	positive regulation of camalexin biosynthetic process	0.221053	0.949379
GO:1901562	response to paraquat	0.221053	0.949379
GO:1901656	glycoside transport	0.221053	0.949379
GO:1901672	positive regulation of systemic acquired resistance	0.221053	0.949379
GO:1901999	homogentisate metabolic process	0.221053	0.949379
GO:1902000	homogentisate catabolic process	0.221053	0.949379
GO:1902115	regulation of organelle assembly	0.221053	0.949379
GO:1902402	signal transduction involved in mitotic DNA damage checkpoint	0.221053	0.949379
GO:1902403	signal transduction involved in mitotic DNA integrity checkpoint	0.221053	0.949379
GO:1902477	regulation of defense response to bacterium, incompatible interaction	0.221053	0.949379
GO:1902504	regulation of signal transduction involved in mitotic G2 DNA damage checkpoint	0.221053	0.949379
GO:1903034	regulation of response to wounding	0.221053	0.949379
GO:1903716	guanine transmembrane transport	0.221053	0.949379
GO:1904289	regulation of mitotic DNA damage checkpoint	0.221053	0.949379
GO:1904825	protein localization to microtubule plus-end	0.221053	0.949379
GO:1905725	protein localization to microtubule end	0.221053	0.949379
GO:1990258	histone glutamine methylation	0.221053	0.949379
GO:0009646	response to absence of light	0.221558	0.949379
GO:0061615	glycolytic process through fructose-6-phosphate	0.221558	0.949379
GO:2001252	positive regulation of chromosome organization	0.221558	0.949379
GO:0042773	ATP synthesis coupled electron transport	0.222606	0.95232
GO:0030258	lipid modification	0.224543	0.95722
GO:0009144	purine nucleoside triphosphate metabolic process	0.224974	0.95722
GO:0009966	regulation of signal transduction	0.224974	0.95722
GO:0009627	systemic acquired resistance	0.226405	0.95722
GO:0009809	lignin biosynthetic process	0.226405	0.95722
GO:0048581	negative regulation of post-embryonic development	0.226405	0.95722
GO:0051261	protein depolymerization	0.226405	0.95722
GO:0009250	glucan biosynthetic process	0.227315	0.95722
GO:0080142	regulation of salicylic acid biosynthetic process	0.22739	0.95722
GO:0090068	positive regulation of cell cycle process	0.22739	0.95722
GO:0043624	cellular protein complex disassembly	0.228195	0.959076
GO:0048827	phyllome development	0.231607	0.97133
GO:0055080	cation homeostasis	0.233251	0.97133
GO:0009867	jasmonic acid mediated signaling pathway	0.235524	0.97133
GO:0065008	regulation of biological quality	0.237763	0.97133
GO:0006644	phospholipid metabolic process	0.238892	0.97133
GO:0000278	mitotic cell cycle	0.239341	0.97133
GO:0006023	aminoglycan biosynthetic process	0.239971	0.97133
GO:0006024	glycosaminoglycan biosynthetic process	0.239971	0.97133
GO:0006560	proline metabolic process	0.239971	0.97133
GO:0006570	tyrosine metabolic process	0.239971	0.97133
GO:0006621	protein retention in ER lumen	0.239971	0.97133
GO:0009445	putrescine metabolic process	0.239971	0.97133
GO:0009446	putrescine biosynthetic process	0.239971	0.97133
GO:0009816	defense response to bacterium, incompatible interaction	0.239971	0.97133
GO:0009955	adaxial/abaxial pattern specification	0.239971	0.97133
GO:0010104	regulation of ethylene-activated signaling pathway	0.239971	0.97133
GO:0010152	pollen maturation	0.239971	0.97133
GO:0015851	nucleobase transport	0.239971	0.97133
GO:0015996	chlorophyll catabolic process	0.239971	0.97133
GO:0030203	glycosaminoglycan metabolic process	0.239971	0.97133
GO:0046149	pigment catabolic process	0.239971	0.97133
GO:0055071	manganese ion homeostasis	0.239971	0.97133
GO:0070297	regulation of phosphorelay signal transduction system	0.239971	0.97133
GO:0120029	proton export across plasma membrane	0.239971	0.97133
GO:0042592	homeostatic process	0.240647	0.972568
GO:0007264	small GTPase mediated signal transduction	0.242662	0.977795
GO:0009696	salicylic acid metabolic process	0.242684	0.977795
GO:0010646	regulation of cell communication	0.244451	0.979928
GO:0051253	negative regulation of RNA metabolic process	0.244451	0.979928
GO:0000910	cytokinesis	0.244992	0.979928
GO:0007051	spindle organization	0.244992	0.979928
GO:0006754	ATP biosynthetic process	0.245075	0.979928
GO:0046390	ribose phosphate biosynthetic process	0.246049	0.981522
GO:1903047	mitotic cell cycle process	0.247271	0.981522
GO:0007346	regulation of mitotic cell cycle	0.247554	0.981522
GO:0046903	secretion	0.247554	0.981522
GO:0046189	phenol-containing compound biosynthetic process	0.249221	0.981522
GO:0061025	membrane fusion	0.252124	0.981522
GO:0048731	system development	0.252645	0.981522
GO:0048278	vesicle docking	0.253995	0.981522
GO:0000086	G2/M transition of mitotic cell cycle	0.254093	0.981522
GO:0009697	salicylic acid biosynthetic process	0.254093	0.981522
GO:0010389	regulation of G2/M transition of mitotic cell cycle	0.254093	0.981522
GO:0016108	tetraterpenoid metabolic process	0.254093	0.981522
GO:0016116	carotenoid metabolic process	0.254093	0.981522
GO:2000022	regulation of jasmonic acid mediated signaling pathway	0.254093	0.981522
GO:0000054	ribosomal subunit export from nucleus	0.254476	0.981522
GO:0006241	CTP biosynthetic process	0.254476	0.981522
GO:0007029	endoplasmic reticulum organization	0.254476	0.981522
GO:0009208	pyrimidine ribonucleoside triphosphate metabolic process	0.254476	0.981522
GO:0009209	pyrimidine ribonucleoside triphosphate biosynthetic process	0.254476	0.981522
GO:0010090	trichome morphogenesis	0.254476	0.981522
GO:0022604	regulation of cell morphogenesis	0.254476	0.981522
GO:0033750	ribosome localization	0.254476	0.981522
GO:0034755	iron ion transmembrane transport	0.254476	0.981522
GO:0046036	CTP metabolic process	0.254476	0.981522
GO:0014070	response to organic cyclic compound	0.2548	0.981522
GO:0043086	negative regulation of catalytic activity	0.256003	0.982384
GO:0051254	positive regulation of RNA metabolic process	0.258191	0.982384
GO:0019684	photosynthesis, light reaction	0.261855	0.982384
GO:0071826	ribonucleoprotein complex subunit organization	0.265248	0.982384
GO:1902680	positive regulation of RNA biosynthetic process	0.266716	0.982384
GO:1903508	positive regulation of nucleic acid-templated transcription	0.266716	0.982384
GO:0010468	regulation of gene expression	0.267469	0.982384
GO:0140014	mitotic nuclear division	0.267797	0.982384
GO:0007568	aging	0.272583	0.982384
GO:0034440	lipid oxidation	0.272583	0.982384
GO:0010564	regulation of cell cycle process	0.272644	0.982384
GO:0022406	membrane docking	0.272875	0.982384
GO:0022904	respiratory electron transport chain	0.272875	0.982384
GO:0140056	organelle localization by membrane tethering	0.272875	0.982384
GO:0098771	inorganic ion homeostasis	0.274642	0.982384
GO:0009260	ribonucleotide biosynthetic process	0.274997	0.982384
GO:0030001	metal ion transport	0.27646	0.982384
GO:0008610	lipid biosynthetic process	0.276753	0.982384
GO:0090407	organophosphate biosynthetic process	0.279061	0.982384
GO:0006576	cellular biogenic amine metabolic process	0.279706	0.982384
GO:0006206	pyrimidine nucleobase metabolic process	0.281385	0.982384
GO:0006826	iron ion transport	0.281385	0.982384
GO:0006879	cellular iron ion homeostasis	0.281385	0.982384
GO:0009787	regulation of abscisic acid-activated signaling pathway	0.281385	0.982384
GO:0036003	positive regulation of transcription from RNA polymerase II promoter in response to stress	0.281385	0.982384
GO:0044839	cell cycle G2/M phase transition	0.281385	0.982384
GO:0046365	monosaccharide catabolic process	0.281385	0.982384
GO:0046885	regulation of hormone biosynthetic process	0.281385	0.982384
GO:0061408	positive regulation of transcription from RNA polymerase II promoter in response to heat stress	0.281385	0.982384
GO:1901419	regulation of response to alcohol	0.281385	0.982384
GO:1902749	regulation of cell cycle G2/M phase transition	0.281385	0.982384
GO:1905957	regulation of cellular response to alcohol	0.281385	0.982384
GO:0045935	positive regulation of nucleobase-containing compound metabolic process	0.282007	0.982384
GO:0006997	nucleus organization	0.28427	0.982384
GO:0010073	meristem maintenance	0.28427	0.982384
GO:0099132	ATP hydrolysis coupled cation transmembrane transport	0.284673	0.982384
GO:0000271	polysaccharide biosynthetic process	0.284872	0.982384
GO:0072522	purine-containing compound biosynthetic process	0.285164	0.982384
GO:0001932	regulation of protein phosphorylation	0.285272	0.982384
GO:0000972	transcription-dependent tethering of RNA polymerase II gene DNA at nuclear periphery	0.285991	0.982384
GO:0002833	positive regulation of response to biotic stimulus	0.285991	0.982384
GO:0006072	glycerol-3-phosphate metabolic process	0.285991	0.982384
GO:0006880	intracellular sequestering of iron ion	0.285991	0.982384
GO:0009851	auxin biosynthetic process	0.285991	0.982384
GO:0015770	sucrose transport	0.285991	0.982384
GO:0015798	myo-inositol transport	0.285991	0.982384
GO:0015918	sterol transport	0.285991	0.982384
GO:0035437	maintenance of protein localization in endoplasmic reticulum	0.285991	0.982384
GO:0036293	response to decreased oxygen levels	0.285991	0.982384
GO:0043902	positive regulation of multi-organism process	0.285991	0.982384
GO:0045337	farnesyl diphosphate biosynthetic process	0.285991	0.982384
GO:0051238	sequestering of metal ion	0.285991	0.982384
GO:0051785	positive regulation of nuclear division	0.285991	0.982384
GO:0052314	phytoalexin metabolic process	0.285991	0.982384
GO:0052315	phytoalexin biosynthetic process	0.285991	0.982384
GO:0052646	alditol phosphate metabolic process	0.285991	0.982384
GO:0070973	protein localization to endoplasmic reticulum exit site	0.285991	0.982384
GO:0097577	sequestering of iron ion	0.285991	0.982384
GO:1900424	regulation of defense response to bacterium	0.285991	0.982384
GO:1900457	regulation of brassinosteroid mediated signaling pathway	0.285991	0.982384
GO:0006002	fructose 6-phosphate metabolic process	0.288001	0.982384
GO:0009148	pyrimidine nucleoside triphosphate biosynthetic process	0.288001	0.982384
GO:0009686	gibberellin biosynthetic process	0.288001	0.982384
GO:0009687	abscisic acid metabolic process	0.288001	0.982384
GO:0042136	neurotransmitter biosynthetic process	0.288001	0.982384
GO:0043288	apocarotenoid metabolic process	0.288001	0.982384
GO:1902644	tertiary alcohol metabolic process	0.288001	0.982384
GO:2000377	regulation of reactive oxygen species metabolic process	0.288001	0.982384
GO:0031328	positive regulation of cellular biosynthetic process	0.288589	0.982384
GO:0016192	vesicle-mediated transport	0.289569	0.982384
GO:0006629	lipid metabolic process	0.290857	0.982384
GO:0071395	cellular response to jasmonic acid stimulus	0.292104	0.982384
GO:0009205	purine ribonucleoside triphosphate metabolic process	0.296269	0.982384
GO:0010383	cell wall polysaccharide metabolic process	0.296415	0.982384
GO:0015980	energy derivation by oxidation of organic compounds	0.296545	0.982384
GO:0046777	protein autophosphorylation	0.296545	0.982384
GO:0019637	organophosphate metabolic process	0.296906	0.982384
GO:0009891	positive regulation of biosynthetic process	0.301928	0.982384
GO:0010557	positive regulation of macromolecule biosynthetic process	0.303456	0.982384
GO:0030036	actin cytoskeleton organization	0.304061	0.982384
GO:0010410	hemicellulose metabolic process	0.308464	0.982384
GO:0000387	spliceosomal snRNP assembly	0.309088	0.982384
GO:0010337	regulation of salicylic acid metabolic process	0.309088	0.982384
GO:0010928	regulation of auxin mediated signaling pathway	0.309088	0.982384
GO:0017000	antibiotic biosynthetic process	0.309088	0.982384
GO:0090481	pyrimidine nucleotide-sugar transmembrane transport	0.309088	0.982384
GO:2000113	negative regulation of cellular macromolecule biosynthetic process	0.309297	0.982384
GO:0000350	generation of catalytic spliceosome for second transesterification step	0.312526	0.982384
GO:0000388	spliceosome conformational change to release U4 (or U4atac) and U1 (or U11)	0.312526	0.982384
GO:0002143	tRNA wobble position uridine thiolation	0.312526	0.982384
GO:0005997	xylulose metabolic process	0.312526	0.982384
GO:0006007	glucose catabolic process	0.312526	0.982384
GO:0006166	purine ribonucleoside salvage	0.312526	0.982384
GO:0006658	phosphatidylserine metabolic process	0.312526	0.982384
GO:0006659	phosphatidylserine biosynthetic process	0.312526	0.982384
GO:0006741	NADP biosynthetic process	0.312526	0.982384
GO:0006949	syncytium formation	0.312526	0.982384
GO:0007023	post-chaperonin tubulin folding pathway	0.312526	0.982384
GO:0007155	cell adhesion	0.312526	0.982384
GO:0009204	deoxyribonucleoside triphosphate catabolic process	0.312526	0.982384
GO:0009264	deoxyribonucleotide catabolic process	0.312526	0.982384
GO:0009443	pyridoxal 5'-phosphate salvage	0.312526	0.982384
GO:0009645	response to low light intensity stimulus	0.312526	0.982384
GO:0009704	de-etiolation	0.312526	0.982384
GO:0009772	photosynthetic electron transport in photosystem II	0.312526	0.982384
GO:0010021	amylopectin biosynthetic process	0.312526	0.982384
GO:0010048	vernalization response	0.312526	0.982384
GO:0010050	vegetative phase change	0.312526	0.982384
GO:0010196	nonphotochemical quenching	0.312526	0.982384
GO:0010588	cotyledon vascular tissue pattern formation	0.312526	0.982384
GO:0010599	production of lsiRNA involved in RNA interference	0.312526	0.982384
GO:0015768	maltose transport	0.312526	0.982384
GO:0016320	endoplasmic reticulum membrane fusion	0.312526	0.982384
GO:0018364	peptidyl-glutamine methylation	0.312526	0.982384
GO:0019365	pyridine nucleotide salvage	0.312526	0.982384
GO:0019499	cyanide metabolic process	0.312526	0.982384
GO:0019500	cyanide catabolic process	0.312526	0.982384
GO:0022610	biological adhesion	0.312526	0.982384
GO:0030417	nicotianamine metabolic process	0.312526	0.982384
GO:0030418	nicotianamine biosynthetic process	0.312526	0.982384
GO:0031110	regulation of microtubule polymerization or depolymerization	0.312526	0.982384
GO:0042770	signal transduction in response to DNA damage	0.312526	0.982384
GO:0043090	amino acid import	0.312526	0.982384
GO:0043137	DNA replication, removal of RNA primer	0.312526	0.982384
GO:0044030	regulation of DNA methylation	0.312526	0.982384
GO:0044208	'de novo' AMP biosynthetic process	0.312526	0.982384
GO:0044571	[2Fe-2S] cluster assembly	0.312526	0.982384
GO:0045471	response to ethanol	0.312526	0.982384
GO:0046621	negative regulation of organ growth	0.312526	0.982384
GO:0048211	Golgi vesicle docking	0.312526	0.982384
GO:0048308	organelle inheritance	0.312526	0.982384
GO:0048309	endoplasmic reticulum inheritance	0.312526	0.982384
GO:0048826	cotyledon morphogenesis	0.312526	0.982384
GO:0048830	adventitious root development	0.312526	0.982384
GO:0051014	actin filament severing	0.312526	0.982384
GO:0051176	positive regulation of sulfur metabolic process	0.312526	0.982384
GO:0051382	kinetochore assembly	0.312526	0.982384
GO:0051938	L-glutamate import	0.312526	0.982384
GO:0052325	cell wall pectin biosynthetic process	0.312526	0.982384
GO:0061085	regulation of histone H3-K27 methylation	0.312526	0.982384
GO:0061087	positive regulation of histone H3-K27 methylation	0.312526	0.982384
GO:0061820	telomeric D-loop disassembly	0.312526	0.982384
GO:0070828	heterochromatin organization	0.312526	0.982384
GO:0071456	cellular response to hypoxia	0.312526	0.982384
GO:0071484	cellular response to light intensity	0.312526	0.982384
GO:0072351	tricarboxylic acid biosynthetic process	0.312526	0.982384
GO:0080060	integument development	0.312526	0.982384
GO:0080182	histone H3-K4 trimethylation	0.312526	0.982384
GO:1900034	regulation of cellular response to heat	0.312526	0.982384
GO:1900425	negative regulation of defense response to bacterium	0.312526	0.982384
GO:1990066	energy quenching	0.312526	0.982384
GO:2000033	regulation of seed dormancy process	0.312526	0.982384
GO:2000068	regulation of defense response to insect	0.312526	0.982384
GO:2000896	amylopectin metabolic process	0.312526	0.982384
GO:0005975	carbohydrate metabolic process	0.314527	0.986068
GO:0009161	ribonucleoside monophosphate metabolic process	0.315304	0.986068
GO:0042537	benzene-containing compound metabolic process	0.315614	0.986068
GO:0044106	cellular amine metabolic process	0.315614	0.986068
GO:0046486	glycerolipid metabolic process	0.316399	0.986068
GO:0007015	actin filament organization	0.31827	0.986068
GO:0006164	purine nucleotide biosynthetic process	0.318415	0.986068
GO:0010628	positive regulation of gene expression	0.318909	0.986068
GO:0030029	actin filament-based process	0.319996	0.986068
GO:0042775	mitochondrial ATP synthesis coupled electron transport	0.32049	0.986068
GO:0071215	cellular response to abscisic acid stimulus	0.321317	0.986068
GO:0097306	cellular response to alcohol	0.321317	0.986068
GO:0009145	purine nucleoside triphosphate biosynthetic process	0.321665	0.986068
GO:0009206	purine ribonucleoside triphosphate biosynthetic process	0.321665	0.986068
GO:0072525	pyridine-containing compound biosynthetic process	0.321782	0.986068
GO:0010029	regulation of seed germination	0.32182	0.986068
GO:0019388	galactose catabolic process	0.32182	0.986068
GO:0031348	negative regulation of defense response	0.32182	0.986068
GO:0035266	meristem growth	0.32182	0.986068
GO:1900140	regulation of seedling development	0.32182	0.986068
GO:2000280	regulation of root development	0.32182	0.986068
GO:0034637	cellular carbohydrate biosynthetic process	0.322846	0.986068
GO:0060255	regulation of macromolecule metabolic process	0.325119	0.986068
GO:0010558	negative regulation of macromolecule biosynthetic process	0.32617	0.986068
GO:0016051	carbohydrate biosynthetic process	0.326397	0.986068
GO:0006119	oxidative phosphorylation	0.327236	0.986068
GO:0009112	nucleobase metabolic process	0.327236	0.986068
GO:0045944	positive regulation of transcription by RNA polymerase II	0.331132	0.986068
GO:0000281	mitotic cytokinesis	0.331373	0.986068
GO:0060560	developmental growth involved in morphogenesis	0.331373	0.986068
GO:0006047	UDP-N-acetylglucosamine metabolic process	0.331688	0.986068
GO:0006787	porphyrin-containing compound catabolic process	0.331688	0.986068
GO:0010218	response to far red light	0.331688	0.986068
GO:0015766	disaccharide transport	0.331688	0.986068
GO:0015772	oligosaccharide transport	0.331688	0.986068
GO:0015791	polyol transport	0.331688	0.986068
GO:0016103	diterpenoid catabolic process	0.331688	0.986068
GO:0016122	xanthophyll metabolic process	0.331688	0.986068
GO:0033015	tetrapyrrole catabolic process	0.331688	0.986068
GO:0045487	gibberellin catabolic process	0.331688	0.986068
GO:0046292	formaldehyde metabolic process	0.331688	0.986068
GO:0046294	formaldehyde catabolic process	0.331688	0.986068
GO:0055075	potassium ion homeostasis	0.331688	0.986068
GO:0070482	response to oxygen levels	0.331688	0.986068
GO:0110095	cellular detoxification of aldehyde	0.331688	0.986068
GO:0110096	cellular response to aldehyde	0.331688	0.986068
GO:1902022	L-lysine transport	0.331688	0.986068
GO:1903401	L-lysine transmembrane transport	0.331688	0.986068
GO:0045333	cellular respiration	0.335001	0.987455
GO:0048284	organelle fusion	0.335367	0.987455
GO:1901264	carbohydrate derivative transport	0.335367	0.987455
GO:1901606	alpha-amino acid catabolic process	0.335367	0.987455
GO:0030243	cellulose metabolic process	0.336103	0.987455
GO:0031146	SCF-dependent proteasomal ubiquitin-dependent protein catabolic process	0.336143	0.987455
GO:0005992	trehalose biosynthetic process	0.337033	0.987455
GO:0009668	plastid membrane organization	0.337033	0.987455
GO:0010027	thylakoid membrane organization	0.337033	0.987455
GO:0032350	regulation of hormone metabolic process	0.337033	0.987455
GO:0032434	regulation of proteasomal ubiquitin-dependent protein catabolic process	0.337033	0.987455
GO:0043618	regulation of transcription from RNA polymerase II promoter in response to stress	0.337033	0.987455
GO:2000058	regulation of ubiquitin-dependent protein catabolic process	0.337033	0.987455
GO:0050801	ion homeostasis	0.339384	0.993235
GO:0009152	purine ribonucleotide biosynthetic process	0.342588	1
GO:0009637	response to blue light	0.344815	1
GO:0030004	cellular monovalent inorganic cation homeostasis	0.344815	1
GO:0034504	protein localization to nucleus	0.349043	1
GO:0016101	diterpenoid metabolic process	0.351297	1
GO:0061640	cytoskeleton-dependent cytokinesis	0.351297	1
GO:0006163	purine nucleotide metabolic process	0.353929	1
GO:0031324	negative regulation of cellular metabolic process	0.354539	1
GO:0007215	glutamate receptor signaling pathway	0.355651	1
GO:0009147	pyrimidine nucleoside triphosphate metabolic process	0.355651	1
GO:0009902	chloroplast relocation	0.355651	1
GO:0019750	chloroplast localization	0.355651	1
GO:0035235	ionotropic glutamate receptor signaling pathway	0.355651	1
GO:0045143	homologous chromosome segregation	0.355651	1
GO:0051644	plastid localization	0.355651	1
GO:0051667	establishment of plastid localization	0.355651	1
GO:0071428	rRNA-containing ribonucleoprotein complex export from nucleus	0.355651	1
GO:0009156	ribonucleoside monophosphate biosynthetic process	0.356306	1
GO:0009259	ribonucleotide metabolic process	0.360929	1
GO:2000241	regulation of reproductive process	0.362008	1
GO:0005991	trehalose metabolic process	0.365063	1
GO:0043620	regulation of DNA-templated transcription in response to stress	0.365063	1
GO:0006749	glutathione metabolic process	0.367222	1
GO:0051273	beta-glucan metabolic process	0.367222	1
GO:0006040	amino sugar metabolic process	0.369246	1
GO:0006891	intra-Golgi vesicle-mediated transport	0.369246	1
GO:0046351	disaccharide biosynthetic process	0.369246	1
GO:0000160	phosphorelay signal transduction system	0.369977	1
GO:0009416	response to light stimulus	0.374161	1
GO:0019222	regulation of metabolic process	0.374229	1
GO:0000741	karyogamy	0.376503	1
GO:0006071	glycerol metabolic process	0.376503	1
GO:0009113	purine nucleobase biosynthetic process	0.376503	1
GO:0009960	endosperm development	0.376503	1
GO:0010197	polar nucleus fusion	0.376503	1
GO:0015936	coenzyme A metabolic process	0.376503	1
GO:0019400	alditol metabolic process	0.376503	1
GO:0032103	positive regulation of response to external stimulus	0.376503	1
GO:0045338	farnesyl diphosphate metabolic process	0.376503	1
GO:0048580	regulation of post-embryonic development	0.383622	1
GO:0009063	cellular amino acid catabolic process	0.387414	1
GO:0009165	nucleotide biosynthetic process	0.387898	1
GO:0006525	arginine metabolic process	0.389243	1
GO:0009644	response to high light intensity	0.389243	1
GO:0010020	chloroplast fission	0.389243	1
GO:0043572	plastid fission	0.389243	1
GO:0009314	response to radiation	0.389301	1
GO:0009738	abscisic acid-activated signaling pathway	0.389344	1
GO:0006812	cation transport	0.390618	1
GO:0009312	oligosaccharide biosynthetic process	0.391437	1
GO:0090174	organelle membrane fusion	0.391437	1
GO:0006955	immune response	0.392308	1
GO:0051235	maintenance of location	0.392927	1
GO:0030641	regulation of cellular pH	0.393031	1
GO:0051453	regulation of intracellular pH	0.393031	1
GO:0000349	generation of catalytic spliceosome for first transesterification step	0.393263	1
GO:0000919	cell plate assembly	0.393263	1
GO:0006021	inositol biosynthetic process	0.393263	1
GO:0006294	nucleotide-excision repair, preincision complex assembly	0.393263	1
GO:0006349	regulation of gene expression by genetic imprinting	0.393263	1
GO:0006452	translational frameshifting	0.393263	1
GO:0006531	aspartate metabolic process	0.393263	1
GO:0006587	serotonin biosynthetic process from tryptophan	0.393263	1
GO:0006863	purine nucleobase transport	0.393263	1
GO:0007021	tubulin complex assembly	0.393263	1
GO:0009229	thiamine diphosphate biosynthetic process	0.393263	1
GO:0009625	response to insect	0.393263	1
GO:0009700	indole phytoalexin biosynthetic process	0.393263	1
GO:0010082	regulation of root meristem growth	0.393263	1
GO:0010120	camalexin biosynthetic process	0.393263	1
GO:0010230	alternative respiration	0.393263	1
GO:0010929	positive regulation of auxin mediated signaling pathway	0.393263	1
GO:0015801	aromatic amino acid transport	0.393263	1
GO:0015822	ornithine transport	0.393263	1
GO:0015840	urea transport	0.393263	1
GO:0015853	adenine transport	0.393263	1
GO:0015854	guanine transport	0.393263	1
GO:0015990	electron transport coupled proton transport	0.393263	1
GO:0017062	respiratory chain complex III assembly	0.393263	1
GO:0019433	triglyceride catabolic process	0.393263	1
GO:0019755	one-carbon compound transport	0.393263	1
GO:0030104	water homeostasis	0.393263	1
GO:0031062	positive regulation of histone methylation	0.393263	1
GO:0032366	intracellular sterol transport	0.393263	1
GO:0032456	endocytic recycling	0.393263	1
GO:0033477	S-methylmethionine metabolic process	0.393263	1
GO:0033528	S-methylmethionine cycle	0.393263	1
GO:0033683	nucleotide-excision repair, DNA incision	0.393263	1
GO:0034051	negative regulation of plant-type hypersensitive response	0.393263	1
GO:0034227	tRNA thio-modification	0.393263	1
GO:0034551	mitochondrial respiratory chain complex III assembly	0.393263	1
GO:0042357	thiamine diphosphate metabolic process	0.393263	1
GO:0042427	serotonin biosynthetic process	0.393263	1
GO:0042428	serotonin metabolic process	0.393263	1
GO:0042776	mitochondrial ATP synthesis coupled proton transport	0.393263	1
GO:0045901	positive regulation of translational elongation	0.393263	1
GO:0045905	positive regulation of translational termination	0.393263	1
GO:0046166	glyceraldehyde-3-phosphate biosynthetic process	0.393263	1
GO:0046217	indole phytoalexin metabolic process	0.393263	1
GO:0046461	neutral lipid catabolic process	0.393263	1
GO:0046464	acylglycerol catabolic process	0.393263	1
GO:0048354	mucilage biosynthetic process involved in seed coat development	0.393263	1
GO:0048359	mucilage metabolic process involved in seed coat development	0.393263	1
GO:0048598	embryonic morphogenesis	0.393263	1
GO:0048640	negative regulation of developmental growth	0.393263	1
GO:0048871	multicellular organismal homeostasis	0.393263	1
GO:0052317	camalexin metabolic process	0.393263	1
GO:0055129	L-proline biosynthetic process	0.393263	1
GO:0070979	protein K11-linked ubiquitination	0.393263	1
GO:0071918	urea transmembrane transport	0.393263	1
GO:0090657	telomeric loop disassembly	0.393263	1
GO:1900378	positive regulation of secondary metabolite biosynthetic process	0.393263	1
GO:1903352	L-ornithine transmembrane transport	0.393263	1
GO:1904823	purine nucleobase transmembrane transport	0.393263	1
GO:2000031	regulation of salicylic acid mediated signaling pathway	0.393263	1
GO:2001023	regulation of response to drug	0.393263	1
GO:2001038	regulation of cellular response to drug	0.393263	1
GO:0009967	positive regulation of signal transduction	0.393687	1
GO:0023056	positive regulation of signaling	0.393687	1
GO:0045165	cell fate commitment	0.393687	1
GO:0009123	nucleoside monophosphate metabolic process	0.393891	1
GO:0048507	meristem development	0.40164	1
GO:0006721	terpenoid metabolic process	0.403092	1
GO:0033993	response to lipid	0.404028	1
GO:0007265	Ras protein signal transduction	0.408203	1
GO:0048608	reproductive structure development	0.408826	1
GO:0072524	pyridine-containing compound metabolic process	0.409225	1
GO:0051640	organelle localization	0.412965	1
GO:0061458	reproductive system development	0.416366	1
GO:0009150	purine ribonucleotide metabolic process	0.417724	1
GO:1901293	nucleoside phosphate biosynthetic process	0.417724	1
GO:0000959	mitochondrial RNA metabolic process	0.418042	1
GO:0061136	regulation of proteasomal protein catabolic process	0.418042	1
GO:1903050	regulation of proteolysis involved in cellular protein catabolic process	0.418042	1
GO:1903362	regulation of cellular protein catabolic process	0.418042	1
GO:0072521	purine-containing compound metabolic process	0.419454	1
GO:0006271	DNA strand elongation involved in DNA replication	0.420013	1
GO:0009403	toxin biosynthetic process	0.420013	1
GO:0009559	embryo sac central cell differentiation	0.420013	1
GO:0009863	salicylic acid mediated signaling pathway	0.420013	1
GO:0010053	root epidermal cell differentiation	0.420013	1
GO:0010054	trichoblast differentiation	0.420013	1
GO:0010212	response to ionizing radiation	0.420013	1
GO:0010215	cellulose microfibril organization	0.420013	1
GO:0022616	DNA strand elongation	0.420013	1
GO:0042126	nitrate metabolic process	0.420013	1
GO:0042128	nitrate assimilation	0.420013	1
GO:0048469	cell maturation	0.420013	1
GO:0048764	trichoblast maturation	0.420013	1
GO:0048765	root hair cell differentiation	0.420013	1
GO:0050779	RNA destabilization	0.420013	1
GO:0061157	mRNA destabilization	0.420013	1
GO:0061158	3'-UTR-mediated mRNA destabilization	0.420013	1
GO:0070726	cell wall assembly	0.420013	1
GO:0071108	protein K48-linked deubiquitination	0.420013	1
GO:0071668	plant-type cell wall assembly	0.420013	1
GO:0080147	root hair cell development	0.420013	1
GO:2001057	reactive nitrogen species metabolic process	0.420013	1
GO:0019395	fatty acid oxidation	0.420802	1
GO:0046434	organophosphate catabolic process	0.42096	1
GO:0044282	small molecule catabolic process	0.421965	1
GO:0006415	translational termination	0.422382	1
GO:0010026	trichome differentiation	0.422382	1
GO:0035690	cellular response to drug	0.422382	1
GO:0080156	mitochondrial mRNA modification	0.422382	1
GO:0019220	regulation of phosphate metabolic process	0.425033	1
GO:0051174	regulation of phosphorus metabolic process	0.425033	1
GO:0009308	amine metabolic process	0.425263	1
GO:0045934	negative regulation of nucleobase-containing compound metabolic process	0.429851	1
GO:0031327	negative regulation of cellular biosynthetic process	0.43008	1
GO:0016049	cell growth	0.43465	1
GO:0008654	phospholipid biosynthetic process	0.435303	1
GO:0000027	ribosomal large subunit assembly	0.436708	1
GO:0009814	defense response, incompatible interaction	0.436708	1
GO:0071166	ribonucleoprotein complex localization	0.436708	1
GO:0071426	ribonucleoprotein complex export from nucleus	0.436708	1
GO:0033692	cellular polysaccharide biosynthetic process	0.438403	1
GO:0006497	protein lipidation	0.439834	1
GO:0042158	lipoprotein biosynthetic process	0.439834	1
GO:0010647	positive regulation of cell communication	0.442226	1
GO:0009124	nucleoside monophosphate biosynthetic process	0.442977	1
GO:1901700	response to oxygen-containing compound	0.444335	1
GO:0006887	exocytosis	0.445474	1
GO:0009694	jasmonic acid metabolic process	0.448255	1
GO:0009890	negative regulation of biosynthetic process	0.449352	1
GO:0030162	regulation of proteolysis	0.449631	1
GO:0005977	glycogen metabolic process	0.45488	1
GO:0006112	energy reserve metabolic process	0.45488	1
GO:0006714	sesquiterpenoid metabolic process	0.45488	1
GO:0007186	G protein-coupled receptor signaling pathway	0.45488	1
GO:0009074	aromatic amino acid family catabolic process	0.45488	1
GO:0042147	retrograde transport, endosome to Golgi	0.45488	1
GO:1901616	organic hydroxy compound catabolic process	0.45488	1
GO:0019693	ribose phosphate metabolic process	0.45604	1
GO:0010393	galacturonan metabolic process	0.45723	1
GO:0045488	pectin metabolic process	0.45723	1
GO:0022414	reproductive process	0.458846	1
GO:0005983	starch catabolic process	0.461908	1
GO:0006278	RNA-dependent DNA biosynthetic process	0.461908	1
GO:0006448	regulation of translational elongation	0.461908	1
GO:0006972	hyperosmotic response	0.461908	1
GO:0009089	lysine biosynthetic process via diaminopimelate	0.461908	1
GO:0009688	abscisic acid biosynthetic process	0.461908	1
GO:0009903	chloroplast avoidance movement	0.461908	1
GO:0015696	ammonium transport	0.461908	1
GO:0016115	terpenoid catabolic process	0.461908	1
GO:0035435	phosphate ion transmembrane transport	0.461908	1
GO:0043244	regulation of protein complex disassembly	0.461908	1
GO:0043289	apocarotenoid biosynthetic process	0.461908	1
GO:0046451	diaminopimelate metabolic process	0.461908	1
GO:0061014	positive regulation of mRNA catabolic process	0.461908	1
GO:0071027	nuclear RNA surveillance	0.461908	1
GO:0071028	nuclear mRNA surveillance	0.461908	1
GO:0098739	import across plasma membrane	0.461908	1
GO:0140115	export across plasma membrane	0.461908	1
GO:1902475	L-alpha-amino acid transmembrane transport	0.461908	1
GO:1902645	tertiary alcohol biosynthetic process	0.461908	1
GO:0048869	cellular developmental process	0.462805	1
GO:0010466	negative regulation of peptidase activity	0.463937	1
GO:0010951	negative regulation of endopeptidase activity	0.463937	1
GO:0000733	DNA strand renaturation	0.464522	1
GO:0001731	formation of translation preinitiation complex	0.464522	1
GO:0002213	defense response to insect	0.464522	1
GO:0006015	5-phosphoribose 1-diphosphate biosynthetic process	0.464522	1
GO:0006029	proteoglycan metabolic process	0.464522	1
GO:0006065	UDP-glucuronate biosynthetic process	0.464522	1
GO:0006449	regulation of translational termination	0.464522	1
GO:0006646	phosphatidylethanolamine biosynthetic process	0.464522	1
GO:0007019	microtubule depolymerization	0.464522	1
GO:0009200	deoxyribonucleoside triphosphate metabolic process	0.464522	1
GO:0009612	response to mechanical stimulus	0.464522	1
GO:0009616	virus induced gene silencing	0.464522	1
GO:0009862	systemic acquired resistance, salicylic acid mediated signaling pathway	0.464522	1
GO:0009944	polarity specification of adaxial/abaxial axis	0.464522	1
GO:0010241	ent-kaurene oxidation to kaurenoic acid	0.464522	1
GO:0010304	PSII associated light-harvesting complex II catabolic process	0.464522	1
GO:0010310	regulation of hydrogen peroxide metabolic process	0.464522	1
GO:0015074	DNA integration	0.464522	1
GO:0015695	organic cation transport	0.464522	1
GO:0015713	phosphoglycerate transmembrane transport	0.464522	1
GO:0015855	pyrimidine nucleobase transport	0.464522	1
GO:0015857	uracil transport	0.464522	1
GO:0018023	peptidyl-lysine trimethylation	0.464522	1
GO:0019441	tryptophan catabolic process to kynurenine	0.464522	1
GO:0030007	cellular potassium ion homeostasis	0.464522	1
GO:0031145	anaphase-promoting complex-dependent catabolic process	0.464522	1
GO:0032465	regulation of cytokinesis	0.464522	1
GO:0033331	ent-kaurene metabolic process	0.464522	1
GO:0033388	putrescine biosynthetic process from arginine	0.464522	1
GO:0036294	cellular response to decreased oxygen levels	0.464522	1
GO:0042256	mature ribosome assembly	0.464522	1
GO:0042631	cellular response to water deprivation	0.464522	1
GO:0042873	aldonate transmembrane transport	0.464522	1
GO:0043243	positive regulation of protein complex disassembly	0.464522	1
GO:0045740	positive regulation of DNA replication	0.464522	1
GO:0045903	positive regulation of translational fidelity	0.464522	1
GO:0045922	negative regulation of fatty acid metabolic process	0.464522	1
GO:0045926	negative regulation of growth	0.464522	1
GO:0046337	phosphatidylethanolamine metabolic process	0.464522	1
GO:0046391	5-phosphoribose 1-diphosphate metabolic process	0.464522	1
GO:0046398	UDP-glucuronate metabolic process	0.464522	1
GO:0046685	response to arsenic-containing substance	0.464522	1
GO:0048564	photosystem I assembly	0.464522	1
GO:0051383	kinetochore organization	0.464522	1
GO:0051501	diterpene phytoalexin metabolic process	0.464522	1
GO:0051502	diterpene phytoalexin biosynthetic process	0.464522	1
GO:0052018	modulation by symbiont of RNA levels in host	0.464522	1
GO:0052249	modulation of RNA levels in other organism involved in symbiotic interaction	0.464522	1
GO:0071453	cellular response to oxygen levels	0.464522	1
GO:0071462	cellular response to water stimulus	0.464522	1
GO:0071514	genetic imprinting	0.464522	1
GO:0090615	mitochondrial mRNA processing	0.464522	1
GO:1900055	regulation of leaf senescence	0.464522	1
GO:1901162	primary amino compound biosynthetic process	0.464522	1
GO:1903791	uracil transmembrane transport	0.464522	1
GO:1904082	pyrimidine nucleobase transmembrane transport	0.464522	1
GO:2000034	regulation of seed maturation	0.464522	1
GO:0055072	iron ion homeostasis	0.466159	1
GO:0071482	cellular response to light stimulus	0.466159	1
GO:0001101	response to acid chemical	0.466391	1
GO:0090567	reproductive shoot system development	0.466724	1
GO:0055067	monovalent inorganic cation homeostasis	0.471403	1
GO:0016054	organic acid catabolic process	0.471946	1
GO:0034404	nucleobase-containing small molecule biosynthetic process	0.471946	1
GO:0046395	carboxylic acid catabolic process	0.471946	1
GO:1901566	organonitrogen compound biosynthetic process	0.471955	1
GO:0051726	regulation of cell cycle	0.472346	1
GO:0007030	Golgi organization	0.475281	1
GO:2000028	regulation of photoperiodism, flowering	0.475281	1
GO:0000003	reproduction	0.476475	1
GO:0032787	monocarboxylic acid metabolic process	0.477047	1
GO:0006885	regulation of pH	0.479878	1
GO:0006906	vesicle fusion	0.479878	1
GO:0009251	glucan catabolic process	0.479878	1
GO:0031331	positive regulation of cellular catabolic process	0.479878	1
GO:0009908	flower development	0.482101	1
GO:0005984	disaccharide metabolic process	0.482304	1
GO:0031329	regulation of cellular catabolic process	0.482304	1
GO:0032984	protein-containing complex disassembly	0.482304	1
GO:0051656	establishment of organelle localization	0.482304	1
GO:0052548	regulation of endopeptidase activity	0.482304	1
GO:0046467	membrane lipid biosynthetic process	0.483824	1
GO:1901292	nucleoside phosphate catabolic process	0.483824	1
GO:0006012	galactose metabolic process	0.486584	1
GO:0009218	pyrimidine ribonucleotide metabolic process	0.486584	1
GO:0009220	pyrimidine ribonucleotide biosynthetic process	0.486584	1
GO:0046132	pyrimidine ribonucleoside biosynthetic process	0.486584	1
GO:0046134	pyrimidine nucleoside biosynthetic process	0.486584	1
GO:0048586	regulation of long-day photoperiodism, flowering	0.486584	1
GO:1900864	mitochondrial RNA modification	0.486584	1
GO:0009225	nucleotide-sugar metabolic process	0.489767	1
GO:0009845	seed germination	0.489767	1
GO:0016102	diterpenoid biosynthetic process	0.489767	1
GO:0072329	monocarboxylic acid catabolic process	0.489767	1
GO:0042157	lipoprotein metabolic process	0.491716	1
GO:0015893	drug transport	0.499602	1
GO:0032989	cellular component morphogenesis	0.499602	1
GO:0045087	innate immune response	0.499602	1
GO:0006855	drug transmembrane transport	0.500018	1
GO:0009311	oligosaccharide metabolic process	0.500018	1
GO:0017148	negative regulation of translation	0.500506	1
GO:0045861	negative regulation of proteolysis	0.500506	1
GO:0046474	glycerophospholipid biosynthetic process	0.500506	1
GO:0052547	regulation of peptidase activity	0.500506	1
GO:0009642	response to light intensity	0.501092	1
GO:0000470	maturation of LSU-rRNA	0.501785	1
GO:0001505	regulation of neurotransmitter levels	0.501785	1
GO:0009690	cytokinin metabolic process	0.501785	1
GO:0042133	neurotransmitter metabolic process	0.501785	1
GO:0009853	photorespiration	0.501967	1
GO:0009904	chloroplast accumulation movement	0.501967	1
GO:0009937	regulation of gibberellic acid mediated signaling pathway	0.501967	1
GO:0010584	pollen exine formation	0.501967	1
GO:0010972	negative regulation of G2/M transition of mitotic cell cycle	0.501967	1
GO:0015807	L-amino acid transport	0.501967	1
GO:0042447	hormone catabolic process	0.501967	1
GO:0042548	regulation of photosynthesis, light reaction	0.501967	1
GO:0044818	mitotic G2/M transition checkpoint	0.501967	1
GO:0046174	polyol catabolic process	0.501967	1
GO:0051607	defense response to virus	0.501967	1
GO:0060628	regulation of ER to Golgi vesicle-mediated transport	0.501967	1
GO:0071025	RNA surveillance	0.501967	1
GO:1902750	negative regulation of cell cycle G2/M phase transition	0.501967	1
GO:0045454	cell redox homeostasis	0.505615	1
GO:0002376	immune system process	0.506451	1
GO:0016114	terpenoid biosynthetic process	0.507465	1
GO:0051172	negative regulation of nitrogen compound metabolic process	0.508172	1
GO:0010256	endomembrane system organization	0.508747	1
GO:0009896	positive regulation of catabolic process	0.510463	1
GO:0006383	transcription by RNA polymerase III	0.512986	1
GO:0010565	regulation of cellular ketone metabolic process	0.512986	1
GO:0009060	aerobic respiration	0.516074	1
GO:0006753	nucleoside phosphate metabolic process	0.516708	1
GO:0000122	negative regulation of transcription by RNA polymerase II	0.517364	1
GO:0002252	immune effector process	0.517364	1
GO:0010252	auxin homeostasis	0.517364	1
GO:0016482	cytosolic transport	0.517364	1
GO:0032436	positive regulation of proteasomal ubiquitin-dependent protein catabolic process	0.517364	1
GO:2000060	positive regulation of ubiquitin-dependent protein catabolic process	0.517364	1
GO:0030154	cell differentiation	0.517449	1
GO:1901990	regulation of mitotic cell cycle phase transition	0.521994	1
GO:0099402	plant organ development	0.524866	1
GO:0000244	spliceosomal tri-snRNP complex assembly	0.527417	1
GO:0000710	meiotic mismatch repair	0.527417	1
GO:0000973	posttranscriptional tethering of RNA polymerase II gene DNA at nuclear periphery	0.527417	1
GO:0001112	DNA-templated transcriptional open complex formation	0.527417	1
GO:0001113	transcriptional open complex formation at RNA polymerase II promoter	0.527417	1
GO:0001120	protein-DNA complex remodeling	0.527417	1
GO:0001172	transcription, RNA-templated	0.527417	1
GO:0002832	negative regulation of response to biotic stimulus	0.527417	1
GO:0006123	mitochondrial electron transport, cytochrome c to oxygen	0.527417	1
GO:0006438	valyl-tRNA aminoacylation	0.527417	1
GO:0006564	L-serine biosynthetic process	0.527417	1
GO:0006569	tryptophan catabolic process	0.527417	1
GO:0006610	ribosomal protein import into nucleus	0.527417	1
GO:0006624	vacuolar protein processing	0.527417	1
GO:0006657	CDP-choline pathway	0.527417	1
GO:0006696	ergosterol biosynthetic process	0.527417	1
GO:0006750	glutathione biosynthetic process	0.527417	1
GO:0007080	mitotic metaphase plate congression	0.527417	1
GO:0007187	G protein-coupled receptor signaling pathway, coupled to cyclic nucleotide second messenger	0.527417	1
GO:0007188	adenylate cyclase-modulating G protein-coupled receptor signaling pathway	0.527417	1
GO:0008204	ergosterol metabolic process	0.527417	1
GO:0008298	intracellular mRNA localization	0.527417	1
GO:0008615	pyridoxine biosynthetic process	0.527417	1
GO:0009052	pentose-phosphate shunt, non-oxidative branch	0.527417	1
GO:0009228	thiamine biosynthetic process	0.527417	1
GO:0009269	response to desiccation	0.527417	1
GO:0009943	adaxial/abaxial axis specification	0.527417	1
GO:0010158	abaxial cell fate specification	0.527417	1
GO:0010205	photoinhibition	0.527417	1
GO:0010225	response to UV-C	0.527417	1
GO:0010239	chloroplast mRNA processing	0.527417	1
GO:0010363	regulation of plant-type hypersensitive response	0.527417	1
GO:0017157	regulation of exocytosis	0.527417	1
GO:0017196	N-terminal peptidyl-methionine acetylation	0.527417	1
GO:0019287	isopentenyl diphosphate biosynthetic process, mevalonate pathway	0.527417	1
GO:0019632	shikimate metabolic process	0.527417	1
GO:0030259	lipid glycosylation	0.527417	1
GO:0030835	negative regulation of actin filament depolymerization	0.527417	1
GO:0032102	negative regulation of response to external stimulus	0.527417	1
GO:0032365	intracellular lipid transport	0.527417	1
GO:0033356	UDP-L-arabinose metabolic process	0.527417	1
GO:0034367	protein-containing complex remodeling	0.527417	1
GO:0034508	centromere complex assembly	0.527417	1
GO:0042436	indole-containing compound catabolic process	0.527417	1
GO:0042549	photosystem II stabilization	0.527417	1
GO:0042724	thiamine-containing compound biosynthetic process	0.527417	1
GO:0043155	negative regulation of photosynthesis, light reaction	0.527417	1
GO:0043242	negative regulation of protein complex disassembly	0.527417	1
GO:0043901	negative regulation of multi-organism process	0.527417	1
GO:0044107	cellular alcohol metabolic process	0.527417	1
GO:0044108	cellular alcohol biosynthetic process	0.527417	1
GO:0045739	positive regulation of DNA repair	0.527417	1
GO:0046218	indolalkylamine catabolic process	0.527417	1
GO:0046503	glycerolipid catabolic process	0.527417	1
GO:0046688	response to copper ion	0.527417	1
GO:0051026	chiasma assembly	0.527417	1
GO:0051303	establishment of chromosome localization	0.527417	1
GO:0051310	metaphase plate congression	0.527417	1
GO:0051315	attachment of mitotic spindle microtubules to kinetochore	0.527417	1
GO:0051560	mitochondrial calcium ion homeostasis	0.527417	1
GO:0051693	actin filament capping	0.527417	1
GO:0051781	positive regulation of cell division	0.527417	1
GO:0065001	specification of axis polarity	0.527417	1
GO:0071033	nuclear retention of pre-mRNA at the site of transcription	0.527417	1
GO:0071324	cellular response to disaccharide stimulus	0.527417	1
GO:0072321	chaperone-mediated protein transport	0.527417	1
GO:0072530	purine-containing compound transmembrane transport	0.527417	1
GO:0072531	pyrimidine-containing compound transmembrane transport	0.527417	1
GO:0080110	sporopollenin biosynthetic process	0.527417	1
GO:0090110	cargo loading into COPII-coated vesicle	0.527417	1
GO:0097384	cellular lipid biosynthetic process	0.527417	1
GO:0098586	cellular response to virus	0.527417	1
GO:0098787	mRNA cleavage involved in mRNA processing	0.527417	1
GO:0098789	pre-mRNA cleavage required for polyadenylation	0.527417	1
GO:1900426	positive regulation of defense response to bacterium	0.527417	1
GO:1901160	primary amino compound metabolic process	0.527417	1
GO:1901880	negative regulation of protein depolymerization	0.527417	1
GO:1902532	negative regulation of intracellular signal transduction	0.527417	1
GO:1902652	secondary alcohol metabolic process	0.527417	1
GO:1902653	secondary alcohol biosynthetic process	0.527417	1
GO:1903530	regulation of secretion by cell	0.527417	1
GO:2000012	regulation of auxin polar transport	0.527417	1
GO:0009739	response to gibberellin	0.527685	1
GO:1901800	positive regulation of proteasomal protein catabolic process	0.527685	1
GO:1903052	positive regulation of proteolysis involved in cellular protein catabolic process	0.527685	1
GO:1903364	positive regulation of cellular protein catabolic process	0.527685	1
GO:0071804	cellular potassium ion transport	0.529618	1
GO:0071805	potassium ion transmembrane transport	0.529618	1
GO:0003333	amino acid transmembrane transport	0.531968	1
GO:0009067	aspartate family amino acid biosynthetic process	0.535756	1
GO:0015914	phospholipid transport	0.535756	1
GO:0070085	glycosylation	0.536602	1
GO:0009117	nucleotide metabolic process	0.537401	1
GO:2000026	regulation of multicellular organismal development	0.538807	1
GO:0006020	inositol metabolic process	0.540042	1
GO:0006535	cysteine biosynthetic process from serine	0.540042	1
GO:0009240	isopentenyl diphosphate biosynthetic process	0.540042	1
GO:0009404	toxin metabolic process	0.540042	1
GO:0009850	auxin metabolic process	0.540042	1
GO:0010143	cutin biosynthetic process	0.540042	1
GO:0010208	pollen wall assembly	0.540042	1
GO:0031056	regulation of histone modification	0.540042	1
GO:0031126	snoRNA 3'-end processing	0.540042	1
GO:0031365	N-terminal protein amino acid modification	0.540042	1
GO:0033499	galactose catabolic process via UDP-galactose	0.540042	1
GO:0043488	regulation of mRNA stability	0.540042	1
GO:0045039	protein import into mitochondrial inner membrane	0.540042	1
GO:0046490	isopentenyl diphosphate metabolic process	0.540042	1
GO:0051054	positive regulation of DNA metabolic process	0.540042	1
GO:0051568	histone H3-K4 methylation	0.540042	1
GO:0071446	cellular response to salicylic acid stimulus	0.540042	1
GO:1903313	positive regulation of mRNA metabolic process	0.540042	1
GO:0006611	protein export from nucleus	0.542538	1
GO:0044772	mitotic cell cycle phase transition	0.542538	1
GO:1901987	regulation of cell cycle phase transition	0.542538	1
GO:0051239	regulation of multicellular organismal process	0.543215	1
GO:0016043	cellular component organization	0.545113	1
GO:0006213	pyrimidine nucleoside metabolic process	0.547117	1
GO:0006828	manganese ion transport	0.547117	1
GO:0031167	rRNA methylation	0.547117	1
GO:0046131	pyrimidine ribonucleoside metabolic process	0.547117	1
GO:0048574	long-day photoperiodism, flowering	0.547117	1
GO:0071421	manganese ion transmembrane transport	0.547117	1
GO:1901071	glucosamine-containing compound metabolic process	0.547117	1
GO:0000902	cell morphogenesis	0.54768	1
GO:0002229	defense response to oomycetes	0.54768	1
GO:0002239	response to oomycetes	0.54768	1
GO:0019359	nicotinamide nucleotide biosynthetic process	0.54768	1
GO:0042440	pigment metabolic process	0.54768	1
GO:0006643	membrane lipid metabolic process	0.548081	1
GO:0009753	response to jasmonic acid	0.548474	1
GO:0097435	supramolecular fiber organization	0.552679	1
GO:0009163	nucleoside biosynthetic process	0.552908	1
GO:0009767	photosynthetic electron transport chain	0.552908	1
GO:0042455	ribonucleoside biosynthetic process	0.552908	1
GO:0034249	negative regulation of cellular amide metabolic process	0.553805	1
GO:1901137	carbohydrate derivative biosynthetic process	0.55524	1
GO:0042742	defense response to bacterium	0.557481	1
GO:0045732	positive regulation of protein catabolic process	0.558025	1
GO:0032259	methylation	0.559807	1
GO:0015979	photosynthesis	0.561427	1
GO:0006811	ion transport	0.562177	1
GO:0006405	RNA export from nucleus	0.562685	1
GO:0044770	cell cycle phase transition	0.562685	1
GO:0006865	amino acid transport	0.563189	1
GO:0019363	pyridine nucleotide biosynthetic process	0.563189	1
GO:0006414	translational elongation	0.567001	1
GO:0006081	cellular aldehyde metabolic process	0.571041	1
GO:0044275	cellular carbohydrate catabolic process	0.571041	1
GO:0051173	positive regulation of nitrogen compound metabolic process	0.574274	1
GO:0009166	nucleotide catabolic process	0.574855	1
GO:0055086	nucleobase-containing small molecule metabolic process	0.575266	1
GO:0006275	regulation of DNA replication	0.575765	1
GO:0006817	phosphate ion transport	0.575765	1
GO:0010150	leaf senescence	0.575765	1
GO:0048194	Golgi vesicle budding	0.575765	1
GO:0048571	long-day photoperiodism	0.575765	1
GO:0090693	plant organ senescence	0.575765	1
GO:0000463	maturation of LSU-rRNA from tricistronic rRNA transcript (SSU-rRNA, 5.8S rRNA, LSU-rRNA)	0.576048	1
GO:0006305	DNA alkylation	0.576048	1
GO:0006306	DNA methylation	0.576048	1
GO:0006596	polyamine biosynthetic process	0.576048	1
GO:0007129	synapsis	0.576048	1
GO:0043144	snoRNA processing	0.576048	1
GO:0043487	regulation of RNA stability	0.576048	1
GO:0046040	IMP metabolic process	0.576048	1
GO:0046185	aldehyde catabolic process	0.576048	1
GO:0071236	cellular response to antibiotic	0.576048	1
GO:0071941	nitrogen cycle metabolic process	0.576048	1
GO:0090151	establishment of protein localization to mitochondrial membrane	0.576048	1
GO:0044036	cell wall macromolecule metabolic process	0.576972	1
GO:1902531	regulation of intracellular signal transduction	0.577396	1
GO:0009653	anatomical structure morphogenesis	0.578824	1
GO:0016052	carbohydrate catabolic process	0.578957	1
GO:0032269	negative regulation of cellular protein metabolic process	0.579403	1
GO:0051248	negative regulation of protein metabolic process	0.579403	1
GO:0006720	isoprenoid metabolic process	0.580381	1
GO:0008219	cell death	0.582399	1
GO:0042176	regulation of protein catabolic process	0.582399	1
GO:0000395	mRNA 5'-splice site recognition	0.582928	1
GO:0006048	UDP-N-acetylglucosamine biosynthetic process	0.582928	1
GO:0006120	mitochondrial electron transport, NADH to ubiquinone	0.582928	1
GO:0006268	DNA unwinding involved in DNA replication	0.582928	1
GO:0006538	glutamate catabolic process	0.582928	1
GO:0006546	glycine catabolic process	0.582928	1
GO:0006591	ornithine metabolic process	0.582928	1
GO:0007035	vacuolar acidification	0.582928	1
GO:0007095	mitotic G2 DNA damage checkpoint	0.582928	1
GO:0008608	attachment of spindle microtubules to kinetochore	0.582928	1
GO:0009825	multidimensional cell growth	0.582928	1
GO:0009864	induced systemic resistance, jasmonic acid mediated signaling pathway	0.582928	1
GO:0009880	embryonic pattern specification	0.582928	1
GO:0009901	anther dehiscence	0.582928	1
GO:0009938	negative regulation of gibberellic acid mediated signaling pathway	0.582928	1
GO:0010037	response to carbon dioxide	0.582928	1
GO:0010267	production of ta-siRNAs involved in RNA interference	0.582928	1
GO:0010332	response to gamma radiation	0.582928	1
GO:0010469	regulation of signaling receptor activity	0.582928	1
GO:0010506	regulation of autophagy	0.582928	1
GO:0010942	positive regulation of cell death	0.582928	1
GO:0015717	triose phosphate transport	0.582928	1
GO:0015809	arginine transport	0.582928	1
GO:0019253	reductive pentose-phosphate cycle	0.582928	1
GO:0019464	glycine decarboxylation via glycine cleavage system	0.582928	1
GO:0019685	photosynthesis, dark reaction	0.582928	1
GO:0030834	regulation of actin filament depolymerization	0.582928	1
GO:0031204	posttranslational protein targeting to membrane, translocation	0.582928	1
GO:0031572	G2 DNA damage checkpoint	0.582928	1
GO:0033314	mitotic DNA replication checkpoint	0.582928	1
GO:0034644	cellular response to UV	0.582928	1
GO:0035436	triose phosphate transmembrane transport	0.582928	1
GO:0035493	SNARE complex assembly	0.582928	1
GO:0035725	sodium ion transmembrane transport	0.582928	1
GO:0042762	regulation of sulfur metabolic process	0.582928	1
GO:0043174	nucleoside salvage	0.582928	1
GO:0043486	histone exchange	0.582928	1
GO:0045824	negative regulation of innate immune response	0.582928	1
GO:0045851	pH reduction	0.582928	1
GO:0046349	amino sugar biosynthetic process	0.582928	1
GO:0050777	negative regulation of immune response	0.582928	1
GO:0051046	regulation of secretion	0.582928	1
GO:0051452	intracellular pH reduction	0.582928	1
GO:0051668	localization within membrane	0.582928	1
GO:0052746	inositol phosphorylation	0.582928	1
GO:0061512	protein localization to cilium	0.582928	1
GO:0070536	protein K63-linked deubiquitination	0.582928	1
GO:0070919	production of siRNA involved in chromatin silencing by small RNA	0.582928	1
GO:0071051	polyadenylation-dependent snoRNA 3'-end processing	0.582928	1
GO:0071763	nuclear membrane organization	0.582928	1
GO:0072347	response to anesthetic	0.582928	1
GO:0098719	sodium ion import across plasma membrane	0.582928	1
GO:1900376	regulation of secondary metabolite biosynthetic process	0.582928	1
GO:1901879	regulation of protein depolymerization	0.582928	1
GO:1903826	arginine transmembrane transport	0.582928	1
GO:0048522	positive regulation of cellular process	0.592644	1
GO:0046488	phosphatidylinositol metabolic process	0.596243	1
GO:0061024	membrane organization	0.600248	1
GO:0048468	cell development	0.600888	1
GO:0090351	seedling development	0.600888	1
GO:0098655	cation transmembrane transport	0.601083	1
GO:0046854	phosphatidylinositol phosphorylation	0.601101	1
GO:0046916	cellular transition metal ion homeostasis	0.601101	1
GO:1901659	glycosyl compound biosynthetic process	0.601101	1
GO:0006518	peptide metabolic process	0.602817	1
GO:0010228	vegetative to reproductive phase transition of meristem	0.602952	1
GO:0006022	aminoglycan metabolic process	0.603248	1
GO:0006406	mRNA export from nucleus	0.603248	1
GO:0006635	fatty acid beta-oxidation	0.603248	1
GO:0009561	megagametogenesis	0.603248	1
GO:0030150	protein import into mitochondrial matrix	0.603248	1
GO:0071427	mRNA-containing ribonucleoprotein complex export from nucleus	0.603248	1
GO:0009894	regulation of catabolic process	0.606388	1
GO:0006144	purine nucleobase metabolic process	0.609945	1
GO:0006482	protein demethylation	0.609945	1
GO:0006553	lysine metabolic process	0.609945	1
GO:0006814	sodium ion transport	0.609945	1
GO:0008214	protein dealkylation	0.609945	1
GO:0009085	lysine biosynthetic process	0.609945	1
GO:0010927	cellular component assembly involved in morphogenesis	0.609945	1
GO:0016074	snoRNA metabolic process	0.609945	1
GO:0030198	extracellular matrix organization	0.609945	1
GO:0032781	positive regulation of ATPase activity	0.609945	1
GO:0043062	extracellular structure organization	0.609945	1
GO:0044774	mitotic DNA integrity checkpoint	0.609945	1
GO:0046940	nucleoside monophosphate phosphorylation	0.609945	1
GO:0061013	regulation of mRNA catabolic process	0.609945	1
GO:0090114	COPII-coated vesicle budding	0.609945	1
GO:0048523	negative regulation of cellular process	0.612357	1
GO:0003006	developmental process involved in reproduction	0.612546	1
GO:0006612	protein targeting to membrane	0.620329	1
GO:0033013	tetrapyrrole metabolic process	0.620409	1
GO:0055076	transition metal ion homeostasis	0.620409	1
GO:0044550	secondary metabolite biosynthetic process	0.620828	1
GO:0046148	pigment biosynthetic process	0.620828	1
GO:0071478	cellular response to radiation	0.62141	1
GO:0031349	positive regulation of defense response	0.623983	1
GO:0034754	cellular hormone metabolic process	0.623983	1
GO:0045862	positive regulation of proteolysis	0.623983	1
GO:0046496	nicotinamide nucleotide metabolic process	0.627144	1
GO:0044255	cellular lipid metabolic process	0.628704	1
GO:0002684	positive regulation of immune system process	0.629525	1
GO:0006563	L-serine metabolic process	0.629525	1
GO:0008300	isoprenoid catabolic process	0.629525	1
GO:0009226	nucleotide-sugar biosynthetic process	0.629525	1
GO:0010941	regulation of cell death	0.629525	1
GO:0030422	production of siRNA involved in RNA interference	0.629525	1
GO:0045089	positive regulation of innate immune response	0.629525	1
GO:0045493	xylan catabolic process	0.629525	1
GO:0050778	positive regulation of immune response	0.629525	1
GO:0002182	cytoplasmic translational elongation	0.631922	1
GO:0007602	phototransduction	0.631922	1
GO:0008295	spermidine biosynthetic process	0.631922	1
GO:0008655	pyrimidine-containing compound salvage	0.631922	1
GO:0009090	homoserine biosynthetic process	0.631922	1
GO:0009245	lipid A biosynthetic process	0.631922	1
GO:0009395	phospholipid catabolic process	0.631922	1
GO:0009583	detection of light stimulus	0.631922	1
GO:0009585	red, far-red light phototransduction	0.631922	1
GO:0009900	dehiscence	0.631922	1
GO:0010089	xylem development	0.631922	1
GO:0010189	vitamin E biosynthetic process	0.631922	1
GO:0010214	seed coat development	0.631922	1
GO:0010325	raffinose family oligosaccharide biosynthetic process	0.631922	1
GO:0010412	mannan metabolic process	0.631922	1
GO:0015786	UDP-glucose transmembrane transport	0.631922	1
GO:0015802	basic amino acid transport	0.631922	1
GO:0015937	coenzyme A biosynthetic process	0.631922	1
GO:0016120	carotene biosynthetic process	0.631922	1
GO:0017182	peptidyl-diphthamide metabolic process	0.631922	1
GO:0017183	peptidyl-diphthamide biosynthetic process from peptidyl-histidine	0.631922	1
GO:0018344	protein geranylgeranylation	0.631922	1
GO:0019217	regulation of fatty acid metabolic process	0.631922	1
GO:0019646	aerobic electron transport chain	0.631922	1
GO:0019853	L-ascorbic acid biosynthetic process	0.631922	1
GO:0031048	chromatin silencing by small RNA	0.631922	1
GO:0031058	positive regulation of histone modification	0.631922	1
GO:0031060	regulation of histone methylation	0.631922	1
GO:0032196	transposition	0.631922	1
GO:0033962	cytoplasmic mRNA processing body assembly	0.631922	1
GO:0034308	primary alcohol metabolic process	0.631922	1
GO:0035459	cargo loading into vesicle	0.631922	1
GO:0042135	neurotransmitter catabolic process	0.631922	1
GO:0042360	vitamin E metabolic process	0.631922	1
GO:0046355	mannan catabolic process	0.631922	1
GO:0046493	lipid A metabolic process	0.631922	1
GO:0048587	regulation of short-day photoperiodism, flowering	0.631922	1
GO:0051013	microtubule severing	0.631922	1
GO:0051300	spindle pole body organization	0.631922	1
GO:0070189	kynurenine metabolic process	0.631922	1
GO:1900247	regulation of cytoplasmic translational elongation	0.631922	1
GO:1901269	lipooligosaccharide metabolic process	0.631922	1
GO:1901271	lipooligosaccharide biosynthetic process	0.631922	1
GO:1905156	negative regulation of photosynthesis	0.631922	1
GO:1905269	positive regulation of chromatin organization	0.631922	1
GO:1990822	basic amino acid transmembrane transport	0.631922	1
GO:2000001	regulation of DNA damage checkpoint	0.631922	1
GO:2000574	regulation of microtubule motor activity	0.631922	1
GO:2000576	positive regulation of microtubule motor activity	0.631922	1
GO:2000580	regulation of ATP-dependent microtubule motor activity, plus-end-directed	0.631922	1
GO:2000582	positive regulation of ATP-dependent microtubule motor activity, plus-end-directed	0.631922	1
GO:2000765	regulation of cytoplasmic translation	0.631922	1
GO:0006412	translation	0.636154	1
GO:0046939	nucleotide phosphorylation	0.636711	1
GO:0070838	divalent metal ion transport	0.636711	1
GO:0072511	divalent inorganic cation transport	0.636711	1
GO:0006096	glycolytic process	0.636719	1
GO:0006757	ATP generation from ADP	0.636719	1
GO:0046031	ADP metabolic process	0.636719	1
GO:0006813	potassium ion transport	0.63728	1
GO:1903825	organic acid transmembrane transport	0.637752	1
GO:1905039	carboxylic acid transmembrane transport	0.637752	1
GO:0090698	post-embryonic plant morphogenesis	0.638654	1
GO:0019362	pyridine nucleotide metabolic process	0.639641	1
GO:0010604	positive regulation of macromolecule metabolic process	0.641457	1
GO:0006084	acetyl-CoA metabolic process	0.641732	1
GO:0006108	malate metabolic process	0.641732	1
GO:0007007	inner mitochondrial membrane organization	0.641732	1
GO:0009313	oligosaccharide catabolic process	0.641732	1
GO:0009615	response to virus	0.641732	1
GO:0009626	plant-type hypersensitive response	0.641732	1
GO:0009846	pollen germination	0.641732	1
GO:0010431	seed maturation	0.641732	1
GO:0016106	sesquiterpenoid biosynthetic process	0.641732	1
GO:0031647	regulation of protein stability	0.641732	1
GO:0034050	host programmed cell death induced by symbiont	0.641732	1
GO:0043462	regulation of ATPase activity	0.641732	1
GO:0046164	alcohol catabolic process	0.641732	1
GO:0046352	disaccharide catabolic process	0.641732	1
GO:0019722	calcium-mediated signaling	0.646015	1
GO:0098656	anion transmembrane transport	0.647464	1
GO:0031325	positive regulation of cellular metabolic process	0.647555	1
GO:0022411	cellular component disassembly	0.651384	1
GO:0042866	pyruvate biosynthetic process	0.652231	1
GO:0048585	negative regulation of response to stimulus	0.652231	1
GO:0009101	glycoprotein biosynthetic process	0.653445	1
GO:0018105	peptidyl-serine phosphorylation	0.653787	1
GO:0043043	peptide biosynthetic process	0.653817	1
GO:0009062	fatty acid catabolic process	0.654572	1
GO:0016226	iron-sulfur cluster assembly	0.654572	1
GO:0016246	RNA interference	0.654572	1
GO:0031163	metallo-sulfur cluster assembly	0.654572	1
GO:0051168	nuclear export	0.656367	1
GO:0061982	meiosis I cell cycle process	0.656367	1
GO:0071214	cellular response to abiotic stimulus	0.656367	1
GO:0104004	cellular response to environmental stimulus	0.656367	1
GO:0051641	cellular localization	0.656655	1
GO:0007127	meiosis I	0.660506	1
GO:0009834	plant-type secondary cell wall biogenesis	0.660506	1
GO:0006520	cellular amino acid metabolic process	0.661985	1
GO:0098662	inorganic cation transmembrane transport	0.663599	1
GO:0006606	protein import into nucleus	0.667174	1
GO:0009135	purine nucleoside diphosphate metabolic process	0.667351	1
GO:0009179	purine ribonucleoside diphosphate metabolic process	0.667351	1
GO:0044242	cellular lipid catabolic process	0.667351	1
GO:0045017	glycerolipid biosynthetic process	0.667351	1
GO:0018209	peptidyl-serine modification	0.669836	1
GO:0042274	ribosomal small subunit biogenesis	0.669836	1
GO:0006536	glutamate metabolic process	0.671436	1
GO:0006896	Golgi to vacuole transport	0.671436	1
GO:0007140	male meiotic nuclear division	0.671436	1
GO:0009405	pathogenesis	0.671436	1
GO:0009740	gibberellic acid mediated signaling pathway	0.671436	1
GO:0018202	peptidyl-histidine modification	0.671436	1
GO:0051302	regulation of cell division	0.671436	1
GO:0000055	ribosomal large subunit export from nucleus	0.675163	1
GO:0000187	activation of MAPK activity	0.675163	1
GO:0002683	negative regulation of immune system process	0.675163	1
GO:0005986	sucrose biosynthetic process	0.675163	1
GO:0006000	fructose metabolic process	0.675163	1
GO:0006566	threonine metabolic process	0.675163	1
GO:0006772	thiamine metabolic process	0.675163	1
GO:0006775	fat-soluble vitamin metabolic process	0.675163	1
GO:0006777	Mo-molybdopterin cofactor biosynthetic process	0.675163	1
GO:0006836	neurotransmitter transport	0.675163	1
GO:0006999	nuclear pore organization	0.675163	1
GO:0007143	female meiotic nuclear division	0.675163	1
GO:0007163	establishment or maintenance of cell polarity	0.675163	1
GO:0009394	2'-deoxyribonucleotide metabolic process	0.675163	1
GO:0009423	chorismate biosynthetic process	0.675163	1
GO:0009435	NAD biosynthetic process	0.675163	1
GO:0009785	blue light signaling pathway	0.675163	1
GO:0009798	axis specification	0.675163	1
GO:0010162	seed dormancy process	0.675163	1
GO:0010206	photosystem II repair	0.675163	1
GO:0010207	photosystem II assembly	0.675163	1
GO:0010449	root meristem growth	0.675163	1
GO:0015800	acidic amino acid transport	0.675163	1
GO:0015813	L-glutamate transmembrane transport	0.675163	1
GO:0015866	ADP transport	0.675163	1
GO:0018206	peptidyl-methionine modification	0.675163	1
GO:0019692	deoxyribose phosphate metabolic process	0.675163	1
GO:0019720	Mo-molybdopterin cofactor metabolic process	0.675163	1
GO:0019852	L-ascorbic acid metabolic process	0.675163	1
GO:0022611	dormancy process	0.675163	1
GO:0030522	intracellular receptor signaling pathway	0.675163	1
GO:0030837	negative regulation of actin filament polymerization	0.675163	1
GO:0031297	replication fork processing	0.675163	1
GO:0031333	negative regulation of protein complex assembly	0.675163	1
GO:0031952	regulation of protein autophosphorylation	0.675163	1
GO:0032272	negative regulation of protein polymerization	0.675163	1
GO:0042362	fat-soluble vitamin biosynthetic process	0.675163	1
GO:0042723	thiamine-containing compound metabolic process	0.675163	1
GO:0043406	positive regulation of MAP kinase activity	0.675163	1
GO:0043410	positive regulation of MAPK cascade	0.675163	1
GO:0043545	molybdopterin cofactor metabolic process	0.675163	1
GO:0045833	negative regulation of lipid metabolic process	0.675163	1
GO:0048579	negative regulation of long-day photoperiodism, flowering	0.675163	1
GO:0051189	prosthetic group metabolic process	0.675163	1
GO:0051494	negative regulation of cytoskeleton organization	0.675163	1
GO:0070507	regulation of microtubule cytoskeleton organization	0.675163	1
GO:0070940	dephosphorylation of RNA polymerase II C-terminal domain	0.675163	1
GO:1901976	regulation of cell cycle checkpoint	0.675163	1
GO:1902904	negative regulation of supramolecular fiber organization	0.675163	1
GO:2001022	positive regulation of response to DNA damage stimulus	0.675163	1
GO:0008299	isoprenoid biosynthetic process	0.675652	1
GO:0015931	nucleobase-containing compound transport	0.675786	1
GO:0016042	lipid catabolic process	0.675786	1
GO:0060627	regulation of vesicle-mediated transport	0.678378	1
GO:0042364	water-soluble vitamin biosynthetic process	0.679042	1
GO:0031399	regulation of protein modification process	0.679676	1
GO:0051649	establishment of localization in cell	0.682623	1
GO:1902600	proton transmembrane transport	0.683314	1
GO:0034220	ion transmembrane transport	0.683595	1
GO:0015748	organophosphate ester transport	0.685417	1
GO:0000272	polysaccharide catabolic process	0.68648	1
GO:0006260	DNA replication	0.68684	1
GO:0015994	chlorophyll metabolic process	0.687449	1
GO:0019932	second-messenger-mediated signaling	0.687449	1
GO:0048573	photoperiodism, flowering	0.687449	1
GO:0051170	import into nucleus	0.687449	1
GO:0043603	cellular amide metabolic process	0.688154	1
GO:0009909	regulation of flower development	0.690138	1
GO:0034605	cellular response to heat	0.690138	1
GO:0072350	tricarboxylic acid metabolic process	0.690138	1
GO:0015672	monovalent inorganic cation transport	0.69058	1
GO:0006886	intracellular protein transport	0.691991	1
GO:0034219	carbohydrate transmembrane transport	0.693308	1
GO:0009185	ribonucleoside diphosphate metabolic process	0.696375	1
GO:0009617	response to bacterium	0.696549	1
GO:0042493	response to drug	0.69685	1
GO:0044247	cellular polysaccharide catabolic process	0.696888	1
GO:0009628	response to abiotic stimulus	0.698007	1
GO:0002218	activation of innate immune response	0.699109	1
GO:0002253	activation of immune response	0.699109	1
GO:0009691	cytokinin biosynthetic process	0.699109	1
GO:0009873	ethylene-activated signaling pathway	0.699109	1
GO:0010476	gibberellin mediated signaling pathway	0.699109	1
GO:0016036	cellular response to phosphate starvation	0.699109	1
GO:0043467	regulation of generation of precursor metabolites and energy	0.699109	1
GO:0043574	peroxisomal transport	0.699109	1
GO:0044728	DNA methylation or demethylation	0.699109	1
GO:0071370	cellular response to gibberellin stimulus	0.699109	1
GO:0002181	cytoplasmic translation	0.70052	1
GO:0000904	cell morphogenesis involved in differentiation	0.700944	1
GO:0006261	DNA-dependent DNA replication	0.701562	1
GO:0046907	intracellular transport	0.703149	1
GO:0070727	cellular macromolecule localization	0.705869	1
GO:0031503	protein-containing complex localization	0.706175	1
GO:0072330	monocarboxylic acid biosynthetic process	0.708895	1
GO:0009116	nucleoside metabolic process	0.710263	1
GO:0009415	response to water	0.711383	1
GO:0000963	mitochondrial RNA processing	0.713327	1
GO:0006074	(1->3)-beta-D-glucan metabolic process	0.713327	1
GO:0006075	(1->3)-beta-D-glucan biosynthetic process	0.713327	1
GO:0006474	N-terminal protein amino acid acetylation	0.713327	1
GO:0006782	protoporphyrinogen IX biosynthetic process	0.713327	1
GO:0007292	female gamete generation	0.713327	1
GO:0008216	spermidine metabolic process	0.713327	1
GO:0008361	regulation of cell size	0.713327	1
GO:0009094	L-phenylalanine biosynthetic process	0.713327	1
GO:0009581	detection of external stimulus	0.713327	1
GO:0009582	detection of abiotic stimulus	0.713327	1
GO:0009682	induced systemic resistance	0.713327	1
GO:0009838	abscission	0.713327	1
GO:0010014	meristem initiation	0.713327	1
GO:0010112	regulation of systemic acquired resistance	0.713327	1
GO:0010204	defense response signaling pathway, resistance gene-independent	0.713327	1
GO:0010492	maintenance of shoot apical meristem identity	0.713327	1
GO:0018342	protein prenylation	0.713327	1
GO:0019184	nonribosomal peptide biosynthetic process	0.713327	1
GO:0019740	nitrogen utilization	0.713327	1
GO:0031221	arabinan metabolic process	0.713327	1
GO:0031222	arabinan catabolic process	0.713327	1
GO:0034475	U4 snRNA 3'-end processing	0.713327	1
GO:0034497	protein localization to phagophore assembly site	0.713327	1
GO:0035821	modification of morphology or physiology of other organism	0.713327	1
GO:0042538	hyperosmotic salinity response	0.713327	1
GO:0043069	negative regulation of programmed cell death	0.713327	1
GO:0043649	dicarboxylic acid catabolic process	0.713327	1
GO:0044003	modification by symbiont of host morphology or physiology	0.713327	1
GO:0045898	regulation of RNA polymerase II transcriptional preinitiation complex assembly	0.713327	1
GO:0045899	positive regulation of RNA polymerase II transcriptional preinitiation complex assembly	0.713327	1
GO:0046501	protoporphyrinogen IX metabolic process	0.713327	1
GO:0048280	vesicle fusion with Golgi apparatus	0.713327	1
GO:0048572	short-day photoperiodism	0.713327	1
GO:0048575	short-day photoperiodism, flowering	0.713327	1
GO:0050000	chromosome localization	0.713327	1
GO:0051817	modification of morphology or physiology of other organism involved in symbiotic interaction	0.713327	1
GO:0052324	plant-type cell wall cellulose biosynthetic process	0.713327	1
GO:0052541	plant-type cell wall cellulose metabolic process	0.713327	1
GO:0062014	negative regulation of small molecule metabolic process	0.713327	1
GO:0071483	cellular response to blue light	0.713327	1
GO:0097354	prenylation	0.713327	1
GO:0098659	inorganic cation import across plasma membrane	0.713327	1
GO:0099587	inorganic ion import across plasma membrane	0.713327	1
GO:1902223	erythrose 4-phosphate/phosphoenolpyruvate family amino acid biosynthetic process	0.713327	1
GO:0009875	pollen-pistil interaction	0.713448	1
GO:0072528	pyrimidine-containing compound biosynthetic process	0.714038	1
GO:0043604	amide biosynthetic process	0.715113	1
GO:0015031	protein transport	0.715649	1
GO:0000280	nuclear division	0.716077	1
GO:0051346	negative regulation of hydrolase activity	0.71608	1
GO:0044237	cellular metabolic process	0.71632	1
GO:0098660	inorganic ion transmembrane transport	0.71899	1
GO:0034613	cellular protein localization	0.720171	1
GO:0055085	transmembrane transport	0.72092	1
GO:0019752	carboxylic acid metabolic process	0.721148	1
GO:0000413	protein peptidyl-prolyl isomerization	0.721639	1
GO:1990542	mitochondrial transmembrane transport	0.721639	1
GO:0008104	protein localization	0.722087	1
GO:0006739	NADP metabolic process	0.722283	1
GO:0016556	mRNA modification	0.722283	1
GO:0051156	glucose 6-phosphate metabolic process	0.722283	1
GO:0031109	microtubule polymerization or depolymerization	0.724817	1
GO:0035670	plant-type ovary development	0.724817	1
GO:0043067	regulation of programmed cell death	0.724817	1
GO:0048481	plant ovule development	0.724817	1
GO:0000209	protein polyubiquitination	0.725329	1
GO:0009648	photoperiodism	0.725329	1
GO:0012501	programmed cell death	0.725329	1
GO:1901607	alpha-amino acid biosynthetic process	0.726514	1
GO:0042273	ribosomal large subunit biogenesis	0.728098	1
GO:0006403	RNA localization	0.729269	1
GO:0046677	response to antibiotic	0.729269	1
GO:0009699	phenylpropanoid biosynthetic process	0.73049	1
GO:0062012	regulation of small molecule metabolic process	0.73049	1
GO:0070972	protein localization to endoplasmic reticulum	0.73049	1
GO:0090150	establishment of protein localization to membrane	0.731935	1
GO:0035556	intracellular signal transduction	0.735535	1
GO:0009110	vitamin biosynthetic process	0.736527	1
GO:0006165	nucleoside diphosphate phosphorylation	0.736765	1
GO:0009893	positive regulation of metabolic process	0.739034	1
GO:0006486	protein glycosylation	0.739296	1
GO:0043413	macromolecule glycosylation	0.739296	1
GO:0009411	response to UV	0.742413	1
GO:0031570	DNA integrity checkpoint	0.742413	1
GO:0042542	response to hydrogen peroxide	0.742413	1
GO:0048443	stamen development	0.742413	1
GO:0048466	androecium development	0.742413	1
GO:0007034	vacuolar transport	0.742907	1
GO:0008154	actin polymerization or depolymerization	0.74294	1
GO:0009736	cytokinin-activated signaling pathway	0.74294	1
GO:0019751	polyol metabolic process	0.74294	1
GO:0044419	interspecies interaction between organisms	0.74294	1
GO:0045088	regulation of innate immune response	0.74294	1
GO:0050776	regulation of immune response	0.74294	1
GO:0016050	vesicle organization	0.744056	1
GO:0072657	protein localization to membrane	0.744097	1
GO:0045184	establishment of protein localization	0.744609	1
GO:0043436	oxoacid metabolic process	0.745033	1
GO:0001709	cell fate determination	0.74701	1
GO:0006189	'de novo' IMP biosynthetic process	0.74701	1
GO:0006308	DNA catabolic process	0.74701	1
GO:0006376	mRNA splice site selection	0.74701	1
GO:0006998	nuclear envelope organization	0.74701	1
GO:0007004	telomere maintenance via telomerase	0.74701	1
GO:0009092	homoserine metabolic process	0.74701	1
GO:0009910	negative regulation of flower development	0.74701	1
GO:0010099	regulation of photomorphogenesis	0.74701	1
GO:0010496	intercellular transport	0.74701	1
GO:0010497	plasmodesmata-mediated intercellular transport	0.74701	1
GO:0018106	peptidyl-histidine phosphorylation	0.74701	1
GO:0018126	protein hydroxylation	0.74701	1
GO:0018401	peptidyl-proline hydroxylation to 4-hydroxy-L-proline	0.74701	1
GO:0019471	4-hydroxyproline metabolic process	0.74701	1
GO:0019511	peptidyl-proline hydroxylation	0.74701	1
GO:0031929	TOR signaling	0.74701	1
GO:0032875	regulation of DNA endoreduplication	0.74701	1
GO:0042343	indole glucosinolate metabolic process	0.74701	1
GO:0044773	mitotic DNA damage checkpoint	0.74701	1
GO:0046620	regulation of organ growth	0.74701	1
GO:0072488	ammonium transmembrane transport	0.74701	1
GO:0009100	glycoprotein metabolic process	0.74701	1
GO:0000291	nuclear-transcribed mRNA catabolic process, exonucleolytic	0.748641	1
GO:0006270	DNA replication initiation	0.748641	1
GO:0006298	mismatch repair	0.748641	1
GO:0006904	vesicle docking involved in exocytosis	0.748641	1
GO:0007006	mitochondrial membrane organization	0.748641	1
GO:0016119	carotene metabolic process	0.748641	1
GO:0019344	cysteine biosynthetic process	0.748641	1
GO:0030071	regulation of mitotic metaphase/anaphase transition	0.748641	1
GO:0034285	response to disaccharide	0.748641	1
GO:0043650	dicarboxylic acid biosynthetic process	0.748641	1
GO:0071369	cellular response to ethylene stimulus	0.748641	1
GO:0140029	exocytic process	0.748641	1
GO:1902099	regulation of metaphase/anaphase transition of cell cycle	0.748641	1
GO:0006575	cellular modified amino acid metabolic process	0.749068	1
GO:0006066	alcohol metabolic process	0.749374	1
GO:0050790	regulation of catalytic activity	0.750115	1
GO:0065009	regulation of molecular function	0.751472	1
GO:0006082	organic acid metabolic process	0.752992	1
GO:0048285	organelle fission	0.756263	1
GO:0051704	multi-organism process	0.756624	1
GO:0008643	carbohydrate transport	0.757922	1
GO:0046834	lipid phosphorylation	0.759677	1
GO:0071368	cellular response to cytokinin stimulus	0.759677	1
GO:0071897	DNA biosynthetic process	0.759677	1
GO:0006099	tricarboxylic acid cycle	0.761306	1
GO:0006101	citrate metabolic process	0.761306	1
GO:0006778	porphyrin-containing compound metabolic process	0.761306	1
GO:0031400	negative regulation of protein modification process	0.761306	1
GO:0034968	histone lysine methylation	0.761306	1
GO:0046165	alcohol biosynthetic process	0.761306	1
GO:0000154	rRNA modification	0.761364	1
GO:0000381	regulation of alternative mRNA splicing, via spliceosome	0.761364	1
GO:0002831	regulation of response to biotic stimulus	0.761364	1
GO:0005985	sucrose metabolic process	0.761364	1
GO:0022603	regulation of anatomical structure morphogenesis	0.761364	1
GO:0043648	dicarboxylic acid metabolic process	0.761554	1
GO:0032268	regulation of cellular protein metabolic process	0.762842	1
GO:0018208	peptidyl-proline modification	0.768711	1
GO:0045786	negative regulation of cell cycle	0.768711	1
GO:0051234	establishment of localization	0.770621	1
GO:0000077	DNA damage checkpoint	0.770667	1
GO:0002183	cytoplasmic translational initiation	0.770667	1
GO:0006450	regulation of translational fidelity	0.770667	1
GO:0007091	metaphase/anaphase transition of mitotic cell cycle	0.770667	1
GO:0010087	phloem or xylem histogenesis	0.770667	1
GO:0010965	regulation of mitotic sister chromatid separation	0.770667	1
GO:0044403	symbiont process	0.770667	1
GO:0044784	metaphase/anaphase transition of cell cycle	0.770667	1
GO:0045324	late endosome to vacuole transport	0.770667	1
GO:0046173	polyol biosynthetic process	0.770667	1
GO:1905818	regulation of chromosome separation	0.770667	1
GO:0006913	nucleocytoplasmic transport	0.772755	1
GO:0051169	nuclear transport	0.772755	1
GO:0042180	cellular ketone metabolic process	0.773305	1
GO:0009070	serine family amino acid biosynthetic process	0.775556	1
GO:1901136	carbohydrate derivative catabolic process	0.775556	1
GO:0009808	lignin metabolic process	0.775683	1
GO:0000076	DNA replication checkpoint	0.776737	1
GO:0003400	regulation of COPII vesicle coating	0.776737	1
GO:0006379	mRNA cleavage	0.776737	1
GO:0006526	arginine biosynthetic process	0.776737	1
GO:0009299	mRNA transcription	0.776737	1
GO:0009788	negative regulation of abscisic acid-activated signaling pathway	0.776737	1
GO:0010114	response to red light	0.776737	1
GO:0010833	telomere maintenance via telomere lengthening	0.776737	1
GO:0015867	ATP transport	0.776737	1
GO:0016032	viral process	0.776737	1
GO:0016075	rRNA catabolic process	0.776737	1
GO:0016554	cytidine to uridine editing	0.776737	1
GO:0034427	nuclear-transcribed mRNA catabolic process, exonucleolytic, 3'-5'	0.776737	1
GO:0035434	copper ion transmembrane transport	0.776737	1
GO:0043405	regulation of MAP kinase activity	0.776737	1
GO:0043408	regulation of MAPK cascade	0.776737	1
GO:0043967	histone H4 acetylation	0.776737	1
GO:0051193	regulation of cofactor metabolic process	0.776737	1
GO:0060260	regulation of transcription initiation from RNA polymerase II promoter	0.776737	1
GO:0060261	positive regulation of transcription initiation from RNA polymerase II promoter	0.776737	1
GO:0071322	cellular response to carbohydrate stimulus	0.776737	1
GO:0090113	regulation of ER to Golgi vesicle-mediated transport by GTP hydrolysis	0.776737	1
GO:1901420	negative regulation of response to alcohol	0.776737	1
GO:1902476	chloride transmembrane transport	0.776737	1
GO:1905958	negative regulation of cellular response to alcohol	0.776737	1
GO:2000144	positive regulation of DNA-templated transcription, initiation	0.776737	1
GO:1901135	carbohydrate derivative metabolic process	0.777532	1
GO:0050657	nucleic acid transport	0.777745	1
GO:0050658	RNA transport	0.777745	1
GO:0051236	establishment of RNA localization	0.777745	1
GO:0006090	pyruvate metabolic process	0.778134	1
GO:0048583	regulation of response to stimulus	0.778492	1
GO:0006487	protein N-linked glycosylation	0.779167	1
GO:0009309	amine biosynthetic process	0.779167	1
GO:0042401	cellular biogenic amine biosynthetic process	0.779167	1
GO:0043900	regulation of multi-organism process	0.779167	1
GO:0051259	protein complex oligomerization	0.779167	1
GO:0006810	transport	0.781894	1
GO:0008037	cell recognition	0.783062	1
GO:0048544	recognition of pollen	0.783062	1
GO:0009132	nucleoside diphosphate metabolic process	0.784631	1
GO:0009414	response to water deprivation	0.788009	1
GO:0009069	serine family amino acid metabolic process	0.789386	1
GO:0048609	multicellular organismal reproductive process	0.789386	1
GO:0016197	endosomal transport	0.790595	1
GO:0042430	indole-containing compound metabolic process	0.790595	1
GO:0006304	DNA modification	0.79099	1
GO:0006833	water transport	0.79099	1
GO:0032386	regulation of intracellular transport	0.79099	1
GO:0033047	regulation of mitotic sister chromatid segregation	0.79099	1
GO:0042044	fluid transport	0.79099	1
GO:0045727	positive regulation of translation	0.79099	1
GO:0048653	anther development	0.79099	1
GO:0051306	mitotic sister chromatid separation	0.79099	1
GO:2000242	negative regulation of reproductive process	0.79099	1
GO:0048437	floral organ development	0.792567	1
GO:0051179	localization	0.793817	1
GO:0009056	catabolic process	0.794278	1
[truncated: 632 more rows]

## Sheet: EZ
GO ID	Description	pvalue	p.adjust
GO:0006355	regulation of transcription, DNA-templated	2.38e-19	7.6e-16
GO:1903506	regulation of nucleic acid-templated transcription	9.63e-19	1.02e-15
GO:2001141	regulation of RNA biosynthetic process	9.63e-19	1.02e-15
GO:0051252	regulation of RNA metabolic process	1.27e-16	1.01e-13
GO:0006351	transcription, DNA-templated	2.61e-15	1.67e-12
GO:0032774	RNA biosynthetic process	5.85e-15	3.01e-12
GO:0097659	nucleic acid-templated transcription	6.59e-15	3.01e-12
GO:0019219	regulation of nucleobase-containing compound metabolic process	3.29e-14	1.31e-11
GO:1901362	organic cyclic compound biosynthetic process	1.41e-13	4.99e-11
GO:2000112	regulation of cellular macromolecule biosynthetic process	4.52e-13	1.44e-10
GO:0010556	regulation of macromolecule biosynthetic process	8.27e-13	2.33e-10
GO:0031326	regulation of cellular biosynthetic process	8.76e-13	2.33e-10
GO:0009889	regulation of biosynthetic process	9.62e-13	2.36e-10
GO:0019438	aromatic compound biosynthetic process	1.36e-11	3.09e-09
GO:0034654	nucleobase-containing compound biosynthetic process	9.16e-10	1.95e-07
GO:0018130	heterocycle biosynthetic process	2.88e-09	5.75e-07
GO:0010468	regulation of gene expression	8.49e-09	1.59e-06
GO:0031323	regulation of cellular metabolic process	3.78e-08	6.38e-06
GO:0042445	hormone metabolic process	3.8e-08	6.38e-06
GO:0051171	regulation of nitrogen compound metabolic process	5e-08	7.98e-06
GO:0055114	oxidation-reduction process	5.89e-08	8.95e-06
GO:0080090	regulation of primary metabolic process	1.58e-07	2.29e-05
GO:0050794	regulation of cellular process	2.52e-07	3.5e-05
GO:0019748	secondary metabolic process	3.35e-07	4.45e-05
GO:0008202	steroid metabolic process	4.68e-07	5.98e-05
GO:0009698	phenylpropanoid metabolic process	3.32e-06	0.00040734
GO:0010817	regulation of hormone levels	4.53e-06	0.000535915
GO:0006811	ion transport	4.78e-06	0.000544932
GO:0055088	lipid homeostasis	5.19e-06	0.000570777
GO:1901615	organic hydroxy compound metabolic process	6.15e-06	0.000654615
GO:0030001	metal ion transport	1.14e-05	0.00117502
GO:0065007	biological regulation	1.74e-05	0.00173737
GO:0055085	transmembrane transport	2.06e-05	0.00199237
GO:0050789	regulation of biological process	2.56e-05	0.00240471
GO:0060255	regulation of macromolecule metabolic process	2.76e-05	0.00252032
GO:0019222	regulation of metabolic process	3.54e-05	0.00313524
GO:0006812	cation transport	3.75e-05	0.0032332
GO:0009808	lignin metabolic process	4.75e-05	0.00398603
GO:0010268	brassinosteroid homeostasis	6.1e-05	0.00499232
GO:0006694	steroid biosynthetic process	6.38e-05	0.00509169
GO:0016131	brassinosteroid metabolic process	6.62e-05	0.00515533
GO:0001763	morphogenesis of a branching structure	9.34e-05	0.00677262
GO:0010223	secondary shoot formation	9.34e-05	0.00677262
GO:0010346	shoot axis formation	9.34e-05	0.00677262
GO:0044550	secondary metabolite biosynthetic process	0.00010096	0.00716145
GO:0071577	zinc ion transmembrane transport	0.000111367	0.00772787
GO:0009699	phenylpropanoid biosynthetic process	0.000155	0.0105268
GO:0023052	signaling	0.000180468	0.0120011
GO:0034220	ion transmembrane transport	0.000212364	0.0135706
GO:0006857	oligopeptide transport	0.000212572	0.0135706
GO:0006829	zinc ion transport	0.000223568	0.0139927
GO:0035672	oligopeptide transmembrane transport	0.000235399	0.0144499
GO:0009755	hormone-mediated signaling pathway	0.000265836	0.0160104
GO:0071495	cellular response to endogenous stimulus	0.000308002	0.0182063
GO:0032870	cellular response to hormone stimulus	0.000342112	0.0196559
GO:0098662	inorganic cation transmembrane transport	0.000344841	0.0196559
GO:0007165	signal transduction	0.000369357	0.020684
GO:0000041	transition metal ion transport	0.000504808	0.0277818
GO:0008300	isoprenoid catabolic process	0.000534115	0.0288965
GO:0042446	hormone biosynthetic process	0.000554294	0.0294884
GO:0009719	response to endogenous stimulus	0.000732745	0.0378791
GO:0009753	response to jasmonic acid	0.000735747	0.0378791
GO:0016128	phytosteroid metabolic process	0.000777543	0.0393955
GO:0009725	response to hormone	0.000812681	0.0405325
GO:0009308	amine metabolic process	0.000871395	0.0427922
GO:0006629	lipid metabolic process	0.000938263	0.0453778
GO:0098655	cation transmembrane transport	0.000994824	0.04721
GO:0009834	plant-type secondary cell wall biogenesis	0.00102052	0.04721
GO:0010016	shoot system morphogenesis	0.00102052	0.04721
GO:0055072	iron ion homeostasis	0.00122743	0.0559707
GO:0016125	sterol metabolic process	0.00138513	0.060566
GO:0070838	divalent metal ion transport	0.00138513	0.060566
GO:0072511	divalent inorganic cation transport	0.00138513	0.060566
GO:0035336	long-chain fatty-acyl-CoA metabolic process	0.00141899	0.0612084
GO:1901617	organic hydroxy compound biosynthetic process	0.00148786	0.0633233
GO:0098660	inorganic ion transmembrane transport	0.00157334	0.0660802
GO:0006468	protein phosphorylation	0.00170936	0.0708606
GO:0007154	cell communication	0.00199456	0.0816237
GO:0010345	suberin biosynthetic process	0.00213298	0.085482
GO:0071229	cellular response to acid chemical	0.00214241	0.085482
GO:0001101	response to acid chemical	0.00223092	0.0879148
GO:0048878	chemical homeostasis	0.00281183	0.109456
GO:0009611	response to wounding	0.00297865	0.113831
GO:0009809	lignin biosynthetic process	0.00304371	0.113831
GO:0044242	cellular lipid catabolic process	0.00305773	0.113831
GO:0046271	phenylpropanoid catabolic process	0.00310254	0.113831
GO:0046274	lignin catabolic process	0.00310254	0.113831
GO:0035337	fatty-acyl-CoA metabolic process	0.00317295	0.115092
GO:0045893	positive regulation of transcription, DNA-templated	0.00372029	0.133429
GO:0015672	monovalent inorganic cation transport	0.00384382	0.136327
GO:0016132	brassinosteroid biosynthetic process	0.00418295	0.146725
GO:0016042	lipid catabolic process	0.00435997	0.151272
GO:0015691	cadmium ion transport	0.00453015	0.155486
GO:0008610	lipid biosynthetic process	0.00505227	0.171562
GO:0009832	plant-type cell wall biogenesis	0.00530907	0.178385
GO:0071310	cellular response to organic substance	0.00580908	0.193152
GO:0033212	iron assimilation	0.00669272	0.213632
GO:0060688	regulation of morphogenesis of a branching structure	0.00669272	0.213632
GO:1903338	regulation of cell wall organization or biogenesis	0.00669272	0.213632
GO:2000032	regulation of secondary shoot formation	0.00669272	0.213632
GO:1902680	positive regulation of RNA biosynthetic process	0.00686959	0.214978
GO:1903508	positive regulation of nucleic acid-templated transcription	0.00686959	0.214978
GO:0006828	manganese ion transport	0.00708781	0.217541
GO:0071421	manganese ion transmembrane transport	0.00708781	0.217541
GO:0009058	biosynthetic process	0.00723083	0.219817
GO:0009416	response to light stimulus	0.00743153	0.223787
GO:1905393	plant organ formation	0.00774536	0.231058
GO:0030154	cell differentiation	0.00840906	0.248534
GO:0010118	stomatal movement	0.00873515	0.255804
GO:0033214	iron assimilation by chelation and transport	0.00905606	0.25934
GO:2000652	regulation of secondary cell wall biogenesis	0.00905606	0.25934
GO:0009627	systemic acquired resistance	0.00949338	0.25934
GO:0042435	indole-containing compound biosynthetic process	0.00949338	0.25934
GO:0016103	diterpenoid catabolic process	0.00953356	0.25934
GO:0045487	gibberellin catabolic process	0.00953356	0.25934
GO:0071483	cellular response to blue light	0.00953356	0.25934
GO:1905428	regulation of plant organ formation	0.00953356	0.25934
GO:0071215	cellular response to abscisic acid stimulus	0.00966836	0.25934
GO:0097306	cellular response to alcohol	0.00966836	0.25934
GO:2000022	regulation of jasmonic acid mediated signaling pathway	0.0108527	0.283909
GO:0016115	terpenoid catabolic process	0.0109401	0.283909
GO:0016121	carotene catabolic process	0.0109401	0.283909
GO:0046247	terpene catabolic process	0.0109401	0.283909
GO:0070574	cadmium ion transmembrane transport	0.0114072	0.293644
GO:0051254	positive regulation of RNA metabolic process	0.0118962	0.303781
GO:0006865	amino acid transport	0.0123058	0.311747
GO:0007166	cell surface receptor signaling pathway	0.0126223	0.313008
GO:0006721	terpenoid metabolic process	0.0126566	0.313008
GO:0071395	cellular response to jasmonic acid stimulus	0.012713	0.313008
GO:0016310	phosphorylation	0.0127478	0.313008
GO:0006813	potassium ion transport	0.0128731	0.31367
GO:0009694	jasmonic acid metabolic process	0.0130627	0.31439
GO:0009314	response to radiation	0.0130996	0.31439
GO:0006665	sphingolipid metabolic process	0.0135806	0.323503
GO:0034754	cellular hormone metabolic process	0.0140931	0.333223
GO:1901701	cellular response to oxygen-containing compound	0.014247	0.33431
GO:0009867	jasmonic acid mediated signaling pathway	0.0143485	0.33431
GO:0010104	regulation of ethylene-activated signaling pathway	0.0146734	0.336961
GO:0070297	regulation of phosphorelay signal transduction system	0.0146734	0.336961
GO:0055076	transition metal ion homeostasis	0.0154137	0.351431
GO:0009733	response to auxin	0.016289	0.363154
GO:0071396	cellular response to lipid	0.016289	0.363154
GO:0031328	positive regulation of cellular biosynthetic process	0.0163886	0.363154
GO:0003333	amino acid transmembrane transport	0.0164301	0.363154
GO:0071804	cellular potassium ion transport	0.0166104	0.363154
GO:0071805	potassium ion transmembrane transport	0.0166104	0.363154
GO:0007167	enzyme linked receptor protein signaling pathway	0.0169608	0.365803
GO:0007178	transmembrane receptor protein serine/threonine kinase signaling pathway	0.0169608	0.365803
GO:0070887	cellular response to chemical stimulus	0.0178331	0.377201
GO:0042447	hormone catabolic process	0.0178438	0.377201
GO:0061615	glycolytic process through fructose-6-phosphate	0.0178438	0.377201
GO:1903825	organic acid transmembrane transport	0.0182805	0.381382
GO:1905039	carboxylic acid transmembrane transport	0.0182805	0.381382
GO:0009891	positive regulation of biosynthetic process	0.018896	0.388662
GO:0009738	abscisic acid-activated signaling pathway	0.0189375	0.388662
GO:0042221	response to chemical	0.0191934	0.388662
GO:0009409	response to cold	0.0192085	0.388662
GO:0010033	response to organic substance	0.0193725	0.388662
GO:0010557	positive regulation of macromolecule biosynthetic process	0.0194603	0.388662
GO:0009737	response to abscisic acid	0.0194818	0.388662
GO:1901576	organic substance biosynthetic process	0.0200007	0.396535
GO:0033993	response to lipid	0.0217823	0.429192
GO:0006751	glutathione catabolic process	0.0225099	0.440072
GO:0042430	indole-containing compound metabolic process	0.0226102	0.440072
GO:0010628	positive regulation of gene expression	0.0230634	0.446173
GO:0016129	phytosteroid biosynthetic process	0.0232869	0.447782
GO:0032787	monocarboxylic acid metabolic process	0.0235999	0.449748
GO:0006714	sesquiterpenoid metabolic process	0.023671	0.449748
GO:0016101	diterpenoid metabolic process	0.0244702	0.462183
GO:0016106	sesquiterpenoid biosynthetic process	0.0256663	0.481083
GO:0006952	defense response	0.0257723	0.481083
GO:0016114	terpenoid biosynthetic process	0.0264695	0.488384
GO:0055065	metal ion homeostasis	0.0264695	0.488384
GO:1901700	response to oxygen-containing compound	0.0270862	0.490238
GO:0009785	blue light signaling pathway	0.0271842	0.490238
GO:0030522	intracellular receptor signaling pathway	0.0271842	0.490238
GO:0043171	peptide catabolic process	0.0271842	0.490238
GO:0045935	positive regulation of nucleobase-containing compound metabolic process	0.0274111	0.491552
GO:0009299	mRNA transcription	0.0281348	0.50171
GO:0097305	response to alcohol	0.0283673	0.503048
GO:0005992	trehalose biosynthetic process	0.029152	0.511281
GO:1901568	fatty acid derivative metabolic process	0.029152	0.511281
GO:0072330	monocarboxylic acid biosynthetic process	0.0312167	0.544501
GO:0016119	carotene metabolic process	0.0325452	0.555551
GO:0071369	cellular response to ethylene stimulus	0.0325452	0.555551
GO:0006587	serotonin biosynthetic process from tryptophan	0.0339387	0.555551
GO:0009237	siderophore metabolic process	0.0339387	0.555551
GO:0019290	siderophore biosynthetic process	0.0339387	0.555551
GO:0042427	serotonin biosynthetic process	0.0339387	0.555551
GO:0042428	serotonin metabolic process	0.0339387	0.555551
GO:0046514	ceramide catabolic process	0.0339387	0.555551
GO:0071731	response to nitric oxide	0.0339387	0.555551
GO:0097366	response to bronchodilator	0.0339387	0.555551
GO:1900378	positive regulation of secondary metabolite biosynthetic process	0.0339387	0.555551
GO:1905183	negative regulation of protein serine/threonine phosphatase activity	0.0339387	0.555551
GO:0006720	isoprenoid metabolic process	0.0345587	0.562813
GO:0016053	organic acid biosynthetic process	0.0359789	0.580023
GO:0046394	carboxylic acid biosynthetic process	0.0359789	0.580023
GO:0005991	trehalose metabolic process	0.0384279	0.614224
GO:0006796	phosphate-containing compound metabolic process	0.0384852	0.614224
GO:0042214	terpene metabolic process	0.0415405	0.659688
GO:1902600	proton transmembrane transport	0.0428704	0.670837
GO:0046417	chorismate metabolic process	0.042873	0.670837
GO:0140115	export across plasma membrane	0.042873	0.670837
GO:0043647	inositol phosphate metabolic process	0.0434765	0.673193
GO:0010469	regulation of signaling receptor activity	0.0435996	0.673193
GO:0019184	nonribosomal peptide biosynthetic process	0.0448349	0.673193
GO:0043622	cortical microtubule organization	0.0448349	0.673193
GO:1900618	regulation of shoot system morphogenesis	0.0448349	0.673193
GO:0000032	cell wall mannoprotein biosynthetic process	0.0468198	0.673193
GO:0001578	microtubule bundle formation	0.0468198	0.673193
GO:0006056	mannoprotein metabolic process	0.0468198	0.673193
GO:0006057	mannoprotein biosynthetic process	0.0468198	0.673193
GO:0006690	icosanoid metabolic process	0.0468198	0.673193
GO:0009623	response to parasitic fungus	0.0468198	0.673193
GO:0010959	regulation of metal ion transport	0.0468198	0.673193
GO:0031506	cell wall glycoprotein biosynthetic process	0.0468198	0.673193
GO:0031938	regulation of chromatin silencing at telomere	0.0468198	0.673193
GO:0046203	spermidine catabolic process	0.0468198	0.673193
GO:1900087	positive regulation of G1/S transition of mitotic cell cycle	0.0468198	0.673193
GO:1902808	positive regulation of cell cycle G1/S phase transition	0.0468198	0.673193
GO:1902977	mitotic DNA replication preinitiation complex assembly	0.0468198	0.673193
GO:0018958	phenol-containing compound metabolic process	0.0470418	0.673351
GO:0046351	disaccharide biosynthetic process	0.0475576	0.677696
GO:0006098	pentose-phosphate shunt	0.0490836	0.687649
GO:0009873	ethylene-activated signaling pathway	0.0490836	0.687649
GO:0009072	aromatic amino acid family metabolic process	0.0493961	0.687649
GO:0031407	oxylipin metabolic process	0.0495487	0.687649
GO:0031408	oxylipin biosynthetic process	0.0495487	0.687649
GO:0045492	xylan biosynthetic process	0.0495487	0.687649
GO:0006793	phosphorus metabolic process	0.0503502	0.695749
GO:0006576	cellular biogenic amine metabolic process	0.0509398	0.700862
GO:0051187	cofactor catabolic process	0.0512059	0.701499
GO:0071669	plant-type cell wall organization or biogenesis	0.0533415	0.727632
GO:0009826	unidimensional cell growth	0.0539204	0.732399
GO:0006739	NADP metabolic process	0.0545275	0.734395
GO:0009690	cytokinin metabolic process	0.0545275	0.734395
GO:0009965	leaf morphogenesis	0.0552017	0.740068
GO:0006081	cellular aldehyde metabolic process	0.0554123	0.740068
GO:0065008	regulation of biological quality	0.0568118	0.755596
GO:0015849	organic acid transport	0.0610562	0.805336
GO:0046942	carboxylic acid transport	0.0610562	0.805336
GO:0042742	defense response to bacterium	0.0620825	0.809448
GO:0006633	fatty acid biosynthetic process	0.0621062	0.809448
GO:0000160	phosphorelay signal transduction system	0.0629897	0.809448
GO:0008643	carbohydrate transport	0.0630226	0.809448
GO:0034219	carbohydrate transmembrane transport	0.0644813	0.809448
GO:0009723	response to ethylene	0.0645919	0.809448
GO:0044038	cell wall macromolecule biosynthetic process	0.0645919	0.809448
GO:0070589	cellular component macromolecule biosynthetic process	0.0645919	0.809448
GO:0043269	regulation of ion transport	0.0647221	0.809448
GO:0048869	cellular developmental process	0.0648013	0.809448
GO:0009739	response to gibberellin	0.0674106	0.809448
GO:0010039	response to iron ion	0.0678921	0.809448
GO:0032957	inositol trisphosphate metabolic process	0.0678921	0.809448
GO:0009073	aromatic amino acid family biosynthetic process	0.0684759	0.809448
GO:0009312	oligosaccharide biosynthetic process	0.0684759	0.809448
GO:0044106	cellular amine metabolic process	0.0698301	0.809448
GO:0042546	cell wall biogenesis	0.0705025	0.809448
GO:0009696	salicylic acid metabolic process	0.0712133	0.809448
GO:0015837	amine transport	0.0712627	0.809448
GO:0015855	pyrimidine nucleobase transport	0.0712627	0.809448
GO:0015857	uracil transport	0.0712627	0.809448
GO:0030574	collagen catabolic process	0.0712627	0.809448
GO:0032890	regulation of organic acid transport	0.0712627	0.809448
GO:0032973	amino acid export across plasma membrane	0.0712627	0.809448
GO:0051952	regulation of amine transport	0.0712627	0.809448
GO:0051955	regulation of amino acid transport	0.0712627	0.809448
GO:0080143	regulation of amino acid export	0.0712627	0.809448
GO:1901162	primary amino compound biosynthetic process	0.0712627	0.809448
GO:1901334	lactone metabolic process	0.0712627	0.809448
GO:1901336	lactone biosynthetic process	0.0712627	0.809448
GO:1901600	strigolactone metabolic process	0.0712627	0.809448
GO:1901601	strigolactone biosynthetic process	0.0712627	0.809448
GO:1903789	regulation of amino acid transmembrane transport	0.0712627	0.809448
GO:1903791	uracil transmembrane transport	0.0712627	0.809448
GO:1904082	pyrimidine nucleobase transmembrane transport	0.0712627	0.809448
GO:0044272	sulfur compound biosynthetic process	0.0715283	0.809448
GO:0006568	tryptophan metabolic process	0.0720632	0.809448
GO:0006586	indolalkylamine metabolic process	0.0720632	0.809448
GO:0009685	gibberellin metabolic process	0.0720632	0.809448
GO:0001676	long-chain fatty acid metabolic process	0.0725257	0.809448
GO:0010325	raffinose family oligosaccharide biosynthetic process	0.0725257	0.809448
GO:0015851	nucleobase transport	0.0725257	0.809448
GO:0030149	sphingolipid catabolic process	0.0725257	0.809448
GO:0046466	membrane lipid catabolic process	0.0725257	0.809448
GO:0007215	glutamate receptor signaling pathway	0.0739969	0.819772
GO:0035235	ionotropic glutamate receptor signaling pathway	0.0739969	0.819772
GO:0006900	vesicle budding from membrane	0.0742212	0.819772
GO:0015711	organic anion transport	0.0797908	0.878249
GO:0009637	response to blue light	0.0820996	0.896689
GO:0022603	regulation of anatomical structure morphogenesis	0.0820996	0.896689
GO:0046777	protein autophosphorylation	0.0823089	0.896689
GO:0015850	organic hydroxy compound transport	0.0831089	0.899266
GO:0048586	regulation of long-day photoperiodism, flowering	0.0831089	0.899266
GO:0009860	pollen tube growth	0.0845323	0.908509
GO:0010143	cutin biosynthetic process	0.0845323	0.908509
GO:0008299	isoprenoid biosynthetic process	0.0889095	0.946253
GO:0044271	cellular nitrogen compound biosynthetic process	0.089786	0.946253
GO:0017001	antibiotic catabolic process	0.0898241	0.946253
GO:0009617	response to bacterium	0.0911538	0.946253
GO:0006066	alcohol metabolic process	0.0920616	0.946253
GO:0016054	organic acid catabolic process	0.0938968	0.946253
GO:0046395	carboxylic acid catabolic process	0.0938968	0.946253
GO:0055080	cation homeostasis	0.0955678	0.946253
GO:0030865	cortical cytoskeleton organization	0.0962902	0.946253
GO:0051193	regulation of cofactor metabolic process	0.0962902	0.946253
GO:0009751	response to salicylic acid	0.0986197	0.946253
GO:0071482	cellular response to light stimulus	0.101344	0.946253
GO:0006879	cellular iron ion homeostasis	0.104246	0.946253
GO:0006790	sulfur compound metabolic process	0.104328	0.946253
GO:0048367	shoot system development	0.105276	0.946253
GO:0050801	ion homeostasis	0.105338	0.946253
GO:0007267	cell-cell signaling	0.108799	0.946253
GO:0009423	chorismate biosynthetic process	0.108799	0.946253
GO:0009851	auxin biosynthetic process	0.108799	0.946253
GO:0015798	myo-inositol transport	0.108799	0.946253
GO:0019432	triglyceride biosynthetic process	0.108799	0.946253
GO:0045168	cell-cell signaling involved in cell fate commitment	0.108799	0.946253
GO:0048579	negative regulation of long-day photoperiodism, flowering	0.108799	0.946253
GO:0090332	stomatal closure	0.108799	0.946253
GO:0009687	abscisic acid metabolic process	0.11144	0.946253
GO:0009932	cell tip growth	0.11144	0.946253
GO:0043288	apocarotenoid metabolic process	0.11144	0.946253
GO:0046185	aldehyde catabolic process	0.11144	0.946253
GO:1902644	tertiary alcohol metabolic process	0.11144	0.946253
GO:0035556	intracellular signal transduction	0.111956	0.946253
GO:0031098	stress-activated protein kinase signaling cascade	0.11412	0.946253
GO:0051156	glucose 6-phosphate metabolic process	0.11412	0.946253
GO:0016102	diterpenoid biosynthetic process	0.118872	0.946253
GO:0009052	pentose-phosphate shunt, non-oxidative branch	0.120015	0.946253
GO:0019632	shikimate metabolic process	0.120015	0.946253
GO:0032963	collagen metabolic process	0.120015	0.946253
GO:0051510	regulation of unidimensional cell growth	0.120015	0.946253
GO:0051560	mitochondrial calcium ion homeostasis	0.120015	0.946253
GO:0072531	pyrimidine-containing compound transmembrane transport	0.120015	0.946253
GO:1901160	primary amino compound metabolic process	0.120015	0.946253
GO:0006348	chromatin silencing at telomere	0.120205	0.946253
GO:0006680	glucosylceramide catabolic process	0.120205	0.946253
GO:0009647	skotomorphogenesis	0.120205	0.946253
GO:0009786	regulation of asymmetric cell division	0.120205	0.946253
GO:0010336	gibberellic acid homeostasis	0.120205	0.946253
GO:0015720	allantoin transport	0.120205	0.946253
GO:0019377	glycolipid catabolic process	0.120205	0.946253
GO:0030417	nicotianamine metabolic process	0.120205	0.946253
GO:0030418	nicotianamine biosynthetic process	0.120205	0.946253
GO:0033540	fatty acid beta-oxidation using acyl-CoA oxidase	0.120205	0.946253
GO:0042759	long-chain fatty acid biosynthetic process	0.120205	0.946253
GO:0046443	FAD metabolic process	0.120205	0.946253
GO:0046477	glycosylceramide catabolic process	0.120205	0.946253
GO:0046479	glycosphingolipid catabolic process	0.120205	0.946253
GO:0048830	adventitious root development	0.120205	0.946253
GO:0051051	negative regulation of transport	0.120205	0.946253
GO:0051176	positive regulation of sulfur metabolic process	0.120205	0.946253
GO:0051194	positive regulation of cofactor metabolic process	0.120205	0.946253
GO:0070127	tRNA aminoacylation for mitochondrial protein translation	0.120205	0.946253
GO:0071732	cellular response to nitric oxide	0.120205	0.946253
GO:0072351	tricarboxylic acid biosynthetic process	0.120205	0.946253
GO:0090056	regulation of chlorophyll metabolic process	0.120205	0.946253
GO:0090153	regulation of sphingolipid biosynthetic process	0.120205	0.946253
GO:0090155	negative regulation of sphingolipid biosynthetic process	0.120205	0.946253
GO:0090156	cellular sphingolipid homeostasis	0.120205	0.946253
GO:1900060	negative regulation of ceramide biosynthetic process	0.120205	0.946253
GO:1905038	regulation of membrane lipid metabolic process	0.120205	0.946253
GO:2000303	regulation of ceramide biosynthetic process	0.120205	0.946253
GO:0042537	benzene-containing compound metabolic process	0.12075	0.946253
GO:0098656	anion transmembrane transport	0.122232	0.946253
GO:0050896	response to stimulus	0.124647	0.946253
GO:0048574	long-day photoperiodism, flowering	0.128062	0.946253
GO:0009688	abscisic acid biosynthetic process	0.129676	0.946253
GO:0032958	inositol phosphate biosynthetic process	0.129676	0.946253
GO:0043289	apocarotenoid biosynthetic process	0.129676	0.946253
GO:0098739	import across plasma membrane	0.129676	0.946253
GO:1902645	tertiary alcohol biosynthetic process	0.129676	0.946253
GO:0098771	inorganic ion homeostasis	0.131874	0.946253
GO:0009833	plant-type primary cell wall biogenesis	0.132486	0.946253
GO:0048581	negative regulation of post-embryonic development	0.132486	0.946253
GO:0023014	signal transduction by protein phosphorylation	0.133036	0.946253
GO:0019682	glyceraldehyde-3-phosphate metabolic process	0.135352	0.946253
GO:0097237	cellular response to toxic substance	0.136572	0.946253
GO:1990748	cellular detoxification	0.136572	0.946253
GO:0070592	cell wall polysaccharide biosynthetic process	0.138007	0.946253
GO:0060560	developmental growth involved in morphogenesis	0.13811	0.946253
GO:0042743	hydrogen peroxide metabolic process	0.139436	0.946253
GO:0098754	detoxification	0.142029	0.946253
GO:0006814	sodium ion transport	0.142116	0.946253
GO:0030198	extracellular matrix organization	0.142116	0.946253
GO:0043062	extracellular structure organization	0.142116	0.946253
GO:0071902	positive regulation of protein serine/threonine kinase activity	0.142116	0.946253
GO:0080050	regulation of seed development	0.142116	0.946253
GO:0042592	homeostatic process	0.142156	0.946253
GO:0035670	plant-type ovary development	0.149751	0.946253
GO:0048481	plant ovule development	0.149751	0.946253
GO:0014070	response to organic cyclic compound	0.15093	0.946253
GO:0006787	porphyrin-containing compound catabolic process	0.151442	0.946253
GO:0009094	L-phenylalanine biosynthetic process	0.151442	0.946253
GO:0009838	abscission	0.151442	0.946253
GO:0010112	regulation of systemic acquired resistance	0.151442	0.946253
GO:0015791	polyol transport	0.151442	0.946253
GO:0033015	tetrapyrrole catabolic process	0.151442	0.946253
GO:0043649	dicarboxylic acid catabolic process	0.151442	0.946253
GO:0044273	sulfur compound catabolic process	0.151442	0.946253
GO:0046292	formaldehyde metabolic process	0.151442	0.946253
GO:0046294	formaldehyde catabolic process	0.151442	0.946253
GO:0046460	neutral lipid biosynthetic process	0.151442	0.946253
GO:0046463	acylglycerol biosynthetic process	0.151442	0.946253
GO:0070417	cellular response to cold	0.151442	0.946253
GO:0110095	cellular detoxification of aldehyde	0.151442	0.946253
GO:0110096	cellular response to aldehyde	0.151442	0.946253
GO:1902223	erythrose 4-phosphate/phosphoenolpyruvate family amino acid biosynthetic process	0.151442	0.946253
GO:0031347	regulation of defense response	0.153554	0.946253
GO:0048571	long-day photoperiodism	0.154414	0.946253
GO:0016999	antibiotic metabolic process	0.155364	0.946253
GO:0046165	alcohol biosynthetic process	0.155424	0.946253
GO:0031325	positive regulation of cellular metabolic process	0.155552	0.946253
GO:0045860	positive regulation of protein kinase activity	0.156827	0.946253
GO:0046189	phenol-containing compound biosynthetic process	0.157127	0.946253
GO:0051093	negative regulation of developmental process	0.158506	0.946253
GO:0000097	sulfur amino acid biosynthetic process	0.158696	0.946253
GO:0009734	auxin-activated signaling pathway	0.158912	0.946253
GO:0045087	innate immune response	0.158912	0.946253
GO:0019752	carboxylic acid metabolic process	0.165448	0.946253
GO:0044249	cellular biosynthetic process	0.166407	0.946253
GO:0009095	aromatic amino acid family biosynthetic process, prephenate pathway	0.167471	0.946253
GO:0009853	photorespiration	0.167471	0.946253
GO:0009937	regulation of gibberellic acid mediated signaling pathway	0.167471	0.946253
GO:0010224	response to UV-B	0.167471	0.946253
GO:0006955	immune response	0.172702	0.946253
GO:0044255	cellular lipid metabolic process	0.172727	0.946253
GO:0042493	response to drug	0.172943	0.946253
GO:0009414	response to water deprivation	0.175865	0.946253
GO:0009626	plant-type hypersensitive response	0.176175	0.946253
GO:0009846	pollen germination	0.176175	0.946253
GO:0034050	host programmed cell death induced by symbiont	0.176175	0.946253
GO:0034765	regulation of ion transmembrane transport	0.176175	0.946253
GO:0006546	glycine catabolic process	0.177327	0.946253
GO:0009938	negative regulation of gibberellic acid mediated signaling pathway	0.177327	0.946253
GO:0019464	glycine decarboxylation via glycine cleavage system	0.177327	0.946253
GO:0030307	positive regulation of cell growth	0.177327	0.946253
GO:0042762	regulation of sulfur metabolic process	0.177327	0.946253
GO:0052746	inositol phosphorylation	0.177327	0.946253
GO:1900376	regulation of secondary metabolite biosynthetic process	0.177327	0.946253
GO:1902074	response to salt	0.177327	0.946253
GO:1902969	mitotic DNA replication	0.177327	0.946253
GO:1903959	regulation of anion transmembrane transport	0.177327	0.946253
GO:0000096	sulfur amino acid metabolic process	0.178952	0.946253
GO:0042744	hydrogen peroxide catabolic process	0.1793	0.946253
GO:0010119	regulation of stomatal movement	0.180851	0.946253
GO:0019344	cysteine biosynthetic process	0.180851	0.946253
GO:0080163	regulation of protein serine/threonine phosphatase activity	0.180851	0.946253
GO:0019751	polyol metabolic process	0.180857	0.946253
GO:0045088	regulation of innate immune response	0.180857	0.946253
GO:0046835	carbohydrate phosphorylation	0.180857	0.946253
GO:0050776	regulation of immune response	0.180857	0.946253
GO:0016126	sterol biosynthetic process	0.182407	0.946253
GO:0006534	cysteine metabolic process	0.1831	0.946253
GO:0006672	ceramide metabolic process	0.1831	0.946253
GO:0006637	acyl-CoA metabolic process	0.183458	0.946253
GO:0035383	thioester metabolic process	0.183458	0.946253
GO:0009059	macromolecule biosynthetic process	0.183529	0.946253
GO:2000028	regulation of photoperiodism, flowering	0.183797	0.946253
GO:0071365	cellular response to auxin stimulus	0.187115	0.946253
GO:0051173	positive regulation of nitrogen compound metabolic process	0.192294	0.946253
GO:0009069	serine family amino acid metabolic process	0.194598	0.946253
GO:0090698	post-embryonic plant morphogenesis	0.194598	0.946253
GO:0072593	reactive oxygen species metabolic process	0.195037	0.946253
GO:0098869	cellular oxidant detoxification	0.195614	0.946253
GO:0033674	positive regulation of kinase activity	0.197946	0.946253
GO:0006207	'de novo' pyrimidine nucleobase biosynthetic process	0.199184	0.946253
GO:0010496	intercellular transport	0.199184	0.946253
GO:0010497	plasmodesmata-mediated intercellular transport	0.199184	0.946253
GO:0032103	positive regulation of response to external stimulus	0.199184	0.946253
GO:0042219	cellular modified amino acid catabolic process	0.199184	0.946253
GO:0006082	organic acid metabolic process	0.199902	0.946253
GO:0009415	response to water	0.203716	0.946253
GO:0000103	sulfate assimilation	0.206472	0.946253
GO:0006267	pre-replicative complex assembly involved in nuclear cell cycle DNA replication	0.206472	0.946253
GO:0006425	glutaminyl-tRNA aminoacylation	0.206472	0.946253
GO:0006677	glycosylceramide metabolic process	0.206472	0.946253
GO:0006678	glucosylceramide metabolic process	0.206472	0.946253
GO:0006687	glycosphingolipid metabolic process	0.206472	0.946253
GO:0006863	purine nucleobase transport	0.206472	0.946253
GO:0008612	peptidyl-lysine modification to peptidyl-hypusine	0.206472	0.946253
GO:0009441	glycolate metabolic process	0.206472	0.946253
GO:0009700	indole phytoalexin biosynthetic process	0.206472	0.946253
GO:0010120	camalexin biosynthetic process	0.206472	0.946253
GO:0010230	alternative respiration	0.206472	0.946253
GO:0015714	phosphoenolpyruvate transport	0.206472	0.946253
GO:0015853	adenine transport	0.206472	0.946253
GO:0015854	guanine transport	0.206472	0.946253
GO:0015858	nucleoside transport	0.206472	0.946253
GO:0015908	fatty acid transport	0.206472	0.946253
GO:0015909	long-chain fatty acid transport	0.206472	0.946253
GO:0030186	melatonin metabolic process	0.206472	0.946253
GO:0030187	melatonin biosynthetic process	0.206472	0.946253
GO:0032309	icosanoid secretion	0.206472	0.946253
GO:0033383	geranyl diphosphate metabolic process	0.206472	0.946253
GO:0033384	geranyl diphosphate biosynthetic process	0.206472	0.946253
GO:0033477	S-methylmethionine metabolic process	0.206472	0.946253
GO:0033528	S-methylmethionine cycle	0.206472	0.946253
GO:0034309	primary alcohol biosynthetic process	0.206472	0.946253
GO:0036388	pre-replicative complex assembly	0.206472	0.946253
GO:0036525	protein deglycation	0.206472	0.946253
GO:0036529	protein deglycation, glyoxal removal	0.206472	0.946253
GO:0046217	indole phytoalexin metabolic process	0.206472	0.946253
GO:0046295	glycolate biosynthetic process	0.206472	0.946253
GO:0046717	acid secretion	0.206472	0.946253
GO:0046900	tetrahydrofolylpolyglutamate metabolic process	0.206472	0.946253
GO:0050482	arachidonic acid secretion	0.206472	0.946253
GO:0051262	protein tetramerization	0.206472	0.946253
GO:0052317	camalexin metabolic process	0.206472	0.946253
GO:0071163	DNA replication preinitiation complex assembly	0.206472	0.946253
GO:0071715	icosanoid transport	0.206472	0.946253
GO:0072387	flavin adenine dinucleotide metabolic process	0.206472	0.946253
GO:0089722	phosphoenolpyruvate transmembrane transport	0.206472	0.946253
GO:0106044	guanine deglycation	0.206472	0.946253
GO:0106046	guanine deglycation, glyoxal removal	0.206472	0.946253
GO:1901571	fatty acid derivative transport	0.206472	0.946253
GO:1901642	nucleoside transmembrane transport	0.206472	0.946253
GO:1902299	pre-replicative complex assembly involved in cell cycle DNA replication	0.206472	0.946253
GO:1902806	regulation of cell cycle G1/S phase transition	0.206472	0.946253
GO:1903189	glyoxal metabolic process	0.206472	0.946253
GO:1903828	negative regulation of cellular protein localization	0.206472	0.946253
GO:1903963	arachidonate transport	0.206472	0.946253
GO:1904823	purine nucleobase transmembrane transport	0.206472	0.946253
GO:1990937	xylan acetylation	0.206472	0.946253
GO:2000045	regulation of G1/S transition of mitotic cell cycle	0.206472	0.946253
GO:0010167	response to nitrate	0.207368	0.946253
GO:0048573	photoperiodism, flowering	0.207368	0.946253
GO:0090567	reproductive shoot system development	0.207897	0.946253
GO:0006020	inositol metabolic process	0.20894	0.946253
GO:0007098	centrosome cycle	0.20894	0.946253
GO:0009850	auxin metabolic process	0.20894	0.946253
GO:0022604	regulation of cell morphogenesis	0.20894	0.946253
GO:0071446	cellular response to salicylic acid stimulus	0.20894	0.946253
GO:1902358	sulfate transmembrane transport	0.20894	0.946253
GO:0001505	regulation of neurotransmitter levels	0.212301	0.946253
GO:0042133	neurotransmitter metabolic process	0.212301	0.946253
GO:0051241	negative regulation of multicellular organismal process	0.212301	0.946253
GO:0043436	oxoacid metabolic process	0.213128	0.946253
GO:0009740	gibberellic acid mediated signaling pathway	0.213136	0.946253
GO:0034762	regulation of transmembrane transport	0.213136	0.946253
GO:0048467	gynoecium development	0.213866	0.946253
GO:0072348	sulfur compound transport	0.213866	0.946253
GO:0010087	phloem or xylem histogenesis	0.214365	0.946253
GO:0046173	polyol biosynthetic process	0.214365	0.946253
GO:0046839	phospholipid dephosphorylation	0.214365	0.946253
GO:0046856	phosphatidylinositol dephosphorylation	0.214365	0.946253
GO:0044283	small molecule biosynthetic process	0.21525	0.946253
GO:0000101	sulfur amino acid transport	0.216405	0.946253
GO:0001561	fatty acid alpha-oxidation	0.216405	0.946253
GO:0001881	receptor recycling	0.216405	0.946253
GO:0002191	cap-dependent translational initiation	0.216405	0.946253
GO:0006106	fumarate metabolic process	0.216405	0.946253
GO:0006178	guanine salvage	0.216405	0.946253
GO:0006244	pyrimidine nucleotide catabolic process	0.216405	0.946253
GO:0006253	dCTP catabolic process	0.216405	0.946253
GO:0006359	regulation of transcription by RNA polymerase III	0.216405	0.946253
GO:0006670	sphingosine metabolic process	0.216405	0.946253
GO:0006691	leukotriene metabolic process	0.216405	0.946253
GO:0006780	uroporphyrinogen III biosynthetic process	0.216405	0.946253
GO:0006844	acyl carnitine transport	0.216405	0.946253
GO:0006882	cellular zinc ion homeostasis	0.216405	0.946253
GO:0007097	nuclear migration	0.216405	0.946253
GO:0007202	activation of phospholipase C activity	0.216405	0.946253
GO:0008153	para-aminobenzoic acid biosynthetic process	0.216405	0.946253
GO:0009149	pyrimidine nucleoside triphosphate catabolic process	0.216405	0.946253
GO:0009213	pyrimidine deoxyribonucleoside triphosphate catabolic process	0.216405	0.946253
GO:0009223	pyrimidine deoxyribonucleotide catabolic process	0.216405	0.946253
GO:0009439	cyanate metabolic process	0.216405	0.946253
GO:0009440	cyanate catabolic process	0.216405	0.946253
GO:0009560	embryo sac egg cell differentiation	0.216405	0.946253
GO:0009683	indoleacetic acid metabolic process	0.216405	0.946253
GO:0009684	indoleacetic acid biosynthetic process	0.216405	0.946253
GO:0009848	indoleacetic acid biosynthetic process via tryptophan	0.216405	0.946253
GO:0009877	nodulation	0.216405	0.946253
GO:0010088	phloem development	0.216405	0.946253
GO:0010105	negative regulation of ethylene-activated signaling pathway	0.216405	0.946253
GO:0010185	regulation of cellular defense response	0.216405	0.946253
GO:0010186	positive regulation of cellular defense response	0.216405	0.946253
GO:0010232	vascular transport	0.216405	0.946253
GO:0010233	phloem transport	0.216405	0.946253
GO:0010270	photosystem II oxygen evolving complex assembly	0.216405	0.946253
GO:0010271	regulation of chlorophyll catabolic process	0.216405	0.946253
GO:0010358	leaf shaping	0.216405	0.946253
GO:0010366	negative regulation of ethylene biosynthetic process	0.216405	0.946253
GO:0010500	transmitting tissue development	0.216405	0.946253
GO:0010517	regulation of phospholipase activity	0.216405	0.946253
GO:0010518	positive regulation of phospholipase activity	0.216405	0.946253
GO:0010555	response to mannitol	0.216405	0.946253
GO:0010597	green leaf volatile biosynthetic process	0.216405	0.946253
GO:0010600	regulation of auxin biosynthetic process	0.216405	0.946253
GO:0010618	aerenchyma formation	0.216405	0.946253
GO:0010863	positive regulation of phospholipase C activity	0.216405	0.946253
GO:0010919	regulation of inositol phosphate biosynthetic process	0.216405	0.946253
GO:0010981	regulation of cell wall macromolecule metabolic process	0.216405	0.946253
GO:0015012	heparan sulfate proteoglycan biosynthetic process	0.216405	0.946253
GO:0015015	heparan sulfate proteoglycan biosynthetic process, enzymatic modification	0.216405	0.946253
GO:0015708	silicic acid import across plasma membrane	0.216405	0.946253
GO:0015811	L-cystine transport	0.216405	0.946253
GO:0015916	fatty-acyl-CoA transport	0.216405	0.946253
GO:0016480	negative regulation of transcription by RNA polymerase III	0.216405	0.946253
GO:0017007	protein-bilin linkage	0.216405	0.946253
GO:0017009	protein-phycocyanobilin linkage	0.216405	0.946253
GO:0017186	peptidyl-pyroglutamic acid biosynthetic process, using glutaminyl-peptide cyclotransferase	0.216405	0.946253
GO:0018131	oxazole or thiazole biosynthetic process	0.216405	0.946253
GO:0018199	peptidyl-glutamine modification	0.216405	0.946253
GO:0018871	1-aminocyclopropane-1-carboxylate metabolic process	0.216405	0.946253
GO:0019249	lactate biosynthetic process	0.216405	0.946253
GO:0019370	leukotriene biosynthetic process	0.216405	0.946253
GO:0019372	lipoxygenase pathway	0.216405	0.946253
GO:0019419	sulfate reduction	0.216405	0.946253
GO:0019805	quinolinate biosynthetic process	0.216405	0.946253
GO:0030166	proteoglycan biosynthetic process	0.216405	0.946253
GO:0030201	heparan sulfate proteoglycan metabolic process	0.216405	0.946253
GO:0031099	regeneration	0.216405	0.946253
GO:0031336	negative regulation of sulfur amino acid metabolic process	0.216405	0.946253
GO:0031534	minus-end directed microtubule sliding	0.216405	0.946253
GO:0032263	GMP salvage	0.216405	0.946253
GO:0032351	negative regulation of hormone metabolic process	0.216405	0.946253
GO:0032353	negative regulation of hormone biosynthetic process	0.216405	0.946253
GO:0032922	circadian regulation of gene expression	0.216405	0.946253
GO:0032960	regulation of inositol trisphosphate biosynthetic process	0.216405	0.946253
GO:0033239	negative regulation of cellular amine metabolic process	0.216405	0.946253
GO:0033355	ascorbate glutathione cycle	0.216405	0.946253
GO:0033539	fatty acid beta-oxidation using acyl-CoA dehydrogenase	0.216405	0.946253
GO:0033609	oxalate metabolic process	0.216405	0.946253
GO:0033611	oxalate catabolic process	0.216405	0.946253
GO:0034756	regulation of iron ion transport	0.216405	0.946253
GO:0034757	negative regulation of iron ion transport	0.216405	0.946253
GO:0035264	multicellular organism growth	0.216405	0.946253
GO:0036066	protein O-linked fucosylation	0.216405	0.946253
GO:0036257	multivesicular body organization	0.216405	0.946253
GO:0036258	multivesicular body assembly	0.216405	0.946253
GO:0042218	1-aminocyclopropane-1-carboxylate biosynthetic process	0.216405	0.946253
GO:0042246	tissue regeneration	0.216405	0.946253
GO:0042262	DNA protection	0.216405	0.946253
GO:0043112	receptor metabolic process	0.216405	0.946253
GO:0043271	negative regulation of ion transport	0.216405	0.946253
GO:0045694	regulation of embryo sac egg cell differentiation	0.216405	0.946253
GO:0045723	positive regulation of fatty acid biosynthetic process	0.216405	0.946253
GO:0045763	negative regulation of cellular amino acid metabolic process	0.216405	0.946253
GO:0045923	positive regulation of fatty acid metabolic process	0.216405	0.946253
GO:0046065	dCTP metabolic process	0.216405	0.946253
GO:0046098	guanine metabolic process	0.216405	0.946253
GO:0046099	guanine biosynthetic process	0.216405	0.946253
GO:0046100	hypoxanthine metabolic process	0.216405	0.946253
GO:0046456	icosanoid biosynthetic process	0.216405	0.946253
GO:0046482	para-aminobenzoic acid metabolic process	0.216405	0.946253
GO:0046484	oxazole or thiazole metabolic process	0.216405	0.946253
GO:0046502	uroporphyrinogen III metabolic process	0.216405	0.946253
GO:0046512	sphingosine biosynthetic process	0.216405	0.946253
GO:0046520	sphingoid biosynthetic process	0.216405	0.946253
GO:0046741	transport of virus in host, tissue to tissue	0.216405	0.946253
GO:0048457	floral whorl morphogenesis	0.216405	0.946253
GO:0048459	floral whorl structural organization	0.216405	0.946253
GO:0048461	flower structural organization	0.216405	0.946253
GO:0051012	microtubule sliding	0.216405	0.946253
GO:0051175	negative regulation of sulfur metabolic process	0.216405	0.946253
GO:0051354	negative regulation of oxidoreductase activity	0.216405	0.946253
GO:0051483	terpenoid biosynthetic process, mevalonate-independent	0.216405	0.946253
GO:0051484	isopentenyl diphosphate biosynthetic process, methylerythritol 4-phosphate pathway involved in terpenoid biosynthetic process	0.216405	0.946253
GO:0051511	negative regulation of unidimensional cell growth	0.216405	0.946253
GO:0051512	positive regulation of unidimensional cell growth	0.216405	0.946253
GO:0051569	regulation of histone H3-K4 methylation	0.216405	0.946253
GO:0051647	nucleus localization	0.216405	0.946253
GO:0051865	protein autoubiquitination	0.216405	0.946253
GO:0051924	regulation of calcium ion transport	0.216405	0.946253
GO:0052837	thiazole biosynthetic process	0.216405	0.946253
GO:0052838	thiazole metabolic process	0.216405	0.946253
GO:0060191	regulation of lipase activity	0.216405	0.946253
GO:0060193	positive regulation of lipase activity	0.216405	0.946253
GO:0060776	simple leaf morphogenesis	0.216405	0.946253
GO:0061504	cyclic threonylcarbamoyladenosine biosynthetic process	0.216405	0.946253
GO:0062055	photosynthetic state transition	0.216405	0.946253
GO:0070143	mitochondrial alanyl-tRNA aminoacylation	0.216405	0.946253
GO:0070291	N-acylethanolamine metabolic process	0.216405	0.946253
GO:0070298	negative regulation of phosphorelay signal transduction system	0.216405	0.946253
GO:0070676	intralumenal vesicle formation	0.216405	0.946253
GO:0071216	cellular response to biotic stimulus	0.216405	0.946253
GO:0071219	cellular response to molecule of bacterial origin	0.216405	0.946253
GO:0071260	cellular response to mechanical stimulus	0.216405	0.946253
GO:0071327	cellular response to trehalose stimulus	0.216405	0.946253
GO:0071461	cellular response to redox state	0.216405	0.946253
GO:0080021	response to benzoic acid	0.216405	0.946253
GO:0080151	positive regulation of salicylic acid mediated signaling pathway	0.216405	0.946253
GO:0089709	L-histidine transmembrane transport	0.216405	0.946253
GO:0090354	regulation of auxin metabolic process	0.216405	0.946253
GO:0090356	negative regulation of auxin metabolic process	0.216405	0.946253
GO:0090357	regulation of tryptophan metabolic process	0.216405	0.946253
GO:0090410	malonate catabolic process	0.216405	0.946253
GO:0090709	regulation of timing of plant organ formation	0.216405	0.946253
GO:0097036	regulation of plasma membrane sterol distribution	0.216405	0.946253
GO:0097272	ammonia homeostasis	0.216405	0.946253
GO:0097275	cellular ammonia homeostasis	0.216405	0.946253
GO:0097510	base-excision repair, AP site formation via deaminated base removal	0.216405	0.946253
GO:0097548	seed abscission	0.216405	0.946253
GO:1900274	regulation of phospholipase C activity	0.216405	0.946253
GO:1900704	regulation of siderophore biosynthetic process	0.216405	0.946253
GO:1900706	positive regulation of siderophore biosynthetic process	0.216405	0.946253
GO:1900909	negative regulation of olefin metabolic process	0.216405	0.946253
GO:1900912	negative regulation of olefin biosynthetic process	0.216405	0.946253
GO:1901064	syringal lignin metabolic process	0.216405	0.946253
GO:1901066	syringal lignin biosynthetic process	0.216405	0.946253
GO:1901337	thioester transport	0.216405	0.946253
GO:1901347	negative regulation of secondary cell wall biogenesis	0.216405	0.946253
GO:1901404	regulation of tetrapyrrole catabolic process	0.216405	0.946253
GO:1901428	regulation of syringal lignin biosynthetic process	0.216405	0.946253
GO:1901430	positive regulation of syringal lignin biosynthetic process	0.216405	0.946253
GO:1901527	abscisic acid-activated signaling pathway involved in stomatal movement	0.216405	0.946253
GO:1901996	regulation of indoleacetic acid biosynthetic process via tryptophan	0.216405	0.946253
GO:1901997	negative regulation of indoleacetic acid biosynthetic process via tryptophan	0.216405	0.946253
GO:1902066	regulation of cell wall pectin metabolic process	0.216405	0.946253
GO:1902296	DNA strand elongation involved in cell cycle DNA replication	0.216405	0.946253
GO:1902319	DNA strand elongation involved in nuclear cell cycle DNA replication	0.216405	0.946253
GO:1902326	positive regulation of chlorophyll biosynthetic process	0.216405	0.946253
GO:1902348	cellular response to strigolactone	0.216405	0.946253
GO:1902395	regulation of 1-deoxy-D-xylulose-5-phosphate synthase activity	0.216405	0.946253
GO:1902609	(R)-2-hydroxy-alpha-linolenic acid biosynthetic process	0.216405	0.946253
GO:1902983	DNA strand elongation involved in mitotic DNA replication	0.216405	0.946253
GO:1903339	negative regulation of cell wall organization or biogenesis	0.216405	0.946253
GO:1905157	positive regulation of photosynthesis	0.216405	0.946253
GO:1990058	fruit replum development	0.216405	0.946253
GO:1990388	xylem-to-phloem iron transport	0.216405	0.946253
GO:2000468	regulation of peroxidase activity	0.216405	0.946253
GO:2000469	negative regulation of peroxidase activity	0.216405	0.946253
GO:2001009	regulation of plant-type cell wall cellulose biosynthetic process	0.216405	0.946253
GO:2001025	positive regulation of response to drug	0.216405	0.946253
GO:2001040	positive regulation of cellular response to drug	0.216405	0.946253
GO:2001295	malonyl-CoA biosynthetic process	0.216405	0.946253
GO:0006820	anion transport	0.217326	0.948981
GO:0016311	dephosphorylation	0.217744	0.949507
GO:0001934	positive regulation of protein phosphorylation	0.220195	0.958883
GO:0034645	cellular macromolecule biosynthetic process	0.222786	0.968847
GO:0032502	developmental process	0.223682	0.971421
GO:0009642	response to light intensity	0.224669	0.974382
GO:0006749	glutathione metabolic process	0.225993	0.978793
GO:0006631	fatty acid metabolic process	0.227923	0.985813
GO:0009908	flower development	0.228364	0.986385
GO:0090351	seedling development	0.229175	0.988551
GO:0010256	endomembrane system organization	0.236747	1
GO:0010604	positive regulation of macromolecule metabolic process	0.238074	1
GO:0007602	phototransduction	0.240208	1
GO:0009583	detection of light stimulus	0.240208	1
GO:0009585	red, far-red light phototransduction	0.240208	1
GO:0009638	phototropism	0.240208	1
GO:0010022	meristem determinacy	0.240208	1
GO:0010089	xylem development	0.240208	1
GO:0010412	mannan metabolic process	0.240208	1
GO:0010582	floral meristem determinacy	0.240208	1
GO:0015802	basic amino acid transport	0.240208	1
GO:0015996	chlorophyll catabolic process	0.240208	1
GO:0034308	primary alcohol metabolic process	0.240208	1
GO:0042135	neurotransmitter catabolic process	0.240208	1
GO:0044070	regulation of anion transport	0.240208	1
GO:0045736	negative regulation of cyclin-dependent protein serine/threonine kinase activity	0.240208	1
GO:0046149	pigment catabolic process	0.240208	1
GO:0046355	mannan catabolic process	0.240208	1
GO:0048639	positive regulation of developmental growth	0.240208	1
GO:0120029	proton export across plasma membrane	0.240208	1
GO:1904030	negative regulation of cyclin-dependent protein kinase activity	0.240208	1
GO:1990822	basic amino acid transmembrane transport	0.240208	1
GO:0009636	response to toxic substance	0.242015	1
GO:0046677	response to antibiotic	0.24243	1
GO:0000165	MAPK cascade	0.246418	1
GO:0048868	pollen tube development	0.246418	1
GO:0009628	response to abiotic stimulus	0.248005	1
GO:0006833	water transport	0.249902	1
GO:0042044	fluid transport	0.249902	1
GO:0072503	cellular divalent inorganic cation homeostasis	0.249902	1
GO:0003400	regulation of COPII vesicle coating	0.250631	1
GO:0007584	response to nutrient	0.250631	1
GO:0090113	regulation of ER to Golgi vesicle-mediated transport by GTP hydrolysis	0.250631	1
GO:0006109	regulation of carbohydrate metabolic process	0.252448	1
GO:0010476	gibberellin mediated signaling pathway	0.252448	1
GO:0035690	cellular response to drug	0.252448	1
GO:0071370	cellular response to gibberellin stimulus	0.252448	1
GO:0006901	vesicle coating	0.253258	1
GO:0008272	sulfate transport	0.253258	1
GO:0010675	regulation of cellular carbohydrate metabolic process	0.253258	1
GO:0043455	regulation of secondary metabolic process	0.253258	1
GO:0071236	cellular response to antibiotic	0.253258	1
GO:0048827	phyllome development	0.253283	1
GO:0006970	response to osmotic stress	0.253824	1
GO:0009814	defense response, incompatible interaction	0.255076	1
GO:0071478	cellular response to radiation	0.255076	1
GO:0009648	photoperiodism	0.261169	1
GO:0032147	activation of protein kinase activity	0.261169	1
GO:0009893	positive regulation of metabolic process	0.264618	1
GO:2000241	regulation of reproductive process	0.267641	1
GO:0006875	cellular metal ion homeostasis	0.270058	1
GO:0009607	response to biotic stimulus	0.274857	1
GO:0009653	anatomical structure morphogenesis	0.277092	1
GO:0030243	cellulose metabolic process	0.284721	1
GO:0006558	L-phenylalanine metabolic process	0.287037	1
GO:0015718	monocarboxylic acid transport	0.287037	1
GO:0032350	regulation of hormone metabolic process	0.287037	1
GO:0048194	Golgi vesicle budding	0.287037	1
GO:1902221	erythrose 4-phosphate/phosphoenolpyruvate family amino acid metabolic process	0.287037	1
GO:0009736	cytokinin-activated signaling pathway	0.289667	1
GO:0046890	regulation of lipid biosynthetic process	0.293526	1
GO:0048588	developmental cell growth	0.293526	1
GO:0008152	metabolic process	0.294528	1
GO:0023051	regulation of signaling	0.296416	1
GO:0002213	defense response to insect	0.296611	1
GO:0006102	isocitrate metabolic process	0.296611	1
GO:0006369	termination of RNA polymerase II transcription	0.296611	1
GO:0006556	S-adenosylmethionine biosynthetic process	0.296611	1
GO:0006850	mitochondrial pyruvate transmembrane transport	0.296611	1
GO:0009143	nucleoside triphosphate catabolic process	0.296611	1
GO:0009448	gamma-aminobutyric acid metabolic process	0.296611	1
GO:0009608	response to symbiont	0.296611	1
GO:0009610	response to symbiotic fungus	0.296611	1
GO:0009643	photosynthetic acclimation	0.296611	1
GO:0009862	systemic acquired resistance, salicylic acid mediated signaling pathway	0.296611	1
GO:0010030	positive regulation of seed germination	0.296611	1
GO:0010187	negative regulation of seed germination	0.296611	1
GO:0010241	ent-kaurene oxidation to kaurenoic acid	0.296611	1
GO:0010310	regulation of hydrogen peroxide metabolic process	0.296611	1
GO:0010731	protein glutathionylation	0.296611	1
GO:0015790	UDP-xylose transmembrane transport	0.296611	1
GO:0016137	glycoside metabolic process	0.296611	1
GO:0016139	glycoside catabolic process	0.296611	1
GO:0032959	inositol trisphosphate biosynthetic process	0.296611	1
GO:0033331	ent-kaurene metabolic process	0.296611	1
GO:0044205	'de novo' UMP biosynthetic process	0.296611	1
GO:0045595	regulation of cell differentiation	0.296611	1
GO:0045834	positive regulation of lipid metabolic process	0.296611	1
GO:0046889	positive regulation of lipid biosynthetic process	0.296611	1
GO:0051091	positive regulation of DNA-binding transcription factor activity	0.296611	1
GO:0061727	methylglyoxal catabolic process to lactate	0.296611	1
GO:1901401	regulation of tetrapyrrole metabolic process	0.296611	1
GO:1902456	regulation of stomatal opening	0.296611	1
GO:1903601	thermospermine metabolic process	0.296611	1
GO:1903602	thermospermine catabolic process	0.296611	1
GO:1990069	stomatal opening	0.296611	1
GO:1990641	response to iron ion starvation	0.296611	1
GO:0043207	response to external biotic stimulus	0.296612	1
GO:0051707	response to other organism	0.296612	1
GO:0009651	response to salt stress	0.298309	1
GO:0001558	regulation of cell growth	0.299568	1
GO:0010029	regulation of seed germination	0.299568	1
GO:0045927	positive regulation of growth	0.299568	1
GO:1900140	regulation of seedling development	0.299568	1
GO:0015893	drug transport	0.299791	1
GO:0005984	disaccharide metabolic process	0.30052	1
GO:1901264	carbohydrate derivative transport	0.30052	1
GO:0033865	nucleoside bisphosphate metabolic process	0.30082	1
GO:0033875	ribonucleoside bisphosphate metabolic process	0.30082	1
GO:0034032	purine nucleoside bisphosphate metabolic process	0.30082	1
GO:0098542	defense response to other organism	0.301065	1
GO:0002376	immune system process	0.303183	1
GO:0008356	asymmetric cell division	0.304389	1
GO:0009071	serine family amino acid catabolic process	0.304389	1
GO:0009310	amine catabolic process	0.304389	1
GO:0042402	cellular biogenic amine catabolic process	0.304389	1
GO:0000187	activation of MAPK activity	0.305913	1
GO:0002833	positive regulation of response to biotic stimulus	0.305913	1
GO:0006222	UMP biosynthetic process	0.305913	1
GO:0006999	nuclear pore organization	0.305913	1
GO:0009173	pyrimidine ribonucleoside monophosphate metabolic process	0.305913	1
GO:0009174	pyrimidine ribonucleoside monophosphate biosynthetic process	0.305913	1
GO:0010162	seed dormancy process	0.305913	1
GO:0010227	floral organ abscission	0.305913	1
GO:0015918	sterol transport	0.305913	1
GO:0022611	dormancy process	0.305913	1
GO:0043406	positive regulation of MAP kinase activity	0.305913	1
GO:0043410	positive regulation of MAPK cascade	0.305913	1
GO:0043902	positive regulation of multi-organism process	0.305913	1
GO:0046049	UMP metabolic process	0.305913	1
GO:0070940	dephosphorylation of RNA polymerase II C-terminal domain	0.305913	1
GO:0080112	seed growth	0.305913	1
GO:0009309	amine biosynthetic process	0.306426	1
GO:0042401	cellular biogenic amine biosynthetic process	0.306426	1
GO:0048646	anatomical structure formation involved in morphogenesis	0.306743	1
GO:0071407	cellular response to organic cyclic compound	0.30906	1
GO:0030244	cellulose biosynthetic process	0.309618	1
GO:0006855	drug transmembrane transport	0.311677	1
GO:0009311	oligosaccharide metabolic process	0.311677	1
GO:0043648	dicarboxylic acid metabolic process	0.311677	1
GO:0010646	regulation of cell communication	0.312158	1
GO:2000026	regulation of multicellular organismal development	0.314836	1
GO:0032515	negative regulation of phosphoprotein phosphatase activity	0.315574	1
GO:0035308	negative regulation of protein dephosphorylation	0.315574	1
GO:0051239	regulation of multicellular organismal process	0.315871	1
GO:0048438	floral whorl development	0.318097	1
GO:0071214	cellular response to abiotic stimulus	0.318097	1
GO:0104004	cellular response to environmental stimulus	0.318097	1
GO:0071368	cellular response to cytokinin stimulus	0.318981	1
GO:0010109	regulation of photosynthesis	0.325329	1
GO:0048440	carpel development	0.325329	1
GO:0009845	seed germination	0.328999	1
GO:0048585	negative regulation of response to stimulus	0.329241	1
GO:0040008	regulation of growth	0.332995	1
GO:0009697	salicylic acid biosynthetic process	0.335779	1
GO:0043650	dicarboxylic acid biosynthetic process	0.335779	1
GO:0002682	regulation of immune system process	0.337934	1
GO:0044282	small molecule catabolic process	0.338229	1
GO:0046916	cellular transition metal ion homeostasis	0.339786	1
GO:0009605	response to external stimulus	0.341422	1
GO:0006108	malate metabolic process	0.347026	1
GO:0009813	flavonoid biosynthetic process	0.347026	1
GO:0090630	activation of GTPase activity	0.347026	1
GO:0009070	serine family amino acid biosynthetic process	0.348917	1
GO:0048580	regulation of post-embryonic development	0.351149	1
GO:0009640	photomorphogenesis	0.351495	1
GO:0010923	negative regulation of phosphatase activity	0.351495	1
GO:0035305	negative regulation of dephosphorylation	0.351495	1
GO:0048366	leaf development	0.352133	1
GO:0048437	floral organ development	0.352133	1
GO:0009966	regulation of signal transduction	0.352408	1
GO:0051716	cellular response to stimulus	0.354008	1
GO:0044087	regulation of cellular component biogenesis	0.354664	1
GO:0010563	negative regulation of phosphorus metabolic process	0.355076	1
GO:0045936	negative regulation of phosphate metabolic process	0.355076	1
GO:0006643	membrane lipid metabolic process	0.359055	1
GO:0006544	glycine metabolic process	0.359156	1
GO:0009646	response to absence of light	0.359156	1
GO:0015706	nitrate transport	0.359156	1
GO:0015807	L-amino acid transport	0.359156	1
GO:0042548	regulation of photosynthesis, light reaction	0.359156	1
GO:0048207	vesicle targeting, rough ER to cis-Golgi	0.359156	1
GO:0048208	COPII vesicle coating	0.359156	1
GO:0051606	detection of stimulus	0.359156	1
GO:0060628	regulation of ER to Golgi vesicle-mediated transport	0.359156	1
GO:0010228	vegetative to reproductive phase transition of meristem	0.359394	1
GO:0055082	cellular chemical homeostasis	0.359818	1
GO:0009743	response to carbohydrate	0.360773	1
GO:0010565	regulation of cellular ketone metabolic process	0.360773	1
GO:0010035	response to inorganic substance	0.361063	1
GO:0030148	sphingolipid biosynthetic process	0.364341	1
GO:0072507	divalent inorganic cation homeostasis	0.364341	1
GO:0016070	RNA metabolic process	0.367391	1
GO:0007050	cell cycle arrest	0.372115	1
GO:0007292	female gamete generation	0.372115	1
GO:0008215	spermine metabolic process	0.372115	1
GO:0008216	spermidine metabolic process	0.372115	1
GO:0009083	branched-chain amino acid catabolic process	0.372115	1
GO:0009581	detection of external stimulus	0.372115	1
GO:0009582	detection of abiotic stimulus	0.372115	1
GO:0010014	meristem initiation	0.372115	1
GO:0010204	defense response signaling pathway, resistance gene-independent	0.372115	1
GO:0019747	regulation of isoprenoid metabolic process	0.372115	1
GO:0032881	regulation of polysaccharide metabolic process	0.372115	1
GO:0046500	S-adenosylmethionine metabolic process	0.372115	1
GO:0051260	protein homooligomerization	0.372115	1
GO:0055075	potassium ion homeostasis	0.372115	1
GO:0098659	inorganic cation import across plasma membrane	0.372115	1
GO:0099587	inorganic ion import across plasma membrane	0.372115	1
GO:1902022	L-lysine transport	0.372115	1
GO:1903401	L-lysine transmembrane transport	0.372115	1
GO:0031349	positive regulation of defense response	0.373675	1
GO:0000902	cell morphogenesis	0.376609	1
GO:0002229	defense response to oomycetes	0.376609	1
GO:0002239	response to oomycetes	0.376609	1
GO:0030003	cellular cation homeostasis	0.377442	1
GO:0048589	developmental growth	0.377442	1
GO:0030258	lipid modification	0.377939	1
GO:0045892	negative regulation of transcription, DNA-templated	0.37809	1
GO:0006638	neutral lipid metabolic process	0.378632	1
GO:0006639	acylglycerol metabolic process	0.378632	1
GO:0006826	iron ion transport	0.378632	1
GO:0006874	cellular calcium ion homeostasis	0.378632	1
GO:0009787	regulation of abscisic acid-activated signaling pathway	0.378632	1
GO:0046885	regulation of hormone biosynthetic process	0.378632	1
GO:0055074	calcium ion homeostasis	0.378632	1
GO:1901419	regulation of response to alcohol	0.378632	1
GO:1905957	regulation of cellular response to alcohol	0.378632	1
GO:0000082	G1/S transition of mitotic cell cycle	0.384909	1
GO:0000727	double-strand break repair via break-induced replication	0.384909	1
GO:0002237	response to molecule of bacterial origin	0.384909	1
GO:0006089	lactate metabolic process	0.384909	1
GO:0006168	adenine salvage	0.384909	1
GO:0006552	leucine catabolic process	0.384909	1
GO:0006569	tryptophan catabolic process	0.384909	1
GO:0006750	glutathione biosynthetic process	0.384909	1
GO:0006768	biotin metabolic process	0.384909	1
GO:0006848	pyruvate transport	0.384909	1
GO:0009102	biotin biosynthetic process	0.384909	1
GO:0009228	thiamine biosynthetic process	0.384909	1
GO:0009298	GDP-mannose biosynthetic process	0.384909	1
GO:0009438	methylglyoxal metabolic process	0.384909	1
GO:0009692	ethylene metabolic process	0.384909	1
GO:0009693	ethylene biosynthetic process	0.384909	1
GO:0009718	anthocyanin-containing compound biosynthetic process	0.384909	1
GO:0010225	response to UV-C	0.384909	1
GO:0042182	ketone catabolic process	0.384909	1
GO:0042436	indole-containing compound catabolic process	0.384909	1
GO:0042724	thiamine-containing compound biosynthetic process	0.384909	1
GO:0043096	purine nucleobase salvage	0.384909	1
GO:0043200	response to amino acid	0.384909	1
GO:0043449	cellular alkene metabolic process	0.384909	1
GO:0043450	alkene biosynthetic process	0.384909	1
GO:0044843	cell cycle G1/S phase transition	0.384909	1
GO:0045737	positive regulation of cyclin-dependent protein serine/threonine kinase activity	0.384909	1
GO:0046037	GMP metabolic process	0.384909	1
GO:0046208	spermine catabolic process	0.384909	1
GO:0046218	indolalkylamine catabolic process	0.384909	1
GO:0046519	sphingoid metabolic process	0.384909	1
GO:0046622	positive regulation of organ growth	0.384909	1
GO:0048508	embryonic meristem development	0.384909	1
GO:0051090	regulation of DNA-binding transcription factor activity	0.384909	1
GO:0051596	methylglyoxal catabolic process	0.384909	1
GO:0071324	cellular response to disaccharide stimulus	0.384909	1
GO:0072530	purine-containing compound transmembrane transport	0.384909	1
GO:0090110	cargo loading into COPII-coated vesicle	0.384909	1
GO:1900426	positive regulation of defense response to bacterium	0.384909	1
GO:1900673	olefin metabolic process	0.384909	1
GO:1900674	olefin biosynthetic process	0.384909	1
GO:1901475	pyruvate transmembrane transport	0.384909	1
GO:1902930	regulation of alcohol biosynthetic process	0.384909	1
GO:1904031	positive regulation of cyclin-dependent protein kinase activity	0.384909	1
GO:0006045	N-acetylglucosamine biosynthetic process	0.38599	1
GO:0006083	acetate metabolic process	0.38599	1
GO:0006114	glycerol biosynthetic process	0.38599	1
GO:0006216	cytidine catabolic process	0.38599	1
GO:0006390	mitochondrial transcription	0.38599	1
GO:0006421	asparaginyl-tRNA aminoacylation	0.38599	1
GO:0006431	methionyl-tRNA aminoacylation	0.38599	1
GO:0006592	ornithine biosynthetic process	0.38599	1
GO:0006636	unsaturated fatty acid biosynthetic process	0.38599	1
GO:0006747	FAD biosynthetic process	0.38599	1
GO:0006788	heme oxidation	0.38599	1
GO:0006968	cellular defense response	0.38599	1
GO:0009641	shade avoidance	0.38599	1
GO:0009662	etioplast organization	0.38599	1
GO:0009720	detection of hormone stimulus	0.38599	1
GO:0009726	detection of endogenous stimulus	0.38599	1
GO:0009729	detection of brassinosteroid stimulus	0.38599	1
GO:0009835	fruit ripening	0.38599	1
GO:0009972	cytidine deamination	0.38599	1
GO:0010019	chloroplast-nucleus signaling pathway	0.38599	1
GO:0010031	circumnutation	0.38599	1
GO:0010065	primary meristem tissue development	0.38599	1
GO:0010067	procambium histogenesis	0.38599	1
GO:0010094	specification of carpel identity	0.38599	1
GO:0010100	negative regulation of photomorphogenesis	0.38599	1
GO:0010110	regulation of photosynthesis, dark reaction	0.38599	1
GO:0010213	non-photoreactive DNA repair	0.38599	1
GO:0010222	stem vascular tissue pattern formation	0.38599	1
GO:0010244	response to low fluence blue light stimulus by blue low-fluence system	0.38599	1
GO:0010262	somatic embryogenesis	0.38599	1
GO:0010273	detoxification of copper ion	0.38599	1
GO:0010322	regulation of isopentenyl diphosphate biosynthetic process, methylerythritol 4-phosphate pathway	0.38599	1
GO:0010338	leaf formation	0.38599	1
GO:0010353	response to trehalose	0.38599	1
GO:0010364	regulation of ethylene biosynthetic process	0.38599	1
GO:0010380	regulation of chlorophyll biosynthetic process	0.38599	1
GO:0010390	histone monoubiquitination	0.38599	1
GO:0010493	Lewis a epitope biosynthetic process	0.38599	1
GO:0010508	positive regulation of autophagy	0.38599	1
GO:0015697	quaternary ammonium group transport	0.38599	1
GO:0015759	beta-glucoside transport	0.38599	1
GO:0015942	formate metabolic process	0.38599	1
GO:0016107	sesquiterpenoid catabolic process	0.38599	1
GO:0016144	S-glycoside biosynthetic process	0.38599	1
GO:0016572	histone phosphorylation	0.38599	1
GO:0019284	L-methionine salvage from S-adenosylmethionine	0.38599	1
GO:0019357	nicotinate nucleotide biosynthetic process	0.38599	1
GO:0019358	nicotinate nucleotide salvage	0.38599	1
GO:0019367	fatty acid elongation, saturated fatty acid	0.38599	1
GO:0019368	fatty acid elongation, unsaturated fatty acid	0.38599	1
GO:0019401	alditol biosynthetic process	0.38599	1
GO:0019427	acetyl-CoA biosynthetic process from acetate	0.38599	1
GO:0019758	glycosinolate biosynthetic process	0.38599	1
GO:0019761	glucosinolate biosynthetic process	0.38599	1
GO:0019918	peptidyl-arginine methylation, to symmetrical-dimethyl arginine	0.38599	1
GO:0019988	charged-tRNA amino acid modification	0.38599	1
GO:0030308	negative regulation of cell growth	0.38599	1
GO:0030497	fatty acid elongation	0.38599	1
GO:0031335	regulation of sulfur amino acid metabolic process	0.38599	1
GO:0032104	regulation of response to extracellular stimulus	0.38599	1
GO:0032106	positive regulation of response to extracellular stimulus	0.38599	1
GO:0032107	regulation of response to nutrient levels	0.38599	1
GO:0032109	positive regulation of response to nutrient levels	0.38599	1
GO:0032387	negative regulation of intracellular transport	0.38599	1
GO:0032950	regulation of beta-glucan metabolic process	0.38599	1
GO:0032951	regulation of beta-glucan biosynthetic process	0.38599	1
GO:0033215	iron assimilation by reduction and transport	0.38599	1
GO:0033387	putrescine biosynthetic process from ornithine	0.38599	1
GO:0033559	unsaturated fatty acid metabolic process	0.38599	1
GO:0034355	NAD salvage	0.38599	1
GO:0034389	lipid droplet organization	0.38599	1
GO:0034625	fatty acid elongation, monounsaturated fatty acid	0.38599	1
GO:0034626	fatty acid elongation, polyunsaturated fatty acid	0.38599	1
GO:0035344	hypoxanthine transport	0.38599	1
GO:0035404	histone-serine phosphorylation	0.38599	1
GO:0035964	COPI-coated vesicle budding	0.38599	1
GO:0042060	wound healing	0.38599	1
GO:0042144	vacuole fusion, non-autophagic	0.38599	1
GO:0042177	negative regulation of protein catabolic process	0.38599	1
GO:0042183	formate catabolic process	0.38599	1
GO:0042439	ethanolamine-containing compound metabolic process	0.38599	1
GO:0042868	antisense RNA metabolic process	0.38599	1
GO:0042946	glucoside transport	0.38599	1
GO:0042948	salicin transport	0.38599	1
GO:0043290	apocarotenoid catabolic process	0.38599	1
GO:0044000	movement in host	0.38599	1
GO:0044766	multi-organism transport	0.38599	1
GO:0045117	azole transport	0.38599	1
GO:0046087	cytidine metabolic process	0.38599	1
GO:0046133	pyrimidine ribonucleoside catabolic process	0.38599	1
GO:0046135	pyrimidine nucleoside catabolic process	0.38599	1
GO:0046345	abscisic acid catabolic process	0.38599	1
GO:0046386	deoxyribose phosphate catabolic process	0.38599	1
GO:0046475	glycerophospholipid catabolic process	0.38599	1
GO:0046497	nicotinate nucleotide metabolic process	0.38599	1
GO:0046710	GDP metabolic process	0.38599	1
GO:0046739	transport of virus in multicellular host	0.38599	1
GO:0046794	transport of virus	0.38599	1
GO:0046874	quinolinate metabolic process	0.38599	1
GO:0048200	Golgi transport vesicle coating	0.38599	1
GO:0048205	COPI coating of Golgi vesicle	0.38599	1
GO:0048462	carpel formation	0.38599	1
GO:0048577	negative regulation of short-day photoperiodism, flowering	0.38599	1
GO:0050879	multicellular organismal movement	0.38599	1
GO:0051224	negative regulation of protein transport	0.38599	1
GO:0051552	flavone metabolic process	0.38599	1
GO:0051553	flavone biosynthetic process	0.38599	1
GO:0051554	flavonol metabolic process	0.38599	1
GO:0051555	flavonol biosynthetic process	0.38599	1
GO:0051775	response to redox state	0.38599	1
GO:0051814	movement in other organism involved in symbiotic interaction	0.38599	1
GO:0052126	movement in host environment	0.38599	1
GO:0052192	movement in environment of other organism involved in symbiotic interaction	0.38599	1
GO:0052318	regulation of phytoalexin metabolic process	0.38599	1
GO:0052319	regulation of phytoalexin biosynthetic process	0.38599	1
GO:0052320	positive regulation of phytoalexin metabolic process	0.38599	1
GO:0052322	positive regulation of phytoalexin biosynthetic process	0.38599	1
GO:0052863	1-deoxy-D-xylulose 5-phosphate metabolic process	0.38599	1
GO:0052865	1-deoxy-D-xylulose 5-phosphate biosynthetic process	0.38599	1
GO:0055069	zinc ion homeostasis	0.38599	1
GO:0060149	negative regulation of posttranscriptional gene silencing	0.38599	1
GO:0060860	regulation of floral organ abscission	0.38599	1
GO:0060866	leaf abscission	0.38599	1
GO:0061687	detoxification of inorganic compound	0.38599	1
GO:0062034	L-pipecolic acid biosynthetic process	0.38599	1
GO:0070150	mitochondrial glycyl-tRNA aminoacylation	0.38599	1
GO:0070862	negative regulation of protein exit from endoplasmic reticulum	0.38599	1
GO:0071230	cellular response to amino acid stimulus	0.38599	1
GO:0071281	cellular response to iron ion	0.38599	1
GO:0072337	modified amino acid transport	0.38599	1
GO:0072388	flavin adenine dinucleotide biosynthetic process	0.38599	1
GO:0080040	positive regulation of cellular response to phosphate starvation	0.38599	1
GO:0080117	secondary growth	0.38599	1
GO:0080136	priming of cellular response to stress	0.38599	1
GO:0080152	regulation of reductive pentose-phosphate cycle	0.38599	1
GO:0080153	negative regulation of reductive pentose-phosphate cycle	0.38599	1
GO:0080183	response to photooxidative stress	0.38599	1
GO:0080190	lateral growth	0.38599	1
GO:0090071	negative regulation of ribosome biogenesis	0.38599	1
GO:0090143	nucleoid organization	0.38599	1
GO:0090317	negative regulation of intracellular protein transport	0.38599	1
GO:0097576	vacuole fusion	0.38599	1
GO:0098702	adenine import across plasma membrane	0.38599	1
GO:0098710	guanine import across plasma membrane	0.38599	1
GO:0098721	uracil import across plasma membrane	0.38599	1
GO:0140255	regulation of cellular response to phosphate starvation	0.38599	1
GO:1900367	positive regulation of defense response to insect	0.38599	1
GO:1900908	regulation of olefin metabolic process	0.38599	1
GO:1900911	regulation of olefin biosynthetic process	0.38599	1
GO:1901073	glucosamine-containing compound biosynthetic process	0.38599	1
GO:1901182	regulation of camalexin biosynthetic process	0.38599	1
GO:1901183	positive regulation of camalexin biosynthetic process	0.38599	1
GO:1901403	positive regulation of tetrapyrrole metabolic process	0.38599	1
GO:1901407	regulation of phosphorylation of RNA polymerase II C-terminal domain	0.38599	1
GO:1901465	positive regulation of tetrapyrrole biosynthetic process	0.38599	1
GO:1901656	glycoside transport	0.38599	1
GO:1901672	positive regulation of systemic acquired resistance	0.38599	1
GO:1901799	negative regulation of proteasomal protein catabolic process	0.38599	1
GO:1902347	response to strigolactone	0.38599	1
GO:1902579	multi-organism localization	0.38599	1
GO:1903034	regulation of response to wounding	0.38599	1
GO:1903051	negative regulation of proteolysis involved in cellular protein catabolic process	0.38599	1
GO:1903363	negative regulation of cellular protein catabolic process	0.38599	1
GO:1903573	negative regulation of response to endoplasmic reticulum stress	0.38599	1
GO:1903716	guanine transmembrane transport	0.38599	1
GO:1904152	regulation of retrograde protein transport, ER to cytosol	0.38599	1
GO:1904153	negative regulation of retrograde protein transport, ER to cytosol	0.38599	1
GO:1904293	negative regulation of ERAD pathway	0.38599	1
GO:1904950	negative regulation of establishment of protein localization	0.38599	1
GO:1990169	stress response to copper ion	0.38599	1
GO:2000008	regulation of protein localization to cell surface	0.38599	1
GO:2000009	negative regulation of protein localization to cell surface	0.38599	1
GO:2000014	regulation of endosperm development	0.38599	1
GO:2001006	regulation of cellulose biosynthetic process	0.38599	1
GO:2001293	malonyl-CoA metabolic process	0.38599	1
GO:0046496	nicotinamide nucleotide metabolic process	0.387659	1
GO:0009411	response to UV	0.387857	1
GO:0010020	chloroplast fission	0.394844	1
GO:0019674	NAD metabolic process	0.394844	1
GO:0019856	pyrimidine nucleobase biosynthetic process	0.394844	1
GO:0043572	plastid fission	0.394844	1
GO:0048199	vesicle targeting, to, from or within Golgi	0.394844	1
GO:0042327	positive regulation of phosphorylation	0.397489	1
GO:0006873	cellular ion homeostasis	0.398062	1
GO:0009062	fatty acid catabolic process	0.403649	1
GO:0019395	fatty acid oxidation	0.403649	1
GO:0007275	multicellular organism development	0.405454	1
GO:0019362	pyridine nucleotide metabolic process	0.406641	1
GO:0045491	xylan metabolic process	0.410764	1
GO:0048583	regulation of response to stimulus	0.413632	1
GO:0000162	tryptophan biosynthetic process	0.41378	1
GO:0006535	cysteine biosynthetic process from serine	0.41378	1
GO:0006641	triglyceride metabolic process	0.41378	1
GO:0015865	purine nucleotide transport	0.41378	1
GO:0015868	purine ribonucleotide transport	0.41378	1
GO:0016143	S-glycoside metabolic process	0.41378	1
GO:0019757	glycosinolate metabolic process	0.41378	1
GO:0019760	glucosinolate metabolic process	0.41378	1
GO:0043255	regulation of carbohydrate biosynthetic process	0.41378	1
GO:0046219	indolalkylamine biosynthetic process	0.41378	1
GO:0048209	regulation of vesicle targeting, to, from or within Golgi	0.41378	1
GO:0051503	adenine nucleotide transport	0.41378	1
GO:0050793	regulation of developmental process	0.415456	1
GO:0040007	growth	0.41874	1
GO:0006213	pyrimidine nucleoside metabolic process	0.421541	1
GO:0006555	methionine metabolic process	0.421541	1
GO:0010337	regulation of salicylic acid metabolic process	0.421541	1
GO:0010499	proteasomal ubiquitin-independent protein catabolic process	0.421541	1
GO:0016998	cell wall macromolecule catabolic process	0.421541	1
GO:0017000	antibiotic biosynthetic process	0.421541	1
GO:0031023	microtubule organizing center organization	0.421541	1
GO:0040011	locomotion	0.421541	1
GO:0046131	pyrimidine ribonucleoside metabolic process	0.421541	1
GO:0048653	anther development	0.421541	1
GO:0090481	pyrimidine nucleotide-sugar transmembrane transport	0.421541	1
GO:2000242	negative regulation of reproductive process	0.421541	1
GO:0016049	cell growth	0.422305	1
GO:0008652	cellular amino acid biosynthetic process	0.422417	1
GO:0010562	positive regulation of phosphorus metabolic process	0.424402	1
GO:0045937	positive regulation of phosphate metabolic process	0.424402	1
GO:0051347	positive regulation of transferase activity	0.424402	1
GO:0018105	peptidyl-serine phosphorylation	0.436942	1
GO:0006893	Golgi to plasma membrane transport	0.436964	1
GO:0018106	peptidyl-histidine phosphorylation	0.436964	1
GO:0035384	thioester biosynthetic process	0.436964	1
GO:0042343	indole glucosinolate metabolic process	0.436964	1
GO:0071616	acyl-CoA biosynthetic process	0.436964	1
GO:0043087	regulation of GTPase activity	0.438779	1
GO:0009741	response to brassinosteroid	0.440499	1
GO:0043094	cellular metabolic compound salvage	0.440499	1
GO:0002218	activation of innate immune response	0.44231	1
GO:0002253	activation of immune response	0.44231	1
GO:0009691	cytokinin biosynthetic process	0.44231	1
GO:0015977	carbon fixation	0.44231	1
GO:0016036	cellular response to phosphate starvation	0.44231	1
GO:0031122	cytoplasmic microtubule organization	0.44231	1
GO:0046834	lipid phosphorylation	0.457341	1
GO:0016567	protein ubiquitination	0.458208	1
GO:1902531	regulation of intracellular signal transduction	0.460609	1
GO:0080134	regulation of response to stress	0.4621	1
GO:1901657	glycosyl compound metabolic process	0.462221	1
GO:0018209	peptidyl-serine modification	0.462878	1
GO:0010150	leaf senescence	0.464016	1
GO:0030245	cellulose catabolic process	0.464016	1
GO:0051123	RNA polymerase II preinitiation complex assembly	0.464016	1
GO:0051275	beta-glucan catabolic process	0.464016	1
GO:0090693	plant organ senescence	0.464016	1
GO:0006002	fructose 6-phosphate metabolic process	0.467287	1
GO:0009686	gibberellin biosynthetic process	0.467287	1
GO:0010017	red or far-red light signaling pathway	0.467287	1
GO:0016553	base conversion or substitution editing	0.467287	1
GO:0042136	neurotransmitter biosynthetic process	0.467287	1
GO:0048268	clathrin coat assembly	0.467287	1
GO:0071489	cellular response to red or far red light	0.467287	1
GO:2000377	regulation of reactive oxygen species metabolic process	0.467287	1
GO:0001666	response to hypoxia	0.467941	1
GO:0006048	UDP-N-acetylglucosamine biosynthetic process	0.467941	1
GO:0006538	glutamate catabolic process	0.467941	1
GO:0006591	ornithine metabolic process	0.467941	1
GO:0006598	polyamine catabolic process	0.467941	1
GO:0006734	NADH metabolic process	0.467941	1
GO:0006935	chemotaxis	0.467941	1
GO:0007205	protein kinase C-activating G protein-coupled receptor signaling pathway	0.467941	1
GO:0009624	response to nematode	0.467941	1
GO:0009789	positive regulation of abscisic acid-activated signaling pathway	0.467941	1
GO:0009864	induced systemic resistance, jasmonic acid mediated signaling pathway	0.467941	1
GO:0010183	pollen tube guidance	0.467941	1
GO:0010452	histone H3-K36 methylation	0.467941	1
GO:0010962	regulation of glucan biosynthetic process	0.467941	1
GO:0015717	triose phosphate transport	0.467941	1
GO:0015804	neutral amino acid transport	0.467941	1
GO:0015809	arginine transport	0.467941	1
GO:0015969	guanosine tetraphosphate metabolic process	0.467941	1
GO:0016123	xanthophyll biosynthetic process	0.467941	1
GO:0019253	reductive pentose-phosphate cycle	0.467941	1
GO:0019566	arabinose metabolic process	0.467941	1
GO:0019673	GDP-mannose metabolic process	0.467941	1
GO:0019685	photosynthesis, dark reaction	0.467941	1
GO:0030026	cellular manganese ion homeostasis	0.467941	1
GO:0034035	purine ribonucleoside bisphosphate metabolic process	0.467941	1
GO:0035436	triose phosphate transmembrane transport	0.467941	1
GO:0035627	ceramide transport	0.467941	1
GO:0035725	sodium ion transmembrane transport	0.467941	1
GO:0042330	taxis	0.467941	1
GO:0043174	nucleoside salvage	0.467941	1
GO:0045824	negative regulation of innate immune response	0.467941	1
GO:0046083	adenine metabolic process	0.467941	1
GO:0046084	adenine biosynthetic process	0.467941	1
GO:0046349	amino sugar biosynthetic process	0.467941	1
GO:0046373	L-arabinose metabolic process	0.467941	1
GO:0050777	negative regulation of immune response	0.467941	1
GO:0050918	positive chemotaxis	0.467941	1
GO:0051668	localization within membrane	0.467941	1
GO:0061512	protein localization to cilium	0.467941	1
GO:0070536	protein K63-linked deubiquitination	0.467941	1
GO:0072334	UDP-galactose transmembrane transport	0.467941	1
GO:0072529	pyrimidine-containing compound catabolic process	0.467941	1
GO:0098719	sodium ion import across plasma membrane	0.467941	1
GO:0120009	intermembrane lipid transfer	0.467941	1
GO:1901421	positive regulation of response to alcohol	0.467941	1
GO:1902389	ceramide 1-phosphate transport	0.467941	1
GO:1902626	assembly of large subunit precursor of preribosome	0.467941	1
GO:1903826	arginine transmembrane transport	0.467941	1
GO:1905959	positive regulation of cellular response to alcohol	0.467941	1
GO:2000762	regulation of phenylpropanoid metabolic process	0.467941	1
GO:2000904	regulation of starch metabolic process	0.467941	1
GO:0009735	response to cytokinin	0.473587	1
GO:0048856	anatomical structure development	0.473945	1
GO:0099402	plant organ development	0.475057	1
GO:0072329	monocarboxylic acid catabolic process	0.475852	1
GO:0042440	pigment metabolic process	0.478984	1
GO:0000904	cell morphogenesis involved in differentiation	0.48159	1
GO:0006816	calcium ion transport	0.48159	1
GO:0007568	aging	0.48159	1
GO:0034440	lipid oxidation	0.48159	1
GO:0046112	nucleobase biosynthetic process	0.48159	1
GO:0043547	positive regulation of GTPase activity	0.483277	1
GO:0051186	cofactor metabolic process	0.488145	1
GO:0006903	vesicle targeting	0.488804	1
GO:0009812	flavonoid metabolic process	0.488804	1
GO:0033673	negative regulation of kinase activity	0.488804	1
GO:0042326	negative regulation of phosphorylation	0.488804	1
GO:0048532	anatomical structure arrangement	0.488804	1
GO:0051648	vesicle localization	0.488804	1
GO:0051650	establishment of vesicle localization	0.488804	1
GO:0080142	regulation of salicylic acid biosynthetic process	0.488804	1
GO:0009909	regulation of flower development	0.494457	1
GO:0045165	cell fate commitment	0.496408	1
GO:0046854	phosphatidylinositol phosphorylation	0.496408	1
GO:1901659	glycosyl compound biosynthetic process	0.496408	1
GO:0000290	deadenylation-dependent decapping of nuclear-transcribed mRNA	0.499075	1
GO:0006271	DNA strand elongation involved in DNA replication	0.499075	1
GO:0006353	DNA-templated transcription, termination	0.499075	1
GO:0009403	toxin biosynthetic process	0.499075	1
GO:0009695	jasmonic acid biosynthetic process	0.499075	1
GO:0009788	negative regulation of abscisic acid-activated signaling pathway	0.499075	1
GO:0009863	salicylic acid mediated signaling pathway	0.499075	1
GO:0010215	cellulose microfibril organization	0.499075	1
GO:0010413	glucuronoxylan metabolic process	0.499075	1
GO:0010417	glucuronoxylan biosynthetic process	0.499075	1
GO:0015867	ATP transport	0.499075	1
GO:0016554	cytidine to uridine editing	0.499075	1
GO:0022616	DNA strand elongation	0.499075	1
GO:0043405	regulation of MAP kinase activity	0.499075	1
GO:0043408	regulation of MAPK cascade	0.499075	1
GO:0050779	RNA destabilization	0.499075	1
GO:0061157	mRNA destabilization	0.499075	1
GO:0061158	3'-UTR-mediated mRNA destabilization	0.499075	1
GO:0070726	cell wall assembly	0.499075	1
GO:0071322	cellular response to carbohydrate stimulus	0.499075	1
GO:0071668	plant-type cell wall assembly	0.499075	1
GO:0071712	ER-associated misfolded protein catabolic process	0.499075	1
GO:0071901	negative regulation of protein serine/threonine kinase activity	0.499075	1
GO:0098876	vesicle-mediated transport to the plasma membrane	0.499075	1
GO:1901420	negative regulation of response to alcohol	0.499075	1
GO:1905958	negative regulation of cellular response to alcohol	0.499075	1
GO:0006979	response to oxidative stress	0.500125	1
GO:0006635	fatty acid beta-oxidation	0.505623	1
GO:0047484	regulation of response to osmotic stress	0.505623	1
GO:0016051	carbohydrate biosynthetic process	0.51466	1
GO:0051273	beta-glucan metabolic process	0.516187	1
GO:0000256	allantoin catabolic process	0.518883	1
GO:0002238	response to molecule of fungal origin	0.518883	1
GO:0002949	tRNA threonylcarbamoyladenosine modification	0.518883	1
GO:0006097	glyoxylate cycle	0.518883	1
GO:0006145	purine nucleobase catabolic process	0.518883	1
GO:0006166	purine ribonucleoside salvage	0.518883	1
GO:0006269	DNA replication, synthesis of RNA primer	0.518883	1
GO:0006287	base-excision repair, gap-filling	0.518883	1
GO:0006297	nucleotide-excision repair, DNA gap filling	0.518883	1
GO:0006419	alanyl-tRNA aminoacylation	0.518883	1
GO:0006426	glycyl-tRNA aminoacylation	0.518883	1
GO:0006521	regulation of cellular amino acid metabolic process	0.518883	1
GO:0006658	phosphatidylserine metabolic process	0.518883	1
GO:0006659	phosphatidylserine biosynthetic process	0.518883	1
GO:0006741	NADP biosynthetic process	0.518883	1
GO:0007009	plasma membrane organization	0.518883	1
GO:0008053	mitochondrial fusion	0.518883	1
GO:0009204	deoxyribonucleoside triphosphate catabolic process	0.518883	1
GO:0009211	pyrimidine deoxyribonucleoside triphosphate metabolic process	0.518883	1
GO:0009264	deoxyribonucleotide catabolic process	0.518883	1
GO:0009593	detection of chemical stimulus	0.518883	1
GO:0009645	response to low light intensity stimulus	0.518883	1
GO:0009649	entrainment of circadian clock	0.518883	1
GO:0010107	potassium ion import	0.518883	1
GO:0010135	ureide metabolic process	0.518883	1
GO:0010136	ureide catabolic process	0.518883	1
GO:0010196	nonphotochemical quenching	0.518883	1
GO:0010588	cotyledon vascular tissue pattern formation	0.518883	1
GO:0015768	maltose transport	0.518883	1
GO:0016320	endoplasmic reticulum membrane fusion	0.518883	1
GO:0016574	histone ubiquitination	0.518883	1
GO:0018364	peptidyl-glutamine methylation	0.518883	1
GO:0019355	nicotinamide nucleotide biosynthetic process from aspartate	0.518883	1
GO:0019365	pyridine nucleotide salvage	0.518883	1
GO:0019478	D-amino acid catabolic process	0.518883	1
GO:0019520	aldonic acid metabolic process	0.518883	1
GO:0019521	D-gluconate metabolic process	0.518883	1
GO:0032261	purine nucleotide salvage	0.518883	1
GO:0032264	IMP salvage	0.518883	1
GO:0032978	protein insertion into membrane from inner side	0.518883	1
GO:0032979	protein insertion into mitochondrial inner membrane from matrix side	0.518883	1
GO:0033238	regulation of cellular amine metabolic process	0.518883	1
GO:0033353	S-adenosylmethionine cycle	0.518883	1
GO:0033523	histone H2B ubiquitination	0.518883	1
GO:0034085	establishment of sister chromatid cohesion	0.518883	1
GO:0034627	'de novo' NAD biosynthetic process	0.518883	1
GO:0034628	'de novo' NAD biosynthetic process from aspartate	0.518883	1
GO:0036377	arbuscular mycorrhizal association	0.518883	1
GO:0042407	cristae formation	0.518883	1
GO:0042753	positive regulation of circadian rhythm	0.518883	1
GO:0042791	5S class rRNA transcription by RNA polymerase III	0.518883	1
GO:0042989	sequestering of actin monomers	0.518883	1
GO:0043090	amino acid import	0.518883	1
GO:0043137	DNA replication, removal of RNA primer	0.518883	1
GO:0043335	protein unfolding	0.518883	1
GO:0043605	cellular amide catabolic process	0.518883	1
GO:0045004	DNA replication proofreading	0.518883	1
GO:0046439	L-cysteine metabolic process	0.518883	1
GO:0046487	glyoxylate metabolic process	0.518883	1
GO:0046521	sphingoid catabolic process	0.518883	1
GO:0046901	tetrahydrofolylpolyglutamate biosynthetic process	0.518883	1
GO:0048308	organelle inheritance	0.518883	1
GO:0048309	endoplasmic reticulum inheritance	0.518883	1
GO:0048439	flower morphogenesis	0.518883	1
GO:0048445	carpel morphogenesis	0.518883	1
GO:0048826	cotyledon morphogenesis	0.518883	1
GO:0051083	'de novo' cotranslational protein folding	0.518883	1
GO:0051204	protein insertion into mitochondrial membrane	0.518883	1
GO:0051289	protein homotetramerization	0.518883	1
GO:0051382	kinetochore assembly	0.518883	1
GO:0051592	response to calcium ion	0.518883	1
GO:0051938	L-glutamate import	0.518883	1
GO:0055078	sodium ion homeostasis	0.518883	1
GO:0070262	peptidyl-serine dephosphorylation	0.518883	1
GO:0070476	rRNA (guanine-N7)-methylation	0.518883	1
GO:0070814	hydrogen sulfide biosynthetic process	0.518883	1
GO:0071031	nuclear mRNA surveillance of mRNA 3'-end processing	0.518883	1
GO:0071034	CUT catabolic process	0.518883	1
GO:0071043	CUT metabolic process	0.518883	1
GO:0071049	nuclear retention of pre-mRNA with aberrant 3'-ends at the site of transcription	0.518883	1
GO:0071071	regulation of phospholipid biosynthetic process	0.518883	1
GO:0071277	cellular response to calcium ion	0.518883	1
GO:0071456	cellular response to hypoxia	0.518883	1
GO:0071586	CAAX-box protein processing	0.518883	1
GO:0080005	photosystem stoichiometry adjustment	0.518883	1
GO:0080060	integument development	0.518883	1
GO:0080120	CAAX-box protein maturation	0.518883	1
GO:0090610	bundle sheath cell fate specification	0.518883	1
GO:0097501	stress response to metal ion	0.518883	1
GO:1901141	regulation of lignin biosynthetic process	0.518883	1
GO:1901463	regulation of tetrapyrrole biosynthetic process	0.518883	1
GO:1902065	response to L-glutamate	0.518883	1
GO:1904143	positive regulation of carotenoid biosynthetic process	0.518883	1
GO:1904292	regulation of ERAD pathway	0.518883	1
GO:1905897	regulation of response to endoplasmic reticulum stress	0.518883	1
GO:1990066	energy quenching	0.518883	1
GO:1990573	potassium ion import across plasma membrane	0.518883	1
GO:2000033	regulation of seed dormancy process	0.518883	1
GO:2000068	regulation of defense response to insect	0.518883	1
GO:0031348	negative regulation of defense response	0.518894	1
GO:0080167	response to karrikin	0.518894	1
GO:0090114	COPII-coated vesicle budding	0.518894	1
GO:2000280	regulation of root development	0.518894	1
GO:0070988	demethylation	0.519535	1
GO:0090697	post-embryonic plant organ morphogenesis	0.519535	1
GO:1902170	cellular response to reactive nitrogen species	0.519535	1
GO:0009086	methionine biosynthetic process	0.533812	1
GO:0009218	pyrimidine ribonucleotide metabolic process	0.533812	1
GO:0009220	pyrimidine ribonucleotide biosynthetic process	0.533812	1
GO:0034285	response to disaccharide	0.533812	1
GO:0045489	pectin biosynthetic process	0.533812	1
GO:0046132	pyrimidine ribonucleoside biosynthetic process	0.533812	1
GO:0046134	pyrimidine nucleoside biosynthetic process	0.533812	1
GO:0072583	clathrin-dependent endocytosis	0.533812	1
GO:0042737	drug catabolic process	0.535339	1
GO:0032482	Rab protein signal transduction	0.541987	1
GO:0006810	transport	0.542071	1
GO:0006570	tyrosine metabolic process	0.543852	1
GO:0009090	homoserine biosynthetic process	0.543852	1
GO:0009395	phospholipid catabolic process	0.543852	1
GO:0009800	cinnamic acid biosynthetic process	0.543852	1
GO:0009803	cinnamic acid metabolic process	0.543852	1
GO:0010093	specification of floral organ identity	0.543852	1
GO:0010152	pollen maturation	0.543852	1
GO:0015786	UDP-glucose transmembrane transport	0.543852	1
GO:0019288	isopentenyl diphosphate biosynthetic process, methylerythritol 4-phosphate pathway	0.543852	1
GO:0019509	L-methionine salvage from methylthioadenosine	0.543852	1
GO:0032544	plastid translation	0.543852	1
GO:0032885	regulation of polysaccharide biosynthetic process	0.543852	1
GO:0033962	cytoplasmic mRNA processing body assembly	0.543852	1
GO:0035459	cargo loading into vesicle	0.543852	1
GO:0042752	regulation of circadian rhythm	0.543852	1
GO:0043102	amino acid salvage	0.543852	1
GO:0046339	diacylglycerol metabolic process	0.543852	1
GO:0048015	phosphatidylinositol-mediated signaling	0.543852	1
GO:0048017	inositol lipid-mediated signaling	0.543852	1
GO:0048658	anther wall tapetum development	0.543852	1
GO:0051055	negative regulation of lipid biosynthetic process	0.543852	1
GO:0051761	sesquiterpene metabolic process	0.543852	1
GO:0051762	sesquiterpene biosynthetic process	0.543852	1
GO:0055071	manganese ion homeostasis	0.543852	1
GO:0070861	regulation of protein exit from endoplasmic reticulum	0.543852	1
GO:0071248	cellular response to metal ion	0.543852	1
GO:0071267	L-methionine salvage	0.543852	1
GO:0080113	regulation of seed growth	0.543852	1
GO:0090701	specification of plant organ identity	0.543852	1
GO:1905156	negative regulation of photosynthesis	0.543852	1
GO:0002684	positive regulation of immune system process	0.545989	1
GO:0006563	L-serine metabolic process	0.545989	1
GO:0045089	positive regulation of innate immune response	0.545989	1
GO:0050778	positive regulation of immune response	0.545989	1
GO:0000413	protein peptidyl-prolyl isomerization	0.548818	1
GO:1905392	plant organ morphogenesis	0.55481	1
GO:0048443	stamen development	0.556405	1
GO:0048466	androecium development	0.556405	1
GO:0006972	hyperosmotic response	0.557481	1
GO:0009773	photosynthetic electron transport in photosystem I	0.557481	1
GO:0009903	chloroplast avoidance movement	0.557481	1
GO:0010102	lateral root morphogenesis	0.557481	1
GO:0010229	inflorescence development	0.557481	1
GO:0010311	lateral root formation	0.557481	1
GO:0015696	ammonium transport	0.557481	1
GO:0016477	cell migration	0.557481	1
GO:0033260	nuclear DNA replication	0.557481	1
GO:0043173	nucleotide salvage	0.557481	1
GO:0048449	floral organ formation	0.557481	1
GO:0061014	positive regulation of mRNA catabolic process	0.557481	1
GO:1902475	L-alpha-amino acid transmembrane transport	0.557481	1
GO:1902679	negative regulation of RNA biosynthetic process	0.55781	1
GO:1903507	negative regulation of nucleic acid-templated transcription	0.55781	1
GO:0072524	pyridine-containing compound metabolic process	0.558324	1
GO:0000910	cytokinesis	0.559999	1
GO:0062012	regulation of small molecule metabolic process	0.559999	1
GO:0048831	regulation of shoot system development	0.561839	1
GO:0010647	positive regulation of cell communication	0.565586	1
GO:0048511	rhythmic process	0.565586	1
GO:0009119	ribonucleoside metabolic process	0.567894	1
GO:0006026	aminoglycan catabolic process	0.567999	1
GO:0006030	chitin metabolic process	0.567999	1
GO:0006032	chitin catabolic process	0.567999	1
GO:0006862	nucleotide transport	0.567999	1
GO:0009147	pyrimidine nucleoside triphosphate metabolic process	0.567999	1
GO:0010431	seed maturation	0.567999	1
GO:0046348	amino sugar catabolic process	0.567999	1
GO:1901072	glucosamine-containing compound catabolic process	0.567999	1
GO:0032501	multicellular organismal process	0.572171	1
GO:0000226	microtubule cytoskeleton organization	0.572646	1
GO:0050832	defense response to fungus	0.575222	1
GO:0006206	pyrimidine nucleobase metabolic process	0.576917	1
GO:0006595	polyamine metabolic process	0.576917	1
GO:0010252	auxin homeostasis	0.576917	1
GO:0019216	regulation of lipid metabolic process	0.584809	1
GO:0070588	calcium ion transmembrane transport	0.584809	1
GO:0006520	cellular amino acid metabolic process	0.585866	1
GO:0006575	cellular modified amino acid metabolic process	0.587302	1
GO:0031667	response to nutrient levels	0.588518	1
GO:0044262	cellular carbohydrate metabolic process	0.589584	1
GO:0007623	circadian rhythm	0.591963	1
GO:0009163	nucleoside biosynthetic process	0.591963	1
GO:0042455	ribonucleoside biosynthetic process	0.591963	1
GO:0051274	beta-glucan biosynthetic process	0.594874	1
GO:0051234	establishment of localization	0.595282	1
GO:0009606	tropism	0.598552	1
GO:0048638	regulation of developmental growth	0.598552	1
GO:0009639	response to red or far red light	0.600979	1
GO:0009266	response to temperature stimulus	0.602687	1
GO:0006470	protein dephosphorylation	0.603913	1
GO:0006733	oxidoreduction coenzyme metabolic process	0.604562	1
GO:0009063	cellular amino acid catabolic process	0.606745	1
GO:0015748	organophosphate ester transport	0.606745	1
GO:0000281	mitotic cytokinesis	0.61045	1
GO:0001933	negative regulation of protein phosphorylation	0.611569	1
GO:0006469	negative regulation of protein kinase activity	0.611569	1
GO:0009129	pyrimidine nucleoside monophosphate metabolic process	0.611569	1
GO:0009130	pyrimidine nucleoside monophosphate biosynthetic process	0.611569	1
GO:0009631	cold acclimation	0.611569	1
GO:0009904	chloroplast accumulation movement	0.611569	1
GO:0010101	post-embryonic root morphogenesis	0.611569	1
GO:0032527	protein exit from endoplasmic reticulum	0.611569	1
GO:0042726	flavin-containing compound metabolic process	0.611569	1
GO:1901658	glycosyl compound catabolic process	0.611569	1
GO:1902533	positive regulation of intracellular signal transduction	0.611569	1
GO:0000972	transcription-dependent tethering of RNA polymerase II gene DNA at nuclear periphery	0.611835	1
GO:0002683	negative regulation of immune system process	0.611835	1
GO:0005986	sucrose biosynthetic process	0.611835	1
GO:0006085	acetyl-CoA biosynthetic process	0.611835	1
GO:0006772	thiamine metabolic process	0.611835	1
GO:0006836	neurotransmitter transport	0.611835	1
GO:0006880	intracellular sequestering of iron ion	0.611835	1
GO:0007143	female meiotic nuclear division	0.611835	1
GO:0008360	regulation of cell shape	0.611835	1
GO:0009435	NAD biosynthetic process	0.611835	1
GO:0010052	guard cell differentiation	0.611835	1
GO:0010200	response to chitin	0.611835	1
GO:0010207	photosystem II assembly	0.611835	1
GO:0010449	root meristem growth	0.611835	1
GO:0015770	sucrose transport	0.611835	1
GO:0015800	acidic amino acid transport	0.611835	1
GO:0015813	L-glutamate transmembrane transport	0.611835	1
GO:0016584	nucleosome positioning	0.611835	1
GO:0019852	L-ascorbic acid metabolic process	0.611835	1
GO:0030837	negative regulation of actin filament polymerization	0.611835	1
GO:0031297	replication fork processing	0.611835	1
GO:0031333	negative regulation of protein complex assembly	0.611835	1
GO:0031532	actin cytoskeleton reorganization	0.611835	1
GO:0032272	negative regulation of protein polymerization	0.611835	1
GO:0036293	response to decreased oxygen levels	0.611835	1
GO:0042723	thiamine-containing compound metabolic process	0.611835	1
GO:0045337	farnesyl diphosphate biosynthetic process	0.611835	1
GO:0045833	negative regulation of lipid metabolic process	0.611835	1
GO:0046283	anthocyanin-containing compound metabolic process	0.611835	1
GO:0046655	folic acid metabolic process	0.611835	1
GO:0051238	sequestering of metal ion	0.611835	1
GO:0051494	negative regulation of cytoskeleton organization	0.611835	1
GO:0052314	phytoalexin metabolic process	0.611835	1
GO:0052315	phytoalexin biosynthetic process	0.611835	1
GO:0070129	regulation of mitochondrial translation	0.611835	1
GO:0070131	positive regulation of mitochondrial translation	0.611835	1
GO:0097577	sequestering of iron ion	0.611835	1
GO:1900424	regulation of defense response to bacterium	0.611835	1
GO:1901070	guanosine-containing compound biosynthetic process	0.611835	1
GO:1902904	negative regulation of supramolecular fiber organization	0.611835	1
GO:0046148	pigment biosynthetic process	0.612217	1
GO:0006536	glutamate metabolic process	0.614173	1
GO:0016109	tetraterpenoid biosynthetic process	0.614173	1
GO:0016117	carotenoid biosynthetic process	0.614173	1
GO:0032880	regulation of protein localization	0.614173	1
GO:0051302	regulation of cell division	0.614173	1
GO:0048522	positive regulation of cellular process	0.615525	1
GO:0031400	negative regulation of protein modification process	0.615896	1
GO:0032386	regulation of intracellular transport	0.617806	1
GO:1901068	guanosine-containing compound metabolic process	0.617806	1
GO:1901071	glucosamine-containing compound metabolic process	0.617806	1
GO:0006541	glutamine metabolic process	0.621841	1
GO:0060968	regulation of gene silencing	0.621841	1
GO:0032879	regulation of localization	0.622414	1
GO:0000023	maltose metabolic process	0.62302	1
GO:0000255	allantoin metabolic process	0.62302	1
GO:0000349	generation of catalytic spliceosome for first transesterification step	0.62302	1
GO:0002943	tRNA dihydrouridine synthesis	0.62302	1
GO:0006013	mannose metabolic process	0.62302	1
GO:0006177	GMP biosynthetic process	0.62302	1
GO:0006382	adenosine to inosine editing	0.62302	1
GO:0006452	translational frameshifting	0.62302	1
GO:0006481	C-terminal protein methylation	0.62302	1
GO:0006493	protein O-linked glycosylation	0.62302	1
GO:0006531	aspartate metabolic process	0.62302	1
GO:0006557	S-adenosylmethioninamine biosynthetic process	0.62302	1
GO:0006571	tyrosine biosynthetic process	0.62302	1
GO:0006597	spermine biosynthetic process	0.62302	1
GO:0007204	positive regulation of cytosolic calcium ion concentration	0.62302	1
GO:0009625	response to insect	0.62302	1
GO:0009852	auxin catabolic process	0.62302	1
GO:0009895	negative regulation of catabolic process	0.62302	1
GO:0010043	response to zinc ion	0.62302	1
GO:0010071	root meristem specification	0.62302	1
GO:0010082	regulation of root meristem growth	0.62302	1
GO:0010138	pyrimidine ribonucleotide salvage	0.62302	1
GO:0010231	maintenance of seed dormancy	0.62302	1
GO:0015801	aromatic amino acid transport	0.62302	1
GO:0015822	ornithine transport	0.62302	1
GO:0015976	carbon utilization	0.62302	1
GO:0016578	histone deubiquitination	0.62302	1
GO:0017062	respiratory chain complex III assembly	0.62302	1
GO:0019243	methylglyoxal catabolic process to D-lactate via S-lactoyl-glutathione	0.62302	1
GO:0019878	lysine biosynthetic process via aminoadipic acid	0.62302	1
GO:0031086	nuclear-transcribed mRNA catabolic process, deadenylation-independent decay	0.62302	1
GO:0031087	deadenylation-independent decapping of nuclear-transcribed mRNA	0.62302	1
GO:0031330	negative regulation of cellular catabolic process	0.62302	1
GO:0031338	regulation of vesicle fusion	0.62302	1
GO:0032366	intracellular sterol transport	0.62302	1
GO:0033567	DNA replication, Okazaki fragment processing	0.62302	1
GO:0034051	negative regulation of plant-type hypersensitive response	0.62302	1
GO:0034311	diol metabolic process	0.62302	1
GO:0034312	diol biosynthetic process	0.62302	1
GO:0034397	telomere localization	0.62302	1
GO:0034398	telomere tethering at nuclear periphery	0.62302	1
GO:0034551	mitochondrial respiratory chain complex III assembly	0.62302	1
GO:0035542	regulation of SNARE complex assembly	0.62302	1
GO:0042761	very long-chain fatty acid biosynthetic process	0.62302	1
GO:0042814	monopolar cell growth	0.62302	1
GO:0043097	pyrimidine nucleoside salvage	0.62302	1
GO:0044206	UMP salvage	0.62302	1
GO:0044211	CTP salvage	0.62302	1
GO:0045828	positive regulation of isoprenoid metabolic process	0.62302	1
GO:0045901	positive regulation of translational elongation	0.62302	1
GO:0045905	positive regulation of translational termination	0.62302	1
GO:0046416	D-amino acid metabolic process	0.62302	1
GO:0046498	S-adenosylhomocysteine metabolic process	0.62302	1
GO:0046499	S-adenosylmethioninamine metabolic process	0.62302	1
GO:0046656	folic acid biosynthetic process	0.62302	1
GO:0048598	embryonic morphogenesis	0.62302	1
GO:0048640	negative regulation of developmental growth	0.62302	1
GO:0048829	root cap development	0.62302	1
GO:0050829	defense response to Gram-negative bacterium	0.62302	1
GO:0051208	sequestering of calcium ion	0.62302	1
GO:0051209	release of sequestered calcium ion into cytosol	0.62302	1
GO:0051282	regulation of sequestering of calcium ion	0.62302	1
GO:0051283	negative regulation of sequestering of calcium ion	0.62302	1
GO:0051513	regulation of monopolar cell growth	0.62302	1
GO:0060321	acceptance of pollen	0.62302	1
GO:0060401	cytosolic calcium ion transport	0.62302	1
GO:0060402	calcium ion transport into cytosol	0.62302	1
GO:0070525	tRNA threonylcarbamoyladenosine metabolic process	0.62302	1
GO:0070813	hydrogen sulfide metabolic process	0.62302	1
GO:0071472	cellular response to salt stress	0.62302	1
GO:0090069	regulation of ribosome biogenesis	0.62302	1
GO:0090421	embryonic meristem initiation	0.62302	1
GO:0097437	maintenance of dormancy	0.62302	1
GO:0097553	calcium ion transmembrane import into cytosol	0.62302	1
GO:1903352	L-ornithine transmembrane transport	0.62302	1
GO:1903725	regulation of phospholipid metabolic process	0.62302	1
GO:2000031	regulation of salicylic acid mediated signaling pathway	0.62302	1
GO:2001023	regulation of response to drug	0.62302	1
GO:2001038	regulation of cellular response to drug	0.62302	1
GO:0048731	system development	0.625135	1
GO:0051253	negative regulation of RNA metabolic process	0.62588	1
GO:0051301	cell division	0.62588	1
GO:0043900	regulation of multi-organism process	0.626018	1
GO:0051225	spindle assembly	0.626018	1
GO:0051259	protein complex oligomerization	0.626018	1
GO:0010038	response to metal ion	0.627193	1
GO:0032446	protein modification by small protein conjugation	0.628282	1
GO:0009742	brassinosteroid mediated signaling pathway	0.630217	1
GO:0043401	steroid hormone mediated signaling pathway	0.630217	1
GO:0048545	response to steroid hormone	0.630217	1
GO:0071241	cellular response to inorganic substance	0.630217	1
GO:0071367	cellular response to brassinosteroid stimulus	0.630217	1
GO:0071383	cellular response to steroid hormone stimulus	0.630217	1
GO:1901136	carbohydrate derivative catabolic process	0.634377	1
GO:0009620	response to fungus	0.635269	1
GO:0035304	regulation of protein dephosphorylation	0.638469	1
GO:0043666	regulation of phosphoprotein phosphatase activity	0.638469	1
GO:0061640	cytoskeleton-dependent cytokinesis	0.638469	1
GO:0009116	nucleoside metabolic process	0.639637	1
GO:0019725	cellular homeostasis	0.639697	1
GO:0042594	response to starvation	0.642479	1
GO:1901606	alpha-amino acid catabolic process	0.650228	1
GO:0051049	regulation of transport	0.653967	1
GO:0006515	protein quality control for misfolded or incompletely synthesized proteins	0.656253	1
GO:0006817	phosphate ion transport	0.656253	1
GO:0035335	peptidyl-tyrosine dephosphorylation	0.656253	1
GO:0051348	negative regulation of transferase activity	0.656253	1
GO:0097035	regulation of membrane lipid distribution	0.656253	1
GO:1901000	regulation of response to salt stress	0.656253	1
GO:0034637	cellular carbohydrate biosynthetic process	0.656757	1
GO:0015780	nucleotide-sugar transmembrane transport	0.656904	1
GO:0032543	mitochondrial translation	0.656904	1
GO:0070897	transcription preinitiation complex assembly	0.656904	1
GO:0097502	mannosylation	0.656904	1
GO:0042168	heme metabolic process	0.657139	1
GO:0043467	regulation of generation of precursor metabolites and energy	0.657139	1
GO:0009081	branched-chain amino acid metabolic process	0.658421	1
GO:0009967	positive regulation of signal transduction	0.658421	1
GO:0023056	positive regulation of signaling	0.658421	1
GO:0032101	regulation of response to external stimulus	0.658421	1
GO:0043549	regulation of kinase activity	0.659963	1
GO:0009112	nucleobase metabolic process	0.660455	1
GO:0021700	developmental maturation	0.660455	1
GO:0006241	CTP biosynthetic process	0.661017	1
GO:0006465	signal peptide processing	0.661017	1
GO:0006825	copper ion transport	0.661017	1
GO:0009208	pyrimidine ribonucleoside triphosphate metabolic process	0.661017	1
GO:0009209	pyrimidine ribonucleoside triphosphate biosynthetic process	0.661017	1
GO:0009404	toxin metabolic process	0.661017	1
GO:0009749	response to glucose	0.661017	1
GO:0043488	regulation of mRNA stability	0.661017	1
GO:0046036	CTP metabolic process	0.661017	1
GO:0048870	cell motility	0.661017	1
GO:0051674	localization of cell	0.661017	1
GO:0071218	cellular response to misfolded protein	0.661017	1
GO:1903313	positive regulation of mRNA metabolic process	0.661017	1
GO:0009991	response to extracellular stimulus	0.661181	1
GO:0055067	monovalent inorganic cation homeostasis	0.668042	1
GO:0045859	regulation of protein kinase activity	0.66999	1
GO:0009856	pollination	0.670421	1
GO:0044706	multi-multicellular organism process	0.670421	1
GO:0006047	UDP-N-acetylglucosamine metabolic process	0.671765	1
GO:0006474	N-terminal protein amino acid acetylation	0.671765	1
GO:0006551	leucine metabolic process	0.671765	1
GO:0009682	induced systemic resistance	0.671765	1
GO:0009959	negative gravitropism	0.671765	1
GO:0010103	stomatal complex morphogenesis	0.671765	1
GO:0015766	disaccharide transport	0.671765	1
GO:0015772	oligosaccharide transport	0.671765	1
GO:0016093	polyprenol metabolic process	0.671765	1
GO:0016122	xanthophyll metabolic process	0.671765	1
GO:0019740	nitrogen utilization	0.671765	1
GO:0019915	lipid storage	0.671765	1
GO:0031221	arabinan metabolic process	0.671765	1
GO:0031222	arabinan catabolic process	0.671765	1
GO:0042538	hyperosmotic salinity response	0.671765	1
GO:0043101	purine-containing compound salvage	0.671765	1
GO:0052324	plant-type cell wall cellulose biosynthetic process	0.671765	1
GO:0052541	plant-type cell wall cellulose metabolic process	0.671765	1
GO:0070482	response to oxygen levels	0.671765	1
GO:0032989	cellular component morphogenesis	0.674645	1
GO:0031401	positive regulation of protein modification process	0.676399	1
GO:0009791	post-embryonic development	0.678778	1
GO:0048518	positive regulation of biological process	0.681812	1
GO:0005975	carbohydrate metabolic process	0.686043	1
GO:0016050	vesicle organization	0.687567	1
GO:0015914	phospholipid transport	0.689175	1
GO:0060341	regulation of cellular localization	0.689872	1
GO:0006022	aminoglycan metabolic process	0.692118	1
GO:0043254	regulation of protein complex assembly	0.694199	1
GO:0007186	G protein-coupled receptor signaling pathway	0.696747	1
GO:0009074	aromatic amino acid family catabolic process	0.696747	1
GO:0009744	response to sucrose	0.696747	1
GO:0031935	regulation of chromatin silencing	0.696747	1
GO:0045332	phospholipid translocation	0.696747	1
GO:0048527	lateral root development	0.696747	1
GO:0000733	DNA strand renaturation	0.704622	1
GO:0006015	5-phosphoribose 1-diphosphate biosynthetic process	0.704622	1
GO:0006029	proteoglycan metabolic process	0.704622	1
GO:0006065	UDP-glucuronate biosynthetic process	0.704622	1
GO:0006086	acetyl-CoA biosynthetic process from pyruvate	0.704622	1
GO:0006107	oxaloacetate metabolic process	0.704622	1
GO:0006228	UTP biosynthetic process	0.704622	1
GO:0006449	regulation of translational termination	0.704622	1
GO:0006513	protein monoubiquitination	0.704622	1
GO:0006542	glutamine biosynthetic process	0.704622	1
GO:0006565	L-serine catabolic process	0.704622	1
GO:0006646	phosphatidylethanolamine biosynthetic process	0.704622	1
GO:0007032	endosome organization	0.704622	1
GO:0007142	male meiosis II	0.704622	1
GO:0007219	Notch signaling pathway	0.704622	1
GO:0009051	pentose-phosphate shunt, oxidative branch	0.704622	1
GO:0009200	deoxyribonucleoside triphosphate metabolic process	0.704622	1
GO:0009612	response to mechanical stimulus	0.704622	1
GO:0009854	oxidative photosynthetic carbon pathway	0.704622	1
GO:0009939	positive regulation of gibberellic acid mediated signaling pathway	0.704622	1
GO:0009944	polarity specification of adaxial/abaxial axis	0.704622	1
GO:0009958	positive gravitropism	0.704622	1
GO:0010115	regulation of abscisic acid biosynthetic process	0.704622	1
GO:0010190	cytochrome b6f complex assembly	0.704622	1
GO:0010304	PSII associated light-harvesting complex II catabolic process	0.704622	1
GO:0010581	regulation of starch biosynthetic process	0.704622	1
GO:0015695	organic cation transport	0.704622	1
GO:0015713	phosphoglycerate transmembrane transport	0.704622	1
GO:0017006	protein-tetrapyrrole linkage	0.704622	1
GO:0019264	glycine biosynthetic process from serine	0.704622	1
GO:0019374	galactolipid metabolic process	0.704622	1
GO:0019375	galactolipid biosynthetic process	0.704622	1
GO:0019441	tryptophan catabolic process to kynurenine	0.704622	1
GO:0030007	cellular potassium ion homeostasis	0.704622	1
GO:0032465	regulation of cytokinesis	0.704622	1
GO:0034394	protein localization to cell surface	0.704622	1
GO:0036092	phosphatidylinositol-3-phosphate biosynthetic process	0.704622	1
GO:0036294	cellular response to decreased oxygen levels	0.704622	1
GO:0042256	mature ribosome assembly	0.704622	1
GO:0042372	phylloquinone biosynthetic process	0.704622	1
GO:0042374	phylloquinone metabolic process	0.704622	1
GO:0042391	regulation of membrane potential	0.704622	1
GO:0042454	ribonucleoside catabolic process	0.704622	1
GO:0042873	aldonate transmembrane transport	0.704622	1
GO:0043243	positive regulation of protein complex disassembly	0.704622	1
GO:0045053	protein retention in Golgi apparatus	0.704622	1
GO:0045740	positive regulation of DNA replication	0.704622	1
GO:0045926	negative regulation of growth	0.704622	1
GO:0046051	UTP metabolic process	0.704622	1
GO:0046337	phosphatidylethanolamine metabolic process	0.704622	1
GO:0046391	5-phosphoribose 1-diphosphate metabolic process	0.704622	1
GO:0046398	UDP-glucuronate metabolic process	0.704622	1
GO:0046685	response to arsenic-containing substance	0.704622	1
GO:0048564	photosystem I assembly	0.704622	1
GO:0048578	positive regulation of long-day photoperiodism, flowering	0.704622	1
GO:0048832	specification of plant organ number	0.704622	1
GO:0048833	specification of floral organ number	0.704622	1
GO:0051131	chaperone-mediated protein complex assembly	0.704622	1
GO:0051383	kinetochore organization	0.704622	1
GO:0051480	regulation of cytosolic calcium ion concentration	0.704622	1
GO:0060147	regulation of posttranscriptional gene silencing	0.704622	1
GO:0070084	protein initiator methionine removal	0.704622	1
GO:0071329	cellular response to sucrose stimulus	0.704622	1
GO:0071453	cellular response to oxygen levels	0.704622	1
GO:0090615	mitochondrial mRNA processing	0.704622	1
GO:0097503	sialylation	0.704622	1
GO:0098734	macromolecule depalmitoylation	0.704622	1
GO:1904481	response to tetrahydrofolate	0.704622	1
GO:1904482	cellular response to tetrahydrofolate	0.704622	1
GO:2000034	regulation of seed maturation	0.704622	1
GO:0006596	polyamine biosynthetic process	0.705724	1
GO:0007129	synapsis	0.705724	1
GO:0009148	pyrimidine nucleoside triphosphate biosynthetic process	0.705724	1
GO:0009746	response to hexose	0.705724	1
GO:0034284	response to monosaccharide	0.705724	1
GO:0034614	cellular response to reactive oxygen species	0.705724	1
GO:0042451	purine nucleoside biosynthetic process	0.705724	1
GO:0043487	regulation of RNA stability	0.705724	1
GO:0045910	negative regulation of DNA recombination	0.705724	1
GO:0046129	purine ribonucleoside biosynthetic process	0.705724	1
GO:0048444	floral organ morphogenesis	0.705724	1
GO:0051788	response to misfolded protein	0.705724	1
GO:0060969	negative regulation of gene silencing	0.705724	1
GO:0070475	rRNA base methylation	0.705724	1
GO:0006464	cellular protein modification process	0.714229	1
GO:0036211	protein modification process	0.714229	1
GO:0008219	cell death	0.715512	1
GO:0010921	regulation of phosphatase activity	0.715512	1
GO:0006885	regulation of pH	0.715604	1
GO:0140053	mitochondrial gene expression	0.716311	1
GO:0009968	negative regulation of signal transduction	0.717874	1
GO:0010648	negative regulation of cell communication	0.717874	1
GO:0019722	calcium-mediated signaling	0.717874	1
GO:0023057	negative regulation of signaling	0.717874	1
GO:0046128	purine ribonucleoside metabolic process	0.717874	1
GO:0051094	positive regulation of developmental process	0.717874	1
GO:0042542	response to hydrogen peroxide	0.720672	1
GO:0071695	anatomical structure maturation	0.720672	1
GO:0000712	resolution of meiotic recombination intermediates	0.723943	1
GO:0006071	glycerol metabolic process	0.723943	1
GO:0006998	nuclear envelope organization	0.723943	1
GO:0009092	homoserine metabolic process	0.723943	1
GO:0009113	purine nucleobase biosynthetic process	0.723943	1
GO:0009910	negative regulation of flower development	0.723943	1
GO:0009960	endosperm development	0.723943	1
GO:0010099	regulation of photomorphogenesis	0.723943	1
GO:0019400	alditol metabolic process	0.723943	1
GO:0045338	farnesyl diphosphate metabolic process	0.723943	1
GO:0046513	ceramide biosynthetic process	0.723943	1
GO:0046620	regulation of organ growth	0.723943	1
GO:0055081	anion homeostasis	0.723943	1
GO:0071265	L-methionine biosynthetic process	0.723943	1
GO:0072488	ammonium transmembrane transport	0.723943	1
GO:1901989	positive regulation of cell cycle phase transition	0.723943	1
GO:1901992	positive regulation of mitotic cell cycle phase transition	0.723943	1
GO:0071555	cell wall organization	0.725042	1
GO:0009226	nucleotide-sugar biosynthetic process	0.725329	1
GO:0030041	actin filament polymerization	0.725329	1
GO:0030641	regulation of cellular pH	0.725329	1
GO:0030833	regulation of actin filament polymerization	0.725329	1
GO:0051453	regulation of intracellular pH	0.725329	1
GO:0019220	regulation of phosphate metabolic process	0.726005	1
GO:0051174	regulation of phosphorus metabolic process	0.726005	1
GO:0046488	phosphatidylinositol metabolic process	0.726214	1
GO:0051346	negative regulation of hydrolase activity	0.726214	1
GO:0022622	root system development	0.731419	1
GO:0048364	root development	0.731419	1
GO:0006270	DNA replication initiation	0.732955	1
GO:0016108	tetraterpenoid metabolic process	0.732955	1
GO:0016116	carotenoid metabolic process	0.732955	1
GO:0034204	lipid translocation	0.732955	1
GO:0048528	post-embryonic root development	0.732955	1
GO:0071554	cell wall organization or biogenesis	0.735297	1
GO:0098657	import into cell	0.737882	1
GO:0072527	pyrimidine-containing compound metabolic process	0.738061	1
GO:0001932	regulation of protein phosphorylation	0.738617	1
GO:0006778	porphyrin-containing compound metabolic process	0.738679	1
GO:0035303	regulation of dephosphorylation	0.738679	1
GO:0071900	regulation of protein serine/threonine kinase activity	0.739131	1
GO:0009555	pollen development	0.739955	1
GO:0042180	cellular ketone metabolic process	0.739955	1
GO:0031146	SCF-dependent proteasomal ubiquitin-dependent protein catabolic process	0.740919	1
GO:0051235	maintenance of location	0.741824	1
GO:0048608	reproductive structure development	0.742727	1
GO:0048584	positive regulation of response to stimulus	0.745735	1
GO:0006144	purine nucleobase metabolic process	0.745759	1
GO:0061013	regulation of mRNA catabolic process	0.745759	1
GO:1903827	regulation of cellular protein localization	0.745759	1
GO:1901698	response to nitrogen compound	0.748507	1
GO:0002831	regulation of response to biotic stimulus	0.749274	1
GO:0009767	photosynthetic electron transport chain	0.749274	1
GO:0030004	cellular monovalent inorganic cation homeostasis	0.749274	1
GO:0051240	positive regulation of multicellular organismal process	0.749274	1
GO:1901605	alpha-amino acid metabolic process	0.751396	1
GO:0061458	reproductive system development	0.751444	1
GO:0006898	receptor-mediated endocytosis	0.755877	1
GO:0032271	regulation of protein polymerization	0.755877	1
GO:0042398	cellular modified amino acid biosynthetic process	0.755877	1
GO:0043631	RNA polyadenylation	0.755877	1
GO:0071249	cellular response to nitrate	0.755877	1
GO:0006732	coenzyme metabolic process	0.757147	1
GO:1901607	alpha-amino acid biosynthetic process	0.759016	1
GO:0033013	tetrapyrrole metabolic process	0.760543	1
GO:0034404	nucleobase-containing small molecule biosynthetic process	0.762188	1
GO:0044247	cellular polysaccharide catabolic process	0.762686	1
GO:1901699	cellular response to nitrogen compound	0.762686	1
GO:0003006	developmental process involved in reproduction	0.764465	1
GO:0009267	cellular response to starvation	0.765702	1
GO:0048468	cell development	0.765702	1
GO:0044403	symbiont process	0.765805	1
GO:0000038	very long-chain fatty acid metabolic process	0.768564	1
GO:0000492	box C/D snoRNP assembly	0.768564	1
GO:0000973	posttranscriptional tethering of RNA polymerase II gene DNA at nuclear periphery	0.768564	1
GO:0001173	DNA-templated transcriptional start site selection	0.768564	1
[truncated: 1,194 more rows]
