# Supplementary material for: Single-cell transcriptome atlas and chromatin accessibility landscape reveal differentiation trajectories in the rice root
Source: Nat Commun. 2021 Apr 6;12:2053. doi: 10.1038/s41467-021-22352-4 (PMC8024345; doi:10.1038/s41467-021-22352-4)
Supplement: Supplementary file 11 — Supplementary Data 7 [file 41467_2021_22352_MOESM11_ESM.xlsx]

## Sheet: One-to-One orthologs
Atha	RAP
AT1G01020	Os03g0784300
AT1G01040	Os03g0121800
AT1G01060	Os08g0157600
AT1G01080	Os08g0117100
AT1G01090	Os04g0119400
AT1G01120	Os02g0205500
AT1G01140	Os03g0126800
AT1G01170	Os06g0114500
AT1G01180	Os09g0518900
AT1G01190	Os03g0134500
AT1G01200	Os09g0527600
AT1G01220	Os03g0115100
AT1G01225	Os09g0526800
AT1G01230	Os07g0452500
AT1G01260	Os01g0235700
AT1G01280	Os08g0131100
AT1G01290	Os04g0460500
AT1G01300	Os01g0598600
AT1G01320	Os04g0645100
AT1G01340	Os02g0255000
AT1G01350	Os02g0301000
AT1G01370	Os05g0489800
AT1G01420	Os11g0599200
AT1G01470	Os01g0225600
AT1G01480	Os04g0578000
AT1G01510	Os03g0126100
AT1G01540	Os02g0549200
AT1G01560	Os03g0285800
AT1G01570	Os04g0578800
AT1G01590	Os04g0578600
AT1G01600	Os01g0854800
AT1G01610	Os01g0855000
AT1G01630	Os03g0850700
AT1G01650	Os02g0823000
AT1G01690	Os03g0106300
AT1G01710	Os04g0558400
AT1G01720	Os01g0884300
AT1G01730	Os02g0664700
AT1G01740	Os03g0132800
AT1G01750	Os02g0663800
AT1G01760	Os04g0683500
AT1G01770	Os07g0457300
AT1G01790	Os04g0682800
AT1G01800	Os04g0531900
AT1G01820	Os03g0117100
AT1G01830	Os03g0116900
AT1G01860	Os02g0122900
AT1G01880	Os09g0521900
AT1G01900	Os02g0779200
AT1G01910	Os09g0521500
AT1G01920	Os06g0127200
AT1G01930	Os04g0574600
AT1G01940	Os06g0130500
AT1G01950	Os03g0152900
AT1G01960	Os03g0246800
AT1G01970	Os07g0661900
AT1G02000	Os02g0791500
AT1G02010	Os02g0452500
AT1G02020	Os10g0190800
AT1G02050	Os10g0484800
AT1G02060	Os02g0121900
AT1G02070	Os04g0551600
AT1G02080	Os03g0102300
AT1G02090	Os07g0490800
AT1G02100	Os06g0140100
AT1G02110	Os10g0562700
AT1G02120	Os07g0491600
AT1G02130	Os01g0179700
AT1G02140	Os12g0287200
AT1G02145	Os04g0544900
AT1G02150	Os04g0544400
AT1G02170	Os03g0389400
AT1G02180	Os02g0834300
AT1G02190	Os02g0621300
AT1G02260	Os02g0822100
AT1G02270	Os10g0203000
AT1G02290	Os08g0500500
AT1G02305	Os05g0310500
AT1G02330	Os03g0374100
AT1G02360	Os01g0287600
AT1G02400	Os05g0158600
AT1G02410	Os03g0718600
AT1G02420	Os03g0208600
AT1G02460	Os01g0296200
AT1G02475	Os01g0328600
AT1G02500	Os01g0293000
AT1G02520	Os01g0290700
AT1G02560	Os03g0308100
AT1G02610	Os01g0303600
AT1G02640	Os01g0296700
AT1G02660	Os01g0253900
AT1G02680	Os01g0338100
AT1G02690	Os01g0253300
AT1G02700	Os07g0675200
AT1G02720	Os03g0300900
AT1G02730	Os01g0750300
AT1G02800	Os01g0312800
AT1G02810	Os01g0311800
AT1G02840	Os05g0364600
AT1G02850	Os01g0930800
AT1G02860	Os07g0673200
AT1G02870	Os05g0367100
AT1G02890	Os03g0344700
AT1G02900	Os12g0541700
AT1G02910	Os01g0358300
AT1G02970	Os02g0135300
AT1G02980	Os01g0369000
AT1G03000	Os04g0617600
AT1G03010	Os03g0347700
AT1G03030	Os12g0601200
AT1G03050	Os05g0426100
AT1G03060	Os03g0744650
AT1G03070	Os03g0745600
AT1G03080	Os10g0422000
AT1G03090	Os12g0605800
AT1G03100	Os10g0422566
AT1G03110	Os03g0746800
AT1G03130	Os08g0560900
AT1G03140	Os07g0571900
AT1G03150	Os03g0699400
AT1G03160	Os05g0390100
AT1G03180	Os05g0251400
AT1G03190	Os05g0144800
AT1G03220	Os05g0402900
AT1G03250	Os12g0144000
AT1G03260	Os07g0655900
AT1G03270	Os05g0395300
AT1G03280	Os08g0343300
AT1G03310	Os05g0393700
AT1G03350	Os07g0647400
AT1G03360	Os04g0520000
AT1G03370	Os02g0199800
AT1G03380	Os05g0405900
AT1G03430	Os08g0557700
AT1G03440	Os05g0406800
AT1G03445	Os05g0144400
AT1G03470	Os07g0666600
AT1G03475	Os04g0610800
AT1G03510	Os03g0852000
AT1G03520	Os08g0143500
AT1G03530	Os05g0502800
AT1G03540	Os06g0611200
AT1G03560	Os07g0491500
AT1G03600	Os03g0333400
AT1G03610	Os10g0494000
AT1G03620	Os04g0101700
AT1G03630	Os04g0678700
AT1G03650	Os10g0500400
AT1G03670	Os07g0193200
AT1G03687	Os06g0342750
AT1G03700	Os05g0245300
AT1G03740	Os01g0201000
AT1G03750	Os05g0247900
AT1G03770	Os05g0497600
AT1G03780	Os07g0507200
AT1G03840	Os01g0242200
AT1G03860	Os03g0841700
AT1G03900	Os10g0476000
AT1G03905	Os02g0810300
AT1G03910	Os03g0800100
AT1G03920	Os01g0186700
AT1G03930	Os01g0570500
AT1G03940	Os02g0820400
AT1G03950	Os10g0476400
AT1G03960	Os02g0191700
AT1G03990	Os02g0621800
AT1G04010	Os02g0814100
AT1G04020	Os04g0512400
AT1G04080	Os03g0210400
AT1G04090	Os03g0142900
AT1G04120	Os01g0173900
AT1G04130	Os03g0750100
AT1G04140	Os02g0290300
AT1G04150	Os01g0587300
AT1G04160	Os01g0713900
AT1G04170	Os12g0176800
AT1G04180	Os04g0128900
AT1G04190	Os12g0604800
AT1G04200	Os01g0773100
AT1G04210	Os03g0744300
AT1G04230	Os03g0797700
AT1G04240	Os12g0601400
AT1G04250	Os03g0633500
AT1G04280	Os03g0628800
AT1G04290	Os01g0882000
AT1G04300	Os01g0775300
AT1G04340	Os04g0181100
AT1G04360	Os02g0820200
AT1G04390	Os06g0674800
AT1G04400	Os02g0573200
AT1G04410	Os04g0551200
AT1G04420	Os03g0611200
AT1G04430	Os06g0687450
AT1G04470	Os03g0138600
AT1G04480	Os02g0814700
AT1G04510	Os10g0466300
AT1G04555	Os02g0816700
AT1G04560	Os07g0422100
AT1G04580	Os03g0790700
AT1G04590	Os12g0123100
AT1G04620	Os04g0320100
AT1G04625	Os06g0683500
AT1G04635	Os04g0295100
AT1G04640	Os03g0321800
AT1G04650	Os03g0144000
AT1G04680	Os04g0137201
AT1G04690	Os02g0817500
AT1G04710	Os02g0817700
AT1G04730	Os03g0264800
AT1G04760	Os07g0194000
AT1G04770	Os05g0506000
AT1G04780	Os07g0436100
AT1G04810	Os04g0608500
AT1G04820	Os03g0219300
AT1G04850	Os02g0504500
AT1G04870	Os06g0142800
AT1G04880	Os02g0469900
AT1G04900	Os01g0911900
AT1G04910	Os11g0481200
AT1G04920	Os01g0919400
AT1G04940	Os07g0568500
AT1G04950	Os01g0510800
AT1G04960	Os09g0482740
AT1G04970	Os06g0309200
AT1G04980	Os09g0451500
AT1G04985	Os04g0669100
AT1G05000	Os06g0208700
AT1G05010	Os09g0451400
AT1G05030	Os09g0394500
AT1G05055	Os04g0508900
AT1G05060	Os06g0239700
AT1G05120	Os07g0511500
AT1G05150	Os03g0263900
AT1G05160	Os06g0110000
AT1G05170	Os02g0164300
AT1G05180	Os03g0820100
AT1G05190	Os03g0751400
AT1G05200	Os02g0117500
AT1G05230	Os02g0674800
AT1G05260	Os06g0681600
AT1G05270	Os05g0499450
AT1G05310	Os08g0206950
AT1G05350	Os02g0506500
AT1G05370	Os03g0219100
AT1G05385	Os03g0747700
AT1G05410	Os03g0747200
AT1G05430	Os10g0430800
AT1G05440	Os03g0747100
AT1G05460	Os03g0160400
AT1G05470	Os03g0663700
AT1G05490	Os02g0650800
AT1G05500	Os04g0644900
AT1G05510	Os05g0569500
AT1G05520	Os03g0742800
AT1G05570	Os01g0533000
AT1G05577	Os01g0778100
AT1G05580	Os01g0817400
AT1G05590	Os03g0219400
AT1G05620	Os03g0425200
AT1G05630	Os02g0477700
AT1G05640	Os03g0281100
AT1G05670	Os07g0513200
AT1G05700	Os01g0124500
AT1G05720	Os01g0894500
AT1G05750	Os02g0769900
AT1G05780	Os04g0612900
AT1G05785	Os02g0602800
AT1G05790	Os04g0489100
AT1G05800	Os11g0299300
AT1G05805	Os01g0900800
AT1G05820	Os11g0433200
AT1G05840	Os02g0473200
AT1G05850	Os09g0494200
AT1G05890	Os04g0492100
AT1G05910	Os09g0515100
AT1G05940	Os02g0655700
AT1G05950	Os09g0514500
AT1G05960	Os01g0898300
AT1G05970	Os07g0256200
AT1G05990	Os12g0228800
AT1G06010	Os04g0661600
AT1G06040	Os04g0493000
AT1G06050	Os08g0152600
AT1G06060	Os01g0775600
AT1G06070	Os09g0516200
AT1G06110	Os11g0265200
AT1G06130	Os09g0516600
AT1G06190	Os03g0183100
AT1G06220	Os01g0723000
AT1G06230	Os02g0250300
AT1G06240	Os01g0214400
AT1G06290	Os06g0354500
AT1G06320	Os03g0308600
AT1G06330	Os01g0758000
AT1G06390	Os01g0205700
AT1G06410	Os01g0730300
AT1G06430	Os06g0229000
AT1G06440	Os10g0510300
AT1G06470	Os06g0153200
AT1G06510	Os01g0696000
AT1G06515	Os07g0446900
AT1G06520	Os01g0631400
AT1G06550	Os01g0752200
AT1G06560	Os08g0365900
AT1G06570	Os02g0168100
AT1G06590	Os12g0626300
AT1G06650	Os03g0690500
AT1G06670	Os01g0767700
AT1G06680	Os07g0141400
AT1G06690	Os07g0142900
AT1G06700	Os01g0899000
AT1G06710	Os04g0488500
AT1G06720	Os03g0333100
AT1G06730	Os03g0164700
AT1G06790	Os07g0477000
AT1G06800	Os05g0390000
AT1G06820	Os11g0572700
AT1G06840	Os01g0818600
AT1G06870	Os09g0453400
AT1G06890	Os01g0167500
AT1G06900	Os03g0336300
AT1G06920	Os01g0823500
AT1G06950	Os10g0492000
AT1G07010	Os10g0394100
AT1G07030	Os03g0296800
AT1G07040	Os10g0463800
AT1G07060	Os12g0106100
AT1G07080	Os03g0295800
AT1G07090	Os02g0623400
AT1G07110	Os03g0294200
AT1G07120	Os03g0294100
AT1G07130	Os03g0366900
AT1G07170	Os04g0663300
AT1G07180	Os01g0830100
AT1G07210	Os10g0500500
AT1G07220	Os05g0149500
AT1G07230	Os01g0955000
AT1G07250	Os07g0503300
AT1G07270	Os01g0855900
AT1G07320	Os03g0265400
AT1G07340	Os03g0218400
AT1G07350	Os03g0265600
AT1G07360	Os06g0170500
AT1G07380	Os01g0624000
AT1G07410	Os03g0823700
AT1G07430	Os01g0846300
AT1G07470	Os05g0292200
AT1G07510	Os01g0842600
AT1G07530	Os03g0690600
AT1G07540	Os03g0274300
AT1G07550	Os01g0810800
AT1G07570	Os03g0274800
AT1G07590	Os08g0162250
AT1G07615	Os11g0704300
AT1G07630	Os03g0821300
AT1G07645	Os03g0277500
AT1G07650	Os04g0616200
AT1G07660	Os01g0835900
AT1G07670	Os03g0281466
AT1G07700	Os02g0567100
AT1G07705	Os02g0782200
AT1G07730	Os01g0155300
AT1G07740	Os05g0548600
AT1G07745	Os09g0104200
AT1G07750	Os05g0116000
AT1G07770	Os02g0478600
AT1G07780	Os02g0266000
AT1G07795	Os12g0566600
AT1G07830	Os06g0128500
AT1G07840	Os01g0911000
AT1G07870	Os07g0695300
AT1G07890	Os07g0694700
AT1G07900	Os03g0287400
AT1G07910	Os07g0191700
AT1G07920	Os03g0177400
AT1G07960	Os03g0287900
AT1G07970	Os03g0288800
AT1G07990	Os01g0585700
AT1G08030	Os06g0158200
AT1G08040	Os01g0910400
AT1G08050	Os02g0619600
AT1G08080	Os08g0470200
AT1G08090	Os01g0704100
AT1G08110	Os05g0295800
AT1G08125	Os02g0818700
AT1G08130	Os10g0489200
AT1G08190	Os04g0195000
AT1G08200	Os01g0969100
AT1G08220	Os05g0176500
AT1G08230	Os01g0857400
AT1G08250	Os04g0406600
AT1G08260	Os02g0511900
AT1G08280	Os01g0858900
AT1G08290	Os05g0444200
AT1G08315	Os01g0956075
AT1G08320	Os01g0859500
AT1G08350	Os03g0237000
AT1G08360	Os02g0321900
AT1G08370	Os11g0155000
AT1G08380	Os04g0414700
AT1G08390	Os03g0684300
AT1G08400	Os07g0686700
AT1G08410	Os03g0647500
AT1G08420	Os03g0646900
AT1G08450	Os01g0895600
AT1G08460	Os05g0440250
AT1G08480	Os08g0112800
AT1G08490	Os12g0287300
AT1G08500	Os01g0281600
AT1G08510	Os06g0143400
AT1G08520	Os03g0811100
AT1G08530	Os12g0429900
AT1G08540	Os11g0448400
AT1G08550	Os04g0379700
AT1G08560	Os03g0736500
AT1G08570	Os03g0326500
AT1G08580	Os02g0604100
AT1G08590	Os01g0239700
AT1G08600	Os10g0457700
AT1G08610	Os10g0476900
AT1G08620	Os05g0196500
AT1G08630	Os04g0516600
AT1G08640	Os08g0127600
AT1G08650	Os02g0625300
AT1G08660	Os11g0572400
AT1G08680	Os03g0323500
AT1G08700	Os01g0276400
AT1G08710	Os01g0814700
AT1G08750	Os02g0219400
AT1G08760	Os08g0541500
AT1G08770	Os03g0798400
AT1G08780	Os03g0628900
AT1G08800	Os01g0775200
AT1G08810	Os12g0125000
AT1G08820	Os01g0936800
AT1G08830	Os07g0665200
AT1G08840	Os04g0588200
AT1G08845	Os10g0559900
AT1G08860	Os02g0521300
AT1G08980	Os04g0118100
AT1G09000	Os09g0383300
AT1G09010	Os05g0391500
AT1G09020	Os03g0856400
AT1G09060	Os03g0346700
AT1G09080	Os01g0840100
AT1G09090	Os01g0360200
AT1G09100	Os02g0803700
AT1G09130	Os03g0344900
AT1G09150	Os01g0314300
AT1G09160	Os03g0301700
AT1G09170	Os03g0301800
AT1G09200	Os01g0866200
AT1G09210	Os03g0832200
AT1G09230	Os03g0326600
AT1G09240	Os07g0689600
AT1G09250	Os03g0311600
AT1G09280	Os12g0563400
AT1G09290	Os02g0672400
AT1G09300	Os12g0563500
AT1G09310	Os12g0563600
AT1G09320	Os05g0132400
AT1G09330	Os01g0331900
AT1G09340	Os12g0420200
AT1G09380	Os01g0297700
AT1G09410	Os03g0317100
AT1G09420	Os03g0318500
AT1G09430	Os11g0693800
AT1G09440	Os01g0323000
AT1G09450	Os07g0637600
AT1G09520	Os05g0277200
AT1G09570	Os03g0309200
AT1G09580	Os06g0210100
AT1G09620	Os05g0241100
AT1G09630	Os05g0105100
AT1G09640	Os02g0220600
AT1G09645	Os05g0419600
AT1G09660	Os01g0886300
AT1G09680	Os04g0463300
AT1G09740	Os02g0760500
AT1G09750	Os03g0186900
AT1G09760	Os02g0234800
AT1G09770	Os04g0348300
AT1G09780	Os01g0817700
AT1G09794	Os12g0182600
AT1G09795	Os03g0134300
AT1G09800	Os12g0194800
AT1G09812	Os01g0878000
AT1G09815	Os09g0520100
AT1G09820	Os10g0484300
AT1G09830	Os08g0191200
AT1G09850	Os05g0508300
AT1G09870	Os03g0818100
AT1G09880	Os08g0554100
AT1G09900	Os02g0565400
AT1G09920	Os03g0356652
AT1G09930	Os01g0630200
AT1G09940	Os10g0502400
AT1G09960	Os12g0641400
AT1G09980	Os11g0167500
AT1G10010	Os01g0882800
AT1G10020	Os07g0133500
AT1G10030	Os12g0633200
AT1G10040	Os03g0726800
AT1G10050	Os03g0672900
AT1G10090	Os03g0726300
AT1G10095	Os01g0684200
AT1G10150	Os03g0769900
AT1G10170	Os06g0252300
AT1G10180	Os07g0568000
AT1G10200	Os12g0510900
AT1G10210	Os02g0148100
AT1G10240	Os04g0443000
AT1G10270	Os05g0365500
AT1G10280	Os08g0110400
AT1G10290	Os02g0738900
AT1G10300	Os06g0195900
AT1G10310	Os02g0557700
AT1G10330	Os05g0271900
AT1G10360	Os10g0529300
AT1G10370	Os10g0527400
AT1G10385	Os03g0804400
AT1G10390	Os12g0165900
AT1G10417	Os10g0411750
AT1G10430	Os02g0217600
AT1G10460	Os03g0179100
AT1G10490	Os12g0170700
AT1G10500	Os06g0146400
AT1G10510	Os06g0237502
AT1G10520	Os06g0237200
AT1G10522	Os09g0382400
AT1G10540	Os01g0759900
AT1G10580	Os03g0397500
AT1G10586	Os01g0108600
AT1G10590	Os05g0100800
AT1G10600	Os01g0661500
AT1G10630	Os01g0813400
AT1G10640	Os01g0636500
AT1G10650	Os02g0130300
AT1G10700	Os01g0723600
AT1G10730	Os01g0703600
AT1G10740	Os05g0408300
AT1G10750	Os01g0547133
AT1G10760	Os06g0498400
AT1G10780	Os09g0454300
AT1G10810	Os04g0338000
AT1G10830	Os12g0405200
AT1G10840	Os04g0376500
AT1G10850	Os02g0830700
AT1G10865	Os09g0518800
AT1G10870	Os02g0632500
AT1G10890	Os11g0544200
AT1G10900	Os02g0822500
AT1G10910	Os01g0559500
AT1G10930	Os04g0433800
AT1G10940	Os01g0869900
AT1G10950	Os02g0552000
AT1G10970	Os06g0566300
AT1G11000	Os11g0181400
AT1G11020	Os08g0384900
AT1G11050	Os01g0883000
AT1G11090	Os07g0565700
AT1G11100	Os01g0779400
AT1G11170	Os07g0564800
AT1G11190	Os04g0636400
AT1G11240	Os03g0353500
AT1G11260	Os01g0567500
AT1G11280	Os01g0783800
AT1G11290	Os01g0355100
AT1G11310	Os03g0129100
AT1G11320	Os06g0724200
AT1G11360	Os01g0783500
AT1G11380	Os07g0553900
AT1G11390	Os04g0660200
AT1G11400	Os03g0262100
AT1G11430	Os08g0139100
AT1G11480	Os07g0546100
AT1G11530	Os04g0629500
AT1G11545	Os07g0529700
AT1G11580	Os01g0788400
AT1G11600	Os06g0680700
AT1G11650	Os08g0190200
AT1G11660	Os01g0180800
AT1G11670	Os03g0570800
AT1G11680	Os11g0525200
AT1G11720	Os04g0624600
AT1G11750	Os03g0411500
AT1G11755	Os03g0197000
AT1G11760	Os10g0548400
AT1G11780	Os11g0488500
AT1G11800	Os12g0414900
AT1G11820	Os03g0221500
AT1G11840	Os08g0191700
AT1G11860	Os04g0623800
AT1G11870	Os11g0610900
AT1G11880	Os12g0498700
AT1G11890	Os06g0198800
AT1G11900	Os05g0481800
AT1G11910	Os01g0290000
AT1G11915	Os06g0364500
AT1G11925	Os01g0248000
AT1G11930	Os05g0150000
AT1G11960	Os01g0534900
AT1G11990	Os06g0545900
AT1G12000	Os06g0247500
AT1G12050	Os02g0196800
AT1G12060	Os02g0719700
AT1G12110	Os01g0556700
AT1G12200	Os10g0553800
AT1G12230	Os08g0154300
AT1G12240	Os02g0106100
AT1G12244	Os10g0555200
AT1G12250	Os02g0643500
AT1G12260	Os02g0643600
AT1G12270	Os02g0644100
AT1G12310	Os08g0117400
AT1G12330	Os03g0249100
AT1G12350	Os02g0575200
AT1G12370	Os10g0167600
AT1G12380	Os04g0261400
AT1G12390	Os06g0136500
AT1G12400	Os07g0573600
AT1G12410	Os06g0136800
AT1G12450	Os07g0467600
AT1G12460	Os03g0127700
AT1G12470	Os08g0178100
AT1G12480	Os04g0574700
AT1G12520	Os04g0573200
AT1G12530	Os03g0228500
AT1G12550	Os04g0107500
AT1G12560	Os10g0535900
AT1G12570	Os02g0678300
AT1G12580	Os06g0127300
AT1G12600	Os03g0118200
AT1G12640	Os02g0676000
AT1G12650	Os09g0525200
AT1G12680	Os09g0466900
AT1G12730	Os02g0688900
AT1G12740	Os02g0675400
AT1G12770	Os02g0636300
AT1G12780	Os09g0526700
AT1G12790	Os05g0588200
AT1G12800	Os02g0115600
AT1G12820	Os02g0759700
AT1G12840	Os05g0593100
AT1G12880	Os02g0520100
AT1G12900	Os03g0129300
AT1G12910	Os02g0524600
AT1G12920	Os01g0939500
AT1G12930	Os11g0543800
AT1G12990	Os02g0594900
AT1G13030	Os12g0288600
AT1G13040	Os07g0688100
AT1G13080	Os12g0512800
AT1G13120	Os02g0596100
AT1G13130	Os02g0596200
AT1G13160	Os04g0630000
AT1G13170	Os03g0704700
AT1G13180	Os02g0596900
AT1G13200	Os08g0382800
AT1G13210	Os01g0277600
AT1G13260	Os01g0693400
AT1G13270	Os04g0610500
AT1G13320	Os09g0249700
AT1G13330	Os03g0710100
AT1G13340	Os03g0710000
AT1G13350	Os12g0640800
AT1G13360	Os01g0131300
AT1G13380	Os09g0281300
AT1G13420	Os04g0526300
AT1G13440	Os02g0171100
AT1G13450	Os04g0486400
AT1G13460	Os03g0681750
AT1G13480	Os08g0413100
AT1G13560	Os02g0119800
AT1G13570	Os02g0537200
AT1G13580	Os02g0581300
AT1G13630	Os10g0479200
AT1G13635	Os08g0489300
AT1G13640	Os04g0668700
AT1G13680	Os03g0415200
AT1G13690	Os03g0600400
AT1G13700	Os07g0604000
AT1G13710	Os03g0417700
AT1G13740	Os07g0602900
AT1G13750	Os03g0214000
AT1G13770	Os03g0213700
AT1G13820	Os07g0602050
AT1G13860	Os02g0755000
AT1G13900	Os07g0111600
AT1G13950	Os12g0507200
AT1G13980	Os02g0326600
AT1G13990	Os03g0168200
AT1G14000	Os07g0632800
AT1G14020	Os01g0168600
AT1G14030	Os09g0411650
AT1G14130	Os04g0475600
AT1G14140	Os04g0449000
AT1G14150	Os02g0578400
AT1G14180	Os10g0406200
AT1G14200	Os07g0631200
AT1G14205	Os03g0169400
AT1G14270	Os09g0413200
AT1G14290	Os06g0226950
AT1G14300	Os10g0406800
AT1G14310	Os08g0169800
AT1G14330	Os03g0171600
AT1G14340	Os04g0641350
AT1G14345	Os03g0170500
AT1G14350	Os07g0627300
AT1G14360	Os06g0593100
AT1G14370	Os03g0170400
AT1G14390	Os06g0589600
AT1G14420	Os02g0214400
AT1G14430	Os03g0258900
AT1G14450	Os02g0564200
AT1G14460	Os12g0209300
AT1G14520	Os06g0561000
AT1G14560	Os01g0571000
AT1G14570	Os04g0670800
AT1G14590	Os04g0585400
AT1G14610	Os03g0111700
AT1G14620	Os06g0300600
AT1G14640	Os02g0245000
AT1G14660	Os12g0641100
AT1G14690	Os03g0237600
AT1G14700	Os03g0238600
AT1G14710	Os03g0238800
AT1G14720	Os10g0117000
AT1G14730	Os03g0717200
AT1G14740	Os03g0239200
AT1G14750	Os03g0225200
AT1G14780	Os02g0736300
AT1G14790	Os01g0527600
AT1G14810	Os03g0760700
AT1G14830	Os01g0681100
AT1G14840	Os02g0736100
AT1G14850	Os06g0305200
AT1G14870	Os02g0579800
AT1G14900	Os09g0402100
AT1G14910	Os01g0694900
AT1G14920	Os03g0707600
AT1G14970	Os01g0841200
AT1G14980	Os03g0366000
AT1G14990	Os01g0606050
AT1G15000	Os05g0582800
AT1G15020	Os05g0552500
AT1G15030	Os03g0831300
AT1G15060	Os01g0692600
AT1G15080	Os08g0359200
AT1G15110	Os01g0118300
AT1G15120	Os11g0162200
AT1G15130	Os10g0495300
AT1G15140	Os02g0328300
AT1G15200	Os03g0701900
AT1G15210	Os01g0177900
AT1G15215	Os09g0346900
AT1G15220	Os02g0275100
AT1G15240	Os05g0583500
AT1G15250	Os02g0111700
AT1G15270	Os02g0159300
AT1G15310	Os01g0772800
AT1G15330	Os02g0158900
AT1G15360	Os02g0202000
AT1G15390	Os01g0555800
AT1G15400	Os05g0542732
AT1G15410	Os01g0555200
AT1G15420	Os12g0634800
AT1G15440	Os05g0519500
AT1G15460	Os01g0175600
AT1G15470	Os02g0205400
AT1G15490	Os01g0647700
AT1G15500	Os01g0647100
AT1G15510	Os01g0205200
AT1G15550	Os01g0177400
AT1G15670	Os06g0594400
AT1G15690	Os01g0337500
AT1G15710	Os06g0708832
AT1G15730	Os02g0800000
AT1G15740	Os02g0613200
AT1G15750	Os01g0254100
AT1G15810	Os02g0803200
AT1G15820	Os04g0457000
AT1G15860	Os08g0439150
AT1G15880	Os08g0440000
AT1G15900	Os06g0497600
AT1G15950	Os08g0441500
AT1G15960	Os02g0131800
AT1G15980	Os08g0276100
AT1G16000	Os12g0556400
AT1G16010	Os04g0501100
AT1G16020	Os08g0427300
AT1G16030	Os01g0688900
AT1G16040	Os03g0129000
AT1G16070	Os02g0179400
AT1G16080	Os08g0266300
AT1G16180	Os02g0792900
AT1G16210	Os04g0561600
AT1G16220	Os08g0500300
AT1G16270	Os07g0438500
AT1G16280	Os07g0633500
AT1G16290	Os02g0170900
AT1G16320	Os04g0613300
AT1G16350	Os03g0780500
AT1G16430	Os08g0480500
AT1G16440	Os01g0233800
AT1G16445	Os05g0511700
AT1G16470	Os03g0387100
AT1G16520	Os03g0659800
AT1G16540	Os06g0670000
AT1G16560	Os05g0220100
AT1G16570	Os03g0180700
AT1G16640	Os01g0723700
AT1G16650	Os12g0610500
AT1G16670	Os04g0619400
AT1G16680	Os12g0612400
AT1G16690	Os09g0284600
AT1G16710	Os01g0246100
AT1G16720	Os02g0137700
AT1G16740	Os05g0528200
AT1G16760	Os01g0581400
AT1G16770	Os02g0140800
AT1G16780	Os02g0537900
AT1G16810	Os02g0727500
AT1G16830	Os10g0578500
AT1G16840	Os08g0230000
AT1G16860	Os04g0606500
AT1G16870	Os07g0202900
AT1G16880	Os08g0242700
AT1G16900	Os01g0209000
AT1G16905	Os01g0958200
AT1G16970	Os07g0184900
AT1G16980	Os05g0518600
AT1G17010	Os01g0351800
AT1G17030	Os05g0272200
AT1G17050	Os05g0582300
AT1G17070	Os12g0615800
AT1G17080	Os05g0564800
AT1G17100	Os01g0210500
AT1G17110	Os02g0244300
AT1G17120	Os01g0209800
AT1G17130	Os01g0588700
AT1G17160	Os01g0665400
AT1G17180	Os09g0367700
AT1G17200	Os04g0281900
AT1G17210	Os03g0785300
AT1G17220	Os05g0575300
AT1G17230	Os01g0170300
AT1G17260	Os02g0797300
AT1G17270	Os07g0572600
AT1G17280	Os06g0193000
AT1G17290	Os03g0183600
AT1G17330	Os10g0486000
AT1G17340	Os03g0182400
AT1G17370	Os07g0615400
AT1G17400	Os07g0614400
AT1G17410	Os02g0565100
AT1G17420	Os02g0194700
AT1G17450	Os02g0633100
AT1G17455	Os11g0621500
AT1G17470	Os05g0357600
AT1G17530	Os03g0114900
AT1G17550	Os01g0583100
AT1G17630	Os01g0197450
AT1G17650	Os01g0574600
AT1G17665	Os01g0197400
AT1G17680	Os11g0266800
AT1G17690	Os05g0295100
AT1G17720	Os01g0600200
AT1G17730	Os06g0643300
AT1G17745	Os04g0650800
AT1G17760	Os12g0571900
AT1G17820	Os02g0827500
AT1G17840	Os04g0528300
AT1G17850	Os03g0861700
AT1G17870	Os03g0729000
AT1G17880	Os03g0851000
AT1G17890	Os06g0652400
AT1G17940	Os02g0828100
AT1G17950	Os03g0720800
AT1G17980	Os02g0227400
AT1G18000	Os04g0105400
AT1G18030	Os09g0314400
AT1G18040	Os05g0392300
AT1G18060	Os01g0120500
AT1G18070	Os02g0456500
AT1G18080	Os01g0686800
AT1G18100	Os06g0498800
AT1G18140	Os01g0634500
AT1G18150	Os01g0629900
AT1G18160	Os02g0743500
AT1G18170	Os03g0708500
AT1G18190	Os04g0652500
AT1G18260	Os03g0259300
AT1G18270	Os06g0258900
AT1G18290	Os01g0121000
AT1G18310	Os09g0379900
AT1G18335	Os05g0387800
AT1G18340	Os02g0125800
AT1G18370	Os01g0513900
AT1G18390	Os01g0689900
AT1G18410	Os01g0744000
AT1G18420	Os02g0730600
AT1G18440	Os01g0693900
AT1G18450	Os08g0137200
AT1G18470	Os03g0706900
AT1G18480	Os11g0261900
AT1G18485	Os04g0469400
AT1G18490	Os08g0133000
AT1G18500	Os11g0142500
AT1G18530	Os05g0577500
AT1G18550	Os01g0605500
AT1G18560	Os01g0111400
AT1G18580	Os03g0413400
AT1G18600	Os01g0763100
AT1G18640	Os11g0629500
AT1G18650	Os03g0756300
AT1G18670	Os07g0596600
AT1G18680	Os10g0335200
AT1G18690	Os02g0529600
AT1G18700	Os07g0632600
AT1G18720	Os02g0578800
AT1G18730	Os02g0744000
AT1G18740	Os12g0164600
AT1G18750	Os11g0658700
AT1G18800	Os02g0576700
AT1G18830	Os07g0657200
AT1G18850	Os01g0112050
AT1G18870	Os09g0361400
AT1G18880	Os03g0687000
AT1G18890	Os01g0622600
AT1G18900	Os12g0638900
AT1G18950	Os07g0193600
AT1G18970	Os03g0694000
AT1G19020	Os02g0740600
AT1G19025	Os01g0881400
AT1G19070	Os11g0538300
AT1G19080	Os08g0274700
AT1G19100	Os01g0549200
AT1G19110	Os03g0407000
AT1G19130	Os08g0455800
AT1G19140	Os03g0405100
AT1G19150	Os09g0439500
AT1G19170	Os09g0439400
AT1G19180	Os07g0615200
AT1G19250	Os03g0182000
AT1G19270	Os03g0626600
AT1G19290	Os05g0275100
AT1G19310	Os12g0636000
AT1G19350	Os07g0580500
AT1G19360	Os07g0587100
AT1G19400	Os03g0775600
AT1G19430	Os01g0883900
AT1G19450	Os05g0567700
AT1G19480	Os05g0579100
AT1G19485	Os07g0454400
AT1G19520	Os02g0611400
AT1G19580	Os01g0283100
AT1G19600	Os01g0105900
AT1G19630	Os05g0101600
AT1G19650	Os02g0133100
AT1G19660	Os08g0357000
AT1G19690	Os01g0261500
AT1G19710	Os01g0262600
AT1G19715	Os05g0508400
AT1G19720	Os03g0807400
AT1G19835	Os03g0246500
AT1G19840	Os04g0662200
AT1G19850	Os04g0664400
AT1G19860	Os04g0663200
AT1G19870	Os04g0663100
AT1G19880	Os04g0662800
AT1G19910	Os02g0550100
AT1G19920	Os03g0743900
AT1G19940	Os06g0715300
AT1G19980	Os04g0117200
AT1G19990	Os03g0249900
AT1G20010	Os01g0282800
AT1G20020	Os02g0103800
AT1G20050	Os01g0103600
AT1G20060	Os02g0101800
AT1G20080	Os01g0819150
AT1G20110	Os07g0573300
AT1G20120	Os03g0859100
AT1G20140	Os09g0539500
AT1G20150	Os09g0482660
AT1G20190	Os04g0228400
AT1G20200	Os08g0550100
AT1G20225	Os09g0542200
AT1G20230	Os05g0370000
AT1G20260	Os01g0711000
AT1G20270	Os02g0827100
AT1G20300	Os09g0542800
AT1G20330	Os03g0136200
AT1G20370	Os02g0668400
AT1G20380	Os01g0108200
AT1G20410	Os04g0561700
AT1G20430	Os06g0213900
AT1G20460	Os03g0669600
AT1G20480	Os03g0132000
AT1G20540	Os08g0554000
AT1G20550	Os04g0563000
AT1G20560	Os01g0342900
AT1G20570	Os02g0523300
AT1G20575	Os03g0824400
AT1G20580	Os02g0102700
AT1G20610	Os06g0726800
AT1G20620	Os02g0115700
AT1G20640	Os09g0549450
AT1G20670	Os09g0550000
AT1G20720	Os09g0551800
AT1G20760	Os03g0130500
AT1G20770	Os04g0509200
AT1G20780	Os03g0657100
AT1G20810	Os02g0117600
AT1G20823	Os02g0686100
AT1G20830	Os04g0584900
AT1G20840	Os02g0229400
AT1G20850	Os05g0108600
AT1G20860	Os06g0325200
AT1G20890	Os03g0804100
AT1G20920	Os08g0154200
AT1G20925	Os09g0491740
AT1G20930	Os08g0512600
AT1G20950	Os02g0714200
AT1G20960	Os02g0106966
AT1G20980	Os08g0513700
AT1G20990	Os09g0492800
AT1G21000	Os06g0624900
AT1G21065	Os02g0187500
AT1G21070	Os07g0581000
AT1G21080	Os08g0522600
AT1G21160	Os01g0583700
AT1G21170	Os04g0421900
AT1G21200	Os12g0163500
AT1G21230	Os02g0111600
AT1G21320	Os06g0127500
AT1G21350	Os07g0260300
AT1G21370	Os04g0438500
AT1G21380	Os11g0199700
AT1G21400	Os12g0183100
AT1G21410	Os05g0425700
AT1G21430	Os12g0189500
AT1G21450	Os01g0881500
AT1G21460	Os01g0881300
AT1G21600	Os11g0110100
AT1G21610	Os05g0422600
AT1G21630	Os06g0728600
AT1G21640	Os11g0191400
AT1G21650	Os01g0321300
AT1G21651	Os05g0422300
AT1G21670	Os03g0840200
AT1G21690	Os12g0176500
AT1G21700	Os11g0183700
AT1G21710	Os02g0552600
AT1G21720	Os02g0182500
AT1G21730	Os02g0775400
AT1G21740	Os05g0425000
AT1G21750	Os02g0554900
AT1G21760	Os04g0431200
AT1G21770	Os04g0431300
AT1G21780	Os08g0103600
AT1G21790	Os01g0869600
AT1G21830	Os04g0690500
AT1G21840	Os02g0168000
AT1G21850	Os04g0561900
AT1G21860	Os01g0816700
AT1G21870	Os04g0692000
AT1G21880	Os06g0208800
AT1G21920	Os09g0453900
AT1G21930	Os12g0481200
AT1G22020	Os01g0874900
AT1G22030	Os08g0104800
AT1G22040	Os02g0574900
AT1G22050	Os02g0750600
AT1G22060	Os10g0363650
AT1G22140	Os03g0385301
AT1G22150	Os01g0719300
AT1G22170	Os02g0751800
AT1G22180	Os02g0752000
AT1G22200	Os03g0321400
AT1G22240	Os12g0493900
AT1G22275	Os04g0452500
AT1G22330	Os02g0755400
AT1G22410	Os03g0389700
AT1G22440	Os07g0621800
AT1G22540	Os01g0871500
AT1G22630	Os05g0105800
AT1G22650	Os01g0332100
AT1G22660	Os12g0171200
AT1G22700	Os10g0460900
AT1G22730	Os03g0222100
AT1G22740	Os01g0714900
AT1G22750	Os06g0581300
AT1G22760	Os04g0504800
AT1G22770	Os01g0182600
AT1G22780	Os03g0794700
AT1G22790	Os01g0589700
AT1G22800	Os12g0203100
AT1G22810	Os01g0885900
AT1G22850	Os01g0884850
AT1G22860	Os05g0104100
AT1G22870	Os01g0616100
AT1G22920	Os04g0654700
AT1G22930	Os02g0556700
AT1G22940	Os12g0192500
AT1G22960	Os12g0152600
AT1G22970	Os05g0554500
AT1G23010	Os01g0126100
AT1G23030	Os02g0732200
AT1G23070	Os03g0406900
AT1G23080	Os02g0743400
AT1G23090	Os01g0593700
AT1G23110	Os08g0433200
AT1G23160	Os01g0764800
AT1G23170	Os01g0128400
AT1G23180	Os01g0524700
AT1G23190	Os03g0712700
AT1G23220	Os02g0580400
AT1G23230	Os02g0732700
AT1G23260	Os03g0712300
AT1G23280	Os07g0270900
AT1G23310	Os07g0108300
AT1G23340	Os01g0170500
AT1G23360	Os04g0507800
AT1G23380	Os01g0302500
AT1G23390	Os01g0704300
AT1G23400	Os01g0323300
AT1G23410	Os01g0328400
AT1G23460	Os02g0130200
AT1G23480	Os02g0192500
AT1G23530	Os02g0708000
AT1G23740	Os08g0379400
AT1G23760	Os08g0380100
AT1G23790	Os01g0108800
AT1G23800	Os01g0591000
AT1G23820	Os07g0408700
AT1G23890	Os08g0414600
AT1G23900	Os02g0805000
AT1G24020	Os04g0465600
AT1G24030	Os09g0375600
AT1G24040	Os04g0465500
AT1G24050	Os02g0741900
AT1G24095	Os06g0237100
AT1G24120	Os02g0741100
AT1G24130	Os02g0740900
AT1G24180	Os02g0739600
AT1G24190	Os01g0109700
AT1G24260	Os09g0507200
AT1G24265	Os01g0100800
AT1G24310	Os07g0295400
AT1G24320	Os01g0921200
AT1G24330	Os01g0901000
AT1G24340	Os01g0901700
AT1G24360	Os04g0376300
AT1G24400	Os08g0127100
AT1G24440	Os07g0275300
AT1G24450	Os03g0854400
AT1G24460	Os02g0598300
AT1G24490	Os03g0844700
AT1G24510	Os06g0562600
AT1G24540	Os02g0596300
AT1G24560	Os09g0565400
AT1G24610	Os02g0733800
AT1G24620	Os01g0949500
AT1G24650	Os03g0717000
AT1G24706	Os01g0916800
AT1G24793	Os03g0223900
AT1G25240	Os08g0467300
AT1G25260	Os11g0105400
AT1G25280	Os01g0866800
AT1G25290	Os09g0454100
AT1G25320	Os01g0514700
AT1G25350	Os01g0185200
AT1G25360	Os02g0106300
AT1G25375	Os01g0133500
AT1G25380	Os01g0513200
AT1G25420	Os01g0687700
AT1G25440	Os06g0264200
AT1G25500	Os02g0580100
AT1G25510	Os01g0140100
AT1G25520	Os08g0433100
AT1G25540	Os09g0306700
AT1G25550	Os02g0325600
AT1G25570	Os01g0140400
AT1G25682	Os02g0324300
AT1G26090	Os02g0711200
AT1G26110	Os01g0111200
AT1G26160	Os01g0641100
AT1G26170	Os06g0274100
AT1G26180	Os02g0326000
AT1G26190	Os02g0708200
AT1G26220	Os08g0102000
AT1G26300	Os02g0726400
AT1G26330	Os09g0101800
AT1G26370	Os01g0212100
AT1G26440	Os12g0502800
AT1G26460	Os07g0599000
AT1G26470	Os05g0512500
AT1G26500	Os07g0599201
AT1G26520	Os07g0598900
AT1G26540	Os11g0552200
AT1G26550	Os09g0411700
AT1G26560	Os03g0212800
AT1G26570	Os03g0425600
AT1G26580	Os03g0425800
AT1G26640	Os01g0764600
AT1G26660	Os07g0595800
AT1G26665	Os09g0528300
AT1G26680	Os06g0632500
AT1G26690	Os07g0632700
AT1G26740	Os03g0168900
AT1G26750	Os12g0209100
AT1G26760	Os03g0168700
AT1G26761	Os08g0433300
AT1G26810	Os02g0577300
AT1G26820	Os08g0434100
AT1G26830	Os02g0746000
AT1G26840	Os07g0628600
AT1G26850	Os02g0675700
AT1G26870	Os08g0436700
AT1G26880	Os09g0413500
AT1G26900	Os08g0494200
AT1G26940	Os11g0602900
AT1G26945	Os10g0404300
AT1G27000	Os05g0182700
AT1G27040	Os06g0581000
AT1G27060	Os01g0777800
AT1G27070	Os03g0686900
AT1G27080	Os01g0913300
AT1G27090	Os03g0688200
AT1G27150	Os03g0689900
AT1G27190	Os04g0487200
AT1G27290	Os09g0507400
AT1G27310	Os08g0532300
AT1G27320	Os01g0923700
AT1G27330	Os11g0637501
AT1G27340	Os01g0923900
AT1G27385	Os02g0507400
AT1G27390	Os01g0921600
AT1G27400	Os09g0258600
AT1G27410	Os01g0783400
AT1G27430	Os01g0924600
AT1G27440	Os01g0926400
AT1G27450	Os12g0589100
AT1G27460	Os03g0200600
AT1G27461	Os07g0585700
AT1G27470	Os03g0735100
AT1G27480	Os03g0730000
AT1G27500	Os02g0109800
AT1G27510	Os01g0107900
AT1G27520	Os02g0741300
AT1G27530	Os10g0205200
AT1G27600	Os10g0205300
AT1G27620	Os01g0382200
AT1G27680	Os01g0633100
AT1G27690	Os12g0581300
AT1G27700	Os10g0343100
AT1G27730	Os12g0583700
AT1G27750	Os01g0765200
AT1G27752	Os03g0205000
AT1G27760	Os07g0588000
AT1G27770	Os01g0939100
AT1G27840	Os02g0307200
AT1G27850	Os12g0239200
AT1G27870	Os05g0348632
AT1G27880	Os04g0486800
AT1G27920	Os08g0531100
AT1G27950	Os08g0532800
AT1G27980	Os01g0100900
AT1G27990	Os04g0386700
AT1G28060	Os09g0249600
AT1G28100	Os10g0499600
AT1G28110	Os04g0396800
AT1G28120	Os08g0537800
AT1G28140	Os03g0850600
AT1G28150	Os04g0528100
AT1G28180	Os03g0708600
AT1G28190	Os11g0536000
AT1G28200	Os03g0187600
AT1G28220	Os09g0467400
AT1G28240	Os01g0304300
AT1G28250	Os07g0299600
AT1G28280	Os01g0747800
AT1G28320	Os05g0497700
AT1G28340	Os07g0501800
AT1G28350	Os08g0150800
AT1G28380	Os01g0958700
AT1G28420	Os01g0672300
AT1G28480	Os01g0667900
AT1G28490	Os01g0963300
AT1G28510	Os01g0242300
AT1G28520	Os01g0753000
AT1G28530	Os02g0109900
AT1G28540	Os06g0524500
AT1G28560	Os01g0912600
AT1G28680	Os06g0155500
AT1G28690	Os03g0369700
AT1G28710	Os03g0731800
AT1G28760	Os03g0654500
AT1G28960	Os08g0375900
AT1G29030	Os02g0313400
AT1G29040	Os01g0613300
AT1G29050	Os01g0652100
AT1G29070	Os01g0805000
AT1G29150	Os03g0576400
AT1G29195	Os01g0758500
AT1G29220	Os01g0759700
AT1G29230	Os01g0206300
AT1G29260	Os02g0245100
AT1G29280	Os01g0750100
AT1G29310	Os03g0213100
AT1G29320	Os07g0506700
AT1G29330	Os05g0529300
AT1G29340	Os02g0234300
AT1G29370	Os05g0566900
AT1G29390	Os05g0566800
AT1G29400	Os02g0319100
AT1G29420	Os09g0546100
AT1G29470	Os01g0828300
AT1G29630	Os01g0777300
AT1G29640	Os05g0518800
AT1G29690	Os01g0748900
AT1G29700	Os12g0641300
AT1G29760	Os09g0534000
AT1G29790	Os10g0578600
AT1G29800	Os02g0233100
AT1G29810	Os01g0663500
AT1G29820	Os01g0601000
AT1G29850	Os05g0547850
AT1G29870	Os04g0398300
AT1G29890	Os01g0631100
AT1G29900	Os01g0570700
AT1G29940	Os10g0495600
AT1G29950	Os03g0591300
AT1G29980	Os01g0756600
AT1G29990	Os02g0246300
AT1G30000	Os05g0209100
AT1G30010	Os10g0567500
AT1G30040	Os01g0757200
AT1G30070	Os01g0757500
AT1G30090	Os07g0153400
AT1G30100	Os03g0645900
AT1G30120	Os03g0645100
AT1G30130	Os07g0153300
AT1G30220	Os04g0511400
AT1G30240	Os05g0295900
AT1G30290	Os12g0615600
AT1G30300	Os12g0615500
AT1G30330	Os06g0196700
AT1G30360	Os07g0150100
AT1G30380	Os07g0148900
AT1G30440	Os01g0780600
AT1G30450	Os01g0304100
AT1G30460	Os06g0677700
AT1G30480	Os01g0526100
AT1G30490	Os01g0200300
AT1G30500	Os12g0613000
AT1G30510	Os03g0784700
AT1G30520	Os08g0130400
AT1G30540	Os09g0133700
AT1G30545	Os06g0187100
AT1G30560	Os04g0555300
AT1G30570	Os01g0769700
AT1G30580	Os08g0199300
AT1G30600	Os01g0769200
AT1G30620	Os04g0618200
AT1G30630	Os04g0612600
AT1G30680	Os06g0671700
AT1G30690	Os06g0671800
AT1G30820	Os01g0616900
AT1G30825	Os01g0654300
AT1G30840	Os01g0680200
AT1G30845	Os03g0127000
AT1G30850	Os06g0574000
AT1G30870	Os07g0499500
AT1G30890	Os04g0165400
AT1G30900	Os03g0335300
AT1G30950	Os06g0665400
AT1G30960	Os08g0207600
AT1G30970	Os09g0560900
AT1G31040	Os06g0666100
AT1G31070	Os04g0613700
AT1G31120	Os01g0369300
AT1G31160	Os06g0667500
AT1G31170	Os06g0174300
AT1G31175	Os07g0567500
AT1G31180	Os03g0655700
AT1G31190	Os02g0169900
AT1G31220	Os08g0500900
AT1G31230	Os08g0342400
AT1G31260	Os03g0667500
AT1G31280	Os04g0615700
AT1G31300	Os03g0666700
AT1G31330	Os03g0778100
AT1G31335	Os03g0780200
AT1G31340	Os09g0420800
AT1G31350	Os06g0711700
AT1G31360	Os11g0708600
AT1G31410	Os04g0602200
AT1G31420	Os03g0266800
AT1G31430	Os06g0597500
AT1G31440	Os03g0266700
AT1G31480	Os08g0110700
AT1G31490	Os06g0151100
AT1G31500	Os05g0389500
AT1G31600	Os04g0602700
AT1G31650	Os02g0702600
AT1G31660	Os09g0352400
AT1G31670	Os06g0338200
AT1G31720	Os02g0703300
AT1G31730	Os01g0916200
AT1G31740	Os01g0533400
AT1G31770	Os03g0157400
AT1G31780	Os03g0225600
AT1G31790	Os07g0244400
AT1G31800	Os02g0817900
AT1G31810	Os10g0119300
AT1G31812	Os08g0162800
AT1G31820	Os02g0700500
AT1G31860	Os01g0276500
AT1G31870	Os08g0178300
AT1G31880	Os02g0700700
AT1G31910	Os03g0686800
AT1G31920	Os02g0697500
AT1G31930	Os06g0111400
AT1G31970	Os07g0301200
AT1G32050	Os04g0597000
AT1G32060	Os02g0698000
AT1G32070	Os05g0481000
AT1G32080	Os10g0578800
AT1G32100	Os12g0263200
AT1G32127	Os11g0621000
AT1G32130	Os01g0147200
AT1G32160	Os04g0596300
AT1G32170	Os02g0127800
AT1G32190	Os08g0161500
AT1G32200	Os10g0577900
AT1G32210	Os04g0397000
AT1G32220	Os04g0403500
AT1G32230	Os10g0577800
AT1G32250	Os01g0505600
AT1G32260	Os02g0127900
AT1G32300	Os02g0124400
AT1G32320	Os02g0694900
AT1G32330	Os03g0854500
AT1G32340	Os04g0593600
AT1G32360	Os08g0159800
AT1G32370	Os02g0279600
AT1G32380	Os02g0127700
AT1G32400	Os08g0282000
AT1G32410	Os02g0803400
AT1G32440	Os01g0660300
AT1G32450	Os02g0689900
AT1G32470	Os10g0516100
AT1G32500	Os01g0127300
AT1G32520	Os11g0220300
AT1G32540	Os08g0159500
AT1G32550	Os03g0685000
AT1G32580	Os04g0601800
AT1G32583	Os12g0472500
AT1G32640	Os10g0575000
AT1G32700	Os04g0591100
AT1G32730	Os08g0129500
AT1G32750	Os06g0645700
AT1G32780	Os10g0159800
AT1G32850	Os07g0160000
AT1G32900	Os06g0133000
AT1G32910	Os04g0609300
AT1G32940	Os01g0794800
AT1G32990	Os03g0122200
AT1G33055	Os07g0469200
AT1G33080	Os11g0126100
AT1G33120	Os09g0485900
AT1G33250	Os10g0516600
AT1G33260	Os04g0540900
AT1G33265	Os04g0577800
AT1G33270	Os11g0546300
AT1G33290	Os12g0209000
AT1G33320	Os03g0376100
AT1G33330	Os01g0887400
AT1G33350	Os02g0620800
AT1G33360	Os01g0886600
AT1G33390	Os02g0736600
AT1G33400	Os10g0506800
AT1G33410	Os02g0142500
AT1G33420	Os01g0877500
AT1G33430	Os01g0877400
AT1G33440	Os04g0441800
AT1G33470	Os01g0876800
AT1G33490	Os05g0105500
AT1G33500	Os08g0320300
AT1G33540	Os04g0176400
AT1G33560	Os12g0586000
AT1G33700	Os08g0111200
AT1G33780	Os05g0420200
AT1G33810	Os08g0112600
AT1G33970	Os02g0557100
AT1G33980	Os04g0440100
AT1G34000	Os01g0589800
AT1G34020	Os02g0614500
AT1G34060	Os01g0717400
AT1G34130	Os04g0675500
AT1G34150	Os03g0381100
AT1G34160	Os12g0270200
AT1G34210	Os01g0171000
AT1G34245	Os04g0637300
AT1G34260	Os08g0104700
AT1G34270	Os04g0670600
AT1G34300	Os03g0838100
AT1G34320	Os01g0873900
AT1G34340	Os01g0871100
AT1G34350	Os08g0104100
AT1G34355	Os11g0171700
AT1G34370	Os01g0871200
AT1G34380	Os01g0874800
AT1G34420	Os12g0182300
AT1G34430	Os12g0182200
AT1G34470	Os01g0882300
AT1G34550	Os11g0198100
AT1G34570	Os10g0580500
AT1G34630	Os03g0190900
AT1G34640	Os07g0622900
AT1G34670	Os06g0221000
AT1G34750	Os04g0452000
AT1G34770	Os07g0151300
AT1G34780	Os02g0754900
AT1G35180	Os01g0262500
AT1G35190	Os01g0188100
AT1G35220	Os01g0303200
AT1G35340	Os11g0219000
AT1G35420	Os05g0429500
AT1G35470	Os02g0556600
AT1G35530	Os11g0180600
AT1G35620	Os04g0432500
AT1G35660	Os01g0873800
AT1G35680	Os02g0259600
AT1G35710	Os02g0553000
AT1G35720	Os06g0221200
AT1G35780	Os07g0623600
AT1G36070	Os03g0386000
AT1G36160	Os05g0295300
AT1G36240	Os01g0276000
AT1G36280	Os03g0313600
AT1G36310	Os02g0750500
AT1G36380	Os02g0552400
AT1G36730	Os06g0698674
AT1G36980	Os02g0566900
AT1G36990	Os04g0448200
AT1G37130	Os02g0770800
AT1G40087	Os08g0367300
AT1G41880	Os05g0555800
AT1G42430	Os03g0133300
AT1G42440	Os11g0298400
AT1G42470	Os04g0563801
AT1G42480	Os02g0117200
AT1G42550	Os09g0553900
AT1G42990	Os06g0622700
AT1G43130	Os05g0437200
AT1G43170	Os11g0168200
AT1G43190	Os01g0867800
AT1G43245	Os04g0423600
AT1G43560	Os01g0963400
AT1G43580	Os04g0423700
AT1G43620	Os01g0867600
AT1G43670	Os01g0866400
AT1G43690	Os04g0421800
AT1G43700	Os12g0162500
AT1G43710	Os02g0541300
AT1G43780	Os11g0213600
AT1G43800	Os01g0880800
AT1G43850	Os11g0207100
AT1G43860	Os08g0107500
AT1G43980	Os03g0435200
AT1G44110	Os01g0233500
AT1G44120	Os06g0223800
AT1G44170	Os11g0186200
AT1G44180	Os06g0210200
AT1G44350	Os06g0691400
AT1G44414	Os05g0435400
AT1G44446	Os10g0567100
AT1G44575	Os01g0869800
AT1G44750	Os02g0689200
AT1G44760	Os01g0875300
AT1G44770	Os03g0701600
AT1G44790	Os04g0448550
AT1G44835	Os02g0767700
AT1G44900	Os11g0484300
AT1G44910	Os01g0532200
AT1G44920	Os03g0729100
AT1G44960	Os11g0537300
AT1G44970	Os01g0263000
AT1G45000	Os02g0199900
AT1G45110	Os10g0414500
AT1G45150	Os07g0581300
AT1G45160	Os03g0711800
AT1G45207	Os02g0767000
AT1G45230	Os02g0766000
AT1G45231	Os03g0396900
AT1G45249	Os02g0766700
AT1G45332	Os03g0565500
AT1G45474	Os02g0764500
AT1G45616	Os12g0221700
AT1G45688	Os04g0689500
AT1G45976	Os03g0263800
AT1G46264	Os07g0640900
AT1G46480	Os04g0649400
AT1G47056	Os04g0505700
AT1G47128	Os04g0670150
AT1G47200	Os03g0209000
AT1G47240	Os03g0208500
AT1G47260	Os12g0169700
AT1G47278	Os03g0276700
AT1G47290	Os03g0405000
AT1G47310	Os03g0765100
AT1G47330	Os03g0125800
AT1G47380	Os02g0567200
AT1G47420	Os04g0418000
AT1G47480	Os09g0462100
AT1G47490	Os09g0462700
AT1G47510	Os03g0626500
AT1G47530	Os08g0550200
AT1G47550	Os03g0625700
AT1G47570	Os11g0175500
AT1G47640	Os03g0766000
AT1G47670	Os04g0562100
AT1G47710	Os03g0610800
AT1G47720	Os03g0633900
AT1G47740	Os03g0198500
AT1G47750	Os03g0302000
AT1G47820	Os06g0717300
AT1G47830	Os12g0207300
AT1G47840	Os07g0197100
AT1G47890	Os01g0163000
AT1G47980	Os04g0404400
AT1G48000	Os03g0315400
AT1G48030	Os01g0328700
AT1G48090	Os02g0470400
AT1G48100	Os05g0279900
AT1G48130	Os07g0638300
AT1G48140	Os02g0749450
AT1G48160	Os06g0342100
AT1G48170	Os12g0182800
AT1G48175	Os03g0321900
AT1G48200	Os06g0149500
AT1G48210	Os05g0135800
AT1G48230	Os03g0702700
AT1G48260	Os01g0292200
AT1G48270	Os06g0199800
AT1G48310	Os07g0636200
AT1G48320	Os03g0691400
AT1G48330	Os05g0138000
AT1G48350	Os03g0828100
AT1G48360	Os06g0171800
AT1G48370	Os01g0238700
AT1G48380	Os07g0172200
AT1G48405	Os03g0110500
AT1G48410	Os02g0169400
AT1G48420	Os02g0773300
AT1G48430	Os03g0719300
AT1G48440	Os03g0240700
AT1G48450	Os03g0717900
AT1G48470	Os02g0735200
AT1G48520	Os11g0544800
AT1G48580	Os07g0258800
AT1G48600	Os01g0695100
AT1G48650	Os01g0118100
AT1G48760	Os01g0512200
AT1G48790	Os01g0338200
AT1G48830	Os03g0297300
AT1G48840	Os05g0264200
AT1G48850	Os03g0254800
AT1G48860	Os06g0133900
AT1G48880	Os05g0426300
AT1G48930	Os01g0219600
AT1G48950	Os01g0605600
AT1G48970	Os03g0645200
AT1G49040	Os01g0575500
AT1G49050	Os02g0730700
AT1G49170	Os04g0686300
AT1G49180	Os04g0686600
AT1G49230	Os04g0419550
AT1G49240	Os01g0866100
AT1G49245	Os07g0452700
AT1G49270	Os05g0218400
AT1G49340	Os03g0711200
AT1G49350	Os05g0185700
AT1G49380	Os03g0769600
AT1G49410	Os03g0626200
AT1G49430	Os01g0655800
AT1G49470	Os08g0462900
AT1G49520	Os03g0764450
AT1G49540	Os08g0493900
AT1G49580	Os03g0366200
AT1G49590	Os06g0215200
AT1G49630	Os02g0761400
AT1G49640	Os09g0460300
AT1G49670	Os09g0459800
AT1G49710	Os08g0472600
AT1G49730	Os04g0689400
AT1G49740	Os04g0430200
AT1G49770	Os04g0429400
AT1G49810	Os09g0109800
AT1G49820	Os04g0669800
AT1G49840	Os03g0606100
AT1G49850	Os03g0206900
AT1G49870	Os03g0604600
AT1G49880	Os03g0206300
AT1G49910	Os03g0448600
AT1G49950	Os01g0589300
AT1G49970	Os05g0592100
AT1G49975	Os03g0731100
AT1G49980	Os03g0616300
AT1G50000	Os03g0729700
AT1G50020	Os11g0549900
AT1G50120	Os06g0618600
AT1G50140	Os02g0749150
AT1G50170	Os02g0296800
AT1G50180	Os11g0633500
AT1G50200	Os10g0182000
AT1G50240	Os12g0433500
AT1G50260	Os02g0829200
AT1G50300	Os09g0299500
AT1G50320	Os04g0676100
AT1G50370	Os01g0691700
AT1G50380	Os06g0730600
AT1G50420	Os01g0948200
AT1G50430	Os02g0465400
AT1G50440	Os02g0132300
AT1G50450	Os12g0137200
AT1G50460	Os01g0940100
AT1G50480	Os09g0446800
AT1G50500	Os01g0906200
AT1G50510	Os08g0504400
AT1G50575	Os03g0587100
AT1G50590	Os09g0484800
AT1G50600	Os03g0193000
AT1G50620	Os06g0309000
AT1G50660	Os05g0498500
AT1G50670	Os02g0164800
AT1G50710	Os02g0119100
AT1G50740	Os03g0568500
AT1G50840	Os04g0637400
AT1G50890	Os07g0520400
AT1G50900	Os07g0520800
AT1G50910	Os09g0504900
AT1G50940	Os03g0835400
AT1G50950	Os07g0524100
AT1G51100	Os01g0676200
AT1G51110	Os07g0470700
AT1G51130	Os06g0618000
AT1G51160	Os01g0513700
AT1G51170	Os08g0504800
AT1G51200	Os06g0612800
AT1G51310	Os03g0174600
AT1G51340	Os03g0216700
AT1G51350	Os11g0638900
AT1G51380	Os01g0639100
AT1G51450	Os12g0143200
AT1G51510	Os05g0140500
AT1G51540	Os04g0487100
AT1G51550	Os08g0230300
AT1G51560	Os08g0517500
AT1G51580	Os09g0498600
AT1G51590	Os04g0606400
AT1G51600	Os06g0698900
AT1G51610	Os04g0298200
AT1G51630	Os09g0498800
AT1G51650	Os08g0250200
AT1G51660	Os06g0191300
AT1G51680	Os02g0177600
AT1G51710	Os01g0550100
AT1G51720	Os01g0558200
AT1G51730	Os01g0558300
AT1G51740	Os04g0530400
AT1G51745	Os01g0558500
AT1G51760	Os01g0560000
AT1G51940	Os01g0741200
AT1G51965	Os02g0226900
AT1G51980	Os01g0191500
AT1G52080	Os05g0185800
AT1G52140	Os06g0554600
AT1G52155	Os01g0677400
AT1G52160	Os01g0232300
AT1G52190	Os01g0761500
AT1G52220	Os01g0761000
AT1G52245	Os01g0760000
AT1G52280	Os01g0227300
AT1G52310	Os01g0104000
AT1G52320	Os01g0500500
AT1G52340	Os03g0810800
AT1G52360	Os02g0209000
AT1G52500	Os06g0643600
AT1G52510	Os04g0644600
AT1G52520	Os02g0608300
AT1G52530	Os04g0528400
AT1G52560	Os02g0201000
AT1G52570	Os01g0172400
AT1G52590	Os01g0173000
AT1G52600	Os05g0297900
AT1G52620	Os11g0138350
AT1G52690	Os05g0542500
AT1G52760	Os02g0207900
AT1G52780	Os01g0176800
AT1G52820	Os08g0417100
AT1G52855	Os07g0564200
AT1G52870	Os03g0583800
AT1G52900	Os07g0566800
AT1G52920	Os10g0497900
AT1G52980	Os03g0352400
AT1G53000	Os05g0561500
AT1G53025	Os09g0294300
AT1G53090	Os01g0725800
AT1G53120	Os01g0747700
AT1G53140	Os01g0748000
AT1G53200	Os06g0244100
AT1G53210	Os01g0212400
AT1G53240	Os01g0649100
AT1G53270	Os01g0615500
AT1G53280	Os06g0531200
AT1G53290	Os06g0156900
AT1G53300	Os01g0616300
AT1G53310	Os01g0208700
AT1G53320	Os05g0514300
AT1G53330	Os05g0207200
AT1G53345	Os02g0684600
AT1G53390	Os04g0194500
AT1G53400	Os09g0345000
AT1G53430	Os02g0232500
AT1G53460	Os01g0203300
AT1G53470	Os02g0668000
AT1G53490	Os02g0232100
AT1G53500	Os03g0278200
AT1G53520	Os02g0320300
AT1G53530	Os11g0620000
AT1G53540	Os03g0267200
AT1G53570	Os11g0207200
AT1G53580	Os01g0667200
AT1G53590	Os01g0242600
AT1G53600	Os08g0131000
AT1G53660	Os08g0135100
AT1G53670	Os06g0472000
AT1G53710	Os03g0397300
AT1G53720	Os06g0670500
AT1G53730	Os02g0190500
AT1G53750	Os02g0784700
AT1G53760	Os02g0152600
AT1G53800	Os10g0198600
AT1G53850	Os11g0615700
AT1G53860	Os11g0616300
AT1G53870	Os07g0672600
AT1G53880	Os12g0497400
AT1G53910	Os06g0194000
AT1G54050	Os02g0782500
AT1G54090	Os08g0455700
AT1G54100	Os09g0440300
AT1G54115	Os03g0180000
AT1G54130	Os07g0613000
AT1G54140	Os03g0408500
AT1G54150	Os03g0177300
AT1G54210	Os06g0205000
AT1G54220	Os02g0105200
AT1G54290	Os05g0498400
AT1G54310	Os02g0173700
AT1G54320	Os06g0665000
AT1G54340	Os01g0248400
AT1G54350	Os01g0218700
AT1G54380	Os11g0293300
AT1G54385	Os11g0580000
AT1G54390	Os03g0748200
AT1G54460	Os03g0799100
AT1G54490	Os01g0872700
AT1G54500	Os08g0323400
AT1G54510	Os03g0636800
AT1G54520	Os03g0695500
AT1G54570	Os01g0361700
AT1G54580	Os08g0549300
AT1G54650	Os07g0414200
AT1G54690	Os12g0530000
AT1G54780	Os05g0401100
AT1G54790	Os05g0401000
AT1G54820	Os05g0398800
AT1G54870	Os05g0140800
AT1G54990	Os11g0544100
AT1G55000	Os03g0699600
AT1G55040	Os07g0404300
AT1G55080	Os01g0501000
AT1G55090	Os07g0167100
AT1G55110	Os01g0195000
AT1G55120	Os01g0966700
AT1G55130	Os06g0567950
AT1G55140	Os11g0237700
AT1G55150	Os01g0197200
AT1G55160	Os01g0579800
AT1G55170	Os12g0193100
AT1G55190	Os05g0200280
AT1G55200	Os01g0602800
AT1G55230	Os09g0444900
AT1G55250	Os10g0565600
AT1G55265	Os03g0692700
AT1G55270	Os03g0167800
AT1G55280	Os11g0491400
AT1G55300	Os05g0346901
AT1G55320	Os03g0805500
AT1G55325	Os05g0447500
AT1G55340	Os03g0807200
AT1G55350	Os02g0709400
AT1G55360	Os03g0807100
AT1G55370	Os03g0748300
AT1G55460	Os03g0570300
AT1G55475	Os07g0172900
AT1G55480	Os07g0171100
AT1G55510	Os07g0170100
AT1G55520	Os03g0657000
AT1G55530	Os05g0488800
AT1G55535	Os07g0223700
AT1G55550	Os01g0260100
AT1G55580	Os02g0197300
AT1G55590	Os08g0499900
AT1G55610	Os01g0718300
AT1G55620	Os02g0720700
AT1G55630	Os10g0506000
AT1G55670	Os09g0481200
AT1G55680	Os02g0721600
AT1G55690	Os02g0721800
AT1G55720	Os03g0397400
AT1G55740	Os03g0808900
AT1G55750	Os08g0338200
AT1G55760	Os08g0495500
AT1G55790	Os09g0479400
AT1G55805	Os03g0219500
AT1G55810	Os02g0273000
AT1G55840	Os02g0200000
AT1G55850	Os02g0725300
AT1G55860	Os09g0252700
AT1G55870	Os04g0467400
AT1G55880	Os03g0215800
AT1G55890	Os01g0785700
AT1G55900	Os01g0762400
AT1G55910	Os03g0411800
AT1G55915	Os06g0191200
AT1G55930	Os03g0593200
AT1G56000	Os03g0784000
AT1G56010	Os06g0675600
AT1G56050	Os03g0781000
AT1G56090	Os04g0616100
AT1G56110	Os03g0352300
AT1G56120	Os04g0291900
AT1G56150	Os03g0660200
AT1G56170	Os02g0170500
AT1G56180	Os02g0169000
AT1G56190	Os02g0169300
AT1G56220	Os03g0342900
AT1G56230	Os01g0347100
AT1G56290	Os03g0740700
AT1G56300	Os03g0300600
AT1G56310	Os05g0357100
AT1G56320	Os01g0253800
AT1G56345	Os12g0560500
AT1G56350	Os03g0305700
AT1G56360	Os01g0776600
AT1G56420	Os12g0560600
AT1G56423	Os03g0307000
AT1G56440	Os05g0129900
AT1G56450	Os09g0515200
AT1G56500	Os03g0311300
AT1G56590	Os05g0383100
AT1G56600	Os07g0687900
AT1G56670	Os01g0330100
AT1G56700	Os07g0639600
AT1G57540	Os01g0250600
AT1G57590	Os07g0634600
AT1G57600	Os05g0144000
AT1G57610	Os12g0122100
AT1G57660	Os03g0141000
AT1G57680	Os01g0885200
AT1G57770	Os03g0841900
AT1G57790	Os08g0449100
AT1G57800	Os04g0289800
AT1G58030	Os03g0654400
AT1G58050	Os04g0432200
AT1G58070	Os11g0195800
AT1G58100	Os12g0173300
AT1G58110	Os12g0194600
AT1G58120	Os02g0760400
AT1G58215	Os01g0835800
AT1G58230	Os02g0162700
AT1G58250	Os03g0353600
AT1G58340	Os03g0229500
AT1G58370	Os01g0134900
AT1G58390	Os10g0183000
AT1G58430	Os01g0827700
AT1G58440	Os03g0231650
AT1G58520	Os03g0673800
AT1G59470	Os02g0316900
AT1G59520	Os04g0183100
AT1G59540	Os11g0552600
AT1G59590	Os03g0432000
AT1G59600	Os07g0586000
AT1G59650	Os03g0693000
[truncated: 7,728 more rows]

## Sheet: cell cycle genes
Atha	Osat	Phase	Symbol
AT1G09200	Os01g0866200	G1/S	H3.1
AT3G45980	Os08g0490900	G1/S	H2B
AT4G27230	Os08g0427700	G1/S	HTA2
AT3G54560	Os03g0743400	G1/S	HTA11
AT1G14900	Os09g0402100	G1/S	HMGA
AT1G54690	Os12g0530000	G1/S	G-H2AX
AT1G01370	Os05g0489800	G1/S	CENH3
AT3G27060	Os06g0127900	G1/S	ATTSO2
AT3G07800	Os03g0113100	G1/S	AtTK1a
AT5G23420	Os08g0101100	G1/S	HMGB6
AT1G69770	Os03g0226800	G1/S	CMT3
AT5G48600	Os05g0497150	G1/S	ATCAP-C
AT2G21790	Os02g0804900	G1/S	ATRNR1
AT1G08560	Os03g0736500	G2/M	ATSYP111
AT4G02800	Os04g0228100	G2/M	MadA1
AT3G51740	Os03g0297800	G2/M	IMK2
AT1G18370	Os01g0513900	G2/M	ATNACK1
AT3G05330	Os02g0459300	G2/M	ATN
AT4G33260	Os02g0700100	G2/M	AtCDC20.2
AT2G37390	Os03g0819400	G2/M	NAKR2
AT2G25880	Os01g0191800	G2/M	AtAUR2
AT1G02730	Os01g0750300	G2/M	ATCSLD5
AT1G03470	Os07g0666600	G2/M	NET3A
AT1G03780	Os07g0507200	G2/M	AtTPX2
AT2G28620	Os05g0117798	G2/M	RSW7
AT5G06150	Os05g0493500	G2/M	CYC1BAT
AT4G05190	Os03g0862200	G2/M	ATK5
AT3G22880	Os11g0146800	G2/M	ARLIM15
AT2G33560	Os02g0193600	G2/M	BUBR1
AT5G67270	Os10g0498900	G2/M	ATEB1C
AT2G27970	Os03g0146300	G2/M	CKS2
AT3G23890	Os02g0699700	G2/M	ATTOPII
AT1G44110	Os01g0233500	G2/M	CYCA1;1
AT1G02690	Os01g0253300	G2/M	IMPA-6
AT1G20930	Os08g0512600	G2/M	CDKB2;2
AT1G53140	Os01g0748000	G2/M	DRP5A
AT4G11080	Os02g0258200	G2/M	3xHMG-box1
AT3G23670	Os02g0489800	G2/M	KINESIN-12B
AT4G13370	Os11g0120200	G2/M	CORD3
AT1G59540	Os11g0552600	G2/M	ZCF125
AT5G11510	Os01g0229000	G2/M	AtMYB3R4
AT3G60840	Os01g0685900	G2/M	MAP65-4
AT3G58650	Os03g0302900	G2/M	TRM7
AT2G45490	Os03g0765000	G2/M	AtAUR3
AT5G18700	Os01g0259400	G2/M	EMB3013
AT1G34355	Os11g0171700	G2/M	ATPS1
AT1G20610	Os06g0726800	G2/M	CYCB2;3
AT1G80370	Os12g0502300	G2/M	CYCA2;4
AT3G17360	Os12g0590500	G2/M	POK1
AT1G01690	Os03g0106300	G2/M	ATPRD3
AT1G50240	Os12g0433500	G2/M	FU
AT3G57860	Os02g0591500	G2/M	GIG1
AT2G38620	Os01g0897000	G2/M	CDKB1;2
AT5G63950	Os04g0692750	G2/M	CHR24
