# Supplementary material for: Single-cell transcriptome atlas and chromatin accessibility landscape reveal differentiation trajectories in the rice root
Source: Nat Commun. 2021 Apr 6;12:2053. doi: 10.1038/s41467-021-22352-4 (PMC8024345; doi:10.1038/s41467-021-22352-4)
Supplement: Supplementary file 12 — Supplementary Data 8 [file 41467_2021_22352_MOESM12_ESM.xlsx]

## Sheet: Sheet1
Oligo ID	Gene ID	Sequence (5’-3’)	Purpose	construct	Figure
CY054-S	Os03g0155900	AGCTATAGCTACAGGAAATCATGGGG	in situ	CY054	Supplementary Fig. 10a
CY054-AS	Os03g0155900	ATTGCAACTTAATTTACATCCATCAA	in situ	CY054	Supplementary Fig. 10a
CY053-S	Os10g0454200	acaactcatcacatccaaagtaccata	in situ	CY053-S	Supplementary Fig. 10b
CY053-AS	Os10g0454200	GTAGAACAAGTATTTTTCATTATGAT	in situ	CY053	Supplementary Fig. 10b
CY052-S	Os04g0125700	CAGCCTGCTTAATTAGTTCACACATC	in situ	CY052	Supplementary Fig. 10c
CY052-AS	Os04g0125700	TCCGAGCTTGCGATCATCAGAGAAAT	in situ	CY052	Supplementary Fig. 10c
CY104-S2	Os08g0115800	GAGCTAGCAAGAGCGAGGAG	in situ	CY104	Supplementary Fig. 10d
CY104-AS2	Os08g0115800	GTCGTCGCTGGAGGAGTAAG	in situ	CY104	Supplementary Fig. 10d
CY047-S	Os01g0914100	ATGGCCGGCGGGAAGAAGGCGGCGGT	in situ	CY047	Supplementary Fig. 10e,s
CY047-AS	Os01g0914100	CTAGCACGACTTGGGCGCGCCCTTGA	in situ	CY047	Supplementary Fig. 10e,s
CY048-S	Os03g0135700	GGAGAGGTGACTGCTAGCGAGGAAA	in situ	CY048	Supplementary Fig. 10f,t
CY048-AS	Os03g0135700	ACAAACAATTGGTACCTTGGCGTTTA	in situ	CY048	Supplementary Fig. 10f,t
CY064-S3	Os10g0155100	TCCTCCCTTGCATTGCCATT	in situ	CY064	Supplementary Fig. 10g,u
CY064-AS2	Os10g0155100	GAACATTCCGAAGGGGAGGTC	in situ	CY064	Supplementary Fig. 10g,u
CY083-S	Os07g0634400	CAACCAGGGCATTGTGTTGTGCTTCC	in situ	CY083	Supplementary Fig. 10h,v
CY083-AS	Os07g0634400	CAAATGAGGCAATTCTTATTGATCCA	in situ	CY083	Supplementary Fig. 10h,v
CY070-S	Os01g0750300	AGCCTCTCTCTCTCTCCCCCTCCCAT	in situ	CY070	Supplementary Fig. 10i
CY070-AS	Os01g0750300	ttctgctgtttccgcaagtgattcaa	in situ	CY070	Supplementary Fig. 10i
CY071-S	Os08g0489300	ATTGCAAAACCACCCATTCTCCTTGA	in situ	CY071	Supplementary Fig. 10j,w
CY071-AS	Os08g0489300	GTCATTAGGCAGCGACGTTGGTAATG	in situ	CY071	Supplementary Fig. 10j,w
CY094-S	Os07g0638500	atcacagctgcagcaacgtacgcgta	in situ	CY094	Supplementary Fig. 10k,x
CY094-AS	Os07g0638500	AATACAAGATTTTATATTGATGTAGAA	in situ	CY094	Supplementary Fig. 10k,x
CY073-S	Os03g0247200	AGTAAGAGTCAGAGGTCCAAGACGT	in situ	CY073	Supplementary Fig. 10l
CY073-AS	Os03g0247200	GCATTCAAGGAACTAAAACAGTACGT	in situ	CY073	Supplementary Fig. 10l
CY093-S	Os02g0805200	GCCGCCGCCTCCTCCTCCCAAACCCCA	in situ	CY093	Supplementary Fig. 10m
CY093-AS	Os02g0805200	GAACAAACAAACAGCAGCACAATCAT	in situ	CY093	Supplementary Fig. 10m
CY090-S	Os08g0490900	atgtgttccacgtcatcgatccgcg	in situ	CY090	Supplementary Fig. 10n
CY090-AS	Os08g0490900	AGCAACCAGAGGTTGCAACCATCACCA	in situ	CY090	Supplementary Fig. 10n
CY089-S	Os03g0279200	ATCGCCATATCGCATTCGACTAAAGA	in situ	CY089	Supplementary Fig. 10o
CY089-AS	Os03g0279200	AGAATGGAAACATCTCTGAAGAAAAA	in situ	CY089	Supplementary Fig. 10o
CY091-S	Os05g0438700	ACCTCACTCCAATCCCCCAATTCCCA	in situ	CY091	Supplementary Fig. 10p
CY091-AS	Os05g0438700	GACTAATAAACATTTCTGATTAGTACC	in situ	CY091	Supplementary Fig. 10p
CY099-S2	Os04g0496300	CTCCTCTCCTCGTCGCAATC	in situ	CY099	Supplementary Fig. 10q
CY099-AS2	Os04g0496300	AACACCCGCTACTTGTCTCG	in situ	CY099	Supplementary Fig. 10q
CY101-S	Os01g0273100	CTCCCTCTCTCTCTCTCTCTCTCTTC	in situ	CY101	Supplementary Fig. 10r
CY101-AS3	Os01g0273100	TTCCAATCCGACTCGCACAA	in situ	CY101	Supplementary Fig. 10r
pOs10g452700-S-rec	Os10g0452700	gccAAGCTTGCATGCCTGCAGTGCCAAGTCTACCAGCAACA	reporter	JW1707	Fig. 2f
pOs10g452700-N7-AS-rec	Os10g0452700	CTCCTCGCCCTTGCTCACCATtatgaatatagctagctagctaggtgctaga	reporter	JW1707	Fig. 2f
pdOs10g452700-N7-rec-S	Os10g0452700	GCTGATCAAGAAGAAGAGTAAATCTTTAGTTTTGTGCCATCGTTCTTA	reporter	JW1707	Fig. 2f
pdOs10g452700-AS3-rec	Os10g0452700	CTTAATTCTCCGCTCATGATCgaagagcagcgagctacaga	reporter	JW1707	Fig. 2f
pOs03g155500-S-rec	Os03g0155500	gccAAGCTTGCATGCCTGCAGGTGGAAGTTCGGCCAGTCA	reporter	JW1705	Fig. 2g
pOs03g155500-rec-AS	Os03g0155500	CTCCTCGCCCTTGCTCACCATCTCCGTCGAGACGATAGAGCA	reporter	JW1705	Fig. 2g
pdOs03g155500-N7-S-rec	Os03g0155500	GCTGATCAAGAAGAAGAGTAACAGGGAGAGGAATTTGTTCGTCTG	reporter	JW1705	Fig. 2g
PdOs03g155500-AS1-rec	Os03g0155500	CTTAATTCTCCGCTCATGATCGGACACGAGGTAAGGAGTGC	reporter	JW1705	Fig. 2g
pOs01g248900-S2-rec	Os01g0248900	tgtaaaacgacggccagtgccCTGTCGATGAGCCGGAACTG	reporter	JW1704	Fig. 2h
pOs01g248900-N7-rec-AS	Os01g0248900	CTCCTCGCCCTTGCTCACCATTGTCGCGTCACTGCAATGCAA	reporter	JW1704	Fig. 2h
pOs10g578200-S1-rec	Os10g0578200	tgtaaaacgacggccagtgcccgacggaggtgacgtttcat	reporter	JW1703	Fig. 2i
pOs10g578200-N7-AS-rec	Os10g0578200	CTCCTCGCCCTTGCTCACCATGATCGAACACCTAGCTCCCCT	reporter	JW1703	Fig. 2i
GATA6-KO-S	Os01g0745700	AGCAAATGAAAGGGACGACA	genotyping	21177	Supplementary Fig. 4a
GATA6-KO-AS	Os01g0745700	TCTCCGCCCCGCCTCCCCTT	genotyping	21177	Supplementary Fig. 4a
