# Supplementary material for: Single-cell transcriptome atlas and chromatin accessibility landscape reveal differentiation trajectories in the rice root
Source: Nat Commun. 2021 Apr 6;12:2053. doi: 10.1038/s41467-021-22352-4 (PMC8024345; doi:10.1038/s41467-021-22352-4)
Supplement: Supplementary file 13 — Supplementary Data 9 [file 41467_2021_22352_MOESM13_ESM.xlsx]

## Sheet: root hair
Atha	Osat	TF family	Atha_avg_logFC	Atha_p_val	Osat_avg_logFC	Osat_p_val
AT5G05500	Os01g0164300	NA	2.88268	0	2.80584	0
AT3G09925	Os10g0546100	NA	2.6199	0	3.51363	0
AT4G25790	Os02g0786500	NA	2.45555	0	-0.426764	1.07954e-28
AT1G01750	Os02g0663800	NA	2.39903	0	2.19296	0
AT1G12560	Os10g0535900	NA	2.24553	0	0.973586	0
AT1G30870	Os07g0499500	NA	2.24269	0	3.34605	0
AT1G63220	Os04g0531100	NA	1.52326	0	0.383776	7.43773e-40
AT5G56170	Os02g0721700	NA	1.51079	0	0.636726	1.37102e-90
AT3G07880	Os02g0719000	NA	1.45981	0	1.96769	0
AT5G44130	Os05g0563550	NA	1.45224	0	0.722926	3.63606e-120
AT2G21045	Os02g0102300	NA	1.41683	0	0.509016	2.81079e-49
AT2G39900	Os03g0266100	NA	1.38778	0	0.265837	3.29485e-20
AT2G46860	Os05g0438500	NA	1.18464	0	1.42368	0
AT4G25570	Os02g0642300	NA	1.0091	0	0.801785	1.37482e-169
AT1G20840	Os02g0229400	NA	0.960746	0	-0.339553	3.16502e-23
AT5G59520	Os01g0972200	NA	0.87377	0	0.272321	1.11666e-70
AT5G06990	Os01g0806400	NA	0.76427	0	0.789926	0
AT2G38500	Os01g0823400	NA	0.716717	0	0.518819	0
AT5G65160	Os02g0753500	NA	0.645026	0	0.729102	1.89113e-182
AT1G30850	Os06g0574000	NA	0.498259	0	0.395993	0
AT5G05840	Os03g0267500	NA	0.448881	0	0.543984	3.73498e-68
AT5G13150	Os12g0165600	NA	0.356627	0	0.522381	0
AT1G25240	Os08g0467300	NA	0.350195	0	0.737424	2.98285e-180
AT1G24620	Os01g0949500	NA	0.331365	0	1.03109	1.04793e-164
AT1G79330	Os05g0496500	NA	0.284311	0	0.292115	3.86939e-21
AT3G51380	Os03g0134800	NA	0.282778	2.48718e-293	1.68061	0
AT2G38480	Os05g0344400	NA	0.550693	7.48595e-272	1.00531	0
AT3G07940	Os01g0951100	NA	0.340707	3.67614e-228	0.823324	0
AT3G51160	Os06g0137700	NA	0.870896	6.24634e-129	1.21452	0
AT2G33470	Os07g0445800	NA	0.553666	7.73462e-116	1.8619	0
AT1G17180	Os09g0367700	NA	-1.58643	1.91519e-115	1.32618	0
AT1G20260	Os01g0711000	NA	1.01797	8.97257e-308	0.269175	6.72581e-20
AT1G10200	Os12g0510900	NA	1.17209	2.24576e-306	0.361682	1.95501e-24
AT2G30395	Os07g0679100	NA	0.528921	3.69828e-164	0.397063	1.74661e-305
AT2G32380	Os07g0458700	NA	1.06358	1.52209e-301	0.363087	2.25548e-31
AT1G24180	Os02g0739600	NA	0.962211	5.37225e-294	0.250983	1.29298e-13
AT3G29180	Os12g0577600	NA	0.682446	3.54515e-154	0.55181	2.57223e-293
AT3G09390	Os12g0570700	NA	-1.07464	7.03553e-52	1.05114	4.76909e-293
AT5G65930	Os04g0666900	NA	0.748648	9.53459e-275	0.312157	1.55895e-71
AT2G04780	Os09g0482780	NA	1.47786	3.70806e-253	0.934562	2.18663e-167
AT1G08500	Os01g0281600	NA	-0.305559	1.95604e-23	0.943457	8.73318e-244
AT5G28840	Os10g0417600	NA	-0.347332	1.90688e-54	1.1731	3.45566e-243
AT3G52960	Os02g0192700	NA	-0.373266	9.41969e-41	0.526342	1.85124e-223
AT3G09810	Os01g0276100	NA	0.790672	4.45177e-223	0.293256	9.14717e-18
AT1G30360	Os07g0150100	NA	0.538374	1.08217e-104	0.710994	1.17071e-218
AT1G22540	Os01g0871500	NA	0.324876	9.90134e-216	0.261862	6.31523e-31
AT5G50200	Os02g0595900	NA	0.495887	1.25744e-200	-0.521704	1.19922e-30
AT2G43290	Os04g0492800	NA	-0.384354	7.11302e-16	0.780957	2.31981e-198
AT5G16550	Os08g0425800	NA	0.282253	1.31757e-35	0.664719	1.53133e-197
AT4G18800	Os06g0551400	NA	0.573902	1.52575e-194	0.326644	1.06227e-18
AT3G51460	Os02g0554300	NA	0.71264	3.6642e-190	0.393787	6.6647e-31
AT2G05990	Os08g0327400	NA	-0.424742	2.47472e-69	1.24002	2.05222e-179
AT2G46540	Os05g0542100	NA	0.653245	4.77097e-170	-0.84843	4.76825e-103
AT2G30410	Os02g0816500	NA	0.768214	2.29515e-164	-0.266893	3.53199e-18
AT3G61260	Os04g0533300	NA	0.542417	2.35662e-126	0.677446	4.86578e-156
AT3G17020	Os05g0157200	NA	0.637294	4.71904e-154	-0.423874	2.81606e-30
AT3G62790	Os08g0556600	NA	0.590052	1.41212e-151	-0.276472	1.58363e-12
AT1G23800	Os01g0591000	NA	-0.344133	2.28382e-25	0.754393	5.46111e-146
AT5G16510	Os04g0660400	NA	0.651744	1.14791e-144	0.64722	5.76808e-101
AT1G22050	Os02g0750600	NA	0.366792	2.05897e-144	0.308226	7.12338e-24
AT5G37480	Os03g0748600	NA	0.520586	4.27346e-144	0.299175	7.85099e-36
AT1G56220	Os03g0342900	NA	1.0117	3.3746e-142	-0.25983	1.34324e-15
AT1G18740	Os12g0164600	NA	-0.348278	0.00260741	0.731286	1.65069e-137
AT1G31300	Os03g0666700	NA	0.528939	2.81728e-137	0.429192	1.99454e-34
AT4G14880	Os12g0625000	NA	-0.396944	1.74235e-24	0.683995	1.57893e-133
AT5G61820	Os08g0538600	NA	-0.863869	1.40768e-83	0.985636	1.63606e-133
AT3G22850	Os03g0744600	NA	0.582314	3.26302e-130	0.38106	7.67982e-42
AT2G15620	Os01g0357100	NA	0.470914	1.69751e-125	-0.605411	3.789e-16
AT2G31390	Os01g0894300	NA	-0.751027	1.32977e-124	0.470789	1.0174e-43
AT4G00300	Os03g0124300	NA	0.584552	3.19068e-124	0.293626	3.64357e-18
AT4G33640	Os03g0690000	NA	0.541422	2.93166e-123	-0.346168	2.07363e-16
AT1G54580	Os08g0549300	NA	-0.997439	1.60087e-121	0.614275	6.79775e-69
AT3G07890	Os08g0337700	NA	0.350274	2.80319e-69	0.404709	3.18506e-120
AT5G55190	Os05g0574500	NA	-0.750294	3.9949e-113	0.293598	6.51141e-29
AT1G65820	Os03g0709000	NA	-0.335646	1.98192e-23	0.803271	1.08593e-108
AT4G11600	Os02g0664000	NA	-0.620414	8.57415e-69	0.819444	9.62959e-107
AT1G74790	Os03g0691800	NA	0.415403	5.66436e-106	0.734347	6.10154e-63
AT1G48440	Os03g0240700	NA	-0.64199	1.11541e-105	0.260719	3.71054e-13
AT1G52245	Os01g0760000	NA	0.494994	8.33861e-105	-0.450828	3.70837e-07
AT5G20820	Os08g0452500	NA	-0.366238	4.80106e-16	0.800139	4.20897e-104
AT1G24360	Os04g0376300	NA	-0.324473	4.76632e-41	0.880215	2.94768e-100
AT3G53620	Os05g0114000	NA	-1.01645	6.19991e-99	0.579914	1.36067e-52
AT5G20080	Os01g0174300	NA	0.492295	9.15831e-97	-0.276586	2.00658e-21
AT4G12510	Os04g0554500	NA	0.807011	1.91144e-92	-1.07826	1.47067e-06
AT3G07570	Os01g0895300	NA	0.416872	1.34603e-91	-0.815361	7.07826e-46
AT5G47450	Os02g0658100	NA	0.807734	2.12304e-90	-0.315432	2.51926e-08
AT1G36160	Os05g0295300	NA	-0.255343	1.38279e-27	0.69236	7.24735e-89
AT1G53580	Os01g0667200	NA	0.446286	1.1293e-87	-0.277798	3.65979e-06
AT4G14716	Os03g0161800	NA	0.385166	1.90417e-77	0.653075	1.64945e-83
AT1G72880	Os01g0709400	NA	0.368791	2.53896e-82	0.591464	2.23622e-72
AT1G23030	Os02g0732200	NA	0.381286	2.35711e-72	0.60396	2.98427e-81
AT5G60860	Os05g0564400	NA	0.291579	1.53487e-79	0.504402	1.0457e-43
AT1G50740	Os03g0568500	NA	-0.966435	4.09373e-43	0.646123	1.78438e-78
AT4G27350	Os07g0559400	NA	0.495861	1.22226e-76	0.478801	1.86734e-37
AT2G20230	Os06g0731400	NA	0.421598	1.65341e-73	0.345392	9.74717e-25
AT2G33990	Os06g0155300	NA	-0.317376	3.17284e-44	0.537571	1.85813e-71
AT1G75540	Os04g0540200	DBB	0.346029	6.52743e-60	0.571609	1.6322e-70
AT1G30690	Os06g0671800	NA	0.433209	1.52729e-68	-0.389952	3.72268e-21
AT2G29420	Os01g0949750	NA	-0.943545	2.36964e-68	0.30678	5.21897e-40
AT2G29390	Os07g0101500	NA	-0.310743	2.6749e-35	0.59237	3.91586e-68
AT1G78680	Os05g0517500	NA	0.33622	7.97573e-68	0.482786	2.54951e-60
AT1G50670	Os02g0164800	NA	0.272792	1.20427e-45	0.594185	2.86005e-65
AT3G12800	Os04g0614000	NA	-0.367662	6.99168e-65	0.452149	1.99783e-44
AT2G39805	Os05g0455800	NA	0.333619	7.38848e-62	0.254728	2.50021e-15
AT4G39730	Os02g0753300	NA	0.404207	2.86734e-60	-0.317715	2.49453e-08
AT5G03540	Os04g0685600	NA	0.320735	1.38657e-59	-0.252475	4.51953e-27
AT1G63830	Os03g0123600	NA	-0.30729	3.17217e-55	0.297345	7.40866e-21
AT1G09210	Os03g0832200	NA	-0.581652	3.10207e-41	0.307917	8.67656e-54
AT1G30120	Os03g0645100	NA	-0.341568	8.52577e-51	0.423845	3.28382e-39
AT1G01090	Os04g0119400	NA	-0.37804	9.58603e-51	0.516167	3.78737e-25
AT3G23800	Os01g0916400	NA	-0.28153	4.66232e-24	0.3719	1.10967e-47
AT1G10370	Os10g0527400	NA	-0.589242	3.25466e-30	0.531913	3.78929e-45
AT3G06650	Os01g0300200	NA	-0.334049	6.01318e-43	0.459242	6.93536e-22
AT1G06550	Os01g0752200	NA	-0.403144	6.48073e-42	0.297517	5.96309e-22
AT1G08650	Os02g0625300	NA	-0.364018	6.78769e-40	0.269573	5.95147e-17
AT5G51440	Os02g0758000	NA	-0.395328	9.61833e-39	0.364321	2.3012e-22

## Sheet: phloem
Atha	Osat	TF Family	Atha_avg_logFC	Atha_p_val	Osat_avg_logFC	Osat_p_val
AT5G04080	Os01g0948600	NA	2.63387	0	3.43359	0
AT1G70670	Os06g0254700	NA	1.93824	0	0.732241	1.03499e-75
AT5G54660	Os05g0500500	NA	1.34626	0	0.68888	0
AT5G24800	Os02g0266800	bZIP	1.25727	0	0.874431	1.77271e-103
AT3G43270	Os08g0450100	NA	1.23805	0	0.278988	0
AT1G78520	Os01g0243700	NA	1.18263	0	-0.48599	2.24192e-07
AT5G47920	Os04g0382400	NA	1.06145	0	0.887636	0
AT5G49320	Os01g0253400	NA	0.838885	0	2.28475	0
AT2G39830	Os03g0267800	NA	0.783803	0	0.746346	0
AT2G03500	Os01g0176700	G2-like	0.681842	0	0.559279	0
AT3G44220	Os12g0159600	NA	0.631325	0	0.879693	5.10786e-92
AT4G05220	Os07g0531500	NA	0.53287	0	3.44439	0
AT4G29230	Os01g0191300	NAC	0.482766	0	0.49543	0
AT1G11915	Os06g0364500	NA	0.290929	0	0.551195	2.91286e-300
AT2G43840	Os09g0518200	NA	0.271953	0	-0.700282	1.56883e-08
AT5G46530	Os01g0699900	NA	2.44441	9.90945e-225	1.40008	0
AT4G34590	Os02g0132500	bZIP	0.72934	2.20072e-156	2.18264	0
AT5G46700	Os03g0100020	NA	0.805471	2.21141e-123	0.55883	0
AT4G27450	Os04g0679400	NA	1.55666	8.93169e-303	-0.86207	1.87621e-32
AT5G10625	Os01g0257300	NA	1.26549	3.10833e-95	1.42032	1.37597e-289
AT1G68130	Os09g0449400	C2H2	0.288006	7.65975e-103	0.597863	4.26829e-277
AT5G53120	Os02g0254700	NA	1.53404	2.02297e-217	1.51999	8.82278e-248
AT1G63310	Os04g0105200	NA	2.25641	7.65507e-186	1.74955	5.1449e-228
AT1G71692	Os08g0112700	MIKC_MADS	0.693712	3.5468e-160	1.00275	1.00796e-203
AT3G51880	Os09g0551600	NA	0.284694	2.80628e-25	0.951732	3.39525e-200
AT3G61850	Os02g0673700	Dof	0.805874	5.48093e-187	0.418585	2.52493e-93
AT2G31200	Os12g0628100	NA	0.95197	3.07184e-110	1.12403	1.44009e-182
AT2G18196	Os03g0120400	NA	1.08072	1.47598e-181	0.624896	3.42602e-173
AT1G18880	Os03g0687000	NA	0.630675	1.15714e-168	-0.666092	2.02585e-14
AT1G77020	Os02g0555700	NA	0.621907	2.09754e-165	0.28098	5.24353e-15
AT3G13980	Os03g0175800	NA	0.288099	5.69763e-164	0.318521	2.98382e-90
AT4G39830	Os06g0567200	NA	0.279482	1.97989e-117	0.480522	1.08394e-159
AT2G16700	Os03g0243100	NA	0.594253	3.19248e-125	0.562203	6.01164e-47
AT3G15680	Os02g0203700	NA	0.41361	2.35166e-121	0.368844	1.11772e-18
AT5G26667	Os02g0778400	NA	0.715292	1.87135e-111	0.59772	1.18632e-42
AT4G29100	Os05g0228400	NA	0.391705	5.14791e-76	0.511908	2.54548e-111
AT1G29850	Os05g0547850	NA	0.350673	1.88763e-38	0.985173	1.56828e-110
AT1G65960	Os03g0236200	NA	0.804265	4.30649e-110	-0.347618	8.54413e-08
AT5G53850	Os11g0484000	NA	0.597678	1.32062e-109	-0.459231	0.00518887
AT3G59680	Os04g0495900	NA	0.302077	1.80849e-109	0.444699	1.29669e-98
AT2G21180	Os03g0249700	NA	-0.391372	1.28154e-26	0.741977	1.16627e-108
AT2G47710	Os12g0552500	NA	0.767358	1.54425e-105	-0.287798	5.91191e-07
AT5G63030	Os04g0508300	NA	-0.301552	1.04708e-18	0.989867	2.78917e-101
AT1G14980	Os03g0366000	NA	-0.277942	0.235239	0.993822	2.28989e-100
AT1G10900	Os02g0822500	NA	0.265702	2.90904e-38	0.691331	8.55176e-94
AT5G55190	Os05g0574500	NA	0.35626	1.06569e-33	0.935807	3.10162e-91
AT3G16500	Os02g0228900	NA	0.287352	7.19936e-87	0.256223	3.62975e-08
AT4G24060	Os04g0567800	Dof	0.486089	5.55398e-85	0.260277	7.82942e-43
AT4G26840	Os01g0918300	NA	0.714834	8.76035e-73	0.494439	1.57716e-16
AT2G42910	Os02g0714600	NA	0.690714	5.81794e-68	0.268117	3.44825e-38
AT4G27350	Os07g0559400	NA	0.624461	6.42514e-68	-0.348457	7.49915e-07
AT1G68000	Os02g0123600	NA	0.446013	3.14149e-22	0.591352	1.66324e-67
AT2G34690	Os03g0784900	NA	0.588719	1.28413e-64	0.705697	5.7417e-57
AT1G27530	Os10g0205200	NA	0.700997	4.69219e-64	0.367248	1.4903e-25
AT2G33310	Os02g0817600	NA	0.52055	1.64513e-62	0.251744	7.28349e-17
AT4G34490	Os03g0722600	NA	0.403945	1.54433e-35	0.680434	7.71877e-62
AT2G35860	Os03g0788600	NA	0.359122	8.17827e-58	-0.285656	5.61494e-05
AT1G69510	Os01g0664500	NA	0.34306	1.72724e-28	0.552338	6.33738e-57
AT2G33830	Os11g0671000	NA	1.34839	1.12732e-55	-0.626909	1.18946e-06
AT3G06035	Os07g0645000	NA	0.414624	2.44512e-54	-0.29694	0.000106114
AT1G17530	Os03g0114900	NA	-0.25799	5.87992e-12	0.64556	4.16022e-54
AT1G15950	Os08g0441500	NA	0.362593	5.60549e-54	-0.387042	9.40404e-07
AT2G12400	Os02g0799300	NA	0.415501	5.40449e-53	0.342326	4.55338e-32
AT5G50870	Os01g0925800	NA	0.469449	2.07694e-50	0.477404	3.67942e-33
AT4G15930	Os01g0256400	NA	0.286472	3.34042e-35	0.599633	3.20157e-50
AT5G58060	Os01g0964000	NA	0.446231	3.5993e-50	0.50177	2.1248e-44
AT4G11010	Os05g0595400	NA	0.259208	1.76126e-14	0.632991	7.24032e-48
AT4G25840	Os08g0243600	NA	0.373007	1.38166e-46	0.280485	1.32909e-27
AT4G02940	Os05g0401500	NA	0.361796	1.30003e-22	0.516536	4.39202e-46
AT4G35040	Os06g0716800	bZIP	0.357798	3.12301e-35	0.343748	1.23218e-45
AT1G08200	Os01g0969100	NA	0.333311	2.8358e-29	0.423131	7.83567e-45
AT1G35780	Os07g0623600	NA	0.346503	2.59973e-42	0.442344	4.92423e-26
AT1G48600	Os01g0695100	NA	0.283854	3.46953e-40	-0.260547	0.00088685
AT2G37250	Os03g0130400	NA	0.447779	2.60103e-39	0.496357	6.77163e-32
AT5G37770	Os05g0223000	NA	0.392077	8.19612e-13	0.5973	5.03204e-36
AT5G62770	Os01g0639600	NA	0.348087	5.30206e-36	-1.27081	4.849e-33
AT1G53850	Os11g0615700	NA	0.399258	5.8669e-34	0.488267	3.65378e-32
AT1G64440	Os05g0595100	NA	0.402901	8.50884e-34	0.33485	1.57358e-17
AT5G11890	Os01g0574800	NA	0.274787	1.39951e-32	0.297528	3.85567e-18
AT1G13950	Os12g0507200	NA	-0.514847	2.26479e-23	0.406741	1.06204e-31
AT5G05780	Os04g0661900	NA	0.323278	2.40289e-31	0.381469	1.73418e-20
AT4G00100	Os08g0117300	NA	-0.266034	0.00734435	0.302542	2.6262e-28
AT1G10200	Os12g0510900	NA	0.268495	3.12484e-28	-0.432021	3.38789e-12
AT4G36130	Os12g0567700	NA	-0.325476	0.210715	0.262306	1.363e-26
AT4G12730	Os09g0248100	NA	0.389627	4.24689e-26	-0.716379	2.56254e-20
AT1G27400	Os09g0258600	NA	-0.514338	0.634834	0.301865	6.99458e-25
AT1G56700	Os07g0639600	NA	-0.305146	0.00792905	0.464544	2.92574e-24
AT1G04480	Os02g0814700	NA	-0.310919	0.0916868	0.29367	4.27523e-24
AT1G52245	Os01g0760000	NA	0.351868	6.48663e-12	-0.911865	1.00331e-21
AT4G34670	Os03g0200500	NA	-0.528526	0.0726252	0.310611	1.09293e-21
AT2G20450	Os02g0622300	NA	-0.315391	0.000591868	0.252878	1.4507e-20
AT2G09990	Os11g0127900	NA	-0.251833	0.978439	0.285091	9.28041e-20
AT2G36620	Os01g0815800	NA	-0.353568	0.658024	0.305393	1.14185e-19
AT1G43170	Os11g0168200	NA	-0.327232	0.160487	0.252079	8.68297e-19
AT2G44120	Os04g0605900	NA	-0.38346	0.974462	0.261194	3.34977e-17

## Sheet: xylem
Atha	Osat	TF Family	Atha_avg_logFC	Atha_p_val	Osat_avg_logFC	Osat_p_val
AT1G20850	Os05g0108600	NA	4.26531	0	4.02287	0
AT3G21550	Os03g0370400	NA	3.27874	0	1.6493	0
AT3G62020	Os05g0277500	NA	2.7561	0	2.65463	0
AT5G40020	Os10g0412700	NA	2.73547	0	1.70966	0
AT5G16490	Os03g0847900	NA	2.61872	0	0.84261	3.36306e-154
AT2G28315	Os02g0628200	NA	2.60742	0	1.16687	7.69471e-184
AT1G58070	Os11g0195800	NA	2.2258	0	2.78083	0
AT3G55990	Os03g0291800	NA	1.83953	0	1.68213	1.90082e-101
AT5G02640	Os05g0120300	NA	1.8106	0	1.72522	0
AT3G10080	Os02g0532500	NA	1.60504	0	1.78267	5.72045e-149
AT1G24030	Os09g0375600	NA	1.58643	0	0.616172	3.88661e-91
AT3G51030	Os07g0186000	NA	1.55757	0	-0.576426	2.06482e-10
AT5G60720	Os03g0859900	NA	1.4246	0	1.69745	0
AT3G59690	Os01g0896200	NA	1.39157	0	1.43323	0
AT5G26330	Os03g0807500	NA	1.38813	0	3.35818	0
AT1G68810	Os03g0260600	bHLH	1.38632	0	0.574607	0
AT5G67230	Os06g0687900	NA	1.38386	0	1.01175	6.35338e-68
AT1G02640	Os01g0296700	NA	1.37602	0	-0.380102	7.1927e-07
AT2G04850	Os03g0194300	NA	1.35562	0	2.33449	0
AT2G38320	Os03g0817500	NA	1.33577	0	1.8273	0
AT4G26580	Os01g0703300	NA	1.31856	0	1.48766	0
AT5G08370	Os10g0493600	NA	1.31013	0	-0.386268	0.0605849
AT2G40320	Os03g0817900	NA	1.30178	0	0.857998	3.18216e-78
AT3G62160	Os01g0185300	NA	1.29163	0	1.23805	3.9272e-141
AT1G12260	Os02g0643600	NAC	1.22876	0	0.469546	0
AT5G61340	Os12g0577200	NA	1.14734	0	0.718904	2.03637e-49
AT4G08685	Os10g0371000	NA	1.09577	0	0.295054	1.40762e-18
AT1G54790	Os05g0401000	NA	1.05762	0	0.684522	2.31149e-58
AT1G58370	Os01g0134900	NA	1.05547	0	2.77339	0
AT5G42710	Os03g0775700	NA	1.01071	0	0.425421	2.69203e-186
AT1G71930	Os08g0103900	NAC	0.950177	0	1.02254	0
AT1G63430	Os04g0683600	NA	0.895323	0	0.918033	2.46489e-168
AT1G09440	Os01g0323000	NA	0.876069	0	0.673938	1.02636e-42
AT4G28500	Os01g0672100	NAC	0.790523	0	0.972603	0
AT1G01900	Os02g0779200	NA	0.789707	0	-0.428381	2.0687e-12
AT3G44220	Os12g0159600	NA	0.769016	0	0.539491	4.52574e-31
AT1G27920	Os08g0531100	NA	0.749277	0	0.868859	1.52123e-301
AT2G41610	Os10g0200700	NA	0.644573	0	1.18357	6.52378e-108
AT2G17940	Os04g0116900	NA	0.628801	0	0.506698	0
AT1G55910	Os03g0411800	NA	0.615617	0	1.26255	3.1303e-121
AT1G07380	Os01g0624000	NA	0.530785	0	0.404739	6.69186e-64
AT1G10460	Os03g0179100	NA	0.382157	0	0.74013	0
AT5G24510	Os08g0116500	NA	0.32776	0	-0.30527	0.066347
AT4G29230	Os01g0191300	NAC	0.281397	0	0.321524	5.74525e-225
AT5G57670	Os08g0249100	NA	0.275373	0	0.876944	0
AT1G03010	Os03g0347700	NA	0.250471	0	0.697039	2.09615e-119
AT5G11540	Os01g0687800	NA	0.475755	2.28107e-216	1.03839	0
AT4G09990	Os12g0204500	NA	1.32505	1.32093e-145	1.76143	0
AT1G66810	Os05g0576300	C3H	0.7165	7.21345e-117	0.639911	0
AT1G11190	Os04g0636400	NA	0.806368	6.47018e-82	1.85263	0
AT2G30395	Os07g0679100	NA	0.713297	4.58756e-58	0.931278	0
AT2G30340	Os01g0825000	LBD	-0.468327	1.23707e-23	0.869458	0
AT3G10410	Os02g0114200	NA	0.739683	4.6738e-102	2.14045	1.73054e-298
AT1G63120	Os03g0116400	NA	2.97013	1.67356e-283	-0.485442	2.6456e-10
AT3G12955	Os12g0609600	NA	1.0005	1.6854e-279	0.820698	4.80522e-90
AT3G06035	Os07g0645000	NA	1.39419	1.85717e-266	1.17473	6.5682e-148
AT1G29890	Os01g0631100	NA	0.993327	1.57679e-256	1.44167	1.00925e-230
AT1G35780	Os07g0623600	NA	1.50875	5.29753e-183	1.80978	3.91699e-222
AT5G26667	Os02g0778400	NA	1.30128	1.98286e-211	0.59556	1.61275e-39
AT2G04780	Os09g0482780	NA	1.52662	4.20355e-205	0.656227	5.08791e-53
AT1G62990	Os03g0123500	TALE	1.44573	6.28873e-195	1.54907	5.38243e-102
AT5G14550	Os05g0170000	NA	0.709714	1.43013e-191	0.500771	3.23616e-55
AT2G46225	Os01g0622700	NA	1.44227	2.53426e-177	1.12329	2.90476e-73
AT1G80940	Os02g0793900	NA	0.589689	1.64006e-176	0.351578	8.2021e-24
AT1G33470	Os01g0876800	NA	0.796231	7.52412e-174	0.548918	7.57447e-51
AT1G09210	Os03g0832200	NA	1.17892	8.57711e-115	1.02583	2.66506e-169
AT2G41770	Os05g0391200	NA	0.362584	7.07833e-164	0.452236	4.89602e-20
AT3G59710	Os02g0607700	NA	-0.39268	7.35506e-10	0.635994	3.83414e-163
AT1G23190	Os03g0712700	NA	0.988811	1.27569e-159	0.320468	3.39801e-16
AT1G73760	Os05g0550000	NA	0.323932	6.18912e-157	0.452611	2.17958e-86
AT3G08890	Os05g0346400	NA	0.655063	4.96399e-156	0.252788	4.57062e-09
AT1G26820	Os08g0434100	NA	1.46874	1.14278e-64	1.66302	6.35504e-151
AT2G28760	Os03g0278000	NA	2.64119	5.65833e-132	1.33606	2.67411e-149
AT1G49740	Os04g0430200	NA	0.316815	4.12103e-146	0.332938	6.3604e-29
AT1G04760	Os07g0194000	NA	0.264811	1.11362e-143	0.460283	4.91918e-28
AT5G03510	Os04g0162500	C2H2	0.791091	3.16439e-141	0.508824	3.64563e-65
AT5G13810	Os07g0659900	NA	0.433337	1.26958e-56	0.757599	7.82667e-140
AT3G03250	Os02g0117700	NA	0.914278	1.99527e-139	0.263236	3.90251e-10
AT4G34490	Os03g0722600	NA	0.881669	5.23206e-134	0.955108	5.50884e-68
AT1G05850	Os09g0494200	NA	0.957798	4.61454e-126	0.580821	1.0151e-38
AT1G06470	Os06g0153200	NA	0.470036	4.65686e-122	0.538758	5.51461e-62
AT1G15950	Os08g0441500	NA	0.71282	5.30142e-122	-0.399046	0.000227709
AT3G06650	Os01g0300200	NA	0.32728	7.98279e-48	1.28445	1.99968e-121
AT5G62880	Os02g0742200	NA	1.14906	3.42906e-118	0.731646	8.13356e-44
AT3G09320	Os01g0844400	NA	0.557526	5.70325e-114	0.374598	1.29913e-23
AT5G57330	Os04g0658000	NA	0.715464	1.3845e-113	0.390989	4.28223e-18
AT3G56590	Os01g0938600	NA	0.41867	1.55244e-113	0.256536	3.87475e-09
AT3G21710	Os07g0524000	NA	-0.273791	0.0298818	0.504382	1.40804e-112
AT3G19380	Os02g0548700	NA	0.423205	4.54194e-108	0.537663	1.10843e-20
AT3G53620	Os05g0114000	NA	2.14919	2.26144e-106	0.897526	1.05246e-48
AT1G12310	Os08g0117400	NA	0.755966	1.11081e-103	0.942257	1.87033e-101
AT5G54160	Os08g0157500	NA	-0.350586	0.223346	1.12999	2.33261e-103
AT3G07390	Os08g0524400	NA	-0.96531	3.85327e-41	1.28873	3.03227e-103
AT2G33990	Os06g0155300	NA	0.658608	4.35299e-100	0.505464	5.42702e-34
AT5G16880	Os02g0697300	NA	0.753377	1.82353e-99	0.572813	1.2075e-26
AT2G44770	Os02g0652300	NA	0.662011	1.67234e-96	0.469357	4.65581e-33
AT4G08520	Os02g0317400	NA	0.67292	2.82235e-95	0.498795	8.50664e-36
AT2G39630	Os03g0821800	NA	0.492798	1.68135e-90	0.370661	1.51636e-26
AT2G15860	Os03g0737900	NA	0.369848	3.51457e-90	0.539894	9.99721e-36
AT1G30630	Os04g0612600	NA	0.66394	1.01169e-86	0.392779	1.20573e-21
AT2G03350	Os03g0210500	NA	0.560758	2.18156e-86	0.763542	7.88534e-61
AT3G26670	Os02g0518100	NA	0.433765	2.74032e-86	0.396757	1.19859e-15
AT4G19110	Os02g0700600	NA	0.890398	5.12757e-85	0.324494	2.08615e-14
AT1G31300	Os03g0666700	NA	0.439209	1.18908e-84	0.33088	1.42114e-12
AT3G58600	Os01g0614700	NA	0.775022	3.01458e-83	0.258822	3.83212e-11
AT1G71860	Os12g0174800	NA	0.561235	1.11005e-81	0.339501	4.01083e-64
AT4G16340	Os03g0328000	NA	0.283198	4.99145e-81	0.337837	2.50754e-18
AT5G60860	Os05g0564400	NA	0.346593	3.48457e-77	0.653201	1.55724e-36
AT5G42090	Os06g0132100	NA	0.556123	2.92754e-75	0.481707	1.83481e-25
AT2G17380	Os03g0783700	NA	0.563622	2.56046e-73	0.436325	7.06158e-21
AT1G09645	Os05g0419600	NA	0.677636	1.22426e-72	0.649755	3.47691e-40
AT3G23810	Os11g0455500	NA	1.01712	1.99217e-71	0.617626	5.13911e-70
AT1G08820	Os01g0936800	NA	0.508793	8.67508e-70	0.561716	7.43942e-39
AT2G39900	Os03g0266100	NA	0.546741	2.16131e-62	0.99113	5.66697e-69
AT5G03540	Os04g0685600	NA	0.513272	9.12e-69	0.266618	4.57933e-06
AT5G65110	Os11g0605500	NA	0.592235	1.10019e-68	0.404095	1.4855e-10
AT1G10200	Os12g0510900	NA	0.629003	1.0471e-67	0.347277	1.90659e-16
AT1G12450	Os07g0467600	NA	0.339968	7.64962e-38	1.03667	1.19421e-67
AT2G38360	Os05g0474400	NA	0.503592	2.97922e-67	0.675818	6.467e-45
AT5G62770	Os01g0639600	NA	0.706376	8.3602e-67	-0.857735	9.38776e-19
AT3G16760	Os03g0340700	NA	0.341624	4.64505e-65	0.312837	2.94389e-12
AT1G64650	Os03g0114800	NA	0.381804	3.58689e-48	0.587867	1.12717e-64
AT2G40060	Os06g0731800	NA	0.550554	2.37073e-64	0.354764	1.58908e-16
AT4G31480	Os01g0281400	NA	0.4572	1.55437e-62	0.357413	1.18693e-15
AT5G50870	Os01g0925800	NA	0.43933	1.84118e-62	0.332694	7.79934e-12
AT3G51730	Os01g0166700	NA	-0.276359	0.693301	0.873764	6.77554e-62
AT4G00330	Os03g0148700	NA	1.06367	7.16468e-61	0.376556	9.01048e-29
AT5G65270	Os10g0377400	NA	0.292041	2.78755e-60	0.607968	1.69869e-36
AT2G25110	Os08g0278900	NA	0.579232	3.5758e-60	0.367155	2.77686e-11
AT1G20110	Os07g0573300	NA	0.403742	1.13729e-59	0.332564	1.5515e-14
AT1G03900	Os10g0476000	NA	0.5191	1.03385e-58	0.600834	9.56108e-39
AT5G05010	Os01g0833700	NA	0.519204	1.1798e-58	0.463678	9.34798e-21
AT1G63220	Os04g0531100	NA	0.385866	2.2771e-57	-1.10469	7.11592e-51
AT5G28840	Os10g0417600	NA	0.30513	5.99715e-34	-1.3529	8.59652e-54
AT2G38090	Os05g0449900	MYB	0.250596	1.12593e-51	0.312391	3.79949e-15
AT1G29310	Os03g0213100	NA	0.365253	1.51519e-51	0.404416	6.63513e-25
AT1G04980	Os09g0451500	NA	0.326107	1.37725e-50	0.749143	2.55584e-35
AT3G62600	Os05g0156500	NA	0.46863	2.12072e-48	0.568282	3.00727e-27
AT5G37770	Os05g0223000	NA	0.638734	4.61154e-32	0.918205	3.38127e-46
AT1G74210	Os01g0763600	NA	-0.275052	4.77923e-12	0.733804	7.39305e-46
AT2G45790	Os04g0682300	NA	0.411549	1.26905e-45	-0.278352	0.000548613
AT1G75500	Os08g0561500	NA	0.301906	3.16233e-45	0.321789	3.11531e-24
AT2G24765	Os08g0248900	NA	0.399703	5.54311e-45	0.281149	1.51267e-11
AT1G71360	Os01g0876400	NA	0.377191	5.92706e-45	0.355219	4.14697e-15
AT4G16660	Os02g0710900	NA	0.261704	3.9192e-44	0.432966	7.73495e-24
AT2G21180	Os03g0249700	NA	0.381653	0.00128872	0.562757	9.21545e-44
AT2G17980	Os03g0620800	NA	0.277558	1.33569e-42	0.322815	1.53435e-11
AT3G09740	Os05g0553700	NA	0.354756	3.10884e-40	0.392873	2.38921e-18
AT1G11360	Os01g0783500	NA	0.32182	9.23854e-40	0.588976	2.82606e-30
AT3G08930	Os06g0128200	NA	0.311877	3.14442e-39	0.253606	2.25249e-08
AT4G10390	Os02g0648100	NA	0.294358	4.60755e-39	-0.565323	1.38465e-17
AT1G02305	Os05g0310500	NA	0.25006	1.76685e-19	0.876028	4.63838e-39
AT5G20900	Os04g0653000	NA	0.401791	7.4869e-39	-0.30156	1.1077e-05
AT3G22440	Os07g0173200	NA	0.379328	1.02354e-38	0.290111	1.56591e-09
AT3G56190	Os08g0282400	NA	0.325632	5.53026e-38	0.2643	4.31365e-11
AT2G15240	Os09g0109500	NA	0.27665	1.08081e-36	0.404505	1.04361e-25
AT2G40890	Os05g0494000	NA	0.37098	2.80714e-34	0.390462	2.14218e-17
AT3G24350	Os01g0179200	NA	0.262778	3.13453e-33	0.346965	3.05965e-14
AT1G31070	Os04g0613700	NA	0.963133	4.84496e-32	0.754313	1.32385e-29
AT2G19790	Os08g0395300	NA	0.286019	1.53878e-31	0.378306	3.11809e-17
AT2G34585	Os07g0154300	NA	0.261124	1.97299e-28	0.511126	2.91102e-31
AT1G22440	Os07g0621800	NA	-0.446067	1.35813e-30	0.395742	3.21548e-21
AT1G04690	Os02g0817500	NA	0.335837	7.45845e-30	-0.254648	8.06535e-05
AT1G51680	Os02g0177600	NA	-0.301966	9.00434e-08	0.53987	1.40375e-29
AT1G56220	Os03g0342900	NA	0.390044	5.91345e-26	0.445727	3.20283e-29
AT4G02080	Os01g0338000	NA	0.267791	3.65538e-22	0.471953	1.29789e-28
AT4G27350	Os07g0559400	NA	-0.255049	0.0355495	0.545824	8.52543e-24
