# Supplementary material for: Single-cell transcriptome atlas and chromatin accessibility landscape reveal differentiation trajectories in the rice root
Source: Nat Commun. 2021 Apr 6;12:2053. doi: 10.1038/s41467-021-22352-4 (PMC8024345; doi:10.1038/s41467-021-22352-4)
Supplement: Supplementary file 15 — Source Data [file 41467_2021_22352_MOESM15_ESM.xlsx]

## Sheet: Figure 1
Fig.1d
gene	cluster.id	avg.exp	pct.exp	avg.exp.scaled
Os10g0122600	4	15.2913	67.4937	2.5
Os03g0150800	4	10.211	60.557	2.5
Os10g0578200	4	4.51362	59.1392	2.5
Os06g0108600	4	3.87246	49.8228	2.5
Os06g0184000	4	1.7731	36	2.5
Os01g0248900	4	1.04421	17.3165	0.485857
Os02g0595900	4	15.5584	66.2278	1.32431
Os12g0637100	4	0.213275	4.55696	-0.396781
Os04g0452700	4	0.30948	6.48101	0.198564
Os03g0107300	4	0.0854936	1.56962	-0.44393
Os03g0279200	4	0.0948558	1.82278	-0.289785
Os05g0438700	4	0.082255	2.27848	-0.269224
Os08g0490900	4	0.0696967	1.51899	-0.255522
Os02g0805200	4	0.171645	3.24051	-0.475047
Os02g0829100	4	0.0400719	1.11392	-0.48837
Os08g0512600	4	0.0419401	1.11392	-0.271388
Os01g0805600	4	0.0343808	0.708861	-0.220172
Os12g0555600	4	0.0250286	0.708861	-0.215874
Os04g0486500	4	0.0369261	0.556962	-0.305918
Os02g0810200	4	0.00429966	0.151899	-0.23532
Os06g0127800	4	0.00801071	0.253165	-0.228445
Os07g0105700	4	0.0324756	0.860759	-0.331335
Os03g0820500	4	0.129682	2.83544	-0.468312
Os04g0540900	4	0.0968826	2.58228	-0.587175
Os05g0420300	4	0.0611431	1.36709	-0.413214
Os10g0467800	4	0.163307	2.68354	-0.325587
Os09g0422500	4	0.144528	2.27848	-0.321572
Os04g0536500	4	0.000471706	0.0506329	-0.250467
Os03g0640800	4	0.0286869	0.759494	-0.40937
Os06g0614000	4	0.00928141	0.151899	-0.232804
Os06g0676000	4	0.178301	6.07595	0.0495075
Os01g0236300	4	0.0371983	1.16456	-0.613756
Os07g0134000	4	0.128641	2.58228	-0.396638
Os02g0745100	4	0.336169	5.06329	-0.375641
Os04g0684300	4	0.342392	6.43038	-0.234027
Os12g0122000	4	0.00687789	0.253165	-0.519134
Os03g0216700	4	0.00825597	0.303797	-0.222012
Os10g0524300	4	0.0474436	1.01266	-0.467442
Os07g0525100	4	0.00554455	0.151899	-0.232146
Os04g0445000	4	0.0147301	0.303797	-0.211158
Os03g0286900	4	0.00909451	0.202532	-0.246641
Os10g01226001	19	0.528468	2.03046	-0.111549
Os03g01508001	19	0.143567	3.29949	-0.321005
Os10g05782001	19	0.0682482	1.26904	-0.21092
Os06g01086001	19	0.0489962	0.761421	-0.192481
Os06g01840001	19	0.0541495	0.761421	-0.257412
Os01g02489001	19	0.161942	2.53807	-0.253109
Os02g05959001	19	2.0373	10.6599	-0.208741
Os12g06371001	19	0.22519	3.80711	-0.378341
Os04g04527001	19	0.195167	5.58376	-0.142391
Os03g01073001	19	0.149447	2.03046	-0.311952
Os03g02792001	19	2.09984	21.5736	0.161413
Os05g04387001	19	0.974111	11.4213	0.040086
Os08g04909001	19	0.678016	9.64467	-0.0324873
Os02g08052001	19	0.397229	9.39086	-0.319905
Os02g08291001	19	0.121277	4.56853	-0.196724
Os08g05126001	19	7.08995	62.9442	2.5
Os01g08056001	19	5.92238	60.4061	2.5
Os12g05556001	19	3.37798	43.9086	2.5
Os04g04865001	19	2.42357	37.8173	2.5
Os02g08102001	19	1.67132	30.203	2.5
Os06g01278001	19	1.26445	24.3655	2.5
Os07g01057001	19	0.874516	18.5279	2.5
Os03g08205001	19	0.099577	2.79188	-0.541135
Os04g05409001	19	0.19719	4.56853	-0.334745
Os05g04203001	19	0.0661111	1.26904	-0.400268
Os10g04678001	19	0.221759	3.80711	-0.311676
Os09g04225001	19	0.152517	2.79188	-0.319551
Os04g05365001	19	0.00182805	0.253807	-0.245769
Os03g06408001	19	0.154122	4.56853	0.0955132
Os06g06140001	19	0.0520424	1.52284	-0.0567951
Os06g06760001	19	0.0993843	2.28426	-0.24354
Os01g02363001	19	0.233963	6.85279	0.0174957
Os07g01340001	19	0.420339	9.64467	0.505624
Os02g07451001	19	0.399274	7.61421	-0.337763
Os04g06843001	19	0.653074	9.89848	-0.197758
Os12g01220001	19	0.0534461	1.26904	0.184304
Os03g02167001	19	0.0189833	0.253807	-0.194575
Os10g05243001	19	0.226678	5.32995	-0.19563
Os07g05251001	19	0.0415203	0.761421	-0.13593
Os04g04450001	19	0.0587295	1.26904	-0.0707032
Os03g02869001	19	0.0534674	1.01523	-0.193432
Os10g01226002	10	0.0993276	2.92035	-0.241507
Os03g01508002	10	0.112689	3.18584	-0.333692
Os10g05782002	10	0.024933	1.06195	-0.255293
Os06g01086002	10	0.00610972	0.442478	-0.243579
Os06g01840002	10	0.00874429	0.353982	-0.367643
Os01g02489002	10	0.0874185	3.71681	-0.315528
Os02g05959002	10	0.410299	5.75221	-0.393215
Os12g06371002	10	0.127102	4.42478	-0.530143
Os04g04527002	10	0.134138	7.87611	-0.32442
Os03g01073002	10	0.0117497	0.619469	-0.596112
Os03g02792002	10	0.0733389	3.89381	-0.294627
Os05g04387002	10	0.0416475	1.59292	-0.283308
Os08g04909002	10	0.0407888	2.0354	-0.266121
Os02g08052002	10	0.0630168	3.62832	-0.549754
Os02g08291002	10	0.0490738	5.48673	-0.45604
Os08g05126002	10	0.0351448	2.38938	-0.275823
Os01g08056002	10	0.0207457	1.68142	-0.230787
Os12g05556002	10	0.00966093	0.707965	-0.236854
Os04g04865002	10	0.00533725	0.619469	-0.36681
Os02g08102002	10	0.0303611	0.530973	-0.163443
Os06g01278002	10	0	0	-0.2577
Os07g01057002	10	0.0135247	1.06195	-0.414635
Os03g08205002	10	0.835812	26.1947	1.23979
Os04g05409002	10	1.65416	51.4159	2.5
Os05g04203002	10	1.52733	43.7168	2.5
Os10g04678002	10	0.232681	6.72566	-0.309077
Os09g04225002	10	0.170124	5.04425	-0.315096
Os04g05365002	10	0.0303228	1.32743	-0.14707
Os03g06408002	10	0.0237544	0.884956	-0.429223
Os06g06140002	10	0.00151976	0.353982	-0.264752
Os06g06760002	10	0.0231983	2.56637	-0.526447
Os01g02363002	10	0.116148	7.69912	-0.360474
Os07g01340002	10	0.0824315	4.69027	-0.53957
Os02g07451002	10	0.0623898	4.60177	-0.539969
Os04g06843002	10	0.0973498	7.87611	-0.262634
Os12g01220002	10	0.0199833	2.12389	-0.321169
Os03g02167002	10	0	0	-0.243129
Os10g05243002	10	0.143865	4.77876	-0.321217
Os07g05251002	10	0.000868564	0.265487	-0.244651
Os04g04450002	10	0.00380519	0.176991	-0.246032
Os03g02869002	10	0.00554079	0.0884956	-0.250902
Os10g01226003	9	0.0242167	0.541377	-0.264253
Os03g01508003	9	0.509711	9.66744	-0.170562
Os10g05782003	9	0.104848	2.78422	-0.173427
Os06g01086003	9	0.016515	0.309358	-0.231181
Os06g01840003	9	0.787113	12.065	1.52202
Os01g02489003	9	0.122158	2.32019	-0.286431
Os02g05959003	9	28.6068	77.1848	2.5
Os12g06371003	9	2.04093	26.0634	2.4317
Os04g04527003	9	0.167938	3.24826	-0.223606
Os03g01073003	9	0.0516964	0.850735	-0.513676
Os03g02792003	9	0.237627	3.78964	-0.257656
Os05g04387003	9	0.16259	1.93349	-0.241363
Os08g04909003	9	0.0325366	0.464037	-0.269147
Os02g08052003	9	0.145173	2.86156	-0.493252
Os02g08291003	9	0.0427332	0.850735	-0.478812
Os08g05126003	9	0.0295681	0.618716	-0.279463
Os01g08056003	9	0.020556	0.386698	-0.230935
Os12g05556003	9	0.0195169	0.618716	-0.223398
Os04g04865003	9	0.0262112	0.464037	-0.326573
Os02g08102003	9	0	0	-0.247178
Os06g01278003	9	0.0120131	0.386698	-0.213829
Os07g01057003	9	0.048245	1.16009	-0.262019
Os03g08205003	9	0.100282	2.01083	-0.539429
Os04g05409003	9	0.0475447	1.08275	-0.711337
Os05g04203003	9	0.0297814	0.541377	-0.494934
Os10g04678003	9	0.0982499	1.54679	-0.34107
Os09g04225003	9	0.110229	2.08817	-0.330249
Os04g05365003	9	0.00809096	0.154679	-0.224076
Os03g06408003	9	0.017631	0.386698	-0.45387
Os06g06140003	9	0.00112987	0.0773395	-0.266357
Os06g06760003	9	0.129672	3.55762	-0.131069
Os01g02363003	9	0.0323093	0.773395	-0.629441
Os07g01340003	9	0.0270022	0.773395	-0.71102
Os02g07451003	9	0.128962	2.08817	-0.500011
Os04g06843003	9	0.124227	2.39753	-0.259496
Os12g01220003	9	0.00395396	0.0773395	-0.563302
Os03g02167003	9	0	0	-0.243129
Os10g05243003	9	0.0391372	1.00541	-0.480039
Os07g05251003	9	0	0	-0.246974
Os04g04450003	9	0	0	-0.258179
Os03g02869003	9	0.00412258	0.0773395	-0.252603
Os10g01226004	0	0.0746595	1.79641	-0.248978
Os03g01508004	0	0.0566244	2.57133	-0.356728
Os10g05782004	0	0.00919707	0.457908	-0.271413
Os06g01086004	0	0.0152679	0.457908	-0.232667
Os06g01840004	0	0.00905473	0.211342	-0.366889
Os01g02489004	0	0.0249679	1.16238	-0.367836
Os02g05959004	0	0.192994	3.20535	-0.417853
Os12g06371004	0	0.0227627	0.986263	-0.691619
Os04g04527004	0	0.0326881	2.46566	-0.62701
Os03g01073004	0	0.0298118	1.3385	-0.558838
Os03g02792004	0	0.0772449	3.90983	-0.293748
Os05g04387004	0	0.0161123	0.880592	-0.292164
Os08g04909004	0	0.0359988	1.58507	-0.267877
Os02g08052004	0	0.0645949	3.20535	-0.548668
Os02g08291004	0	0.0760363	5.24833	-0.359205
Os08g05126004	0	0.151679	9.51039	-0.199766
Os01g08056004	0	0.0129635	0.66925	-0.236846
Os12g05556004	0	0.0101153	1.09193	-0.236233
Os04g04865004	0	0.0206747	0.704473	-0.337245
Os02g08102004	0	0.00653343	0.352237	-0.229159
Os06g01278004	0	0.00931665	0.317013	-0.223676
Os07g01057004	0	0.0224857	1.09193	-0.375246
Os03g08205004	0	0.0604814	2.71222	-0.635706
Os04g05409004	0	0.204699	10.1092	-0.315848
Os05g04203004	0	0.047	3.66326	-0.450067
Os10g04678004	0	0.0763889	2.60655	-0.346273
Os09g04225004	0	0.0961228	2.71222	-0.333818
Os04g05365004	0	0.00320409	0.0704473	-0.241003
Os03g06408004	0	0.035084	1.76118	-0.383621
Os06g06140004	0	0.0010756	0.0704473	-0.26658
Os06g06760004	0	0.0160998	1.3385	-0.552806
Os01g02363004	0	0.129632	9.93308	-0.317214
Os07g01340004	0	0.28923	15.9563	0.100084
Os02g07451004	0	0.151461	6.48116	-0.486507
Os04g06843004	0	0.190125	7.00951	-0.251803
Os12g01220004	0	0.139326	8.06622	1.48157
Os03g02167004	0	0.00267977	0.176118	-0.236275
Os10g05243004	0	0.140137	4.71997	-0.326871
Os07g05251004	0	0.00119065	0.176118	-0.24379
Os04g04450004	0	0.00152624	0.140895	-0.253307
Os03g02869004	0	0.0149783	0.352237	-0.239586
Os10g01226005	16	0.478374	8.87772	-0.12672
Os03g01508005	16	0.156072	3.35008	-0.315867
Os10g05782005	16	0.0246241	1.00503	-0.25561
Os06g01086005	16	0.0191748	0.335008	-0.228012
Os06g01840005	16	0.00518268	0.167504	-0.37629
Os01g02489005	16	0.123035	3.01508	-0.285697
Os02g05959005	16	0.539099	3.8526	-0.378611
Os12g06371005	16	0.188692	3.8526	-0.434826
Os04g04527005	16	0.0479508	2.01005	-0.581486
Os03g01073005	16	0.0970997	2.17755	-0.419979
Os03g02792005	16	0.149699	4.52261	-0.277443
Os05g04387005	16	0.0757966	2.01005	-0.271464
Os08g04909005	16	0.0779986	2.68007	-0.252479
Os02g08052005	16	0.303099	9.21273	-0.384641
Os02g08291005	16	0.0508877	2.17755	-0.449525
Os08g05126005	16	0.041374	3.01508	-0.271758
Os01g08056005	16	0.0227846	1.34003	-0.2292
Os12g05556005	16	0.000983583	0.167504	-0.2487
Os04g04865005	16	0.0606469	2.34506	-0.260193
Os02g08102005	16	0.00415231	0.167504	-0.235726
Os06g01278005	16	0	0	-0.2577
Os07g01057005	16	0.0420313	3.01508	-0.289332
Os03g08205005	16	0.130003	3.68509	-0.467536
Os04g05409005	16	0.260697	6.36516	-0.174927
Os05g04203005	16	0.0636406	2.51256	-0.406706
Os10g04678005	16	9.93534	53.2663	2.00003
Os09g04225005	16	8.86965	48.7437	1.88585
Os04g05365005	16	1.33023	19.263	2.5
Os03g06408005	16	1.15196	22.9481	2.5
Os06g06140005	16	0	0	-0.271007
Os06g06760005	16	0.04739	1.34003	-0.436614
Os01g02363005	16	0.0687558	2.84757	-0.512515
Os07g01340005	16	0.125495	3.68509	-0.406367
Os02g07451005	16	0.394954	7.8727	-0.340356
Os04g06843005	16	0.868667	17.4204	-0.17259
Os12g01220005	16	0.0307054	0.670017	-0.159206
Os03g02167005	16	0.0104201	0.335008	-0.216477
Os10g05243005	16	0.353185	6.03015	-0.00377915
Os07g05251005	16	0.00268781	0.167504	-0.239786
Os04g04450005	16	0.0440889	0.670017	-0.117439
Os03g02869005	16	0.0847037	1.50754	-0.155975
Os10g01226006	1	0.156566	2.73438	-0.224174
Os03g01508006	1	5.53704	58.4517	1.89509
Os10g05782006	1	0.468833	11.3636	0.199445
Os06g01086006	1	0.0292938	0.852273	-0.215956
Os06g01840006	1	0.389306	8.02557	0.556256
Os01g02489006	1	5.58895	49.1832	2.5
Os02g05959006	1	28.3369	78.7287	2.5
Os12g06371006	1	2.39076	35.4048	2.5
Os04g04527006	1	0.137624	5.64631	-0.314021
Os03g01073006	1	0.0635925	1.2429	-0.489126
Os03g02792006	1	0.0897918	1.95312	-0.290925
Os05g04387006	1	0.129913	2.73438	-0.252696
Os08g04909006	1	0.0453051	1.13636	-0.264465
Os02g08052006	1	0.0881519	2.37926	-0.532468
Os02g08291006	1	0.0146653	0.53267	-0.579617
Os08g05126006	1	0.0326156	0.816761	-0.277474
Os01g08056006	1	0.0304392	0.852273	-0.223241
Os12g05556006	1	0.0328807	1.31392	-0.205154
Os04g04865006	1	0.0159488	0.426136	-0.346355
Os02g08102006	1	0.00721148	0.213068	-0.227289
Os06g01278006	1	0.00876636	0.177557	-0.225686
Os07g01057006	1	0.0297382	0.816761	-0.343367
Os03g08205006	1	0.299102	6.81818	-0.0584908
Os04g05409006	1	0.0859638	2.37926	-0.614653
Os05g04203006	1	0.0710016	1.8821	-0.387525
Os10g04678006	1	0.13249	2.4858	-0.332921
Os09g04225006	1	0.086105	2.09517	-0.336353
Os04g05365006	1	0.00111216	0.0355114	-0.248249
Os03g06408006	1	0.0318784	0.568182	-0.396524
Os06g06140006	1	0.00402798	0.106534	-0.254428
Os06g06760006	1	0.116104	4.0483	-0.181453
Os01g02363006	1	0.0212325	0.674716	-0.664977
Os07g01340006	1	0.0399529	0.958807	-0.670962
Os02g07451006	1	0.38336	5.78835	-0.347316
Os04g06843006	1	0.185521	4.50994	-0.25234
Os12g01220006	1	0.00134534	0.0710227	-0.602706
Os03g02167006	1	0.00598285	0.142045	-0.227826
Os10g05243006	1	0.0825784	1.34943	-0.414159
Os07g05251006	1	0.0104851	0.24858	-0.218932
Os04g04450006	1	0.0146274	0.177557	-0.211486
Os03g02869006	1	0.0164798	0.213068	-0.237785
Os10g01226007	14	0.154073	3.76344	-0.224929
Os03g01508007	14	0.942433	10.4839	0.00723625
Os10g05782007	14	0.0464953	1.47849	-0.233204
Os06g01086007	14	0.050913	2.55376	-0.190198
Os06g01840007	14	0.0447996	1.20968	-0.280111
Os01g02489007	14	0.359925	6.85484	-0.0872829
Os02g05959007	14	0.931148	9.94624	-0.334159
Os12g06371007	14	1.05346	21.9086	0.903495
Os04g04527007	14	1.19375	40.0538	2.5
Os03g01073007	14	0.08787	2.28495	-0.439026
Os03g02792007	14	0.198124	6.04839	-0.266546
Os05g04387007	14	0.346671	9.00538	-0.177521
Os08g04909007	14	0.120606	5.37634	-0.236857
Os02g08052007	14	0.146767	6.72043	-0.492156
Os02g08291007	14	0.0354298	2.68817	-0.505042
Os08g05126007	14	0.0175687	0.94086	-0.287295
Os01g08056007	14	0.0244742	0.806452	-0.227885
Os12g05556007	14	0.00447328	0.537634	-0.243936
Os04g04865007	14	0.052823	1.47849	-0.275275
Os02g08102007	14	0	0	-0.247178
Os06g01278007	14	0	0	-0.2577
Os07g01057007	14	0.0155023	0.268817	-0.405942
Os03g08205007	14	0.0828955	2.82258	-0.581487
Os04g05409007	14	0.167227	8.60215	-0.41015
Os05g04203007	14	0.0220938	1.6129	-0.514965
Os10g04678007	14	0.07088	2.68817	-0.347584
Os09g04225007	14	0.0636446	2.41935	-0.342035
Os04g05365007	14	0.00283821	0.268817	-0.24227
Os03g06408007	14	0.0415146	2.15054	-0.357738
Os06g06140007	14	0.0150397	0.268817	-0.209102
Os06g06760007	14	0.0738887	8.06452	-0.338215
Os01g02363007	14	0.100955	7.39247	-0.409216
Os07g01340007	14	0.184698	8.60215	-0.223246
Os02g07451007	14	4.80786	36.1559	2.30837
Os04g06843007	14	0.415947	12.7688	-0.22544
Os12g01220007	14	0.0135797	1.07527	-0.417899
Os03g02167007	14	0.0198008	0.403226	-0.192484
Os10g05243007	14	0.0558859	3.22581	-0.454639
Os07g05251007	14	0.0332994	0.403226	-0.157917
Os04g04450007	14	0.0141749	0.403226	-0.21293
Os03g02869007	14	0.0078611	0.403226	-0.24812
Os10g01226008	8	0.0899767	2.2449	-0.244339
Os03g01508008	8	0.137442	3.67347	-0.323522
Os10g05782008	8	0.0394692	1.42857	-0.240402
Os06g01086008	8	0.0235052	0.748299	-0.222853
Os06g01840008	8	0.0224945	0.816327	-0.334261
Os01g02489008	8	0.311523	7.55102	-0.127823
Os02g05959008	8	1.01282	9.18367	-0.324899
Os12g06371008	8	0.990709	20.2721	0.80638
Os04g04527008	8	0.373481	17.619	0.389454
Os03g01073008	8	1.16246	11.9728	1.77856
Os03g02792008	8	0.155029	3.33333	-0.276244
Os05g04387008	8	0.107143	2.72109	-0.260593
Os08g04909008	8	0.0893704	1.97279	-0.248309
Os02g08052008	8	0.259175	6.93878	-0.414849
Os02g08291008	8	0.0440876	1.83673	-0.473948
Os08g05126008	8	0.042445	1.02041	-0.271059
Os01g08056008	8	0.0304094	1.63265	-0.223264
Os12g05556008	8	0.0158405	0.612245	-0.228417
Os04g04865008	8	0.0145896	0.884354	-0.348975
Os02g08102008	8	0.00798807	0.340136	-0.225147
Os06g01278008	8	0.00699376	0.204082	-0.232159
Os07g01057008	8	0.0366087	1.15646	-0.313167
Os03g08205008	8	1.0666	24.7619	1.79806
Os04g05409008	8	0.482876	16.8027	0.384201
Os05g04203008	8	0.540453	18.2993	0.835738
Os10g04678008	8	0.202358	4.35374	-0.316294
Os09g04225008	8	0.188455	3.80952	-0.310459
Os04g05365008	8	0.00391632	0.204082	-0.238536
Os03g06408008	8	0.031373	0.884354	-0.398558
Os06g06140008	8	0.00952957	0.272109	-0.231783
Os06g06760008	8	0.0725577	2.85714	-0.343157
Os01g02363008	8	0.125071	7.82313	-0.331848
Os07g01340008	8	0.0639226	2.17687	-0.59682
Os02g07451008	8	1.59128	20.1361	0.377709
Os04g06843008	8	0.470447	13.3333	-0.219078
Os12g01220008	8	0.0145234	0.748299	-0.403644
Os03g02167008	8	0.00240946	0.204082	-0.236966
Os10g05243008	8	0.2794	6.05442	-0.115676
Os07g05251008	8	0.0186719	0.47619	-0.197037
Os04g04450008	8	0.011847	0.544218	-0.220361
Os03g02869008	8	0.12567	1.63265	-0.106851
Os10g01226009	3	0.102399	1.49402	-0.240577
Os03g01508009	3	0.0775554	2.14143	-0.348128
Os10g05782009	3	0.0238147	0.946215	-0.256439
Os06g01086009	3	0.00610341	0.298805	-0.243586
Os06g01840009	3	0.00490809	0.149402	-0.376956
Os01g02489009	3	0.217075	5.67729	-0.20693
Os02g05959009	3	0.247561	4.88048	-0.411666
Os12g06371009	3	0.145495	4.28287	-0.501678
Os04g04527009	3	1.22813	43.9243	2.5
Os03g01073009	3	0.0256036	1.04582	-0.567522
Os03g02792009	3	0.0823343	2.98805	-0.292603
Os05g04387009	3	0.0411509	1.39442	-0.28348
Os08g04909009	3	0.0385065	1.59363	-0.266958
Os02g08052009	3	0.096457	4.33267	-0.526756
Os02g08291009	3	0.0363419	3.23705	-0.501766
Os08g05126009	3	0.0306126	1.59363	-0.278781
Os01g08056009	3	0.0123812	1.04582	-0.237299
Os12g05556009	3	0.0169001	0.896414	-0.226971
Os04g04865009	3	0.00665689	0.448207	-0.364267
Os02g08102009	3	0	0	-0.247178
Os06g01278009	3	0.00153713	0.0996016	-0.252086
Os07g01057009	3	0.0151479	0.697211	-0.4075
Os03g08205009	3	0.13163	4.28287	-0.4636
Os04g05409009	3	0.508987	19.7709	0.44991
Os05g04203009	3	0.239707	10.757	0.0520755
Os10g04678009	3	0.0691549	2.04183	-0.347994
Os09g04225009	3	0.064688	1.89243	-0.341771
Os04g05365009	3	0.000439898	0.0498008	-0.250577
Os03g06408009	3	0.0208946	0.747012	-0.440734
Os06g06140009	3	0.00690189	0.149402	-0.242599
Os06g06760009	3	0.0549819	2.44024	-0.408422
Os01g02363009	3	0.0552053	3.88446	-0.555987
Os07g01340009	3	0.0238565	1.19522	-0.72075
Os02g07451009	3	0.0982931	3.58566	-0.518419
Os04g06843009	3	0.269254	13.8446	-0.242565
Os12g01220009	3	0.00616173	0.398406	-0.529952
Os03g02167009	3	0.00420821	0.199203	-0.232365
Os10g05243009	3	0.0525183	2.19124	-0.459746
Os07g05251009	3	0.00168588	0.0498008	-0.242466
Os04g04450009	3	0.000625155	0.0996016	-0.256184
Os03g02869009	3	0.00399622	0.149402	-0.252755
Os10g012260010	12	0.167155	2.99145	-0.220967
Os03g015080010	12	0.103518	2.35043	-0.337461
Os10g057820010	12	0.0288585	0.641026	-0.251272
Os06g010860010	12	0.0288519	0.747863	-0.216482
Os06g018400010	12	0.0286428	0.42735	-0.319335
Os01g024890010	12	0.154805	2.35043	-0.259087
Os02g059590010	12	0.457204	3.73932	-0.387896
Os12g063710010	12	0.254195	4.38034	-0.333453
Os04g045270010	12	0.0703513	1.81624	-0.514674
Os03g010730010	12	0.124581	2.35043	-0.363267
Os03g027920010	12	0.130265	2.99145	-0.281817
Os05g043870010	12	0.0795547	2.13675	-0.270161
Os08g049090010	12	0.121671	3.20513	-0.236466
Os02g080520010	12	0.280843	6.19658	-0.399947
Os02g082910010	12	0.0911058	2.02991	-0.305084
Os08g051260010	12	0.0347958	0.854701	-0.276051
Os01g080560010	12	0.0312926	1.06838	-0.222577
Os12g055560010	12	0.00283917	0.213675	-0.246167
Os04g048650010	12	0.0325241	0.854701	-0.314404
Os02g081020010	12	0.00933757	0.213675	-0.221425
Os06g012780010	12	0.00972211	0.213675	-0.222195
Os07g010570010	12	0.0139213	0.534188	-0.412891
Os03g082050010	12	0.086793	1.92308	-0.572059
Os04g054090010	12	0.196887	5.02137	-0.335507
Os05g042030010	12	0.0581319	1.06838	-0.42106
Os10g046780010	12	17.2756	82.6923	2.5
Os09g042250010	12	16.475	81.6239	2.5
Os04g053650010	12	0.0108365	0.213675	-0.214566
Os03g064080010	12	0.0479201	1.06838	-0.331955
Os06g061400010	12	0.00509218	0.213675	-0.250048
Os06g067600010	12	0.0413198	1.06838	-0.459155
Os01g023630010	12	0.0740521	2.45726	-0.495523
Os07g013400010	12	0.196804	5.44872	-0.185799
Os02g074510010	12	0.636992	9.61538	-0.195079
Os04g068430010	12	0.376972	7.58547	-0.22999
Os12g012200010	12	0.00921809	0.106838	-0.483784
Os03g021670010	12	0.0106871	0.320513	-0.215794
Os10g052430010	12	0.137166	2.67094	-0.331376
Os07g052510010	12	0.0262301	0.641026	-0.176823
Os04g044500010	12	0.00739596	0.42735	-0.23457
Os03g028690010	12	0	0	-0.257547
Os10g012260011	6	0.0175261	1.13025	-0.266279
Os03g015080011	6	0.052552	1.88375	-0.358402
Os10g057820011	6	0.0111045	0.430571	-0.269459
Os06g010860011	6	0.00681201	0.376749	-0.242742
Os06g018400011	6	0.0112288	0.269107	-0.361611
Os01g024890011	6	0.02535	1.99139	-0.367515
Os02g059590011	6	0.189369	3.76749	-0.418264
Os12g063710011	6	0.0322658	1.39935	-0.676912
Os04g045270011	6	0.119667	7.69645	-0.367581
Os03g010730011	6	0.0261512	1.45318	-0.566392
Os03g027920011	6	0.0945366	3.92896	-0.289857
Os05g043870011	6	0.0339008	1.507	-0.285994
Os08g049090011	6	0.0366228	1.93757	-0.267649
Os02g080520011	6	0.062595	3.55221	-0.550044
Os02g082910011	6	0.0613794	4.30571	-0.411845
Os08g051260011	6	0.0701804	3.22928	-0.252957
Os01g080560011	6	0.0148624	0.699677	-0.235368
Os12g055560011	6	0.0109548	1.0226	-0.235087
Os04g048650011	6	0.0184572	0.914962	-0.34152
Os02g081020011	6	0.00467642	0.322928	-0.234281
Os06g012780011	6	0.00119262	0.107643	-0.253345
Os07g010570011	6	0.0226992	1.45318	-0.374308
Os03g082050011	6	0.0728316	3.2831	-0.605831
Os04g054090011	6	0.180997	9.41873	-0.375495
Os05g042030011	6	0.0405677	2.47578	-0.466827
Os10g046780011	6	0.186325	4.52099	-0.320109
Os09g042250011	6	0.191454	4.14424	-0.3097
Os04g053650011	6	0.00333879	0.0538213	-0.240536
Os03g064080011	6	0.0254086	0.861141	-0.422565
Os06g061400011	6	0.000464899	0.0538213	-0.269094
Os06g067600011	6	0.0302191	1.18407	-0.500376
Os01g023630011	6	0.0347098	2.2605	-0.62174
Os07g013400011	6	0.0355439	1.39935	-0.684599
Os02g074510011	6	0.0733156	3.87513	-0.533411
Os04g068430011	6	0.206037	7.26588	-0.249945
Os12g012200011	6	0.0156199	1.0226	-0.387082
Os03g021670011	6	0.00277082	0.269107	-0.236042
Os10g052430011	6	0.0373873	1.82992	-0.482692
Os07g052510011	6	0.00227776	0.107643	-0.240883
Os04g044500011	6	0.00290897	0.161464	-0.248893
Os03g028690011	6	0.00166521	0.215285	-0.25555
Os10g012260012	11	0.129734	1.88004	-0.232299
Os03g015080012	11	0.101367	2.14861	-0.338344
Os10g057820012	11	0.0113811	0.447628	-0.269176
Os06g010860012	11	0.0187757	0.537153	-0.228488
Os06g018400012	11	0.0523459	0.358102	-0.26179
Os01g024890012	11	0.0733867	1.61146	-0.327281
Os02g059590012	11	0.216236	3.76007	-0.415218
Os12g063710012	11	0.0419665	0.80573	-0.661899
Os04g045270012	11	0.280239	8.23635	0.111348
Os03g010730012	11	0.102062	2.05909	-0.409739
Os03g027920012	11	0.252397	6.53536	-0.254332
Os05g043870012	11	0.0714979	1.61146	-0.272955
Os08g049090012	11	0.0595793	1.96956	-0.259232
Os02g080520012	11	0.334897	7.96777	-0.362772
Os02g082910012	11	0.0955649	3.13339	-0.289069
Os08g051260012	11	0.103335	3.40197	-0.231318
Os01g080560012	11	0.0527534	1.25336	-0.205869
Os12g055560012	11	0.0183141	0.447628	-0.22504
Os04g048650012	11	0.0866625	1.79051	-0.210044
Os02g081020012	11	0.0229322	0.537153	-0.183932
Os06g012780012	11	0.0366361	0.895255	-0.123907
Os07g010570012	11	0.0406709	1.96956	-0.295312
Os03g082050012	11	0.0729303	1.79051	-0.605593
Os04g054090012	11	0.186481	4.2077	-0.361694
Os05g042030012	11	0.0673108	1.88004	-0.397142
Os10g046780012	11	0.129016	2.77529	-0.333748
Os09g042250012	11	0.0841684	2.05909	-0.336843
Os04g053650012	11	0	0	-0.252101
Os03g064080012	11	0.0614465	1.43241	-0.277511
Os06g061400012	11	0.0108868	0.179051	-0.226196
Os06g067600012	11	0.0311647	1.34288	-0.496865
Os01g023630012	11	0.0829388	1.43241	-0.467014
Os07g013400012	11	0.0441005	0.984781	-0.658132
Os02g074510012	11	0.227243	3.93912	-0.441021
Os04g068430012	11	0.228546	5.10295	-0.247318
Os12g012200012	11	0.0123359	0.358102	-0.436688
Os03g021670012	11	0.0133449	0.179051	-0.208996
Os10g052430012	11	0.09858	2.05909	-0.389892
Os07g052510012	11	0.012485	0.268577	-0.213584
Os04g044500012	11	0.00742334	0.0895255	-0.234482
Os03g028690012	11	0.0137226	0.268577	-0.241091
Os10g012260013	5	0.139467	3.57325	-0.229352
Os03g015080013	5	0.116199	2.75651	-0.33225
Os10g057820013	5	0.0343004	1.07198	-0.245697
Os06g010860013	5	0.0200482	0.561511	-0.226972
Os06g018400013	5	0.0226859	0.357325	-0.333797
Os01g024890013	5	0.0898781	2.195	-0.313468
Os02g059590013	5	0.330971	3.16488	-0.402209
Os12g063710013	5	0.110006	3.82848	-0.5566
Os04g045270013	5	0.0802471	3.87953	-0.485158
Os03g010730013	5	0.105325	1.78663	-0.403006
Os03g027920013	5	0.270061	7.55487	-0.250357
Os05g043870013	5	0.174261	4.59418	-0.237315
Os08g049090013	5	0.133226	3.57325	-0.23223
Os02g080520013	5	2.02249	36.9576	0.79784
Os02g082910013	5	0.425552	12.5064	0.896069
Os08g051260013	5	0.190297	7.09546	-0.174561
Os01g080560013	5	0.0573684	1.37825	-0.202276
Os12g055560013	5	0.0103684	0.357325	-0.235888
Os04g048650013	5	0.267625	10.975	0.138789
Os02g081020013	5	0.00939391	0.510465	-0.22127
Os06g012780013	5	0.00803095	0.408372	-0.228371
Os07g010570013	5	0.0840445	4.08372	-0.10466
Os03g082050013	5	0.364803	11.5875	0.100436
Os04g054090013	5	0.211099	6.68709	-0.299743
Os05g042030013	5	0.0704052	2.29709	-0.389079
Os10g046780013	5	0.118718	2.8586	-0.336199
Os09g042250013	5	0.0778874	1.83767	-0.338432
Os04g053650013	5	0.0085719	0.255232	-0.22241
Os03g064080013	5	0.343407	9.03522	0.857391
Os06g061400013	5	0.035529	0.918836	-0.124766
Os06g067600013	5	0.219441	4.79837	0.202275
Os01g023630013	5	0.564536	21.1332	1.07802
Os07g013400013	5	0.255364	5.10465	-0.00466506
Os02g074510013	5	0.388384	6.99336	-0.3443
Os04g068430013	5	1.96054	22.9709	-0.0451239
Os12g012200013	5	0.00772803	0.71465	-0.506292
Os03g021670013	5	0.0163091	0.510465	-0.201415
Os10g052430013	5	0.569332	12.098	0.324011
Os07g052510013	5	0.011151	0.459418	-0.217151
Os04g044500013	5	0.00848855	0.255232	-0.231082
Os03g028690013	5	0.0309477	0.510465	-0.220436
Os10g012260014	7	0.111061	2.98598	-0.237954
Os03g015080014	7	0.143349	3.1688	-0.321094
Os10g057820014	7	0.0548969	1.5844	-0.224598
Os06g010860014	7	0.0456949	0.914077	-0.196415
Os06g018400014	7	0.0117185	0.487508	-0.360422
Os01g024890014	7	0.110794	2.86411	-0.295949
Os02g059590014	7	0.430179	4.99695	-0.39096
Os12g063710014	7	0.576656	10.2377	0.16559
Os04g045270014	7	0.0541856	2.19378	-0.56289
Os03g010730014	7	0.123473	2.55941	-0.365554
Os03g027920014	7	0.285022	5.42352	-0.24699
Os05g043870014	7	0.0883149	2.19378	-0.267123
Os08g049090014	7	0.0725915	2.55941	-0.254461
Os02g080520014	7	0.260582	9.38452	-0.413881
Os02g082910014	7	0.0437875	1.88909	-0.475026
Os08g051260014	7	0.0652422	2.13285	-0.25618
Os01g080560014	7	0.0418316	1.27971	-0.214372
Os12g055560014	7	0.0253562	0.670323	-0.215426
Os04g048650014	7	0.0327625	1.5844	-0.313944
Os02g081020014	7	0.00415515	0.243754	-0.235718
Os06g012780014	7	0.00690737	0.304692	-0.232475
Os07g010570014	7	0.0133869	0.548446	-0.415241
Os03g082050014	7	1.72902	27.4223	2.5
Os04g054090014	7	1.2778	27.4832	2.38469
Os05g042030014	7	1.08242	24.6191	2.24797
Os10g046780014	7	2.16852	17.3065	0.151628
Os09g042250014	7	2.02248	17.2456	0.153545
Os04g053650014	7	0.0834243	1.76722	0.0368621
Os03g064080014	7	0.0959949	3.1688	-0.138452
Os06g061400014	7	0.00123909	0.0609385	-0.265907
Os06g067600014	7	0.0775823	2.43754	-0.324499
Os01g023630014	7	0.240397	10.2377	0.0381368
Os07g013400014	7	0.343324	11.4564	0.267405
Os02g074510014	7	1.305	15.7221	0.205873
Os04g068430014	7	0.291362	8.22669	-0.239984
Os12g012200014	7	0.0107564	0.426569	-0.460547
Os03g021670014	7	0.0191714	0.609385	-0.194094
Os10g052430014	7	0.627071	9.75015	0.411573
Os07g052510014	7	0.00186117	0.182815	-0.241997
Os04g044500014	7	0.0161194	0.426569	-0.206723
Os03g028690014	7	0.0815746	1.15783	-0.159727
Os10g012260015	13	0.129505	2.68949	-0.232369
Os03g015080015	13	0.0913564	2.81174	-0.342457
Os10g057820015	13	0.0363317	0.977995	-0.243616
Os06g010860015	13	0.0133254	0.366748	-0.234982
Os06g018400015	13	0.0129985	0.366748	-0.357315
Os01g024890015	13	0.13361	2.93399	-0.276839
Os02g059590015	13	0.328184	3.54523	-0.402525
Os12g063710015	13	0.0654603	2.07824	-0.62554
Os04g045270015	13	0.260838	12.9584	0.0534804
Os03g010730015	13	1.13345	15.6479	1.71869
Os03g027920015	13	0.683143	11.4914	-0.157398
Os05g043870015	13	0.242383	5.37897	-0.213689
Os08g049090015	13	0.208488	4.15648	-0.204636
Os02g080520015	13	4.78284	61.1247	2.5
Os02g082910015	13	0.473411	16.1369	1.06795
Os08g051260015	13	0.114648	5.37897	-0.223935
Os01g080560015	13	0.0352058	1.22249	-0.21953
Os12g055560015	13	0.0158954	0.733496	-0.228342
Os04g048650015	13	0.343255	16.2592	0.284576
Os02g081020015	13	0.00667782	0.244499	-0.228761
Os06g012780015	13	0.00992397	0.244499	-0.221458
Os07g010570015	13	0.0551094	3.05623	-0.231846
Os03g082050015	13	0.247875	7.57946	-0.182409
Os04g054090015	13	0.153319	6.60147	-0.445149
Os05g042030015	13	0.0910127	3.17848	-0.335382
Os10g046780015	13	0.139547	4.15648	-0.331242
Os09g042250015	13	0.12832	3.30073	-0.325672
Os04g053650015	13	0.00689846	0.122249	-0.228206
Os03g064080015	13	0.0207993	1.58924	-0.441117
Os06g061400015	13	0.020127	0.488998	-0.188162
Os06g067600015	13	0.0293899	0.977995	-0.503455
Os01g023630015	13	0.16093	7.70171	-0.216806
Os07g013400015	13	0.129646	3.54523	-0.393529
Os02g074510015	13	0.487109	9.6577	-0.285043
Os04g068430015	13	39.6919	96.3325	2.5
Os12g012200015	13	0.26908	15.4034	2.5
Os03g021670015	13	0.0158367	0.488998	-0.202623
Os10g052430015	13	0.584256	14.5477	0.346643
Os07g052510015	13	0.00169762	0.244499	-0.242434
Os04g044500015	13	0.000698768	0.122249	-0.255949
Os03g028690015	13	0.0029627	0.244499	-0.253994
Os10g012260016	2	0.109175	1.80807	-0.238525
Os03g015080016	2	0.171829	3.43069	-0.309393
Os10g057820016	2	0.0501723	0.834492	-0.229438
Os06g010860016	2	0.0341574	0.788132	-0.210161
Os06g018400016	2	0.0199969	0.417246	-0.340325
Os01g024890016	2	0.142695	2.73528	-0.26923
Os02g059590016	2	0.233075	2.73528	-0.413309
Os12g063710016	2	0.176673	3.61613	-0.453427
Os04g045270016	2	0.111822	2.68892	-0.390981
Os03g010730016	2	0.726647	5.51692	0.879187
Os03g027920016	2	0.199413	3.66249	-0.266256
Os05g043870016	2	0.146576	2.68892	-0.246917
Os08g049090016	2	0.112816	2.54984	-0.239713
Os02g080520016	2	0.532026	9.50394	-0.2272
Os02g082910016	2	0.116681	2.41076	-0.213233
Os08g051260016	2	0.0469393	1.25174	-0.268126
Os01g080560016	2	0.034693	0.64905	-0.219929
Os12g055560016	2	0.015555	0.370885	-0.228807
Os04g048650016	2	0.0632144	1.66898	-0.255244
Os02g081020016	2	0.0122811	0.324525	-0.213307
Os06g012780016	2	0.0171728	0.370885	-0.194986
Os07g010570016	2	0.0428073	1.01994	-0.285921
Os03g082050016	2	0.222502	2.50348	-0.243785
Os04g054090016	2	0.25539	6.25869	-0.188281
Os05g042030016	2	0.120279	2.78164	-0.25912
Os10g046780016	2	0.213466	3.75522	-0.31365
Os09g042250016	2	0.230632	3.10617	-0.299788
Os04g053650016	2	0.00503631	0.185443	-0.234656
Os03g064080016	2	0.0851095	1.80807	-0.182266
Os06g061400016	2	0.00108319	0.0463607	-0.266549
Os06g067600016	2	0.0821769	1.94715	-0.307437
Os01g023630016	2	0.233154	6.7223	0.0149012
Os07g013400016	2	1.45287	25.8229	2.5
Os02g074510016	2	6.71267	41.4465	2.5
Os04g068430016	2	0.54823	9.41122	-0.209998
Os12g012200016	2	0.018912	0.509968	-0.337353
Os03g021670016	2	0.0244943	0.556328	-0.18048
Os10g052430016	2	0.227858	4.3579	-0.19384
Os07g052510016	2	0.0330314	0.556328	-0.158633
Os04g044500016	2	0.0129078	0.231803	-0.216975
Os03g028690016	2	0.126954	0.880853	-0.105312
Os10g012260017	15	0.620373	10.9034	-0.0837178
Os03g015080017	15	0.277261	4.82866	-0.266072
Os10g057820017	15	0.0461057	1.55763	-0.233604
Os06g010860017	15	0.0337625	0.778816	-0.210632
Os06g018400017	15	0.0159229	0.46729	-0.350215
Os01g024890017	15	0.303285	4.20561	-0.134723
Os02g059590017	15	0.177852	2.80374	-0.41957
Os12g063710017	15	0.171431	2.64798	-0.461538
Os04g045270017	15	0.10603	3.27103	-0.408258
Os03g010730017	15	1.80501	18.6916	2.5
Os03g027920017	15	0.43155	6.54206	-0.214016
Os05g043870017	15	0.206785	3.89408	-0.226035
Os08g049090017	15	0.204646	2.9595	-0.206045
Os02g080520017	15	0.636554	11.838	-0.155313
Os02g082910017	15	0.259116	5.919	0.29832
Os08g051260017	15	0.267842	4.98442	-0.123951
Os01g080560017	15	0.0665142	1.24611	-0.195156
Os12g055560017	15	0.0173476	0.623053	-0.22636
Os04g048650017	15	0.180774	4.51713	-0.0286298
Os02g081020017	15	0.0108019	0.155763	-0.217387
Os06g012780017	15	0	0	-0.2577
Os07g010570017	15	0.101802	2.49221	-0.0266051
Os03g082050017	15	0.222271	4.6729	-0.244343
Os04g054090017	15	0.197736	5.14019	-0.333373
Os05g042030017	15	0.140989	3.11526	-0.205158
Os10g046780017	15	0.230081	2.80374	-0.309696
Os09g042250017	15	0.153344	1.7134	-0.319341
Os04g053650017	15	0.0199954	0.46729	-0.182841
Os03g064080017	15	0.188131	4.04984	0.2324
Os06g061400017	15	0.00143839	0.155763	-0.265087
Os06g067600017	15	0.786768	16.6667	2.30898
Os01g023630017	15	0.678476	17.757	1.44356
Os07g013400017	15	0.229363	5.29595	-0.085092
Os02g074510017	15	0.563207	7.6324	-0.239367
Os04g068430017	15	0.70805	10.9034	-0.19134
Os12g012200017	15	0.0140936	0.311526	-0.410137
Os03g021670017	15	1.80108	28.3489	2.5
Os10g052430017	15	3.11579	40.81	2.5
Os07g052510017	15	1.72328	28.972	2.5
Os04g044500017	15	1.44646	24.7664	2.5
Os03g028690017	15	0.0153239	0.46729	-0.239171
Os10g012260018	17	0.0655039	1.3834	-0.25175
Os03g015080018	17	0.10526	3.16206	-0.336745
Os10g057820018	17	0.0179308	0.592885	-0.262466
Os06g010860018	17	0.00677506	0.197628	-0.242786
Os06g018400018	17	0.00238855	0.197628	-0.383073
Os01g024890018	17	0.112416	2.37154	-0.294591
Os02g059590018	17	0.228319	2.96443	-0.413848
Os12g063710018	17	0.309927	10.8696	-0.247202
Os04g045270018	17	0.0707736	1.97628	-0.513414
Os03g010730018	17	0.128087	2.56917	-0.356033
Os03g027920018	17	0.287833	6.917	-0.246358
Os05g043870018	17	0.117805	2.17391	-0.256895
Os08g049090018	17	0.156048	3.55731	-0.223862
Os02g080520018	17	0.433661	10.6719	-0.294849
Os02g082910018	17	0.0837213	3.35968	-0.331605
Os08g051260018	17	0.126222	4.34783	-0.216381
Os01g080560018	17	0.0447763	2.17391	-0.212079
Os12g055560018	17	0.022447	0.592885	-0.219398
Os04g048650018	17	0.0754224	3.75494	-0.231711
Os02g081020018	17	0.0427701	0.988142	-0.12922
Os06g012780018	17	0.0406348	0.790514	-0.109304
Os07g010570018	17	0.0330155	2.37154	-0.328962
Os03g082050018	17	0.498046	14.8221	0.422746
Os04g054090018	17	0.23853	6.71937	-0.230711
Os05g042030018	17	0.0541763	1.97628	-0.431367
Os10g046780018	17	0.119811	2.96443	-0.335939
Os09g042250018	17	0.0911798	2.56917	-0.335069
Os04g053650018	17	0.00666538	0.197628	-0.229014
Os03g064080018	17	0.118805	4.1502	-0.0466402
Os06g061400018	17	1.12225	32.2134	2.5
Os06g067600018	17	1.08903	20.3557	2.5
Os01g023630018	17	1.37132	39.1304	2.5
Os07g013400018	17	0.711529	13.834	1.40631
Os02g074510018	17	0.462777	6.917	-0.299648
Os04g068430018	17	0.598024	10.4743	-0.204185
Os12g012200018	17	0.00274065	0.197628	-0.581629
Os03g021670018	17	0.0183915	0.592885	-0.196089
Os10g052430018	17	0.0715643	1.97628	-0.430862
Os07g052510018	17	0.0112916	0.395257	-0.216776
Os04g044500018	17	0.0318891	0.988142	-0.156383
Os03g028690018	17	0.0133802	0.592885	-0.241502
Os10g012260019	18	0.127028	2.92793	-0.233119
Os03g015080019	18	0.273308	4.5045	-0.267697
Os10g057820019	18	0.0505914	1.35135	-0.229008
Os06g010860019	18	0.027731	0.45045	-0.217818
Os06g018400019	18	0.079421	1.12613	-0.196059
Os01g024890019	18	0.184853	2.92793	-0.233919
Os02g059590019	18	0.887722	7.20721	-0.339083
Os12g063710019	18	0.317431	4.72973	-0.235588
Os04g045270019	18	0.0681216	2.25225	-0.521324
Os03g010730019	18	0.0657157	1.57658	-0.484745
Os03g027920019	18	20.5623	88.0631	2.5
Os05g043870019	18	13.3428	77.2523	2.5
Os08g049090019	18	12.6149	69.3694	2.5
Os02g080520019	18	5.04472	52.4775	2.5
Os02g082910019	18	1.25377	26.5766	2.5
Os08g051260019	18	0.932784	19.3694	0.310032
Os01g080560019	18	0.10853	2.47748	-0.162446
Os12g055560019	18	0.112643	2.02703	-0.0962633
Os04g048650019	18	0.202832	7.43243	0.0138898
Os02g081020019	18	0.0271956	1.12613	-0.172173
Os06g012780019	18	0.00395409	0.225225	-0.24326
Os07g010570019	18	0.692061	17.5676	2.5
Os03g082050019	18	0.16846	3.82883	-0.37451
Os04g054090019	18	0.145322	3.37838	-0.465276
Os05g042030019	18	0.12238	2.92793	-0.253647
Os10g046780019	18	0.30224	3.82883	-0.292523
Os09g042250019	18	0.22911	4.05405	-0.300173
Os04g053650019	18	0.00120056	0.225225	-0.247942
Os03g064080019	18	0.206354	4.95495	0.305747
Os06g061400019	18	0.0839902	2.47748	0.0747058
Os06g067600019	18	0.250129	4.72973	0.316234
Os01g023630019	18	0.293931	6.75676	0.209882
Os07g013400019	18	0.44261	7.65766	0.574511
Os02g074510019	18	0.361982	6.53153	-0.360147
Os04g068430019	18	0.450316	7.65766	-0.221428
Os12g012200019	18	0.0734801	1.8018	0.486928
Os03g021670019	18	0.00138387	0.225225	-0.239589
Os10g052430019	18	0.189004	3.82883	-0.252763
Os07g052510019	18	0	0	-0.246974
Os04g044500019	18	0	0	-0.258179
Os03g028690019	18	0.0476098	0.900901	-0.200456
Os10g012260020	20	0.217318	4	-0.205776
Os03g015080020	20	0.101073	1.6	-0.338465
Os10g057820020	20	0.0912201	0.8	-0.187388
Os06g010860020	20	0.0972318	1.6	-0.135011
Os06g018400020	20	0.00756787	0.8	-0.370499
Os01g024890020	20	0.374527	6.4	-0.0750527
Os02g059590020	20	0.0927362	1.6	-0.42922
Os12g063710020	20	0.408454	8	-0.0947212
Os04g045270020	20	0.058425	2.4	-0.550245
Os03g010730020	20	0.207534	2.4	-0.192082
Os03g027920020	20	2.57956	14.4	0.26937
Os05g043870020	20	1.54778	15.2	0.239043
Os08g049090020	20	1.14972	10.4	0.140458
Os02g080520020	20	1.98361	21.6	0.771101
Os02g082910020	20	0.282416	10.4	0.381998
Os08g051260020	20	0.147726	5.6	-0.202346
Os01g080560020	20	0.0416667	0.8	-0.2145
Os12g055560020	20	0.081146	1.6	-0.139262
Os04g048650020	20	0.141242	3.2	-0.104833
Os02g081020020	20	0	0	-0.247178
Os06g012780020	20	0.0366133	0.8	-0.123991
Os07g010570020	20	0.0351556	2.4	-0.319555
Os03g082050020	20	0.167342	3.2	-0.377213
Os04g054090020	20	0.184553	4	-0.366548
Os05g042030020	20	0.0982217	4	-0.316597
Os10g046780020	20	0.0733098	3.2	-0.347005
Os09g042250020	20	0.0975376	3.2	-0.33346
Os04g053650020	20	0	0	-0.252101
Os03g064080020	20	0.0079713	0.8	-0.492751
Os06g061400020	20	0	0	-0.271007
Os06g067600020	20	0.0155491	0.8	-0.554851
Os01g023630020	20	0.143787	6.4	-0.271803
Os07g013400020	20	0.167598	4	-0.276139
Os02g074510020	20	0.629384	9.6	-0.199646
Os04g068430020	20	0.611459	9.6	-0.202616
Os12g012200020	20	0.142277	4.8	1.52614
Os03g021670020	20	0	0	-0.243129
Os10g052430020	20	0.390389	5.6	0.0526406
Os07g052510020	20	0	0	-0.246974
Os04g044500020	20	0	0	-0.258179
Os03g028690020	20	3.85024	31.2	2.5

## Sheet: Figure 4
Fig.4f
cluster	numbers	ratio	fold change
0	132	0.809816	up
0	31	0.190184	down
1	83	0.231198	up
1	276	0.768802	down
2	20	0.0458716	up
2	416	0.954128	down
3	48	0.533333	up
3	42	0.466667	down
4	72	0.216216	up
4	261	0.783784	down
5	97	0.461905	up
5	113	0.538095	down
6	26	0.393939	up
6	40	0.606061	down
7	51	0.10241	up
7	447	0.89759	down
8	35	0.0881612	up
8	362	0.911839	down
9	96	0.690647	up
9	43	0.309353	down
10	35	0.253623	up
10	103	0.746377	down
11	133	0.847134	up
11	24	0.152866	down
12	3	0.00697674	up
12	427	0.993023	down
13	88	0.323529	up
13	184	0.676471	down
14	82	0.182222	up
14	368	0.817778	down
15	52	0.154762	up
15	284	0.845238	down
16	91	0.266862	up
16	250	0.733138	down
17	143	0.503521	up
17	141	0.496479	down
18	71	0.415205	up
18	100	0.584795	down
19	120	0.552995	up
19	97	0.447005	down
20	93	0.227384	up
20	316	0.772616	down

## Sheet: Supplementary Figure 1
Supplementary Figure 1g
cluster	ratio	sample
0	0.325114	osRoot1
0	0.674886	osRoot2
1	0.667614	osRoot1
1	0.332386	osRoot2
2	0.121001	osRoot1
2	0.878999	osRoot2
3	0.447709	osRoot1
3	0.552291	osRoot2
4	0.504304	osRoot1
4	0.495696	osRoot2
5	0.135784	osRoot1
5	0.864216	osRoot2
6	0.332616	osRoot1
6	0.667384	osRoot2
7	0.460695	osRoot1
7	0.539305	osRoot2
8	0.364626	osRoot1
8	0.635374	osRoot2
9	0.813612	osRoot1
9	0.186388	osRoot2
10	0.455752	osRoot1
10	0.544248	osRoot2
11	0.418979	osRoot1
11	0.581021	osRoot2
12	0.226496	osRoot1
12	0.773504	osRoot2
13	0.210269	osRoot1
13	0.789731	osRoot2
14	0.129032	osRoot1
14	0.870968	osRoot2
15	0.0778816	osRoot1
15	0.922118	osRoot2
16	0.155779	osRoot1
16	0.844221	osRoot2
17	0.0968379	osRoot1
17	0.903162	osRoot2
18	0.204955	osRoot1
18	0.795045	osRoot2
19	0.256345	osRoot1
19	0.743655	osRoot2
20	0.16	osRoot1
20	0.84	osRoot2

## Sheet: Supplementary Figure 4
Supplementary Figure 4c								Supplementary Figure 4d
The root length of WT (ZH11) and OsGATA6 mutants (cm)								The root meristem length of WT (ZH11) and OsGATA6 mutants (µm)
ZH11	OsGATA6 KO #1	OsGATA6 KO #2						ZH11	OsGATA6 KO #1	OsGATA6 KO #2
5.1	1.8	2.4						374.218	312.324	267.475
3.5	3.2	2.2						424.361	248.382	294.56
3.6	4	2.6						405.302	235.312	265.764
3.8	3	2.8						385.188	253.579	324.438
3.4	2	3.1						362.952	267.898	276.752
4.2	2.2	2.2						382.263		244.456
4.3	1.8	2.7						Aver = 389.0473333	Aver = 263.499	Aver = 278.9075
4.3	2.8	2.5						SD = 22.23990298	SD = 29.68446093	SD = 27.61533222
4	3.8	2.3
3.4	2.1	2.1
4.4	3.9	2.2
4.5	1.8	2.5
3.5	2	2.6
4.1	2.8	2.4
3.8	3.5	3.6
4.8	3.1	2.2
Aver = 4.04375	Aver = 2.7375	Aver = 2.525
SD = 0.5111	SD = 0.7957	SD = 0.3907
Tukey's multiple comparisons test
		Adjusted P Value	Significant?	Summary
OsGATA6 KO #1 vs. ZH11		<0.0001	Yes	****
OsGATA6 KO #2 vs. ZH11		<0.0001	Yes	****
OsGATA6 KO #2 vs. OsGATA6 KO #1		0.5699	No	ns

## Sheet: Supplementary Figure 7
Supplementary Figure 7e
gene	cluster.id	avg.exp	pct.exp	avg.exp.scaled
AT1G33280	5	0.0810495	1.22511	-0.351432
AT1G79580	5	0.0299632	0.689127	-0.441681
AT1G73590	5	0.0416498	1.37825	-0.337685
AT3G20840	5	0.00957005	0.382848	-0.245236
AT2G04025	5	0.0603874	0.995406	-0.216541
AT3G25980	5	0.0292371	1.14855	-0.29389
AT5G13840	5	0.0166755	0.459418	-0.245439
AT5G49270	5	0.129413	2.37366	-0.0379703
AT4G22080	5	0.204917	2.90965	-0.0885091
AT2G03720	5	0.114002	1.7611	-0.177436
AT3G02240	5	0.10411	1.60796	-0.13565
AT2G37260	5	0.0587941	1.07198	0.0503447
AT1G65310	5	0.931673	12.0214	-0.110494
AT1G79840	5	0.0218245	0.689127	-0.147577
AT1G62510	5	0.201984	3.06279	0.0337024
AT5G02000	5	0.311006	5.28331	0.970931
AT5G64620	5	0.247024	3.59877	0.0723919
AT5G57620	5	0.0570516	1.14855	-0.32316
AT4G20140	5	0.0447671	0.765697	-0.260804
AT5G06200	5	0.0352323	0.689127	-0.215448
AT3G11550	5	0.122941	1.60796	-0.217971
AT4G19840	5	0.0251969	0.459418	-0.25365
AT1G05760	5	0.0024684	0.0765697	-0.223401
AT2G15310	5	0.0101968	0.153139	-0.319377
AT1G79430	5	0.0232128	0.459418	-0.299364
AT3G25710	5	0.0388304	1.07198	-0.502075
AT5G48070	5	0.0910911	1.60796	-0.378024
AT2G31083	5	0.397011	4.2879	-0.230654
AT1G22710	5	0.213597	2.83308	-0.361641
AT3G23430	5	0.0166938	0.382848	-0.367075
AT1G32450	5	0.00513179	0.153139	-0.302512
AT1G68810	5	0.0874814	1.14855	-0.125099
AT1G20850	5	0.117726	1.83767	-0.209934
AT4G35350	5	0.132196	1.91424	-0.208401
AT5G44030	5	0.0440114	0.765697	-0.192655
AT3G16920	5	0.00626057	0.153139	-0.227762
AT2G37090	5	0.00442344	0.0765697	-0.217628
AT1G332801	6	0.213948	11.614	-0.212404
AT1G795801	6	0.389001	17.421	0.536904
AT1G735901	6	0.274473	16.994	1.33593
AT3G208401	6	0.104058	7.17336	0.428884
AT2G040251	6	0.336499	7.08796	-0.0981067
AT3G259801	6	1.56414	25.1067	2.5
AT5G138401	6	0.694016	18.7874	2.5
AT5G492701	6	0.0320815	2.9035	-0.287606
AT4G220801	6	0.0110288	0.853971	-0.283996
AT2G037201	6	0.00829388	1.45175	-0.289091
AT3G022401	6	0.0162124	1.11016	-0.397593
AT2G372601	6	0.0864145	13.7489	0.367531
AT1G653101	6	0.221291	9.82067	-0.299842
AT1G798401	6	0.0825606	10.0769	0.830088
AT1G625101	6	0.0110734	1.45175	-0.324829
AT5G020001	6	0.115488	12.5534	-0.0372298
AT5G646201	6	0.0675019	6.49018	-0.270213
AT5G576201	6	0.0505305	4.61144	-0.330219
AT4G201401	6	0.00703244	1.45175	-0.321357
AT5G062001	6	0.0101616	0.939368	-0.220208
AT3G115501	6	0.0285674	1.62254	-0.2234
AT4G198401	6	0.0164814	0.59778	-0.257166
AT1G057601	6	0.0143399	0.59778	-0.22058
AT2G153101	6	0.0101634	0.683177	-0.319402
AT1G794301	6	0.0215247	2.64731	-0.300971
AT3G257101	6	0.163753	8.7105	-0.205659
AT5G480701	6	0.12979	2.9035	-0.350718
AT2G310831	6	0.0948416	2.47652	-0.316533
AT1G227101	6	0.163316	8.19812	-0.394487
AT3G234301	6	0.0589727	2.30572	-0.27916
AT1G324501	6	0.0333377	1.02477	-0.216967
AT1G688101	6	0.0474529	3.15969	-0.181826
AT1G208501	6	0.0525554	3.24509	-0.215949
AT4G353501	6	0.0561494	3.67208	-0.215547
AT5G440301	6	0.0093427	1.28096	-0.218939
AT3G169201	6	0.0206757	1.02477	-0.223145
AT2G370901	6	0.0023013	0.426985	-0.219017
AT1G332802	10	0.0669491	2.80036	-0.366183
AT1G795802	10	0.693964	21.4092	1.36811
AT1G735902	10	0.5565	26.4679	2.5
AT3G208402	10	0.66046	28.5456	2.5
AT2G040252	10	10.9952	41.4634	2.5
AT3G259802	10	0.0958617	9.21409	-0.0948747
AT5G138402	10	0.0361537	4.96838	-0.111234
AT5G492702	10	0.0238122	2.52936	-0.308816
AT4G220802	10	0.0190207	0.903342	-0.275938
AT2G037202	10	0.0170395	0.722674	-0.279853
AT3G022402	10	0.00659535	0.722674	-0.426253
AT2G372602	10	0.100425	13.1888	0.528424
AT1G653102	10	0.0878893	4.78771	-0.335399
AT1G798402	10	0.0644956	7.94941	0.539297
AT1G625102	10	0.0136075	0.813008	-0.32007
AT5G020002	10	0.0517252	4.51671	-0.366012
AT5G646202	10	0.0345059	4.60705	-0.333183
AT5G576202	10	0.0329824	2.80036	-0.349215
AT4G201402	10	0.0033762	0.542005	-0.327224
AT5G062002	10	0.00105777	0.271003	-0.221936
AT3G115502	10	0.0356177	1.53568	-0.222994
AT4G198402	10	0.00950832	0.361337	-0.259979
AT1G057602	10	0.00840253	0.542005	-0.221991
AT2G153102	10	0.00273492	0.180668	-0.324831
AT1G794302	10	0.00465425	0.361337	-0.31703
AT3G257102	10	0.156107	3.79404	-0.223802
AT5G480702	10	0.0867923	1.71635	-0.381057
AT2G310832	10	0.0241583	1.71635	-0.336621
AT1G227102	10	0.0543571	4.78771	-0.465668
AT3G234302	10	0.0286724	1.17435	-0.342167
AT1G324502	10	0.0120619	0.722674	-0.281494
AT1G688102	10	0.0180997	1.53568	-0.223423
AT1G208502	10	0.0292196	2.25836	-0.218102
AT4G353502	10	0.0345407	2.80036	-0.217577
AT5G440302	10	0.00343296	0.451671	-0.223419
AT3G169202	10	0.00983874	0.63234	-0.226616
AT2G370902	10	0.00279324	0.271003	-0.218695
AT1G332803	14	0.00867704	1.11663	-0.427143
AT1G795803	14	0.0144591	1.24069	-0.483939
AT1G735903	14	0.229677	19.3548	1.01392
AT3G208403	14	0.00179977	0.372208	-0.300673
AT2G040253	14	0.0485792	1.36476	-0.221606
AT3G259803	14	0.0869199	4.59057	-0.121585
AT5G138403	14	0.0440761	2.72953	-0.056648
AT5G492703	14	0.0164273	1.24069	-0.327756
AT4G220803	14	0.0186153	2.72953	-0.276347
AT2G037203	14	0.0147581	2.23325	-0.282263
AT3G022403	14	0.0256594	2.60546	-0.36944
AT2G372603	14	0.00632502	1.11663	-0.552199
AT1G653103	14	0.236221	14.268	-0.295863
AT1G798403	14	0.000633557	0.124069	-0.488686
AT1G625103	14	0.0158943	2.35732	-0.315775
AT5G020003	14	0.00697729	1.48883	-0.596747
AT5G646203	14	0.0989407	8.68486	-0.210214
AT5G576203	14	0.0199848	1.98511	-0.363285
AT4G201403	14	0.0684063	7.69231	-0.22287
AT5G062003	14	0.00809833	0.868486	-0.2206
AT3G115503	14	0.0291498	2.72953	-0.223366
AT4G198403	14	0.0363801	2.48139	-0.249139
AT1G057603	14	0.034794	1.36476	-0.215721
AT2G153103	14	0.0274127	2.60546	-0.306796
AT1G794303	14	0.0504751	3.84615	-0.273413
AT3G257103	14	1.27138	32.8784	2.42251
AT5G480703	14	3.54399	52.4814	2.05835
AT2G310833	14	0.0589028	4.83871	-0.326747
AT1G227103	14	3.91433	75.1861	2.05595
AT3G234303	14	0.169014	10.1737	-0.0503394
AT1G324503	14	0.0141988	1.11663	-0.275013
AT1G688103	14	0.0726377	4.34243	-0.146135
AT1G208503	14	0.136156	4.71464	-0.208233
AT4G353503	14	0.174146	5.58313	-0.20446
AT5G440303	14	0.00392688	0.248139	-0.223045
AT3G169203	14	0.0317433	1.73697	-0.219601
AT2G370903	14	0.0119263	0.620347	-0.212718
AT1G332804	11	0.0212523	1.12465	-0.413988
AT1G795804	11	0.00567446	0.281162	-0.507882
AT1G735904	11	0.00106098	0.281162	-0.629452
AT3G208404	11	0.00738545	0.468604	-0.260822
AT2G040254	11	0.0231518	1.12465	-0.232512
AT3G259804	11	0.0111538	0.656045	-0.347908
AT5G138404	11	0.00580284	0.562324	-0.320353
AT5G492704	11	0.029358	1.40581	-0.294592
AT4G220804	11	0.0667303	2.43674	-0.227835
AT2G037204	11	0.0486649	2.06186	-0.246449
AT3G022404	11	0.0833097	2.99906	-0.197636
AT2G372604	11	0.0289489	1.49953	-0.292392
AT1G653104	11	1.26159	26.0544	-0.0225566
AT1G798404	11	0.000375348	0.0937207	-0.492843
AT1G625104	11	2.5361	40.0187	2.5
AT5G020004	11	0.803234	36.2699	2.5
AT5G646204	11	2.53222	61.3871	2.5
AT5G576204	11	0.0426751	1.87441	-0.338722
AT4G201404	11	0.104864	5.62324	-0.164367
AT5G062004	11	0.011348	0.937207	-0.219983
AT3G115504	11	0.0696233	2.2493	-0.221038
AT4G198404	11	0.0043036	0.468604	-0.262079
AT1G057604	11	0.000143427	0.0937207	-0.223953
AT2G153104	11	0.000103831	0.0937207	-0.326753
AT1G794304	11	0.00419773	0.374883	-0.317465
AT3G257104	11	0.0199705	1.03093	-0.546825
AT5G480704	11	0.00986952	0.656045	-0.435334
AT2G310834	11	0.122477	3.37395	-0.308678
AT1G227104	11	0.0295622	2.81162	-0.481865
AT3G234304	11	0.0103624	0.468604	-0.380241
AT1G324504	11	0.00278599	0.0937207	-0.309626
AT1G688104	11	0.0168544	0.374883	-0.225188
AT1G208504	11	0.0966395	6.46673	-0.21188
AT4G353504	11	0.0964744	4.49859	-0.211758
AT5G440304	11	0.0478738	4.59231	-0.189726
AT3G169204	11	0.00439865	0.374883	-0.228358
AT2G370904	11	0.00758185	0.562324	-0.215561
AT1G332805	1	0.028968	1.87817	-0.405916
AT1G795805	1	0.0140558	1.01523	-0.485038
AT1G735905	1	0.104364	9.64467	0.113126
AT3G208405	1	0.00488073	0.203046	-0.278692
AT2G040255	1	0.0146984	1.37056	-0.236138
AT3G259805	1	0.0457138	2.13198	-0.244673
AT5G138405	1	0.00744287	0.456853	-0.309053
AT5G492705	1	0.0126234	1.37056	-0.337513
AT4G220805	1	0.0178619	1.82741	-0.277107
AT2G037205	1	0.00951571	1.3198	-0.2878
AT3G022405	1	0.0291051	2.28426	-0.359172
AT2G372605	1	0.0117386	1.5736	-0.490031
AT1G653105	1	0.324481	13.0457	-0.272337
AT1G798405	1	0.0012697	0.152284	-0.478446
AT1G625105	1	0.0110883	1.42132	-0.324801
AT5G020005	1	0.00906354	1.77665	-0.58599
AT5G646205	1	0.136146	15.4315	-0.13921
AT5G576205	1	0.0288121	2.69036	-0.353729
AT4G201405	1	0.0233822	3.5533	-0.29512
AT5G062005	1	0.0146166	1.67513	-0.219362
AT3G115505	1	0.0813093	4.8731	-0.220366
AT4G198405	1	0.0448711	1.92893	-0.245713
AT1G057605	1	0.0443751	2.08122	-0.213444
AT2G153105	1	0.0266506	2.38579	-0.307353
AT1G794305	1	0.0119137	1.72589	-0.31012
AT3G257105	1	0.933953	36.9036	1.62186
AT5G480705	1	1.19389	23.401	0.400112
AT2G310835	1	3.44048	22.335	0.634316
AT1G227105	1	0.250482	16.3452	-0.337545
AT3G234305	1	2.27313	46.3959	2.5
AT1G324505	1	1.57226	19.3909	2.5
AT1G688105	1	0.00870683	0.659898	-0.236734
AT1G208505	1	0.0689049	5.58376	-0.21444
AT4G353505	1	0.0624489	5.7868	-0.214955
AT5G440305	1	0.0151433	1.26904	-0.214541
AT3G169205	1	0.0177794	1.06599	-0.224073
AT2G370905	1	0.0106969	0.71066	-0.213522
AT1G332806	0	1.42752	52.3311	1.05715
AT1G795806	0	1.6	60.7041	2.5
AT1G735906	0	0.0136079	1.23692	-0.53926
AT3G208406	0	0.0789232	6.47003	0.249558
AT2G040256	0	0.282316	7.80209	-0.121348
AT3G259806	0	0.069846	3.13987	-0.172587
AT5G138406	0	0.0577051	3.56803	0.0372565
AT5G492706	0	0.0159752	1.61751	-0.328916
AT4G220806	0	0.0155016	1.23692	-0.279486
AT2G037206	0	0.0134999	1.14177	-0.283592
AT3G022406	0	0.020053	1.42721	-0.386148
AT2G372606	0	0.0228028	2.7117	-0.362972
AT1G653106	0	0.154	8.08754	-0.317778
AT1G798406	0	0.0179347	1.56993	-0.210191
AT1G625106	0	0.0336574	1.47479	-0.282416
AT5G020006	0	0.0291153	2.28354	-0.482596
AT5G646206	0	0.0313129	1.9981	-0.339277
AT5G576206	0	0.0144444	1.14177	-0.369282
AT4G201406	0	0.00604955	0.666032	-0.322934
AT5G062006	0	0.0148752	0.570885	-0.219313
AT3G115506	0	0.030211	1.37964	-0.223305
AT4G198406	0	0.0122643	0.523311	-0.258867
AT1G057606	0	0.00836789	0.237869	-0.221999
AT2G153106	0	0.004831	0.237869	-0.323299
AT1G794306	0	0.00754484	0.618459	-0.314278
AT3G257106	0	0.017351	1.14177	-0.553041
AT5G480706	0	0.0436297	1.33206	-0.411513
AT2G310836	0	0.0505383	2.23597	-0.329124
AT1G227106	0	0.1164	6.61275	-0.425137
AT3G234306	0	0.0211257	0.903901	-0.357859
AT1G324506	0	0.0175083	0.713606	-0.264976
AT1G688106	0	0.00943526	0.38059	-0.235702
AT1G208506	0	0.0415367	1.52236	-0.216966
AT4G353506	0	0.0699414	3.13987	-0.214251
AT5G440306	0	0.00453035	0.38059	-0.222587
AT3G169206	0	0.0110368	0.38059	-0.226232
AT2G370906	0	0.00919855	0.428164	-0.214503
AT1G332807	20	0.0742541	3	-0.358541
AT1G795807	20	0.0428774	1.33333	-0.406482
AT1G735907	20	0.0877872	7	-0.00603255
AT3G208407	20	0.00478309	0.333333	-0.279389
AT2G040257	20	0.0533012	1.66667	-0.21958
AT3G259807	20	0.139032	3.33333	0.0340805
AT5G138407	20	0.0879619	8.33333	0.245728
AT5G492707	20	0.0248971	0.666667	-0.306033
AT4G220807	20	0.0758492	2.66667	-0.218641
AT2G037207	20	0.0277145	0.666667	-0.268578
AT3G022407	20	0.0623607	1.66667	-0.260066
AT2G372607	20	0.00858088	1	-0.526293
AT1G653107	20	0.296496	9.66667	-0.279797
AT1G798407	20	0.0027309	0.333333	-0.454925
AT1G625107	20	0.0821959	2.66667	-0.19126
AT5G020007	20	0.0510837	1.33333	-0.369319
AT5G646207	20	0.0752116	3.66667	-0.255499
AT5G576207	20	0.0711943	3	-0.30785
AT4G201407	20	0.00679668	0.666667	-0.321735
AT5G062007	20	0.0216985	1	-0.218017
AT3G115507	20	0.072747	3.33333	-0.220858
AT4G198407	20	2.07204	16.6667	0.572076
AT1G057607	20	19.7826	34.3333	2.5
AT2G153107	20	5.65121	42.6667	2.5
AT1G794307	20	4.20671	61.6667	2.5
AT3G257107	20	0.0478203	4	-0.480744
AT5G480707	20	0.74546	13.6667	0.0836996
AT2G310837	20	1.3634	9.33333	0.0439971
AT1G227107	20	2.03941	33.6667	0.83111
AT3G234307	20	0.201145	6.66667	0.016475
AT1G324507	20	0.15059	2	0.138643
AT1G688107	20	0.0161655	1.66667	-0.226164
AT1G208507	20	0.113676	4	-0.210307
AT4G353507	20	0.0727447	3.66667	-0.213987
AT5G440307	20	0.0308467	1	-0.202636
AT3G169207	20	0.0335153	1	-0.219033
AT2G370907	20	0.0140984	0.666667	-0.211296
AT1G332808	8	0.0481473	1.21951	-0.385852
AT1G795808	8	0.0196025	0.696864	-0.46992
AT1G735908	8	0.237177	9.32056	1.06784
AT3G208408	8	0.00156669	0.087108	-0.302336
AT2G040258	8	0.0440645	0.958188	-0.223542
AT3G259808	8	0.457232	7.75261	0.984582
AT5G138408	8	0.0576907	1.56794	0.0371575
AT5G492708	8	0.0305824	0.87108	-0.291451
AT4G220808	8	0.0204402	0.696864	-0.274507
AT2G037208	8	0.0396245	0.958188	-0.255998
AT3G022408	8	0.0519949	1.21951	-0.290957
AT2G372608	8	0.0228835	0.609756	-0.362045
AT1G653108	8	0.487731	10.9756	-0.228824
AT1G798408	8	0.00211069	0.087108	-0.464909
AT1G625108	8	0.0856503	1.56794	-0.184773
AT5G020008	8	0.0588397	1.0453	-0.329327
AT5G646208	8	0.0710906	1.74216	-0.263364
AT5G576208	8	0.0312792	0.87108	-0.351058
AT4G201408	8	0.00469457	0.261324	-0.325108
AT5G062008	8	0.0202454	0.348432	-0.218293
AT3G115508	8	0.112625	2.52613	-0.218564
AT4G198408	8	0.158414	3.57143	-0.199908
AT1G057608	8	0.107608	2.78746	-0.198421
AT2G153108	8	0.087547	2.96167	-0.262848
AT1G794308	8	0.0176588	0.696864	-0.304651
AT3G257108	8	0.835596	15.7666	1.38848
AT5G480708	8	5.97581	37.1951	2.5
AT2G310838	8	0.222936	3.83275	-0.280127
AT1G227108	8	2.72069	37.0209	1.27617
AT3G234308	8	0.423735	10.0174	0.47933
AT1G324508	8	0.0695517	1.82927	-0.107136
AT1G688108	8	0.0851841	2.61324	-0.128355
AT1G208508	8	0.129112	4.3554	-0.208883
AT4G353508	8	0.0990199	2.61324	-0.211518
AT5G440308	8	0.00841108	0.261324	-0.219645
AT3G169208	8	0.0362029	0.87108	-0.218173
AT2G370908	8	0.0177707	0.609756	-0.208893
AT1G332809	9	0.0362819	1.59292	-0.398265
AT1G795809	9	0.016828	0.884956	-0.477482
AT1G735909	9	0.0535898	4.15929	-0.251856
AT3G208409	9	0.00905251	0.353982	-0.248929
AT2G040259	9	0.0151575	0.884956	-0.235941
AT3G259809	9	0.047558	1.50442	-0.239164
AT5G138409	9	0.00250001	0.530973	-0.34311
AT5G492709	9	0.0330984	1.23894	-0.284998
AT4G220809	9	0.0539795	1.32743	-0.240691
AT2G037209	9	0.033639	1.15044	-0.26232
AT3G022409	9	0.0459728	1.59292	-0.308904
AT2G372609	9	0.0275346	0.707965	-0.308633
AT1G653109	9	0.397611	10.531	-0.252845
AT1G798409	9	0.00225428	0.265487	-0.462598
AT1G625109	9	0.0376829	1.32743	-0.274856
AT5G020009	9	0.0453799	1.15044	-0.39873
AT5G646209	9	0.0797019	3.45133	-0.24693
AT5G576209	9	0.0689206	2.83186	-0.310312
AT4G201409	9	0.0116448	0.530973	-0.313955
AT5G062009	9	0.0469943	1.9469	-0.213214
AT3G115509	9	0.217877	6.37168	-0.212509
AT4G198409	9	0.119957	3.18584	-0.215422
AT1G057609	9	0.0935853	3.00885	-0.201752
AT2G153109	9	0.416101	11.4159	-0.022735
AT1G794309	9	0.188648	7.69912	-0.141887
AT3G257109	9	0.174029	8.0531	-0.181277
AT5G480709	9	0.255539	5.22124	-0.261989
AT2G310839	9	16.4556	39.0265	2.5
AT1G227109	9	0.339956	9.02655	-0.279094
AT3G234309	9	0.449618	14.2478	0.533153
AT1G324509	9	0.0729299	1.9469	-0.0968897
AT1G688109	9	0.0448861	2.12389	-0.185463
AT1G208509	9	0.232299	10	-0.199359
AT4G353509	9	0.153114	5.13274	-0.206436
AT5G440309	9	0.0292755	0.973451	-0.203827
AT3G169209	9	0.0226408	1.15044	-0.222516
AT2G370909	9	0.00726166	0.530973	-0.215771
AT1G3328010	16	0.0127418	1.95312	-0.422891
AT1G7958010	16	0.00226181	0.651042	-0.517183
AT1G7359010	16	0.0122752	1.04167	-0.548841
AT3G2084010	16	0.00260493	0.260417	-0.294928
AT2G0402510	16	0.0109767	0.651042	-0.237735
AT3G2598010	16	0.012877	0.651042	-0.34276
AT5G1384010	16	0.000789823	0.260417	-0.354893
AT5G4927010	16	0.0367785	1.95312	-0.275559
AT4G2208010	16	0.0209787	2.73438	-0.273964
AT2G0372010	16	0.0576858	3.125	-0.23692
AT3G0224010	16	0.020096	2.08333	-0.38602
AT2G3726010	16	0.0105971	1.5625	-0.503139
AT1G6531010	16	0.293254	16.276	-0.280661
AT1G7984010	16	0.00497077	0.520833	-0.41887
AT1G6251010	16	0.0772595	2.34375	-0.200531
AT5G0200010	16	0.168993	20.4427	0.238662
AT5G6462010	16	0.121797	6.90104	-0.166594
AT5G5762010	16	3.90845	76.9531	2.5
AT4G2014010	16	0.535373	45.1823	0.526468
AT5G0620010	16	0.244206	4.6875	-0.17577
AT3G1155010	16	0.178111	5.20833	-0.214797
AT4G1984010	16	0.00833458	0.390625	-0.260453
AT1G0576010	16	0.00366252	0.390625	-0.223117
AT2G1531010	16	0.00719754	0.390625	-0.321569
AT1G7943010	16	0.0116612	0.651042	-0.31036
AT3G2571010	16	0.0193736	1.5625	-0.548242
AT5G4807010	16	0.0243544	1.95312	-0.425113
AT2G3108310	16	0.118528	5.72917	-0.309801
AT1G2271010	16	0.0495409	4.03646	-0.468814
AT3G2343010	16	0.00386425	0.390625	-0.393753
AT1G3245010	16	0.00160296	0.130208	-0.313214
AT1G6881010	16	0.0292703	1.5625	-0.207593
AT1G2085010	16	0.0995436	8.46354	-0.211612
AT4G3535010	16	0.053312	6.90104	-0.215813
AT5G4403010	16	0.0274441	7.16146	-0.205215
AT3G1692010	16	0.00202531	0.390625	-0.229118
AT2G3709010	16	0.000738528	0.260417	-0.22004
AT1G3328011	4	0.273706	11.4341	-0.14989
AT1G7958011	4	0.160399	9.23773	-0.086168
AT1G7359011	4	0.00948956	0.581395	-0.568865
AT3G2084011	4	0.00600579	0.904393	-0.270665
AT2G0402511	4	0.0223213	1.61499	-0.232869
AT3G2598011	4	0.0115454	0.645995	-0.346738
AT5G1384011	4	0.0108575	0.968992	-0.285526
AT5G4927011	4	0.0194792	1.55039	-0.319929
AT4G2208011	4	0.0187745	1.74419	-0.276186
AT2G0372011	4	0.0278306	2.00258	-0.268455
AT3G0224011	4	1.33168	36.6925	2.5
AT2G3726011	4	0.162217	18.6047	1.23803
AT1G6531011	4	2.87693	45.2842	0.408002
AT1G7984011	4	0.0232472	3.42377	-0.124675
AT1G6251011	4	0.269163	7.62274	0.159867
AT5G0200011	4	0.0748933	9.62532	-0.246549
AT5G6462011	4	0.301963	16.8605	0.177239
AT5G5762011	4	0.0329719	2.51938	-0.349226
AT4G2014011	4	0.0736342	5.16796	-0.214481
AT5G0620011	4	0.00407552	0.516796	-0.221363
AT3G1155011	4	0.0283686	2.71318	-0.223411
AT4G1984011	4	0.00565877	0.710594	-0.261532
AT1G0576011	4	0.0126082	0.516796	-0.220992
AT2G1531011	4	0.00762771	0.387597	-0.321255
AT1G7943011	4	0.00393815	0.775194	-0.317712
AT3G2571011	4	0.0701074	2.58398	-0.427861
AT5G4807011	4	0.0507946	1.80879	-0.406457
AT2G3108311	4	0.0631963	3.61757	-0.325526
AT1G2271011	4	0.0424807	3.03618	-0.473426
AT3G2343011	4	0.0241008	1.29199	-0.351673
AT1G3245011	4	0.015024	0.904393	-0.27251
AT1G6881011	4	0.00534485	0.387597	-0.241499
AT1G2085011	4	0.0233462	2.71318	-0.218644
AT4G3535011	4	0.0358718	3.94057	-0.217452
AT5G4403011	4	0.00982382	1.09819	-0.218574
AT3G1692011	4	0.0075718	1.16279	-0.227342
AT2G3709011	4	0.000454926	0.0645995	-0.220226
AT1G3328012	13	0.027607	1.84729	-0.40734
AT1G7958012	13	0.0253129	1.72414	-0.454356
AT1G7359012	13	0.243786	22.2906	1.11535
AT3G2084012	13	0.00501429	0.369458	-0.277739
AT2G0402512	13	0.0217151	1.35468	-0.233129
AT3G2598012	13	0.0414664	1.35468	-0.25736
AT5G1384012	13	0.0263399	3.57143	-0.178852
AT5G4927012	13	0.0254585	1.72414	-0.304593
AT4G2208012	13	0.0348346	2.21675	-0.259994
AT2G0372012	13	0.041035	1.60099	-0.254508
AT3G0224012	13	0.0326396	2.21675	-0.348639
AT2G3726012	13	0.00511194	1.47783	-0.56613
AT1G6531012	13	0.2436	11.4532	-0.293896
AT1G7984012	13	0.00686274	0.615764	-0.388415
AT1G6251012	13	0.0223617	1.72414	-0.30363
AT5G0200012	13	0.039097	2.21675	-0.431127
AT5G6462012	13	0.0544587	5.17241	-0.295105
AT5G5762012	13	0.0364457	2.3399	-0.345466
AT4G2014012	13	0.021447	2.46305	-0.298226
AT5G0620012	13	0.0339219	0.492611	-0.215697
AT3G1155012	13	0.135838	3.81773	-0.217229
AT4G1984012	13	0.0399487	1.60099	-0.247699
AT1G0576012	13	0.0398166	1.23153	-0.214527
AT2G1531012	13	0.0123481	1.35468	-0.317805
AT1G7943012	13	0.00882076	1.23153	-0.313064
AT3G2571012	13	1.34365	42.6108	2.5
AT5G4807012	13	0.334088	6.28079	-0.206565
AT2G3108312	13	0.23234	4.31034	-0.277455
AT1G2271012	13	0.60039	26.8473	-0.108959
AT3G2343012	13	0.0451016	1.60099	-0.308004
AT1G3245012	13	0.018638	0.738916	-0.261549
AT1G6881012	13	3.33295	70.3202	2.5
AT1G2085012	13	50.9011	65.0246	2.5
AT4G3535012	13	49.9997	58.7438	2.5
AT5G4403012	13	6.20327	49.8768	2.5
AT3G1692012	13	14.691	33.4975	2.5
AT2G3709012	13	7.17739	39.0394	2.5
AT1G3328013	18	0.146792	7	-0.282657
AT1G7958013	18	0.229984	8.83333	0.103491
AT1G7359013	18	0.0120487	0.833333	-0.550468
AT3G2084013	18	0.00326138	0.333333	-0.290245
AT2G0402513	18	0.00830895	1.5	-0.238879
AT3G2598013	18	0.0183191	2.16667	-0.326504
AT5G1384013	18	0.00660893	2.5	-0.314799
AT5G4927013	18	0.00922867	1.33333	-0.34622
AT4G2208013	18	0.0096726	1.83333	-0.285363
AT2G0372013	18	0.0126492	2.16667	-0.28449
AT3G0224013	18	0.0298734	3.5	-0.356882
AT2G3726013	18	0.396578	54.5	2.5
AT1G6531013	18	1.08211	35	-0.0703965
AT1G7984013	18	0.273547	34.6667	2.5
AT1G6251013	18	0.0526891	1.5	-0.246675
AT5G0200013	18	0.536196	49.1667	2.13209
AT5G6462013	18	0.0238551	2.16667	-0.353509
AT5G5762013	18	0.0147095	3.33333	-0.368995
AT4G2014013	18	0.00242761	0.666667	-0.328746
AT5G0620013	18	0.00989809	2.16667	-0.220258
AT3G1155013	18	0.0283722	2.83333	-0.223411
AT4G1984013	18	0.0127254	1	-0.258681
AT1G0576013	18	0.00197029	0.166667	-0.223519
AT2G1531013	18	0.000692857	0.166667	-0.326323
AT1G7943013	18	0.000845849	0.333333	-0.320655
AT3G2571013	18	0.0107981	2	-0.56859
AT5G4807013	18	0.036763	2.33333	-0.416358
AT2G3108313	18	0.0112139	2.66667	-0.3403
AT1G2271013	18	0.0569782	4.83333	-0.463955
AT3G2343013	18	0.0132693	1	-0.374196
AT1G3245013	18	0.00221455	0.166667	-0.311359
AT1G6881013	18	0.00199793	0.833333	-0.246242
AT1G2085013	18	0.0927799	2.66667	-0.212236
AT4G3535013	18	0.0844194	5.33333	-0.21289
AT5G4403013	18	0.0090853	1.33333	-0.219134
AT3G1692013	18	0.0382481	1.5	-0.217518
AT2G3709013	18	0.0157931	0.5	-0.210187
AT1G3328014	3	0.0276111	1.98845	-0.407336
AT1G7958014	3	0.0152355	1.34702	-0.481822
AT1G7359014	3	0.00322711	0.384862	-0.613881
AT3G2084014	3	0.00696969	0.449006	-0.263788
AT2G0402514	3	0.0325436	1.15459	-0.228484
AT3G2598014	3	0.0201289	0.705581	-0.321098
AT5G1384014	3	0.0035946	0.256575	-0.335568
AT5G4927014	3	0.927853	53.2393	2.00988
AT4G2208014	3	1.024	36.3053	0.737327
AT2G0372014	3	1.10363	43.3611	0.867857
AT3G0224014	3	0.112381	12.508	-0.111
AT2G3726014	3	0.0157432	1.41116	-0.444043
AT1G6531014	3	0.569225	23.4124	-0.207103
AT1G7984014	3	0.00489575	0.705581	-0.420078
AT1G6251014	3	0.0324202	1.53945	-0.28474
AT5G0200014	3	0.0558301	7.6331	-0.344845
AT5G6462014	3	0.0762195	3.27133	-0.253576
AT5G5762014	3	0.0204974	2.62989	-0.36273
AT4G2014014	3	0.016894	0.962155	-0.305532
AT5G0620014	3	0.013605	0.898012	-0.219554
AT3G1155014	3	0.0365387	2.5016	-0.222941
AT4G1984014	3	0.0337609	0.898012	-0.250195
AT1G0576014	3	0.0105198	0.384862	-0.221488
AT2G1531014	3	0.0265847	1.0263	-0.307401
AT1G7943014	3	0.00673978	0.833868	-0.315045
AT3G2571014	3	0.0386394	2.24503	-0.502528
AT5G4807014	3	0.0400699	1.34702	-0.414025
AT2G3108314	3	0.228609	11.8666	-0.278515
AT1G2271014	3	0.0469176	4.49006	-0.470528
AT3G2343014	3	0.0343241	1.4753	-0.330414
AT1G3245014	3	0.0104397	0.384862	-0.286414
AT1G6881014	3	0.0195121	1.28287	-0.221422
AT1G2085014	3	0.0410431	3.84862	-0.217011
AT4G3535014	3	0.0804212	6.28608	-0.213266
AT5G4403014	3	0.0323414	6.41437	-0.201502
AT3G1692014	3	0.0157047	1.34702	-0.224737
AT2G3709014	3	0.00916629	0.641437	-0.214524
AT1G3328015	19	0.0264682	1.93662	-0.408531
AT1G7958015	19	0.0147694	0.880282	-0.483093
AT1G7359015	19	0	0	-0.637079
AT3G2084015	19	0.0013687	0.176056	-0.303748
AT2G0402515	19	0.0357088	0.880282	-0.227126
AT3G2598015	19	0.00439366	0.704225	-0.368101
AT5G1384015	19	0.00364255	0.352113	-0.335237
AT5G4927015	19	1.66136	67.4296	2.5
AT4G2208015	19	4.629	87.8521	2.5
AT2G0372015	19	4.3951	78.6972	2.5
AT3G0224015	19	0.047681	4.0493	-0.303813
AT2G3726015	19	0.00142395	0.352113	-0.608482
AT1G6531015	19	0.38433	20.5986	-0.256385
AT1G7984015	19	0.0292777	1.93662	-0.0276032
AT1G6251015	19	0.016483	1.40845	-0.31467
AT5G0200015	19	0.0175567	1.76056	-0.542196
AT5G6462015	19	0.0587207	3.34507	-0.286971
AT5G5762015	19	0.0115336	1.23239	-0.372433
AT4G2014015	19	0.00799011	0.704225	-0.31982
AT5G0620015	19	0.00117371	0.176056	-0.221914
AT3G1155015	19	0.0303895	1.76056	-0.223295
AT4G1984015	19	0.0527631	1.05634	-0.24253
AT1G0576015	19	0.00880802	0.880282	-0.221895
AT2G1531015	19	0.00986871	0.704225	-0.319617
AT1G7943015	19	0	0	-0.32146
AT3G2571015	19	0.0216303	1.40845	-0.542887
AT5G4807015	19	0.0353584	1.93662	-0.417349
AT2G3108315	19	0.151383	5.28169	-0.300463
AT1G2271015	19	0.0208038	1.76056	-0.487587
AT3G2343015	19	0.00718714	0.704225	-0.386843
AT1G3245015	19	0.0107279	0.528169	-0.285539
AT1G6881015	19	0.00838295	1.05634	-0.237193
AT1G2085015	19	0.082215	2.11268	-0.213211
AT4G3535015	19	0.0833061	2.64085	-0.212995
AT5G4403015	19	0.0178165	2.11268	-0.212514
AT3G1692015	19	0.0546885	1.76056	-0.212253
AT2G3709015	19	0.00520261	0.176056	-0.217118
AT1G3328016	7	3.03864	64.359	2.5
AT1G7958016	7	0.443521	26.4103	0.685502
AT1G7359016	7	0.00804417	0.42735	-0.579255
AT3G2084016	7	0.0348078	2.90598	-0.0651794
AT2G0402516	7	0.12407	5.04274	-0.189225
AT3G2598016	7	0.0228791	0.854701	-0.312883
AT5G1384016	7	0.0161412	0.940171	-0.249121
AT5G4927016	7	0.0152147	1.19658	-0.330867
AT4G2208016	7	0.0161781	0.683761	-0.278804
AT2G0372016	7	0.0228425	0.940171	-0.273724
AT3G0224016	7	0.0421647	1.28205	-0.320252
AT2G3726016	7	0.0164469	1.11111	-0.435962
AT1G6531016	7	0.173652	7.00855	-0.31254
AT1G7984016	7	0.0031316	0.34188	-0.448475
AT1G6251016	7	0.0306073	1.36752	-0.288144
AT5G0200016	7	0.0160347	1.36752	-0.550045
AT5G6462016	7	0.0252591	1.28205	-0.35083
AT5G5762016	7	0.0179833	0.598291	-0.365451
AT4G2014016	7	0.00280286	0.17094	-0.328144
AT5G0620016	7	0.00629568	0.34188	-0.220942
AT3G1155016	7	0.0395128	1.36752	-0.22277
AT4G1984016	7	0.0198501	0.854701	-0.255807
AT1G0576016	7	0.0154236	0.769231	-0.220323
AT2G1531016	7	0.0147658	0.769231	-0.316038
AT1G7943016	7	0.00164841	0.0854701	-0.319891
AT3G2571016	7	0.0372103	1.45299	-0.505919
AT5G4807016	7	0.0830279	2.13675	-0.383713
AT2G3108316	7	0.11041	2.13675	-0.312108
AT1G2271016	7	0.0626861	1.79487	-0.460226
AT3G2343016	7	0.0337975	1.45299	-0.33151
AT1G3245016	7	0.0225365	0.769231	-0.249726
AT1G6881016	7	0.00666287	0.25641	-0.239631
AT1G2085016	7	0.0329122	1.88034	-0.217762
AT4G3535016	7	0.0374919	1.96581	-0.2173
AT5G4403016	7	0.00240247	0.17094	-0.224201
AT3G1692016	7	0.448039	8.71795	-0.0862798
AT2G3709016	7	0.00380587	0.17094	-0.218033
AT1G3328017	2	0.0477484	2.21117	-0.38627
AT1G7958017	2	0.0187014	1.0503	-0.472376
AT1G7359017	2	0.0076861	0.386954	-0.581829
AT3G2084017	2	0.00580197	0.497512	-0.272119
AT2G0402517	2	0.0360136	1.76893	-0.226995
AT3G2598017	2	0.0143102	1.0503	-0.338479
AT5G1384017	2	0.00848554	0.608071	-0.301869
AT5G4927017	2	0.0252405	2.26645	-0.305152
AT4G2208017	2	0.0404733	1.0503	-0.254309
AT2G0372017	2	0.0604954	1.49254	-0.233953
AT3G0224017	2	1.01116	23.9912	2.5
AT2G3726017	2	0.113753	12.1614	0.681486
AT1G6531017	2	17.9275	52.1835	2.5
AT1G7984017	2	0.117934	10.2819	1.39949
AT1G6251017	2	0.337262	5.25152	0.287756
AT5G0200017	2	0.12484	10.3925	0.0109927
AT5G6462017	2	0.112938	3.48259	-0.183501
AT5G5762017	2	0.0473161	1.10558	-0.333698
AT4G2014017	2	0.149265	4.31177	-0.0931176
AT5G0620017	2	0.042208	1.21614	-0.214123
AT3G1155017	2	0.10281	2.59812	-0.219129
AT4G1984017	2	0.0191446	0.497512	-0.256092
AT1G0576017	2	0.0114321	0.442233	-0.221271
AT2G1531017	2	0.0176892	0.608071	-0.313902
AT1G7943017	2	0.0141427	0.442233	-0.307998
AT3G2571017	2	0.0479869	1.3267	-0.480348
AT5G4807017	2	0.14024	2.32172	-0.343345
AT2G3108317	2	0.119902	2.10061	-0.30941
AT1G2271017	2	0.0854414	2.15589	-0.445361
AT3G2343017	2	0.0505728	1.49254	-0.296627
AT1G3245017	2	0.0356225	0.718629	-0.210038
AT1G6881017	2	0.0170772	0.497512	-0.224872
AT1G2085017	2	0.0486492	1.99005	-0.216309
AT4G3535017	2	0.0966067	3.20619	-0.211745
AT5G4403017	2	0.00736841	0.884467	-0.220436
AT3G1692017	2	0.0235713	0.884467	-0.222218
AT2G3709017	2	0.0427705	1.38198	-0.19253
AT1G3328018	17	0.0809808	2.849	-0.351504
AT1G7958018	17	0.0303059	1.28205	-0.440747
AT1G7359018	17	0.0419131	3.27635	-0.335793
AT3G2084018	17	0	0	-0.313513
AT2G0402518	17	0.0107855	0.712251	-0.237817
AT3G2598018	17	0.0727531	3.1339	-0.163903
AT5G1384018	17	0.0281405	1.7094	-0.166445
AT5G4927018	17	0.0290561	1.28205	-0.295366
AT4G2208018	17	0.0449178	1.85185	-0.249828
AT2G0372018	17	0.0297076	1.7094	-0.266473
AT3G0224018	17	0.0316284	1.28205	-0.351652
AT2G3726018	17	0.0449853	1.85185	-0.108233
AT1G6531018	17	0.309511	10.3989	-0.276328
AT1G7984018	17	0.0084016	0.2849	-0.363645
AT1G6251018	17	0.0256785	1.1396	-0.297401
AT5G0200018	17	0.0151363	1.4245	-0.554677
AT5G6462018	17	0.225035	13.9601	0.0304267
AT5G5762018	17	0.0218772	1.56695	-0.361236
AT4G2014018	17	0.000722584	0.14245	-0.331482
AT5G0620018	17	0.0210734	1.4245	-0.218136
AT3G1155018	17	0.104328	3.84615	-0.219041
AT4G1984018	17	11.58	73.6467	2.5
AT1G0576018	17	0.436023	8.11966	-0.120393
AT2G1531018	17	3.40472	67.6638	2.16141
AT1G7943018	17	2.81927	49.5726	2.36219
AT3G2571018	17	0.110762	4.8433	-0.331395
AT5G4807018	17	0.485719	9.11681	-0.099574
AT2G3108318	17	2.6487	14.5299	0.409287
AT1G2271018	17	5.88301	67.094	2.5
AT3G2343018	17	0.16188	8.83191	-0.0651727
AT1G3245018	17	0.0797351	3.27635	-0.0762506
AT1G6881018	17	0.00526616	0.569801	-0.24161
AT1G2085018	17	0.0865792	4.13105	-0.212808
AT4G3535018	17	0.0814857	3.56125	-0.213166
AT5G4403018	17	0.0148449	0.712251	-0.214767
AT3G1692018	17	0.0359784	1.28205	-0.218245
AT2G3709018	17	0.0319215	0.997151	-0.199631
AT1G3328019	12	3.40044	62.3068	2.5
AT1G7958019	12	0.402501	21.0464	0.573699
AT1G7359019	12	0.00351691	0.237812	-0.611798
AT3G2084019	12	0.00222567	0.237812	-0.297634
AT2G0402519	12	0.0223153	0.951249	-0.232871
AT3G2598019	12	0.0320875	0.832342	-0.285376
AT5G1384019	12	0.00490739	0.118906	-0.326523
AT5G4927019	12	0.0377984	1.42687	-0.272943
AT4G2208019	12	0.0245223	0.951249	-0.270391
AT2G0372019	12	0.061326	1.66468	-0.233076
AT3G0224019	12	0.0408731	1.07015	-0.324102
AT2G3726019	12	0.0166447	0.59453	-0.43369
AT1G6531019	12	0.346955	7.8478	-0.266347
AT1G7984019	12	0.00378541	0.475624	-0.437951
AT1G6251019	12	0.0952982	1.9025	-0.166654
AT5G0200019	12	0.0488996	1.18906	-0.380581
AT5G6462019	12	0.0730189	2.25922	-0.259684
AT5G5762019	12	0.023293	0.832342	-0.359703
AT4G2014019	12	0.00765152	0.356718	-0.320363
AT5G0620019	12	0.00570019	0.118906	-0.221055
AT3G1155019	12	0.0728406	1.66468	-0.220853
AT4G1984019	12	0.0634555	0.713436	-0.238216
AT1G0576019	12	0.0206961	0.475624	-0.21907
AT2G1531019	12	0.0153706	0.59453	-0.315596
AT1G7943019	12	0.00938599	0.237812	-0.312526
AT3G2571019	12	0.059442	1.54578	-0.453168
AT5G4807019	12	0.226679	3.09156	-0.282353
AT2G3108319	12	0.207472	2.73484	-0.284522
AT1G2271019	12	0.0376912	1.42687	-0.476555
AT3G2343019	12	0.0737423	2.25922	-0.248448
AT1G3245019	12	0.0595673	1.07015	-0.137417
AT1G6881019	12	0.0133005	0.475624	-0.230224
AT1G2085019	12	0.132336	3.56718	-0.208585
AT4G3535019	12	0.0754538	2.73484	-0.213733
AT5G4403019	12	0.0224773	0.713436	-0.208981
AT3G1692019	12	0.175946	3.44828	-0.173419
AT2G3709019	12	0.0123215	0.356718	-0.212459
AT1G3328020	15	0.0143493	1.65394	-0.421209
AT1G7958020	15	0.0286594	2.03562	-0.445234
AT1G7359020	15	0.00790701	1.01781	-0.580241
AT3G2084020	15	0.00741095	0.890585	-0.26064
AT2G0402520	15	0.0199525	1.52672	-0.233885
AT3G2598020	15	0.0102472	0.890585	-0.350616
AT5G1384020	15	0.00243944	0.254453	-0.343527
AT5G4927020	15	0.0144316	2.03562	-0.332875
AT4G2208020	15	0.0227179	4.45293	-0.27221
AT2G0372020	15	0.0128374	2.4173	-0.284292
AT3G0224020	15	0.0631014	5.47074	-0.257859
AT2G3726020	15	0.00911397	1.14504	-0.520172
AT1G6531020	15	0.339874	18.0662	-0.268235
AT1G7984020	15	0.00210204	0.508906	-0.465048
AT1G6251020	15	0.0231732	2.16285	-0.302106
AT5G0200020	15	0.0305324	4.58015	-0.475289
AT5G6462020	15	0.0405784	6.61578	-0.321594
AT5G5762020	15	1.47214	65.9033	1.20868
AT4G2014020	15	0.552308	47.8372	0.553643
AT5G0620020	15	0.426026	21.883	-0.141248
AT3G1155020	15	2.80908	33.9695	-0.0634416
AT4G1984020	15	0.0258622	1.65394	-0.253382
AT1G0576020	15	0.0278702	0.636132	-0.217366
AT2G1531020	15	0.00811129	1.01781	-0.320901
AT1G7943020	15	0.00910489	1.27226	-0.312793
AT3G2571020	15	0.0318858	3.30789	-0.518553
AT5G4807020	15	0.07146	3.30789	-0.391876
AT2G3108320	15	0.0565342	4.3257	-0.32742
AT1G2271020	15	0.0626618	6.743	-0.460242
AT3G2343020	15	0.0287733	2.29008	-0.341957
AT1G3245020	15	0.0302364	1.01781	-0.226373
AT1G6881020	15	0.00475729	1.01781	-0.242331
AT1G2085020	15	0.0435582	4.70738	-0.216779
AT4G3535020	15	0.0366922	5.72519	-0.217375
AT5G4403020	15	0.0150408	3.18066	-0.214619
AT3G1692020	15	0.0319879	2.29008	-0.219523
AT2G3709020	15	0.00713112	0.636132	-0.215856
AT1G3328021	21	0.0695595	2.06186	-0.363452
AT1G7958021	21	0.0262206	1.71821	-0.451882
AT1G7359021	21	0	0	-0.637079
AT3G2084021	21	0.00881055	0.687285	-0.250655
AT2G0402521	21	0.216757	2.06186	-0.149468
AT3G2598021	21	0	0	-0.381225
AT5G1384021	21	0.0285803	1.03093	-0.163415
AT5G4927021	21	0.0226038	0.687285	-0.311915
AT4G2208021	21	0.0494297	1.71821	-0.245278
AT2G0372021	21	0.0518667	1.37457	-0.243067
AT3G0224021	21	0.0831628	2.4055	-0.198073
AT2G3726021	21	0.0299601	0.343643	-0.280779
AT1G6531021	21	0.670898	12.7148	-0.180002
AT1G7984021	21	0.0074899	0.687285	-0.37832
AT1G6251021	21	0.0375004	1.71821	-0.275199
AT5G0200021	21	0.0896538	1.71821	-0.170439
AT5G6462021	21	0.11251	2.74914	-0.184319
AT5G5762021	21	1.79772	28.866	1.56111
AT4G2014021	21	2.90891	49.1409	2.5
AT5G0620021	21	24.7464	84.1924	2.5
AT3G1155021	21	81.6943	94.8454	2.5
AT4G1984021	21	0.026073	1.03093	-0.253297
AT1G0576021	21	0.0549709	1.71821	-0.210927
AT2G1531021	21	0.0766774	0.343643	-0.270792
AT1G7943021	21	0.00741888	0.343643	-0.314398
AT3G2571021	21	0.0591195	2.06186	-0.453933
AT5G4807021	21	0.186026	2.4055	-0.311037
AT2G3108321	21	0.410319	5.15464	-0.226872
AT1G2271021	21	0.0872656	2.4055	-0.444169
AT3G2343021	21	0.121805	2.74914	-0.148507
AT1G3245021	21	0.07058	1.37457	-0.104017
AT1G6881021	21	0.0152256	0.343643	-0.227496
AT1G2085021	21	0.0285987	1.03093	-0.21816
AT4G3535021	21	0.0878695	2.06186	-0.212566
AT5G4403021	21	0	0	-0.226022
AT3G1692021	21	0.0649774	2.06186	-0.208958
AT2G3709021	21	0.0177465	1.03093	-0.208908
